# Supplementary material for: A conifer genomics resource of 200,000 spruce (Picea spp.) ESTs and 6,464 high-quality, sequence-finished full-length cDNAs for Sitka spruce (Picea sitchensis)
Source: BMC Genomics. 2008 Oct 14;9:484. doi: 10.1186/1471-2164-9-484 (PMC2579922; doi:10.1186/1471-2164-9-484)
Supplement: Additional File 2 — Full-length cDNA inventory. Predicted protein-coding features, annotation, and GenBank accession numbers for the Sitka spruce full-length cDNA collection. [file 1471-2164-9-484-S2.xls]

## Sheet: Sheet1
Additional File 2. Predicted protein coding features and annotation for the spruce full-length cDNA collection. Abbreviations are as follows: SSPA, second strand primer adaptor; UTR, untranslated region; ORF, open reading frame; AGI, Arabidopsis Gene Index; EST, expressed sequence tag.
								BLASTX vs. The Arabidopsis Information Resource (TAIR) Arabidopsis thaliana peptides						BLASTX vs. Populus trichocarpa peptides					BLASTX vs. Oryza sativa peptides						BLASTX vs. Vitis vinifera peptides						BLASTX vs. Physcomitrella patens peptides						BLASTX vs. non-redundant (NR) database of GenBank peptides						BLASTN vs. all gymnosperm ESTs in dbEST database of GenBank						BLASTN vs. Picea gluaca ESTs in dbEST database of GenBank
		SSPA	5' UTR	ORF	3' UTR	PolyA tail	cDNA				Match	Match					Match	Match				Match	Match					Match	Match					Match	Match					Match	Match					Match	Match
Clone ID	GenBank ID	length (bp)	length (bp)	length (bp)	length (bp)	length (bp)	length (bp)	AGI no.	Score	Expect value	length (bp)	identity (%)	BLASTX annotation	Sequence identifier	Score	Expect value	length (bp)	identity (%)	Sequence identifier	Score	Expect value	length (bp)	identity (%)	BLASTX annotation	Sequence identifier	Score	Expect value	length (bp)	identity (%)	BLASTX annotation	Sequence identifier	Score	Expect value	length (bp)	identity (%)	BLASTX annotation	Sequence identifier	Score	Expect value	length (bp)	identity (%)	BLASTX annotation	Sequence identifier	Score	Expect value	length (bp)	identity (%)	BLASTX annotation	Sequence identifier
WS0271_A03	EF083169	27	31	1155	135	15	1336	AT5G03640.1	289	3e-78	344	48	| Symbols: | protein kinase family protein | chr5:927914-930780 FORWARD	gw1.28.1066.1	291	9e-79	356	46	gi|77555457|gb|ABA98253.1|	286	1e-76	347	46	protein kinase, putative, expressed [Oryza sativa (japonica cultivar-group)]	gi|147800623|emb|CAN68473.1|	286	3e-77	342	46	hypothetical protein [Vitis vinifera]	jgi|Phypa1_1|2484	291	8e-79	364	44	gw1.224.16.1	ref|NP_195984.1|	289	3e-76	344	48	protein kinase family protein [Arabidopsis thaliana] emb|CAB82929.1| protein kinase-like protein [Arabidopsis thaliana]	gi|157568422|gb|EX369650.1|EX369650	1719	0	883	99	GQ03217.B7_F24 GQ032 - Shoot tip (Normalized library) Picea glauca cDNA clone GQ03217_F24 5', mRNA sequence	gi|157568422|gb|EX369650.1|EX369650
WS0271_A08	EF085458	27	795	141	1281	15	2232	AT3G04600.3	31.6	2.2	40	35	| Symbols: | tRNA synthetase class I (W and Y) family protein | chr3:1243158-1245964 FORWARD	No significant hit					No significant hit						gi|157346316|emb|CAO16013.1|	32.3	2.2	131	23	unnamed protein product [Vitis vinifera]	No significant hit						No significant hit						gi|8050037|gb|AW887954.1|AW887954	40.1	0.71	20	100	NXNV_127_A07_F Nsf Xylem Normal wood Vertical Pinus taeda cDNA clone NXNV_127_A07 5', mRNA sequence	gi|157515001|gb|EX316232.1|EX316232
WS0271_A11	EF085153	33	45	1293	233	20	1591	AT3G56940.1	647	0	359	85	| Symbols: CRD1, CHL27, ACSF, AT103 | AT103 (DICARBOXYLATE DIIRON 1) | chr3:21087573-21089248 FORWARD	estExt_Genewise1_v1.C_LG_XVI1018	667	0	356	90	gi|113532276|dbj|BAF04659.1|	654	0	356	88	Os01g0279100 [Oryza sativa (japonica cultivar-group)]	gi|157347648|emb|CAO18285.1|	665	0	357	89	unnamed protein product [Vitis vinifera]	jgi|Phypa1_1|146121	620	1e-178	355	82	e_gw1.239.7.1	emb|CAN79041.1|	665	0	357	89	hypothetical protein [Vitis vinifera]	gi|157567642|gb|EX368870.1|EX368870	1899	0	986	99	GQ03215.B7_D15 GQ032 - Shoot tip (Normalized library) Picea glauca cDNA clone GQ03215_D15 5', mRNA sequence	gi|157567642|gb|EX368870.1|EX368870
WS0271_A12	EF082479	27	56	273	450	15	794	AT2G28430.1	48.1	6e-06	91	32	| Symbols: | similar to unknown [Hyacinthus orientalis] (GB:AAT08697.1) | chr2:12166813-12167464 REVERSE	eugene3.00660252	59.7	2e-09	89	39	gi|13384375|gb|AAK21343.1|AC024594_7	70.9	4e-12	92	43	hypothetical protein [Oryza sativa (japonica cultivar-group)]	gi|147822233|emb|CAN70786.1|	29.3	5.2	30	40	hypothetical protein [Vitis vinifera]	jgi|Phypa1_1|83783	29.3	2.9	29	41	fgenesh1_pg.scaffold_117000027	ref|NP_001064879.1|	70.9	9e-11	92	43	Os10g0481400 [Oryza sativa (japonica cultivar-group)] dbj|BAF26793.1| Os10g0481400 [Oryza sativa (japonica cultivar-group)]	gi|157610440|gb|EX411664.1|EX411664	1507	0	776	99	GQ03611.B7_C11 GQ036 - Shoot tip - Active growth Picea glauca cDNA clone GQ03611_C11 5', mRNA sequence	gi|157610440|gb|EX411664.1|EX411664
WS0271_A13	EF083451	28	69	759	90	18	936	AT3G27690.1	403	1e-113	268	76	| Symbols: LHCB2.3, LHCB2:4 | LHCB2:4 (Photosystem II light harvesting complex gene 2.3); chlorophyll binding | chr3:10257239-10258158 FORWARD	grail3.0012031401	414	1e-116	267	79	gi|3126854|gb|AAC15992.1|	404	1e-112	266	75	chlorophyll a/b binding protein [Oryza sativa]	gi|157351037|emb|CAO41194.1|	409	1e-114	267	78	unnamed protein product [Vitis vinifera]	jgi|Phypa1_1|105126	398	1e-111	265	75	estExt_fgenesh1_pm.C_270009	emb|CAA43907.1|	449	1e-125	266	85	chlorophyll a/b-binding protein [Pinus thunbergii]	gi|157597982|gb|EX399210.1|EX399210	1116	0	575	99	GQ03415.B7_C24 GQ034 - Needles - Mid-season Picea glauca cDNA clone GQ03415_C24 5', mRNA sequence	gi|157597982|gb|EX399210.1|EX399210
WS0271_A14	EF085925	26	17	2067	298	15	2397	AT5G13550.1	790	0	593	66	| Symbols: SULTR4;1 | SULTR4;1 (Sulfate transporter 4.1); sulfate transporter | chr5:4355415-4359493 REVERSE	gw1.VIII.1250.1	814	0	610	66	gi|113630877|dbj|BAF24558.1|	772	0	580	66	Os09g0240500 [Oryza sativa (japonica cultivar-group)]	gi|157351398|emb|CAO41585.1|	849	0	603	70	unnamed protein product [Vitis vinifera]	jgi|Phypa1_1|209318	707	0	616	58	estExt_Genewise1.C_530135	ref|NP_196859.1|	790	0	593	66	SULTR4;1 (Sulfate transporter 4.1); sulfate transporter [Arabidopsis thaliana] sp|Q9FY46|SUT41_ARATH Sulfate transporter 4.1, chloroplast precursor (AST82) emb|CAC05432.1| sulfate transporter [Arabidopsis thaliana]	gi|157560187|gb|EX361418.1|EX361418	1784	0	920	99	GQ03204.B7_K04 GQ032 - Shoot tip (Normalized library) Picea glauca cDNA clone GQ03204_K04 5', mRNA sequence	gi|157560187|gb|EX361418.1|EX361418
WS0271_A16	EF082969	27	94	648	329	15	1086	AT1G08360.1	345	4e-95	216	79	| Symbols: | 60S ribosomal protein L10A (RPL10aA) | chr1:2636228-2637691 FORWARD	estExt_Genewise1_v1.C_660484	331	5e-91	216	75	gi|113536221|dbj|BAF08604.1|	356	8e-98	216	81	Os02g0321900 [Oryza sativa (japonica cultivar-group)]	gi|147789820|emb|CAN67239.1|	206	3e-53	132	77	hypothetical protein [Vitis vinifera]	jgi|Phypa1_1|180214	337	1e-92	216	76	estExt_gwp_gw1.C_400163	ref|NP_001046690.1|	356	2e-96	216	81	Os02g0321900 [Oryza sativa (japonica cultivar-group)] dbj|BAD28853.1| putative ribosomal protein L10a [Oryza sativa (japonica cultivar-group)] dbj|BAF08604.1| Os02g0321900 [Oryza sativa (japonica cultivar-group)]	gi|157566683|gb|EX367911.1|EX367911	1766	0	907	99	GQ03213.B7_J19 GQ032 - Shoot tip (Normalized library) Picea glauca cDNA clone GQ03213_J19 5', mRNA sequence	gi|157566683|gb|EX367911.1|EX367911
WS0271_A17	EF085921	28	245	951	385	18	1599	AT5G06710.1	214	9e-56	162	68	| Symbols: HAT14 | HAT14 (homeobox-leucine zipper protein 14); DNA binding / transcription factor | chr5:2068306-2070285 REVERSE	fgenesh4_pm.C_LG_VI000496	218	1e-56	156	75	gi|27311238|gb|AAO00684.1|	216	2e-55	177	67	Hypothetical protein [Oryza sativa (japonica cultivar-group)]	gi|157348519|emb|CAO23411.1|	223	6e-58	155	77	unnamed protein product [Vitis vinifera]	jgi|Phypa1_1|119971	247	2e-65	159	79	e_gw1.31.28.1	dbj|BAA93463.1|	244	2e-62	159	79	homeobox protein PpHB4 [Physcomitrella patens]	gi|67554947|gb|DR095592.1|DR095592	1021	0	807	90	STRR1_22_F07.b1_A033 Stem Response Resistant Pinus taeda cDNA clone STRR1_22_F07_A033 3', mRNA sequence	gi|157529295|gb|EX330526.1|EX330526
WS0271_A18	EF085459	27	62	1461	265	15	1803	AT3G13620.1	500	1e-141	416	58	| Symbols: | amino acid permease family protein | chr3:4450911-4452563 REVERSE	fgenesh4_pg.C_LG_I000066	539	1e-153	418	61	gi|18921312|gb|AAL82517.1|AC084766_3	501	1e-141	417	57	putative amino acid transporter [Oryza sativa]	gi|157337706|emb|CAO22052.1|	540	1e-153	418	62	unnamed protein product [Vitis vinifera]	jgi|Phypa1_1|149407	469	1e-132	416	55	e_gw1.297.12.1	gb|ABE78683.1|	542	1e-152	418	61	Amino acid/polyamine transporter I [Medicago truncatula]	gi|57886630|gb|CX651801.1|CX651801	979	0	742	91	COLD1_54_H04.g1_A029 Root cold Pinus taeda cDNA clone COLD1_54_H04_A029 5', mRNA sequence	gi|50154979|gb|CO478700.1|CO478700
WS0271_A22	EF085699	32	661	228	1166	15	2070	AT3G11560.4	509	1e-144	590	46	| Symbols: | similar to unknown protein [Arabidopsis thaliana] (TAIR:AT5G06220.1); similar to Os08g0482100 [Oryza sativa (japonica cultivar-group)] (GB:NP_001062067.1); similar to unknown protein [Oryza sativa (japonica cultivar-group)] (GB:BAD09288.1); c	eugene3.00061423	590	1e-168	554	54	gi|113624036|dbj|BAF23981.1|	466	1e-131	551	45	Os08g0482100 [Oryza sativa (japonica cultivar-group)]	gi|157346166|emb|CAO15863.1|	513	1e-145	517	52	unnamed protein product [Vitis vinifera]	jgi|Phypa1_1|1582	350	2e-96	516	41	gw1.324.4.1	ref|NP_850999.1|	509	1e-142	590	46	unknown protein [Arabidopsis thaliana] gb|AAL49860.1| unknown protein [Arabidopsis thaliana] gb|AAM20107.1| unknown protein [Arabidopsis thaliana]	gi|157618310|gb|EX419392.1|EX419392	333	3e-89	168	100	GQ03713.B7_B12 GQ037 - Shoot tip - Dormant Picea glauca cDNA clone GQ03713_B12 5', mRNA sequence	gi|157618310|gb|EX419392.1|EX419392
WS0271_B03	EF082665	27	417	828	113	14	1372	AT1G11700.1	87	2e-17	246	31	| Symbols: | similar to unknown protein [Arabidopsis thaliana] (TAIR:AT1G61930.1); similar to Protein of unknown function DUF584 [Medicago truncatula] (GB:ABE80969.1); similar to Os07g0516300 [Oryza sativa (japonica cultivar-group)] (GB:NP_001059782.1); c	eugene3.00040041	108	1e-23	264	36	gi|113534415|dbj|BAF06798.1|	75.5	4e-13	90	48	Os01g0862600 [Oryza sativa (japonica cultivar-group)]	gi|157337903|emb|CAO38947.1|	94	4e-19	89	55	unnamed protein product [Vitis vinifera]	jgi|Phypa1_1|172578	100	2e-21	253	35	estExt_fgenesh1_pg.C_3630015	ref|NP_172635.1|	87	3e-15	246	31	unknown protein [Arabidopsis thaliana] gb|AAD30253.1|AC007296_14 ESTs gb|R65381 and gb|T44635 come from this gene. [Arabidopsis thaliana] gb|AAK15552.1|AF348581_1 unknown protein [Arabidopsis thaliana] gb|AAO24547.1| At1g11700 [Arabidopsis thaliana] dbj|B	gi|157627070|gb|EX428152.1|EX428152	1618	0	844	99	GQ03817.B7_P21 GQ038 - Stem - Active growth Picea glauca cDNA clone GQ03817_P21 5', mRNA sequence	gi|157627070|gb|EX428152.1|EX428152
WS0271_B04	EF083452	27	76	750	218	15	1059	AT3G16240.1	365	1e-101	244	73	| Symbols: TIP2;1, DELTA-TIP1, AQP1, ATTIP2;1, DELTA-TIP | DELTA-TIP (delta tonoplast integral protein); water channel | chr3:5505540-5506794 FORWARD	eugene3.00011331	377	1e-105	247	76	gi|125597097|gb|EAZ36877.1|	339	7e-93	219	76	hypothetical protein OsJ_020360 [Oryza sativa (japonica cultivar-group)]	gi|111379088|gb|ABH09331.1|	359	2e-99	243	74	putative aquaporin [Vitis vinifera]	jgi|Phypa1_1|214518	246	1e-65	217	55	estExt_Genewise1.C_1010163	gb|AAG44945.1|AF290618_1	381	1e-104	247	76	putative delta TIP [Nicotiana glauca]	gi|157599494|gb|EX400722.1|EX400722	1742	0	923	98	GQ03419.B7_E16 GQ034 - Needles - Mid-season Picea glauca cDNA clone GQ03419_E16 5', mRNA sequence	gi|157599494|gb|EX400722.1|EX400722
WS0271_B08	EF082972	27	157	372	414	14	957	AT3G24670.1	80.5	1e-15	77	55	| Symbols: | pectate lyase family protein | chr3:9006212-9008808 REVERSE	eugene3.00120841	75.1	7e-14	69	56	gi|38347510|emb|CAE02420.2|	72.4	2e-12	81	49	OSJNBa0095E20.8 [Oryza sativa (japonica cultivar-group)]	gi|157342082|emb|CAO64195.1|	79.3	6e-15	66	60	unnamed protein product [Vitis vinifera]	jgi|Phypa1_1|140990	64.7	8e-11	78	44	e_gw1.173.30.1	dbj|BAB01216.1|	83.2	2e-14	81	55	pectate lyase [Arabidopsis thaliana]	gi|40775389|gb|CK441183.1|CK441183	519	1e-145	266	99	GQ0026d.BR_C03 GQ002: Female cones developmental sequence Picea glauca cDNA clone GenomeQuebec_Id:GQ0026dC03 5', mRNA sequence	gi|40775389|gb|CK441183.1|CK441183
WS0271_B09	EF083097	27	70	798	187	15	1070	AT3G27690.1	439	1e-123	268	80	| Symbols: LHCB2.3, LHCB2:4 | LHCB2:4 (Photosystem II light harvesting complex gene 2.3); chlorophyll binding | chr3:10257239-10258158 FORWARD	grail3.0012031401	450	1e-127	267	83	gi|3126854|gb|AAC15992.1|	439	1e-123	266	80	chlorophyll a/b binding protein [Oryza sativa]	gi|157351037|emb|CAO41194.1|	443	1e-124	267	83	unnamed protein product [Vitis vinifera]	jgi|Phypa1_1|105126	432	1e-121	265	79	estExt_fgenesh1_pm.C_270009	emb|CAA43907.1|	484	1e-135	266	90	chlorophyll a/b-binding protein [Pinus thunbergii]	gi|157620806|gb|EX421888.1|EX421888	1715	0	921	98	GQ03719.B7_P13 GQ037 - Shoot tip - Dormant Picea glauca cDNA clone GQ03719_P13 5', mRNA sequence	gi|157620806|gb|EX421888.1|EX421888
WS0271_B11	EF085225	27	416	1869	173	15	2473	AT5G48160.2	600	1e-171	485	61	| Symbols: | protein binding / zinc ion binding | chr5:19545245-19547046 REVERSE	gw1.II.2407.1	651	0	551	60	gi|77556323|gb|ABA99119.1|	588	1e-167	617	52	Potyvirus VPg interacting protein, putative, expressed [Oryza sativa (japonica cultivar-group)]	gi|157351032|emb|CAO41189.1|	682	0	589	61	unnamed protein product [Vitis vinifera]	jgi|Phypa1_1|73177	536	1e-152	528	52	fgenesh1_pg.scaffold_40000126	gb|AAP22954.1|	626	1e-177	556	58	Potyvirus VPg interacting protein [Nicotiana benthamiana]	gi|157637613|gb|EX438695.1|EX438695	1800	0	924	99	GQ04008.B7_J15 GQ040 - Shoot tip - Active growth (Normalized) Picea glauca cDNA clone GQ04008_J15 5', mRNA sequence	gi|157637613|gb|EX438695.1|EX438695
WS0271_B14	EF082658	27	17	471	225	15	728	AT3G52740.1	64.3	8e-11	63	47	| Symbols: | similar to unknown protein [Arabidopsis thaliana] (TAIR:AT3G44450.1); similar to conserved hypothetical protein [Medicago truncatula] (GB:ABE77849.1) | chr3:19557424-19557846 REVERSE	eugene3.00090062	58.9	3e-09	95	41	gi|38346335|emb|CAD40657.2|	62.8	1e-09	83	40	OSJNBa0073L04.6 [Oryza sativa (japonica cultivar-group)]	gi|157344816|emb|CAO70571.1|	62.8	4e-10	73	45	unnamed protein product [Vitis vinifera]	jgi|Phypa1_1|158738	33.1	0.18	55	30	estExt_fgenesh1_pg.C_50157	ref|NP_566972.1|	64.3	7e-09	63	47	unknown protein [Arabidopsis thaliana] gb|AAL38610.1|AF446877_1 AT3g52740/F3C22_140 [Arabidopsis thaliana] emb|CAB89235.1| putative protein [Arabidopsis thaliana] gb|AAK96599.1| AT3g52740/F3C22_140 [Arabidopsis thaliana]	gi|157571731|gb|EX372959.1|EX372959	1386	0	711	99	GQ03226.B7_H02 GQ032 - Shoot tip (Normalized library) Picea glauca cDNA clone GQ03226_H02 5', mRNA sequence	gi|157571731|gb|EX372959.1|EX372959
WS0271_B17	EF083740	29	93	777	341	15	1226	AT3G52590.1	144	9e-35	109	72	| Symbols: EMB2167, ERD16, UBQ1 | UBQ1 (EARLY-RESPONSIVE TO DEHYDRATION 16, UBIQUITIN EXTENSION PROTEIN 1); protein binding | chr3:19516646-19517659 FORWARD	estExt_Genewise1_v1.C_LG_XVI2419	146	3e-35	122	65	gi|125602419|gb|EAZ41744.1|	146	1e-34	104	75	hypothetical protein OsJ_025227 [Oryza sativa (japonica cultivar-group)]	gi|157355221|emb|CAO48597.1|	144	2e-34	109	72	unnamed protein product [Vitis vinifera]	jgi|Phypa1_1|151221	142	3e-34	91	81	e_gw1.333.57.1	emb|CAA43216.1|	146	2e-33	109	72	ubiquitin extension protein (UbCEP52) [Chlamydomonas reinhardtii] emb|CAA33466.1| unnamed protein product [Chlamydomonas reinhardtii]	gi|157572289|gb|EX373517.1|EX373517	1509	0	798	98	GQ03227.B7_P11 GQ032 - Shoot tip (Normalized library) Picea glauca cDNA clone GQ03227_P11 5', mRNA sequence	gi|157572289|gb|EX373517.1|EX373517
WS0271_B18	EF085226	27	362	918	457	15	1752	AT3G58040.1	515	1e-146	304	77	| Symbols: | seven in absentia (SINA) family protein | chr3:21500589-21502062 FORWARD	estExt_Genewise1_v1.C_LG_VI0616	515	1e-146	276	83	gi|113532049|dbj|BAF04432.1|	499	1e-140	272	81	Os01g0234900 [Oryza sativa (japonica cultivar-group)]	gi|4584257|emb|CAB40578.1|	508	1e-143	288	80	SINA2p [Vitis vinifera]	jgi|Phypa1_1|206770	488	1e-138	242	91	estExt_Genewise1.C_350083	ref|NP_191363.1|	515	1e-144	304	77	seven in absentia (SINA) family protein [Arabidopsis thaliana] sp|Q9M2P4|SINA2_ARATH E3 ubiquitin-protein ligase SINAT2 (Seven in absentia homolog 2) emb|CAB67632.1| putative protein [Arabidopsis thaliana] gb|AAM65304.1| putative RING zinc finger protein	gi|157557151|gb|EX358382.1|EX358382	1705	0	860	100	GQ03125.B7_E08 GQ031 - Xylem Scrapings (Normalized library) Picea glauca cDNA clone GQ03125_E08 5', mRNA sequence	gi|157557151|gb|EX358382.1|EX358382
WS0271_C02	EF084984	29	20	990	314	15	1339	AT4G25080.2	317	1e-86	246	65	| Symbols: CHLM | CHLM (MAGNESIUM-PROTOPORPHYRIN IX METHYLTRANSFERASE) | chr4:12877025-12878138 FORWARD	gw1.XV.2421.1	281	9e-76	258	56	gi|28190668|gb|AAO33146.1|	300	7e-81	255	60	putative magnesium-protoporphyrin IX methyltransferase [Oryza sativa (japonica cultivar-group)]	gi|157343879|emb|CAO68385.1|	328	8e-90	252	63	unnamed protein product [Vitis vinifera]	jgi|Phypa1_1|152627	344	8e-95	251	70	e_gw1.372.51.1	gb|AAF70243.1|AF213968_1	332	5e-89	252	64	S-adenosyl-L-methionine Mg-protoporphyrin IX methyltranserase [Nicotiana tabacum]	gi|157590972|gb|EX392200.1|EX392200	1790	0	919	99	GQ03322.B7_A01 GQ033 - Terminal leader (Normalized library) Picea glauca cDNA clone GQ03322_A01 5', mRNA sequence	gi|157590972|gb|EX392200.1|EX392200
WS0271_C06	EF083217	26	216	1002	247	15	1480	AT1G78660.2	341	6e-94	340	50	| Symbols: ATGGH1 | ATGGH1; gamma-glutamyl hydrolase | chr1:29590907-29593010 FORWARD	gw1.178.77.1	347	9e-96	289	57	gi|46575959|gb|AAT01320.1|	341	3e-93	328	53	putative gamma-glutamyl hydrolase [Oryza sativa (japonica cultivar-group)]	gi|157338382|emb|CAO39426.1|	357	1e-98	290	58	unnamed protein product [Vitis vinifera]	jgi|Phypa1_1|234686	334	9e-92	297	55	estExt_fgenesh2_pg.C_1490062	ref|NP_001056052.1|	341	6e-92	328	53	Os05g0517500 [Oryza sativa (japonica cultivar-group)] gb|AAT01320.1| putative gamma-glutamyl hydrolase [Oryza sativa (japonica cultivar-group)] dbj|BAF17966.1| Os05g0517500 [Oryza sativa (japonica cultivar-group)]	gi|157577871|gb|EX379099.1|EX379099	1772	0	914	99	GQ03238.B7_D18 GQ032 - Shoot tip (Normalized library) Picea glauca cDNA clone GQ03238_D18 5', mRNA sequence	gi|157577871|gb|EX379099.1|EX379099
WS0271_C07	EF085460	28	26	2088	119	15	2248	AT1G68725.1	32.3	1.3	68	35	| Symbols: AGP19, ATAGP19 | AGP19/ATAGP19 (ARABINOGALACTAN-PROTEIN 19) | chr1:25812961-25813793 FORWARD	fgenesh4_pg.C_LG_VI001161	33.1	0.79	41	39	gi|56783727|dbj|BAD81139.1|	33.5	2.8	54	40	hypothetical protein [Oryza sativa Japonica Group]	gi|157359844|emb|CAO68573.1|	33.1	1.3	51	45	unnamed protein product [Vitis vinifera]	jgi|Phypa1_1|131034	33.1	0.72	100	27	e_gw1.86.80.1	gb|AAA29305.1|	774	0	693	53	arylphorin beta subunit precursor	gi|83381241|gb|DV975219.1|DV975219	38.2	2.8	23	95	GQ00612.TB_J24 GQ006: Cambium and phloem from mature trees Picea glauca cDNA clone GenomeQuebec_Id:GQ00612_J24 3', mRNA sequence	gi|83381241|gb|DV975219.1|DV975219
WS0271_C10	EF085698	27	352	1197	320	15	1884	AT4G19420.1	503	1e-142	387	58	| Symbols: | pectinacetylesterase family protein | chr4:10587515-10589818 REVERSE	estExt_fgenesh4_pg.C_860139	503	1e-142	399	57	gi|113537381|dbj|BAF09764.1|	506	1e-142	365	63	Os02g0702400 [Oryza sativa (japonica cultivar-group)]	gi|157357269|emb|CAO63771.1|	535	1e-152	391	63	unnamed protein product [Vitis vinifera]	jgi|Phypa1_1|137368	327	2e-89	351	45	e_gw1.136.142.1	emb|CAA67728.1|	507	1e-142	388	60	pectinacetylesterase precursor [Vigna radiata var. radiata]	gi|157549444|gb|EX350675.1|EX350675	1770	0	929	99	GQ03109.B7_C21 GQ031 - Xylem Scrapings (Normalized library) Picea glauca cDNA clone GQ03109_C21 5', mRNA sequence	gi|157549444|gb|EX350675.1|EX350675
WS0271_C11	EF082498	27	104	390	354	21	869	AT4G21860.1	251	6e-67	176	69	| Symbols: | methionine sulfoxide reductase domain-containing protein / SeIR domain-containing protein | chr4:11600250-11601519 REVERSE	estExt_Genewise1_v1.C_LG_I4275	241	4e-64	130	80	gi|50878443|gb|AAT85217.1|	256	8e-68	151	76	unknown protein [Oryza sativa (japonica cultivar-group)]	gi|157359625|emb|CAO67842.1|	247	1e-65	130	82	unnamed protein product [Vitis vinifera]	jgi|Phypa1_1|60757	233	9e-62	128	79	fgenesh1_pm.scaffold_280000001	gb|EAY98001.1|	256	2e-66	151	76	hypothetical protein OsI_019234 [Oryza sativa (indica cultivar-group)]	gi|157548155|gb|EX349386.1|EX349386	1588	0	821	99	GQ03107.B7_K09 GQ031 - Xylem Scrapings (Normalized library) Picea glauca cDNA clone GQ03107_K09 5', mRNA sequence	gi|157548155|gb|EX349386.1|EX349386
WS0271_C15	EF082604	27	36	1035	251	15	1337	AT5G08640.1	333	2e-91	334	48	| Symbols: FLS | FLS (FLAVONOL SYNTHASE) | chr5:2804010-2805176 FORWARD	estExt_fgenesh4_pg.C_1350039	342	4e-94	327	51	gi|113537761|dbj|BAF10144.1|	318	2e-86	330	48	Os02g0767300 [Oryza sativa (japonica cultivar-group)]	gi|84794466|dbj|BAE75808.1|	330	3e-90	320	49	flavonol synthase [Vitis vinifera]	jgi|Phypa1_1|108581	234	9e-62	318	38	estExt_fgenesh1_pm.C_2870008	gb|AAS21058.1|	454	1e-126	335	65	flavonol synthase [Ginkgo biloba]	gi|157615663|gb|EX416745.1|EX416745	1739	0	925	98	GQ03705.B7_P08 GQ037 - Shoot tip - Dormant Picea glauca cDNA clone GQ03705_P08 5', mRNA sequence	gi|157615663|gb|EX416745.1|EX416745
WS0271_C22	EF085067	32	309	1542	451	15	2317	AT3G06350.1	544	1e-155	515	55	| Symbols: EMB3004, MEE32 | EMB3004/MEE32 (EMBRYO DEFECTIVE 3004, maternal effect embryo arrest 32); 3-dehydroquinate dehydratase/ NADP binding / shikimate 5-dehydrogenase | chr3:1924542-1927707 REVERSE	gw1.XIII.1215.1	541	1e-154	512	53	gi|125579581|gb|EAZ20727.1|	501	1e-141	527	51	hypothetical protein OsJ_034936 [Oryza sativa (japonica cultivar-group)]	gi|147837950|emb|CAN60561.1|	533	1e-151	512	52	hypothetical protein [Vitis vinifera]	jgi|Phypa1_1|62585	471	1e-133	508	48	fgenesh1_kg.scaffold_47000005	ref|NP_187286.1|	544	1e-153	515	55	EMB3004/MEE32 (EMBRYO DEFECTIVE 3004, maternal effect embryo arrest 32); 3-dehydroquinate dehydratase/ NADP binding / shikimate 5-dehydrogenase [Arabidopsis thaliana] sp|Q9SQT8|DHQSD_ARATH Bifunctional 3-dehydroquinate dehydratase/shikimate dehydrogenase,	gi|157607390|gb|EX408614.1|EX408614	1705	0	884	99	GQ03602.B7_N16 GQ036 - Shoot tip - Active growth Picea glauca cDNA clone GQ03602_N16 5', mRNA sequence	gi|157607390|gb|EX408614.1|EX408614
WS0271_C24	EF082974	27	63	387	492	18	960	AT2G20850.1	30.8	1.4	55	27	| Symbols: SRF1 | SRF1; kinase | chr2:8982751-8986263 REVERSE	grail3.0024018801	29.6	3.2	76	34	gi|34015146|gb|AAQ56343.1|	31.2	4.8	57	35	putative transposon protein [Oryza sativa (japonica cultivar-group)]	gi|147770431|emb|CAN75892.1|	34.3	0.21	79	26	hypothetical protein [Vitis vinifera]	jgi|Phypa1_1|103607	31.2	0.99	84	34	fgenesh1_pg.scaffold_3336000001	emb|CAG10303.1|	36.6	2.4	57	36	unnamed protein product [Tetraodon nigroviridis]	gi|50159826|gb|CO480829.1|CO480829	981	0	526	98	GQ0161.TB_C12 GQ016: Primary, secondary SHOOT -N fertil. Treatments Picea glauca cDNA clone GenomeQuebec_Id:GQ0161C12 3', mRNA sequence	gi|50159826|gb|CO480829.1|CO480829
WS0271_D02	EF085255	35	50	1044	307	18	1419	AT1G60710.1	483	1e-136	346	67	| Symbols: ATB2 | ATB2; oxidoreductase | chr1:22358738-22360292 REVERSE	gw1.XIV.3153.1	494	1e-140	343	68	gi|38344997|emb|CAE01603.2|	500	1e-141	347	70	OSJNBa0008A08.11 [Oryza sativa (japonica cultivar-group)]	gi|157353345|emb|CAO45271.1|	504	1e-143	341	70	unnamed protein product [Vitis vinifera]	jgi|Phypa1_1|108139	434	1e-122	340	64	estExt_fgenesh1_pm.C_2280003	emb|CAN68994.1|	504	1e-141	341	70	hypothetical protein [Vitis vinifera]	gi|157629430|gb|EX430512.1|EX430512	1657	0	852	99	GQ03905.B7_G03 GQ039 - Stem - Dormant Picea glauca cDNA clone GQ03905_G03 5', mRNA sequence	gi|157629430|gb|EX430512.1|EX430512
WS0271_D06	EF083431	28	99	657	245	15	1016	AT1G33420.1	136	2e-32	237	35	| Symbols: | PHD finger family protein | chr1:12121043-12123326 REVERSE	fgenesh4_pg.C_LG_IV001075	167	8e-42	244	40	gi|113534506|dbj|BAF06889.1|	156	8e-38	240	42	Os01g0877500 [Oryza sativa (japonica cultivar-group)]	gi|157359175|emb|CAO67097.1|	168	1e-41	234	42	unnamed protein product [Vitis vinifera]	jgi|Phypa1_1|150355	119	2e-27	206	37	e_gw1.314.9.1	gb|EAY76692.1|	156	2e-36	240	42	hypothetical protein OsI_004539 [Oryza sativa (indica cultivar-group)]	gi|157616891|gb|EX417973.1|EX417973	1637	0	882	98	GQ03709.B7_E03 GQ037 - Shoot tip - Dormant Picea glauca cDNA clone GQ03709_E03 5', mRNA sequence	gi|157616891|gb|EX417973.1|EX417973
WS0271_D08	EF085857	27	208	2163	341	15	2727	AT5G36210.1	869	0	667	64	| Symbols: | serine-type peptidase | chr5:14265432-14270502 REVERSE	fgenesh4_pm.C_LG_II000592	917	0	671	66	gi|113595177|dbj|BAF19051.1|	904	0	669	65	Os06g0215300 [Oryza sativa (japonica cultivar-group)]	gi|157335458|emb|CAO61288.1|	933	0	670	67	unnamed protein product [Vitis vinifera]	jgi|Phypa1_1|189977	814	0	670	58	estExt_gwp_gw1.C_1390039	ref|NP_001057137.1|	904	0	669	65	Os06g0215300 [Oryza sativa (japonica cultivar-group)] dbj|BAD35315.1| putative aminopeptidase C [Oryza sativa (japonica cultivar-group)] dbj|BAF19051.1| Os06g0215300 [Oryza sativa (japonica cultivar-group)]	gi|157551129|gb|EX352360.1|EX352360	1754	0	933	98	GQ03111.B7_N01 GQ031 - Xylem Scrapings (Normalized library) Picea glauca cDNA clone GQ03111_N01 5', mRNA sequence	gi|157551129|gb|EX352360.1|EX352360
WS0271_D09	EF085461	28	779	1101	13	15	1908	AT1G49380.1	477	1e-134	339	69	| Symbols: | cytochrome c biogenesis protein family | chr1:18280462-18282872 FORWARD	estExt_Genewise1_v1.C_LG_IX1928	475	1e-134	337	68	gi|40539072|gb|AAR87329.1|	477	1e-134	338	69	putative c-type cytochrome biogenesis protein [Oryza sativa (japonica cultivar-group)]	gi|157340865|emb|CAO47670.1|	483	1e-136	348	67	unnamed protein product [Vitis vinifera]	jgi|Phypa1_1|42605	435	1e-122	339	65	gw1.41.188.1	ref|NP_564544.1|	477	1e-168	339	69	cytochrome c biogenesis protein family [Arabidopsis thaliana] gb|AAD43162.1|AC007504_17 Similar to CCS1 [Arabidopsis thaliana] dbj|BAC41965.1| unknown protein [Arabidopsis thaliana]	gi|157558952|gb|EX360183.1|EX360183	1404	0	728	99	GQ03202.SP6_C01 GQ032 - Shoot tip (Normalized library) Picea glauca cDNA clone GQ03202_C01 3', mRNA sequence	gi|157558952|gb|EX360183.1|EX360183
WS0271_D10	EF083453	27	160	342	173	15	690	AT1G33480.1	32	0.38	26	53	| Symbols: | protein binding / zinc ion binding | chr1:12148738-12150101 REVERSE	estExt_Genewise1_v1.C_LG_V0351	70.5	1e-12	82	42	gi|62701926|gb|AAX92999.1|	82.8	9e-16	54	68	abscisic acid- and stress-induced protein - rice [Oryza sativa (japonica cultivar-group)]	gi|14582465|gb|AAK69513.1|AF281656_1	76.3	3e-14	56	58	putative transcription factor [Vitis vinifera]	jgi|Phypa1_1|165354	30.4	1.1	75	32	estExt_fgenesh1_pg.C_870028	gb|AAR23420.1|	99	2e-19	57	77	ASR protein [Ginkgo biloba]	gi|157505214|gb|EX306445.1|EX306445	977	0	636	94	GQ01302.T3_D11 GQ013 - Elongating ROOTS tips - sapplings Picea glauca cDNA clone GQ01302_D11 3', mRNA sequence	gi|157505214|gb|EX306445.1|EX306445
WS0271_D11	EF082641	27	289	624	127	15	1055	AT1G43890.2	323	1e-88	210	74	| Symbols: AtRABC1, AtRab18, ATRAB18 | ATRAB18 (Arabidopsis Rab GTPase homolog C1) | chr1:16649374-16650835 FORWARD	fgenesh4_pm.C_LG_II000343	328	4e-90	205	76	gi|15451614|gb|AAK98738.1|AC090485_17	275	2e-73	210	62	Putative GTP-binding protein [Oryza sativa]	gi|157335088|emb|CAO60918.1|	325	7e-89	207	75	unnamed protein product [Vitis vinifera]	jgi|Phypa1_1|55628	295	4e-80	184	78	fgenesh1_pm.scaffold_15000037	emb|CAA98164.1|	324	7e-87	207	75	RAB1Y [Lotus japonicus]	gi|157591895|gb|EX393123.1|EX393123	1790	0	935	99	GQ03324.B7_I23 GQ033 - Terminal leader (Normalized library) Picea glauca cDNA clone GQ03324_I23 5', mRNA sequence	gi|157591895|gb|EX393123.1|EX393123
WS0271_D12	EF083454	28	86	381	133	19	619	AT2G15620.1	60.8	6e-10	45	62	| Symbols: NIR, ATHNIR, NIR1 | NIR1 (NITRITE REDUCTASE); ferredoxin-nitrate reductase | chr2:6817634-6819748 FORWARD	estExt_fgenesh4_pm.C_1300024	61.6	4e-10	42	71	gi|809514|dbj|BAA09122.1|	58.2	2e-08	60	53	ferredoxin-nitrite reductase [Oryza sativa (japonica cultivar-group)]	gi|157341012|emb|CAO47817.1|	65.5	5e-11	36	83	unnamed protein product [Vitis vinifera]	jgi|Phypa1_1|193361	63.2	1e-10	62	61	estExt_gwp_gw1.C_1970129	gb|AAA74456.1|	68.6	3e-10	45	73	nitrite reductase	gi|50170946|gb|CO485879.1|CO485879	690	0	383	97	GQ02010.B7_J19 GQ020: Clean ROOTS systems -Diurnal cycle Picea glauca cDNA clone GenomeQuebec_Id:GQ02010J19 3', mRNA sequence	gi|50170946|gb|CO485879.1|CO485879
WS0271_D14	EF085462	32	132	432	1220	15	1799	AT2G21620.1	160	2e-39	143	50	| Symbols: RD2 | RD2 (RESPONSIVE TO DESSICATION 2) | chr2:9255829-9257066 FORWARD	estExt_fgenesh4_pg.C_LG_IX0475	167	2e-41	143	53	gi|125583400|gb|EAZ24331.1|	149	2e-35	148	50	hypothetical protein OsJ_007814 [Oryza sativa (japonica cultivar-group)]	gi|157340809|emb|CAO47614.1|	155	1e-37	144	53	unnamed protein product [Vitis vinifera]	jgi|Phypa1_1|216751	121	1e-27	107	55	estExt_Genewise1.C_1330029	emb|CAG14983.1|	163	4e-38	144	52	putative universal stress protein [Cicer arietinum]	gi|50146139|gb|CO474889.1|CO474889	1580	0	846	98	GQ0069.B3_B09 GQ006: Cambium and phloem from mature trees Picea glauca cDNA clone GenomeQuebec_Id:GQ0069B09 5', mRNA sequence	gi|50146139|gb|CO474889.1|CO474889
WS0271_D18	EF084552	28	57	1359	77	15	1508	AT1G27620.1	222	6e-58	435	34	| Symbols: | transferase family protein | chr1:9608431-9610419 FORWARD	fgenesh4_pm.C_LG_I000960	225	7e-59	444	35	gi|77551124|gb|ABA93921.1|	210	1e-53	447	33	transferase family protein, putative, expressed [Oryza sativa (japonica cultivar-group)]	gi|157343825|emb|CAO68331.1|	222	7e-58	440	33	unnamed protein product [Vitis vinifera]	jgi|Phypa1_1|138784	231	1e-60	456	34	e_gw1.150.83.1	gb|AAT73199.1|	314	1e-83	458	43	3'-N-debenzoyltaxol N-benzoyltransferase [Taxus x media]	gi|157568789|gb|EX370017.1|EX370017	1590	0	850	98	GQ03218.B7_F20 GQ032 - Shoot tip (Normalized library) Picea glauca cDNA clone GQ03218_F20 5', mRNA sequence	gi|157568789|gb|EX370017.1|EX370017
WS0271_D20	EF084553	28	23	1254	235	19	1531	AT1G51110.1	391	1e-109	337	57	| Symbols: | plastid-lipid associated protein PAP / fibrillin family protein | chr1:18939048-18941152 FORWARD	gw1.I.6685.1	396	1e-110	339	59	gi|113611139|dbj|BAF21517.1|	385	1e-106	334	57	Os07g0470700 [Oryza sativa (japonica cultivar-group)]	gi|157337663|emb|CAO22009.1|	414	1e-115	343	62	unnamed protein product [Vitis vinifera]	jgi|Phypa1_1|163238	413	1e-115	368	58	estExt_fgenesh1_pg.C_530132	gb|ABE81557.1|	410	1e-112	344	60	PAP fibrillin [Medicago truncatula]	gi|157566602|gb|EX367830.1|EX367830	1798	0	942	99	GQ03213.B7_G07 GQ032 - Shoot tip (Normalized library) Picea glauca cDNA clone GQ03213_G07 5', mRNA sequence	gi|157566602|gb|EX367830.1|EX367830
WS0271_D23	EF085700	27	712	291	488	19	1510	AT1G07350.1	50.8	2e-06	156	34	| Symbols: | transformer serine/arginine-rich ribonucleoprotein, putative | chr1:2257730-2260099 REVERSE	grail3.0002043001	60.8	2e-09	164	31	gi|125605939|gb|EAZ44975.1|	67.4	1e-10	146	34	hypothetical protein OsJ_028458 [Oryza sativa (japonica cultivar-group)]	gi|157347951|emb|CAO22538.1|	62.4	1e-09	134	35	unnamed protein product [Vitis vinifera]	jgi|Phypa1_1|96326	41.6	0.001	150	27	fgenesh1_pg.scaffold_300000039	ref|NP_001063358.1|	67.4	2e-09	146	34	Os09g0455400 [Oryza sativa (japonica cultivar-group)] dbj|BAF25272.1| Os09g0455400 [Oryza sativa (japonica cultivar-group)] gb|EAZ44975.1| hypothetical protein OsJ_028458 [Oryza sativa (japonica cultivar-group)]	gi|157563786|gb|EX365014.1|EX365014	1560	0	844	97	GQ03209.B7_J20 GQ032 - Shoot tip (Normalized library) Picea glauca cDNA clone GQ03209_J20 5', mRNA sequence	gi|157563786|gb|EX365014.1|EX365014
WS0271_D24	EF084554	33	67	228	292	22	609	No significant hit						fgenesh4_pg.C_LG_XI001112	29.6	1.7	29	37	No significant hit						gi|147772475|emb|CAN60782.1|	29.3	3.6	43	30	hypothetical protein [Vitis vinifera]	No significant hit						No significant hit						gi|157623096|gb|EX424178.1|EX424178	549	1e-155	308	97	GQ03807.B7_E03 GQ038 - Stem - Active growth Picea glauca cDNA clone GQ03807_E03 5', mRNA sequence	gi|157623096|gb|EX424178.1|EX424178
WS0271_E01	EF083455	29	194	309	257	15	775	AT1G77120.1	216	1e-56	152	66	| Symbols: ADH, ATADH, ADH1 | ADH1 (ALCOHOL DEHYDROGENASE 1); alcohol dehydrogenase | chr1:28980403-28982110 FORWARD	estExt_fgenesh4_pg.C_LG_II0662	213	9e-56	154	65	gi|77549233|gb|ABA92030.1|	213	5e-55	152	64	Alcohol dehydrogenase 1, putative, expressed [Oryza sativa (japonica cultivar-group)]	gi|7264740|gb|AAF44335.1|AF195866_1	214	8e-56	152	67	alcohol dehydrogenase 6 [Vitis vinifera]	jgi|Phypa1_1|183406	145	2e-35	152	45	estExt_gwp_gw1.C_650152	gb|AAC49543.1|	267	5e-70	155	84	alcohol dehydrogenase	gi|157560483|gb|EX361714.1|EX361714	1431	0	738	99	GQ03204.SP6_H10 GQ032 - Shoot tip (Normalized library) Picea glauca cDNA clone GQ03204_H10 3', mRNA sequence	gi|157560483|gb|EX361714.1|EX361714
WS0271_E07	EF087595	27	108	552	157	15	832	AT4G10250.1	148	5e-36	158	48	| Symbols: ATHSP22.0 | ATHSP22.0 (Arabidopsis thaliana heat shock protein 22.0) | chr4:6370533-6371120 FORWARD	estExt_fgenesh4_pg.C_LG_XIII0447	139	3e-33	169	46	gi|38344541|emb|CAD40969.2|	135	1e-31	181	41	OSJNBa0027P08.9 [Oryza sativa (japonica cultivar-group)]	gi|157354324|emb|CAO46925.1|	167	1e-41	173	47	unnamed protein product [Vitis vinifera]	jgi|Phypa1_1|199029	122	3e-28	162	41	estExt_gwp_gw1.C_3500017	sp|P19244|HSP41_PEA	151	5e-35	174	46	22.7 kDa class IV heat shock protein precursor gb|AAA33673.1| 22.7 kDa heat shock protein (hsp22.7)	gi|157640962|gb|EX442044.1|EX442044	1334	0	689	99	GQ04104.B7_I23 GQ041 - Shoot tip - Dormant (Normalized) Picea glauca cDNA clone GQ04104_I23 5', mRNA sequence	gi|157640962|gb|EX442044.1|EX442044
WS0271_E12	EF084209	27	72	846	368	15	1301	AT1G26360.1	204	8e-53	261	40	| Symbols: SP1L1 | SP1L1 (SPIRAL1-LIKE1); hydrolase | chr1:9119008-9121190 REVERSE	gw1.XVII.1414.1	205	6e-53	252	41	gi|125600998|gb|EAZ40574.1|	205	2e-52	253	41	hypothetical protein OsJ_024057 [Oryza sativa (japonica cultivar-group)]	gi|157341256|emb|CAO49163.1|	206	3e-53	251	42	unnamed protein product [Vitis vinifera]	jgi|Phypa1_1|161721	193	2e-49	261	41	estExt_fgenesh1_pg.C_350105	gb|EAZ40574.1|	205	5e-51	253	41	hypothetical protein OsJ_024057 [Oryza sativa (japonica cultivar-group)]	gi|50160161|gb|CO480988.1|CO480988	1481	0	813	97	GQ0166.B3_N13 GQ016: Primary, secondary SHOOT -N fertil. Treatments Picea glauca cDNA clone GenomeQuebec_Id:GQ0166N13 5', mRNA sequence	gi|50160161|gb|CO480988.1|CO480988
WS0271_E22	EF084555	27	107	453	368	15	943	AT3G18810.1	37.4	0.014	60	31	| Symbols: | protein kinase family protein | chr3:6480707-6483599 REVERSE	eugene3.00070108	32.7	0.37	99	28	gi|113531811|dbj|BAF04194.1|	35.4	0.25	44	40	Os01g0193400 [Oryza sativa (japonica cultivar-group)]	gi|147783333|emb|CAN77489.1|	29.6	5.1	55	27	hypothetical protein [Vitis vinifera]	jgi|Phypa1_1|70142	29.3	3.7	48	35	fgenesh1_pg.scaffold_26000143	ref|XP_001008644.1|	52	5e-05	79	34	Bifunctional endo-1,4-beta-xylanase xylA precursor, putative [Tetrahymena thermophila SB210] gb|EAR88399.1| Bifunctional endo-1,4-beta-xylanase xylA precursor, putative [Tetrahymena thermophila SB210]	gi|157615864|gb|EX416946.1|EX416946	1294	0	657	99	GQ03706.B7_H22 GQ037 - Shoot tip - Dormant Picea glauca cDNA clone GQ03706_H22 5', mRNA sequence	gi|157615864|gb|EX416946.1|EX416946
WS0271_F01	EF085463	27	27	1053	74	15	1169	AT2G17040.1	209	4e-54	187	58	| Symbols: ANAC036 | ANAC036 (Arabidopsis NAC domain containing protein 36); transcription factor | chr2:7414205-7415202 FORWARD	fgenesh4_pg.C_LG_IX000258	207	8e-54	191	54	gi|108706034|gb|ABF93829.1|	210	6e-54	172	59	No apical meristem protein, expressed [Oryza sativa (japonica cultivar-group)]	gi|157340674|emb|CAO47479.1|	208	8e-54	199	52	unnamed protein product [Vitis vinifera]	jgi|Phypa1_1|37490	167	9e-42	130	63	gw1.4.246.1	ref|NP_001048872.1|	210	1e-52	172	59	Os03g0133000 [Oryza sativa (japonica cultivar-group)] gb|ABF93829.1| No apical meristem protein, expressed [Oryza sativa (japonica cultivar-group)] dbj|BAF10786.1| Os03g0133000 [Oryza sativa (japonica cultivar-group)] gb|EAY88409.1| hypothetical protein O	gi|83398738|gb|DV992715.1|DV992715	50.1	0.0004	41	90	GQ02512.B3_E05 GQ025: Annual flush SHOOTS diurnal cycle- trees Picea glauca cDNA clone GenomeQuebec_Id:GQ02512_E05 5', mRNA sequence	gi|83398738|gb|DV992715.1|DV992715
WS0271_F04	EF084019	27	110	771	188	15	1084	AT4G05400.2	144	8e-35	187	42	| Symbols: | similar to unknown protein [Arabidopsis thaliana] (TAIR:AT4G21140.1); similar to Os01g0511200 [Oryza sativa (japonica cultivar-group)] (GB:NP_001043171.1) | chr4:2741253-2742005 FORWARD	fgenesh4_pm.C_LG_XI000194	153	2e-37	191	47	gi|113532702|dbj|BAF05085.1|	165	2e-40	200	46	Os01g0511200 [Oryza sativa (japonica cultivar-group)]	gi|157349855|emb|CAO39711.1|	154	1e-37	197	46	unnamed protein product [Vitis vinifera]	jgi|Phypa1_1|189058	41.6	0.0009	83	33	estExt_gwp_gw1.C_1280005	ref|NP_001043171.1|	165	4e-39	200	46	Os01g0511200 [Oryza sativa (japonica cultivar-group)] dbj|BAD73143.1| unknown protein [Oryza sativa (japonica cultivar-group)] dbj|BAD73259.1| unknown protein [Oryza sativa (japonica cultivar-group)] dbj|BAF05085.1| Os01g0511200 [Oryza sativa (japonica cu	gi|47034242|gb|CR393679.1|CR393679	555	1e-156	505	88	CR393679 RN Pinus pinaster cDNA clone RN63D05, mRNA sequence	gi|157508107|gb|EX309338.1|EX309338
WS0271_F08	EF084359	27	851	444	29	15	1339	AT5G66580.1	55.5	8e-08	81	35	| Symbols: | similar to unknown protein [Arabidopsis thaliana] (TAIR:AT3G50800.1); similar to TMV response-related gene product [Nicotiana tabacum] (GB:BAB41200.1) | chr5:26589950-26590420 FORWARD	fgenesh4_pg.C_LG_IX000542	63.5	3e-10	93	32	gi|113534207|dbj|BAF06590.1|	60.8	9e-09	72	40	Os01g0826800 [Oryza sativa (japonica cultivar-group)]	gi|147777381|emb|CAN67198.1|	60.1	5e-09	61	44	hypothetical protein [Vitis vinifera]	jgi|Phypa1_1|63861	49.3	5e-06	65	38	fgenesh1_pg.scaffold_1000235	gb|ABO83393.1|	67	3e-09	84	39	hypothetical protein MtrDRAFT_AC151665g16v2 [Medicago truncatula]	gi|48928684|gb|CO158143.1|CO158143	543	1e-152	480	89	FLD1_4_H02.g1_A029 Root flooded Pinus taeda cDNA clone FLD1_4_H02_A029 5', mRNA sequence	gi|50156211|gb|CO479195.1|CO479195
WS0271_F10	EF085102	27	336	1089	299	15	1739	AT5G66020.1	456	1e-128	365	58	| Symbols: IBS2, ATSAC1B | ATSAC1B/IBS2 (IMPAIRED IN BABA-INDUCED STERILITY 2); phosphoinositide 5-phosphatase | chr5:26418419-26421917 REVERSE	eugene3.00050388	478	1e-135	365	62	gi|113536648|dbj|BAF09031.1|	440	1e-123	362	58	Os02g0554300 [Oryza sativa (japonica cultivar-group)]	gi|147839102|emb|CAN61566.1|	333	5e-91	375	46	hypothetical protein [Vitis vinifera]	jgi|Phypa1_1|182250	405	1e-113	363	56	estExt_gwp_gw1.C_550138	ref|NP_201403.2|	456	1e-126	365	58	ATSAC1B/IBS2 (IMPAIRED IN BABA-INDUCED STERILITY 2); phosphoinositide 5-phosphatase [Arabidopsis thaliana] gb|AAP41367.1|AF266458_1 SAC1-like protein AtSAC1b [Arabidopsis thaliana] gb|AAP49839.1| SAC domain protein 6 [Arabidopsis thaliana]	gi|50160216|gb|CO481016.1|CO481016	1691	0	887	98	GQ0168.B3_E17 GQ016: Primary, secondary SHOOT -N fertil. Treatments Picea glauca cDNA clone GenomeQuebec_Id:GQ0168E17 5', mRNA sequence	gi|50160216|gb|CO481016.1|CO481016
WS0271_F13	EF083855	26	92	747	161	15	1015	AT3G09640.2	382	1e-106	246	74	| Symbols: APX1B | APX2 (ASCORBATE PEROXIDASE 2); L-ascorbate peroxidase | chr3:2956306-2958168 FORWARD	estExt_fgenesh4_pg.C_LG_IX1399	410	1e-115	249	79	gi|27476069|gb|AAO17000.1|	383	1e-106	250	74	Putative ascorbate peroxidase [Oryza sativa (japonica cultivar-group)]	gi|157337427|emb|CAO21773.1|	398	1e-111	246	80	unnamed protein product [Vitis vinifera]	jgi|Phypa1_1|63071	336	2e-92	250	65	fgenesh1_kg.scaffold_152000004	gb|AAR32786.1|	442	1e-122	249	88	ascorbate peroxidase [Pinus pinaster]	gi|157607311|gb|EX408535.1|EX408535	1844	0	934	99	GQ03602.B7_K04 GQ036 - Shoot tip - Active growth Picea glauca cDNA clone GQ03602_K04 5', mRNA sequence	gi|157607311|gb|EX408535.1|EX408535
WS0271_F18	EF085464	27	498	603	643	15	1759	AT5G15150.1	142	5e-34	91	73	| Symbols: HAT7, ATHB3, ATHB-3 | ATHB-3 (ARABIDOPSIS THALIANA HOMEOBOX 3); DNA binding / transcription factor | chr5:4913954-4915612 REVERSE	gw1.XVII.1044.1	144	2e-34	91	74	gi|19071644|gb|AAL84311.1|AC073556_28	140	1e-32	92	70	putative DNA-binding protein [Oryza sativa (japonica cultivar-group)]	gi|157345645|emb|CAO14943.1|	138	2e-32	90	71	unnamed protein product [Vitis vinifera]	jgi|Phypa1_1|234989	139	4e-33	91	71	estExt_fgenesh2_pm.C_1080004	gb|ABA54144.1|	408	1e-112	373	61	homeobox-leucine zipper-like protein [Picea glauca]	gi|83389608|gb|DV983586.1|DV983586	1049	0	529	100	GQ0196.B3_A06 GQ019: Clean ROOTS systems - P treatments Picea glauca cDNA clone GenomeQuebec_Id:GQ0196_A06 5', mRNA sequence	gi|83389608|gb|DV983586.1|DV983586
WS0271_G01	EF085701	25	46	1740	164	31	1981	AT5G06580.1	767	0	514	73	| Symbols: | FAD linked oxidase family protein | chr5:2011487-2016474 REVERSE	gw1.XVI.2049.1	800	0	480	80	gi|125599210|gb|EAZ38786.1|	663	0	541	63	hypothetical protein OsJ_022269 [Oryza sativa (japonica cultivar-group)]	gi|157349982|emb|CAO39881.1|	796	0	515	76	unnamed protein product [Vitis vinifera]	jgi|Phypa1_1|176596	600	1e-172	418	70	estExt_gwp_gw1.C_180056	ref|NP_568170.1|	767	0	514	73	FAD linked oxidase family protein [Arabidopsis thaliana] gb|AAK73999.1| AT5g06580/F15M7_11 [Arabidopsis thaliana]	gi|157561483|gb|EX362714.1|EX362714	1790	0	919	99	GQ03206.B7_D05 GQ032 - Shoot tip (Normalized library) Picea glauca cDNA clone GQ03206_D05 5', mRNA sequence	gi|157561483|gb|EX362714.1|EX362714
WS0271_G03	EF083838	27	232	624	305	15	1176	AT4G27910.1	33.1	0.35	50	36	| Symbols: | PHD finger protein-related / SET domain-containing protein (TX4) | chr4:13894700-13900262 FORWARD	eugene3.00170081	30.8	1.8	50	38	gi|110289387|gb|ABB47876.2|	31.2	6.3	49	34	Cytochrome P450 family protein [Oryza sativa (japonica cultivar-group)]	gi|157355145|emb|CAO48521.1|	31.6	1.8	50	36	unnamed protein product [Vitis vinifera]	jgi|Phypa1_1|145750	31.6	0.98	24	50	e_gw1.233.24.1	dbj|BAC87616.1|	35.4	7.3	59	40	unnamed protein product [Homo sapiens]	gi|83393144|gb|DV987121.1|DV987121	1356	0	704	99	GQ0208.B3_L09 GQ020: Clean ROOTS systems -Diurnal cycle Picea glauca cDNA clone GenomeQuebec_Id:GQ0208_L09 5', mRNA sequence	gi|83393144|gb|DV987121.1|DV987121
WS0271_G04	EF084020	27	40	768	275	15	1098	AT1G76450.1	219	2e-57	207	49	| Symbols: | oxygen-evolving complex-related | chr1:28689512-28691003 FORWARD	gw1.V.2242.1	213	2e-55	184	54	gi|113624188|dbj|BAF24133.1|	229	9e-60	193	56	Os08g0512500 [Oryza sativa (japonica cultivar-group)]	gi|157358609|emb|CAO66285.1|	231	8e-61	183	59	unnamed protein product [Vitis vinifera]	jgi|Phypa1_1|175716	216	2e-56	218	48	estExt_gwp_gw1.C_130332	emb|CAN64877.1|	230	1e-58	200	56	hypothetical protein [Vitis vinifera]	gi|157557819|gb|EX359050.1|EX359050	1800	0	948	99	GQ03201.B7_B01 GQ032 - Shoot tip (Normalized library) Picea glauca cDNA clone GQ03201_B01 5', mRNA sequence	gi|157557819|gb|EX359050.1|EX359050
WS0271_G05	EF084210	28	160	825	423	15	1423	AT1G64680.1	342	3e-94	234	70	| Symbols: | similar to unknown protein [Arabidopsis thaliana] (TAIR:AT1G03055.1); similar to hypothetical protein LOC_Os11g37650 [Oryza sativa (japonica cultivar-group)] (GB:ABA94460.1); similar to Os08g0114100 [Oryza sativa (japonica cultivar-group)] (G	gw1.I.8338.1	338	5e-93	235	69	gi|113622816|dbj|BAF22761.1|	316	1e-85	228	67	Os08g0114100 [Oryza sativa (japonica cultivar-group)]	gi|157356713|emb|CAO62908.1|	343	3e-94	234	70	unnamed protein product [Vitis vinifera]	jgi|Phypa1_1|62234	333	1e-91	251	64	fgenesh1_kg.scaffold_6000002	ref|NP_564838.1|	342	3e-92	234	70	unknown protein [Arabidopsis thaliana] gb|AAF19681.1|AC009519_15 F1N19.25 [Arabidopsis thaliana] gb|AAQ22663.1| At1g64680 [Arabidopsis thaliana] dbj|BAE98453.1| hypothetical protein [Arabidopsis thaliana]	gi|157577232|gb|EX378460.1|EX378460	1588	0	846	98	GQ03237.B7.1_H19 GQ032 - Shoot tip (Normalized library) Picea glauca cDNA clone GQ03237_H19 5', mRNA sequence	gi|157577232|gb|EX378460.1|EX378460
WS0271_G09	EF084211	27	32	816	36	15	899	AT1G74060.1	139	3e-33	244	38	| Symbols: | 60S ribosomal protein L6 (RPL6B) | chr1:27853694-27854960 REVERSE	eugene3.00011799	124	7e-29	255	34	gi|113536819|dbj|BAF09202.1|	120	4e-27	243	37	Os02g0591700 [Oryza sativa (japonica cultivar-group)]	gi|157327297|emb|CAO15090.1|	134	1e-31	253	35	unnamed protein product [Vitis vinifera]	jgi|Phypa1_1|106052	121	7e-28	256	35	estExt_fgenesh1_pm.C_590015	ref|NP_001037132.1|	354	5e-96	246	71	ribosomal protein L6 [Bombyx mori] gb|AAV34815.1| ribosomal protein L6 [Bombyx mori]	gi|27915547|gb|CB091355.1|CB091355	36.2	4.5	22	95	he91d08.g1 Cycad Leaf Library (NYBG) Cycas rumphii cDNA clone he91d08, mRNA sequence	gi|50159178|gb|CO480567.1|CO480567
WS0271_G10	EF084021	27	131	594	238	15	978	AT4G14110.1	254	5e-68	197	58	| Symbols: CSN8, FUS7, EMB143, COP9 | COP9 (CONSTITUTIVE PHOTOMORPHOGENIC 9) | chr4:8133044-8134862 REVERSE	estExt_Genewise1_v1.C_LG_I0004	248	4e-66	199	59	gi|113564376|dbj|BAF14719.1|	231	3e-60	197	52	Os04g0428900 [Oryza sativa (japonica cultivar-group)]	gi|147798444|emb|CAN67908.1|	270	2e-72	197	63	hypothetical protein [Vitis vinifera]	jgi|Phypa1_1|130004	204	9e-53	170	55	e_gw1.79.86.1	emb|CAN67908.1|	270	1e-70	197	63	hypothetical protein [Vitis vinifera]	gi|157527836|gb|EX329067.1|EX329067	1633	0	889	98	GQ02829.B7_P04 GQ028 - Cambium / phloem scrappings (Normalized library ) Picea glauca cDNA clone GQ02829_P04 5', mRNA sequence	gi|157527836|gb|EX329067.1|EX329067
WS0271_G12	EF085062	27	289	1665	524	15	2493	AT3G07650.3	139	1e-32	123	51	| Symbols: COL9 | COL9 (CONSTANS-LIKE 9); zinc ion binding | chr3:2442500-2443907 FORWARD	eugene3.00081165	196	6e-50	537	27	gi|125583520|gb|EAZ24451.1|	137	1e-31	111	54	hypothetical protein OsJ_007934 [Oryza sativa (japonica cultivar-group)]	gi|157330267|emb|CAO44999.1|	135	2e-31	117	50	unnamed protein product [Vitis vinifera]	jgi|Phypa1_1|121441	130	4e-30	106	55	e_gw1.36.123.1	gb|EAY87350.1|	140	3e-31	111	54	hypothetical protein OsI_008583 [Oryza sativa (indica cultivar-group)]	gi|90044346|gb|CT577044.1|CT577044	771	0	593	91	CT577044 LG0ACA Pinus pinaster cDNA, mRNA sequence	gi|157592855|gb|EX394083.1|EX394083
WS0271_G13	EF083991	27	86	951	344	15	1396	AT2G23910.1	171	1e-42	263	38	| Symbols: | cinnamoyl-CoA reductase-related | chr2:10184982-10186869 FORWARD	estExt_fgenesh4_pg.C_LG_XVIII0872	152	5e-37	265	34	gi|47900289|gb|AAT39157.1|	144	8e-34	282	35	putative cinnamoyl CoA reductase [Oryza sativa (japonica cultivar-group)]	gi|157353530|emb|CAO45486.1|	154	2e-37	306	30	unnamed protein product [Vitis vinifera]	jgi|Phypa1_1|229491	209	3e-54	293	40	fgenesh2_pg.scaffold_76000011	gb|AAM62475.1|	171	1e-40	263	38	putative cinnamoyl CoA reductase [Arabidopsis thaliana]	gi|157595349|gb|EX396577.1|EX396577	1832	0	940	99	GQ03408.B7_A03 GQ034 - Needles - Mid-season Picea glauca cDNA clone GQ03408_A03 5', mRNA sequence	gi|157595349|gb|EX396577.1|EX396577
WS0271_G14	EF087596	28	154	462	264	15	895	AT1G08830.2	242	3e-64	149	76	| Symbols: CSD1 | CSD1 (copper/zinc superoxide dismutase 1) | chr1:2827703-2829056 FORWARD	estExt_Genewise1_v1.C_LG_XIII1233	255	2e-68	150	79	gi|310321|gb|AAC14465.1|	258	2e-68	150	78	cytosolic copper/zinc-superoxide dismutase [Oryza sativa]	gi|157327316|emb|CAO15111.1|	235	6e-62	145	76	unnamed protein product [Vitis vinifera]	jgi|Phypa1_1|176592	246	2e-65	155	73	estExt_gwp_gw1.C_180052	sp|P24669|SODC_PINSY	293	1e-77	153	92	Superoxide dismutase [Cu-Zn] emb|CAA41454.1| CuZn superoxide dismutase [Pinus sylvestris]	gi|157597651|gb|EX398879.1|EX398879	1626	0	860	98	GQ03414.B7_E17 GQ034 - Needles - Mid-season Picea glauca cDNA clone GQ03414_E17 5', mRNA sequence	gi|157597651|gb|EX398879.1|EX398879
WS0271_G15	EF085186	27	23	1437	193	14	1667	AT5G10770.1	306	2e-83	478	39	| Symbols: | chloroplast nucleoid DNA-binding protein, putative | chr5:3403332-3405332 REVERSE	gw1.XVIII.2006.1	323	2e-88	421	44	gi|113596095|dbj|BAF19969.1|	305	3e-82	362	46	Os06g0610800 [Oryza sativa (japonica cultivar-group)]	gi|157339847|emb|CAO44388.1|	320	2e-87	414	44	unnamed protein product [Vitis vinifera]	jgi|Phypa1_1|118772	273	2e-73	407	37	e_gw1.26.47.1	ref|NP_196638.2|	306	2e-81	478	39	chloroplast nucleoid DNA-binding protein, putative [Arabidopsis thaliana] gb|AAL77663.1| AT5g10770/T30N20_40 [Arabidopsis thaliana] gb|AAN46758.1| At5g10770/T30N20_40 [Arabidopsis thaliana]	gi|83390724|gb|DV984702.1|DV984702	1620	0	826	99	GQ0202.TB_A03 GQ020: Clean ROOTS systems -Diurnal cycle Picea glauca cDNA clone GenomeQuebec_Id:GQ0202_A03 3', mRNA sequence	gi|83390724|gb|DV984702.1|DV984702
WS0271_G16	EF085150	26	108	1155	435	15	1713	AT5G14040.1	527	1e-150	317	81	| Symbols: | mitochondrial phosphate transporter | chr5:4531061-4532967 REVERSE	estExt_fgenesh4_pg.C_LG_I2387	538	1e-153	313	84	gi|113537763|dbj|BAF10146.1|	519	1e-147	304	84	Os02g0767500 [Oryza sativa (japonica cultivar-group)]	gi|157341176|emb|CAO49083.1|	542	1e-154	309	85	unnamed protein product [Vitis vinifera]	jgi|Phypa1_1|111736	439	1e-123	303	69	e_gw1.2.397.1	emb|CAN81559.1|	533	1e-149	318	81	hypothetical protein [Vitis vinifera]	gi|157513770|gb|EX315001.1|EX315001	1796	0	946	99	GQ02808.B7_F10 GQ028 - Cambium / phloem scrappings (Normalized library ) Picea glauca cDNA clone GQ02808_F10 5', mRNA sequence	gi|157513770|gb|EX315001.1|EX315001
WS0271_G19	EF084022	25	376	735	278	20	1409	AT2G36300.1	253	2e-67	257	55	| Symbols: | integral membrane Yip1 family protein | chr2:15220441-15221208 REVERSE	eugene3.00090172	253	2e-67	251	52	gi|108707592|gb|ABF95387.1|	264	4e-70	258	57	Yip1 domain containing protein, expressed [Oryza sativa (japonica cultivar-group)]	gi|157357572|emb|CAO64141.1|	311	9e-85	249	65	unnamed protein product [Vitis vinifera]	jgi|Phypa1_1|174056	266	2e-71	212	59	estExt_gwp_gw1.C_30158	ref|NP_001049791.1|	264	9e-69	258	57	Os03g0289200 [Oryza sativa (japonica cultivar-group)] gb|ABF95387.1| Yip1 domain containing protein, expressed [Oryza sativa (japonica cultivar-group)] dbj|BAF11705.1| Os03g0289200 [Oryza sativa (japonica cultivar-group)] gb|EAZ26544.1| hypothetical prote	gi|157578641|gb|EX379869.1|EX379869	1733	0	905	99	GQ03301.B7_F17 GQ033 - Terminal leader (Normalized library) Picea glauca cDNA clone GQ03301_F17 5', mRNA sequence	gi|157578641|gb|EX379869.1|EX379869
WS0271_G20	EF084212	27	320	201	360	15	896	AT2G31890.1	33.1	0.25	37	51	| Symbols: | similar to Os03g0425000 [Oryza sativa (japonica cultivar-group)] (GB:NP_001050400.1); similar to expressed protein [Oryza sativa (japonica cultivar-group)] (GB:AAP20833.1); contains InterPro domain RAP domain; (InterPro:IPR013584) | chr2:1356	grail3.0040017001	29.6	2.9	68	26	gi|38345790|emb|CAE03562.2|	31.6	3.4	59	30	OSJNBa0085I10.7 [Oryza sativa (japonica cultivar-group)]	gi|157353850|emb|CAO46382.1|	38.5	0.01	46	39	unnamed protein product [Vitis vinifera]	jgi|Phypa1_1|133341	29.3	3.4	23	47	e_gw1.102.2.1	emb|CAN78554.1|	38.5	0.58	46	39	hypothetical protein [Vitis vinifera]	gi|27915777|gb|CB091585.1|CB091585	36.2	4.5	18	100	he94b04.g1 Cycad Leaf Library (NYBG) Cycas rumphii cDNA clone he94b04, mRNA sequence	gi|40780821|gb|CK444401.1|CK444401
WS0271_G21	EF083954	28	580	822	84	15	1501	AT1G27340.1	312	3e-85	244	60	| Symbols: | F-box family protein | chr1:9495728-9497844 FORWARD	fgenesh4_pm.C_LG_III000589	347	2e-95	248	64	gi|113534774|dbj|BAF07157.1|	316	1e-85	248	58	Os01g0923900 [Oryza sativa (japonica cultivar-group)]	gi|157358488|emb|CAO66155.1|	351	1e-96	249	65	unnamed protein product [Vitis vinifera]	jgi|Phypa1_1|98858	120	2e-27	251	31	fgenesh1_pg.scaffold_370000007	emb|CAN77429.1|	351	1e-140	249	65	hypothetical protein [Vitis vinifera]	gi|157635745|gb|EX436827.1|EX436827	1578	0	816	99	GQ04003.B7_J12 GQ040 - Shoot tip - Active growth (Normalized) Picea glauca cDNA clone GQ04003_J12 5', mRNA sequence	gi|157635745|gb|EX436827.1|EX436827
WS0271_G22	EF085177	27	73	1281	290	14	1658	AT5G65280.1	472	1e-133	402	56	| Symbols: | lanthionine synthetase C-like family protein | chr5:26103355-26105295 REVERSE	eugene3.00050115	528	1e-150	383	64	gi|110289337|gb|ABB47830.2|	407	1e-113	428	49	Lanthionine synthetase C-like protein, expressed [Oryza sativa (japonica cultivar-group)]	gi|157329462|emb|CAO40438.1|	524	1e-148	384	64	unnamed protein product [Vitis vinifera]	jgi|Phypa1_1|194258	516	1e-146	380	64	estExt_gwp_gw1.C_2130106	emb|CAN83415.1|	521	1e-146	384	64	hypothetical protein [Vitis vinifera]	gi|157644310|gb|EX445392.1|EX445392	1332	0	696	99	GQ04113.B7_I01 GQ041 - Shoot tip - Dormant (Normalized) Picea glauca cDNA clone GQ04113_I01 5', mRNA sequence	gi|157644310|gb|EX445392.1|EX445392
WS0271_G23	EF084101	27	124	921	323	15	1383	AT2G20920.1	233	2e-61	240	52	| Symbols: | similar to CDF1 (CELL GROWTH DEFECT FACTOR 1), heat shock protein binding [Arabidopsis thaliana] (TAIR:AT5G23040.2); similar to expressed protein [Oryza sativa (japonica cultivar-group)] (GB:ABF93866.1) | chr2:9005809-9006870 FORWARD	estExt_fgenesh4_pm.C_LG_IX0151	245	4e-65	286	50	gi|108706071|gb|ABF93866.1|	250	6e-66	270	52	expressed protein [Oryza sativa (japonica cultivar-group)]	gi|157340605|emb|CAO47410.1|	272	6e-73	287	55	unnamed protein product [Vitis vinifera]	jgi|Phypa1_1|127903	244	9e-65	232	57	e_gw1.67.79.1	gb|ABF93866.1|	250	1e-64	270	52	expressed protein [Oryza sativa (japonica cultivar-group)]	gi|157636460|gb|EX437542.1|EX437542	1772	0	902	99	GQ04005.B7_I06 GQ040 - Shoot tip - Active growth (Normalized) Picea glauca cDNA clone GQ04005_I06 5', mRNA sequence	gi|157636460|gb|EX437542.1|EX437542
WS0271_G24	EF084360	27	114	684	363	21	1182	AT1G11400.3	124	1e-28	199	41	| Symbols: PYM | PYM (PARTNER OF Y14-MAGO) | chr1:3838777-3839978 FORWARD	gw1.I.9924.1	134	9e-32	208	43	gi|29893592|gb|AAP06846.1|	137	5e-32	201	41	hypothetical protein [Oryza sativa (japonica cultivar-group)]	gi|147782757|emb|CAN63437.1|	138	1e-32	216	42	hypothetical protein [Vitis vinifera]	jgi|Phypa1_1|235045	102	5e-22	194	36	estExt_fgenesh2_pm.C_1150003	emb|CAN63437.1|	138	6e-31	216	42	hypothetical protein [Vitis vinifera]	gi|157568123|gb|EX369351.1|EX369351	1689	0	906	98	GQ03216.B7_I19 GQ032 - Shoot tip (Normalized library) Picea glauca cDNA clone GQ03216_I19 5', mRNA sequence	gi|157568123|gb|EX369351.1|EX369351
WS0271_H02	EF085035	27	183	1614	307	15	2119	AT4G33510.1	749	0	445	80	| Symbols: DHS2 | DHS2 (3-DEOXY-D-ARABINO-HEPTULOSONATE 7-PHOSPHATE SYNTHASE); 3-deoxy-7-phosphoheptulonate synthase | chr4:16116499-16118552 FORWARD	eugene3.00050687	770	0	445	82	gi|125601125|gb|EAZ40701.1|	765	0	448	80	hypothetical protein OsJ_024184 [Oryza sativa (japonica cultivar-group)]	gi|157335857|emb|CAO61687.1|	770	0	445	81	unnamed protein product [Vitis vinifera]	jgi|Phypa1_1|121478	762	0	488	75	e_gw1.36.179.1	gb|AAB69320.1|	771	0	446	82	plastidic 3-deoxy-D-arabino-heptulosonate 7-phosphate synthase 2 [Petroselinum crispum]	gi|157588037|gb|EX389265.1|EX389265	1709	0	886	99	GQ03314.B7_A21 GQ033 - Terminal leader (Normalized library) Picea glauca cDNA clone GQ03314_A21 5', mRNA sequence	gi|157588037|gb|EX389265.1|EX389265
WS0271_H06	EF086811	27	33	1239	80	15	1367	AT3G55800.1	566	1e-161	398	72	| Symbols: SBPASE | SBPASE (sedoheptulose-bisphosphatase); phosphoric ester hydrolase | chr3:20720619-20722400 FORWARD	estExt_fgenesh4_pg.C_LG_VIII0539	582	1e-166	377	77	gi|38347311|emb|CAE02306.2|	573	1e-163	378	75	OSJNBa0042F21.13 [Oryza sativa (japonica cultivar-group)]	gi|157333396|emb|CAO17011.1|	588	1e-168	405	74	unnamed protein product [Vitis vinifera]	jgi|Phypa1_1|122707	541	1e-154	320	83	e_gw1.41.201.1	gb|AAO22558.1|	575	1e-162	378	75	sedoheptulose-1,7-bisphosphatase precursor [Oryza sativa (indica cultivar-group)] gb|AAO22559.1| sedoheptulose-1,7-bisphosphatase precursor [Oryza sativa (indica cultivar-group)] emb|CAH66132.1| H0622G10.1 [Oryza sativa (indica cultivar-group)]	gi|157622873|gb|EX423955.1|EX423955	1776	0	920	99	GQ03806.B7_K14 GQ038 - Stem - Active growth Picea glauca cDNA clone GQ03806_K14 5', mRNA sequence	gi|157622873|gb|EX423955.1|EX423955
WS0271_H09	EF084213	28	60	330	228	15	633	AT1G77940.1	177	6e-45	98	84	| Symbols: | 60S ribosomal protein L30 (RPL30B) | chr1:29309010-29310182 REVERSE	estExt_fgenesh4_pg.C_660113	182	1e-46	98	88	gi|113532255|dbj|BAF04638.1|	167	2e-41	96	82	Os01g0276000 [Oryza sativa (japonica cultivar-group)]	gi|157345068|emb|CAO71796.1|	186	2e-47	98	89	unnamed protein product [Vitis vinifera]	jgi|Phypa1_1|181527	167	4e-42	97	79	estExt_gwp_gw1.C_500040	gb|ABP02866.1|	185	2e-45	98	88	Ribosomal protein L30e [Medicago truncatula]	gi|157539609|gb|EX340840.1|EX340840	1221	0	616	100	GQ03010.SP6_E13 GQ030 - Xylem planings - daytime and seasonal Picea glauca cDNA clone GQ03010_E13 3', mRNA sequence	gi|157539609|gb|EX340840.1|EX340840
WS0271_H10	EF086913	27	63	1230	97	15	1405	AT1G12900.1	552	1e-157	411	70	| Symbols: GAPA-2 | GAPA-2; glyceraldehyde-3-phosphate dehydrogenase | chr1:4392632-4394281 REVERSE	estExt_fgenesh4_pg.C_LG_XIV0805	566	1e-161	412	71	gi|21740910|emb|CAD40906.1|	531	1e-150	394	70	OSJNBa0036B21.24 [Oryza sativa (japonica cultivar-group)]	gi|147858738|emb|CAN78872.1|	571	1e-163	412	72	hypothetical protein [Vitis vinifera]	jgi|Phypa1_1|85464	540	1e-154	407	70	fgenesh1_pg.scaffold_135000009	gb|AAA33780.1|	660	0	411	82	glyceraldehyde-phosphate dehydrogenase [Pinus sylvestris]	gi|157644229|gb|EX445311.1|EX445311	1834	0	957	99	GQ04113.B7_E15 GQ041 - Shoot tip - Dormant (Normalized) Picea glauca cDNA clone GQ04113_E15 5', mRNA sequence	gi|157644229|gb|EX445311.1|EX445311
WS0271_H14	EF086186	35	106	1413	379	15	1913	AT3G02210.1	633	0	410	69	| Symbols: COBL1 | phytochelatin synthetase family protein / COBRA cell expansion protein COBL3 | chr3:409359-411485 REVERSE	estExt_fgenesh4_pg.C_1290056	635	0	418	69	gi|54287588|gb|AAV31332.1|	633	0	414	71	putative phytochelatin synthetase [Oryza sativa (japonica cultivar-group)]	gi|157341291|emb|CAO49198.1|	653	0	429	69	unnamed protein product [Vitis vinifera]	jgi|Phypa1_1|93677	523	1e-148	430	57	fgenesh1_pg.scaffold_246000031	emb|CAN68249.1|	653	0	429	69	hypothetical protein [Vitis vinifera]	gi|157536569|gb|EX337800.1|EX337800	1782	0	907	99	GQ03005.B7_F20 GQ030 - Xylem planings - daytime and seasonal Picea glauca cDNA clone GQ03005_F20 5', mRNA sequence	gi|157536569|gb|EX337800.1|EX337800
WS0271_I02	EF084136	29	110	444	221	15	790	AT5G12020.1	130	1e-30	124	50	| Symbols: HSP17.6II | 17.6 kDa class II heat shock protein (HSP17.6-CII) | chr5:3882410-3882877 REVERSE	estExt_fgenesh4_pm.C_LG_VI0650	142	3e-34	128	57	gi|75911506|gb|ABA29610.1|	121	2e-27	131	48	class II small heat shock protein [Oryza sativa (japonica cultivar-group)]	gi|147820772|emb|CAN67480.1|	149	3e-36	127	61	hypothetical protein [Vitis vinifera]	jgi|Phypa1_1|70357	122	3e-28	115	53	fgenesh1_pg.scaffold_27000186	emb|CAC81958.1|	223	8e-57	126	90	small heat-shock protein [Picea abies] emb|CAC81960.1| small heat-shock protein [Picea abies]	gi|157507054|gb|EX308285.1|EX308285	1310	0	776	96	GQ01307.T3_J24 GQ013 - Elongating ROOTS tips - sapplings Picea glauca cDNA clone GQ01307_J24 5', mRNA sequence	gi|157507054|gb|EX308285.1|EX308285
WS0271_I04	EF084370	32	126	456	267	15	864	AT5G64650.1	217	9e-57	155	69	| Symbols: | ribosomal protein L17 family protein | chr5:25856768-25858001 REVERSE	grail3.0026001501	221	4e-58	151	72	gi|113534283|dbj|BAF06666.1|	216	5e-56	148	74	Os01g0839300 [Oryza sativa (japonica cultivar-group)]	gi|157353910|emb|CAO46445.1|	227	1e-59	155	73	unnamed protein product [Vitis vinifera]	jgi|Phypa1_1|142580	171	5e-43	144	59	e_gw1.194.56.1	ref|NP_568216.1|	217	9e-55	151	71	ribosomal protein L17 family protein [Arabidopsis thaliana] gb|AAM64301.1| ribsomal protein-like [Arabidopsis thaliana] gb|AAO24540.1| At5g09770 [Arabidopsis thaliana] dbj|BAF00072.1| ribsomal protein - like [Arabidopsis thaliana]	gi|157583759|gb|EX384987.1|EX384987	1580	0	813	99	GQ03308.B7_G19 GQ033 - Terminal leader (Normalized library) Picea glauca cDNA clone GQ03308_G19 5', mRNA sequence	gi|157583759|gb|EX384987.1|EX384987
WS0271_I09	EF081551	27	129	237	251	15	632	AT4G38495.1	55.5	3e-08	70	40	| Symbols: | similar to conserved hypothetical protein [Aedes aegypti] (GB:EAT47050.1); similar to OSIGBa0138E08-OSIGBa0161L23.9 [Oryza sativa (indica cultivar-group)] (GB:CAH67928.1); similar to Os04g0274400 [Oryza sativa (japonica cultivar-group)] (GB:N	eugene3.00161217	45.1	4e-05	56	41	gi|125589687|gb|EAZ30037.1|	49.3	9e-06	58	37	hypothetical protein OsJ_013520 [Oryza sativa (japonica cultivar-group)]	gi|157340617|emb|CAO47422.1|	52.4	4e-07	58	43	unnamed protein product [Vitis vinifera]	jgi|Phypa1_1|61952	55.5	3e-08	58	48	fgenesh1_pm.scaffold_505000005	ref|XP_624857.2|	83.2	3e-28	54	68	PREDICTED: similar to CG12659-PB [Apis mellifera]	gi|40771394|gb|CK439247.1|CK439247	38.2	0.81	19	100	GQ0031b.TB_C03 GQ003: Vegetative buds developmental sequence Picea glauca cDNA clone GenomeQuebec_Id:GQ0031bC03 3', mRNA sequence	gi|40771394|gb|CK439247.1|CK439247
WS0271_I11	EF085702	32	118	1098	326	15	1557	AT4G32770.1	42	0.001	210	20	| Symbols: ATSDX1, VTE1 | VTE1 (VITAMIN E DEFICIENT 1) | chr4:15804986-15807795 FORWARD	gw1.XVIII.1253.1	34.7	0.18	76	25	gi|125581642|gb|EAZ22573.1|	46.2	0.0003	213	21	hypothetical protein OsJ_006056 [Oryza sativa (japonica cultivar-group)]	gi|157339506|emb|CAO44047.1|	48.9	2e-05	217	22	unnamed protein product [Vitis vinifera]	jgi|Phypa1_1|93801	171	1e-42	192	44	fgenesh1_pg.scaffold_248000037	gb|EAT85667.1|	90.9	2e-16	350	26	hypothetical protein SNOG_07016 [Phaeosphaeria nodorum SN15]	gi|157588122|gb|EX389350.1|EX389350	1703	0	911	98	GQ03314.B7_E12 GQ033 - Terminal leader (Normalized library) Picea glauca cDNA clone GQ03314_E12 5', mRNA sequence	gi|157588122|gb|EX389350.1|EX389350
WS0271_I13	EF085229	28	230	1074	372	15	1691	AT5G06710.1	210	2e-54	218	54	| Symbols: HAT14 | HAT14 (homeobox-leucine zipper protein 14); DNA binding / transcription factor | chr5:2068306-2070285 REVERSE	eugene3.00290072	209	6e-54	284	48	gi|125605887|gb|EAZ44923.1|	234	8e-61	333	45	hypothetical protein OsJ_028406 [Oryza sativa (japonica cultivar-group)]	gi|157348519|emb|CAO23411.1|	204	2e-52	171	64	unnamed protein product [Vitis vinifera]	jgi|Phypa1_1|123042	182	5e-46	132	71	e_gw1.42.227.1	gb|EAZ44923.1|	234	2e-59	333	45	hypothetical protein OsJ_028406 [Oryza sativa (japonica cultivar-group)]	gi|49011788|gb|CO200613.1|CO200613	835	0	734	89	GEO2_8_B03.g1_A032 Root gravitropism October 2003 test Pinus taeda cDNA clone GEO2_8_B03_A032 5', mRNA sequence	gi|157514696|gb|EX315927.1|EX315927
WS0271_I14	EF083830	27	63	846	377	15	1301	AT3G11630.1	376	1e-104	236	80	| Symbols: | 2-cys peroxiredoxin, chloroplast (BAS1) | chr3:3672195-3673943 FORWARD	eugene3.00160660	372	1e-103	235	79	gi|67904930|emb|CAJ01693.1|	373	1e-103	240	80	2-Cys peroxiredoxin [Oryza sativa (japonica cultivar-group)]	gi|147789752|emb|CAN67408.1|	381	1e-106	212	87	hypothetical protein [Vitis vinifera]	jgi|Phypa1_1|205920	365	1e-101	241	74	estExt_Genewise1.C_300211	emb|CAN67408.1|	381	1e-104	212	87	hypothetical protein [Vitis vinifera]	gi|157592648|gb|EX393876.1|EX393876	1509	0	769	99	GQ03326.B7_J23 GQ033 - Terminal leader (Normalized library) Picea glauca cDNA clone GQ03326_J23 5', mRNA sequence	gi|157592648|gb|EX393876.1|EX393876
WS0271_I15	EF085230	27	50	1542	438	15	2045	AT5G07990.1	374	1e-103	488	39	| Symbols: CYP75B1, D501, TT7 | TT7 (TRANSPARENT TESTA 7); flavonoid 3'-monooxygenase/ oxygen binding | chr5:2560438-2562860 FORWARD	eugene3.00030242	564	1e-161	499	56	gi|113631518|dbj|BAF25199.1|	563	1e-160	507	57	Os09g0441400 [Oryza sativa (japonica cultivar-group)]	gi|157339934|emb|CAO45611.1|	585	1e-167	498	59	unnamed protein product [Vitis vinifera]	jgi|Phypa1_1|165869	377	1e-104	509	39	estExt_fgenesh1_pg.C_980044	emb|CAN77776.1|	580	1e-164	499	58	hypothetical protein [Vitis vinifera]	gi|83401451|gb|DV995428.1|DV995428	1061	0	591	97	GQ02748.B3_G03 GQ099: Mixed spruce tissues Picea glauca cDNA clone GenomeQuebec_Id:GQ02748_G03 5', mRNA sequence	gi|83401451|gb|DV995428.1|DV995428
WS0271_I23	EF083822	27	25	729	350	15	1119	AT1G66430.1	367	1e-101	240	74	| Symbols: | pfkB-type carbohydrate kinase family protein | chr1:24782063-24784056 FORWARD	fgenesh4_pm.C_LG_IV000247	387	1e-107	240	77	gi|125596595|gb|EAZ36375.1|	365	1e-100	240	73	hypothetical protein OsJ_019858 [Oryza sativa (japonica cultivar-group)]	gi|157346881|emb|CAO17120.1|	355	4e-98	240	74	unnamed protein product [Vitis vinifera]	jgi|Phypa1_1|148351	328	5e-90	237	68	e_gw1.276.56.1	gb|AAR24912.1|	378	1e-103	240	75	fructokinase 3 [Lycopersicon esculentum]	gi|157510075|gb|EX311308.1|EX311308	1709	0	898	98	GQ02802.B7_L06 GQ028 - Cambium / phloem scrappings (Normalized library ) Picea glauca cDNA clone GQ02802_L06 5', mRNA sequence	gi|157510075|gb|EX311308.1|EX311308
WS0271_J01	EF084214	27	376	147	359	15	897	AT5G17460.1	162	4e-40	178	47	| Symbols: | similar to conserved hypothetical protein [Medicago truncatula] (GB:ABE78854.1) | chr5:5757584-5758869 REVERSE	gw1.IV.3461.1	169	2e-42	180	49	gi|113531423|dbj|BAF03806.1|	164	4e-40	188	47	Os01g0125700 [Oryza sativa (japonica cultivar-group)]	gi|157346849|emb|CAO17088.1|	174	9e-44	178	51	unnamed protein product [Vitis vinifera]	jgi|Phypa1_1|162293	38.5	0.006	175	26	estExt_fgenesh1_pg.C_410136	gb|ABE78854.1|	169	2e-40	176	46	conserved hypothetical protein [Medicago truncatula] gb|ABE84595.1| conserved hypothetical protein [Medicago truncatula]	gi|157576848|gb|EX378076.1|EX378076	1592	0	823	99	GQ03236.B7_H01 GQ032 - Shoot tip (Normalized library) Picea glauca cDNA clone GQ03236_H01 5', mRNA sequence	gi|157576848|gb|EX378076.1|EX378076
WS0271_J03	EF085064	27	102	1341	290	15	1748	AT4G08960.1	489	1e-138	366	66	| Symbols: | phosphotyrosyl phosphatase activator (PTPA) family protein | chr4:5746323-5747991 FORWARD	fgenesh4_pg.C_LG_V000808	489	1e-138	359	66	gi|125596516|gb|EAZ36296.1|	445	1e-124	359	61	hypothetical protein OsJ_019779 [Oryza sativa (japonica cultivar-group)]	gi|157335859|emb|CAO61689.1|	507	1e-143	358	68	unnamed protein product [Vitis vinifera]	jgi|Phypa1_1|145341	482	1e-136	340	67	e_gw1.226.16.1	emb|CAN62341.1|	507	1e-141	358	68	hypothetical protein [Vitis vinifera]	gi|50161681|gb|CO481713.1|CO481713	1540	0	824	98	GQ0168.B3_H10 GQ016: Primary, secondary SHOOT -N fertil. Treatments Picea glauca cDNA clone GenomeQuebec_Id:GQ0168H10 5', mRNA sequence	gi|50161681|gb|CO481713.1|CO481713
WS0271_J04	EF084013	28	5	582	281	15	883	AT2G33320.1	100	1e-21	126	42	| Symbols: | C2 domain-containing protein | chr2:14126603-14128411 REVERSE	eugene3.00190211	112	3e-25	117	46	gi|113533299|dbj|BAF05682.1|	73.9	6e-13	116	41	Os01g0659800 [Oryza sativa (japonica cultivar-group)]	gi|157336793|emb|CAO71478.1|	102	4e-22	202	34	unnamed protein product [Vitis vinifera]	jgi|Phypa1_1|74332	76.6	2e-14	117	33	fgenesh1_pg.scaffold_46000174	gb|ABO81168.1|	105	5e-21	117	46	C2 [Medicago truncatula]	gi|157506303|gb|EX307534.1|EX307534	1328	0	738	97	GQ01305.T3_G15 GQ013 - Elongating ROOTS tips - sapplings Picea glauca cDNA clone GQ01305_G15 5', mRNA sequence	gi|157506303|gb|EX307534.1|EX307534
WS0271_J05	EF086513	31	87	441	395	20	943	AT2G28900.1	144	8e-35	115	56	| Symbols: ATOEP16-L, ATOEP16-1, OEP16 | OEP16 (OUTER ENVELOPE PROTEIN 16); protein translocase | chr2:12421500-12422536 REVERSE	estExt_Genewise1_v1.C_LG_I1289	138	5e-33	146	46	gi|52353640|gb|AAU44206.1|	172	1e-42	147	57	putative amino acid selective channel protein [Oryza sativa (japonica cultivar-group)]	gi|157337309|emb|CAO21655.1|	142	7e-34	130	53	unnamed protein product [Vitis vinifera]	jgi|Phypa1_1|223774	160	1e-39	146	50	estExt_Genewise1.C_2690049	ref|NP_001054446.1|	172	2e-41	147	57	Os05g0111200 [Oryza sativa (japonica cultivar-group)] gb|AAU44206.1| putative amino acid selective channel protein [Oryza sativa (japonica cultivar-group)] dbj|BAF16360.1| Os05g0111200 [Oryza sativa (japonica cultivar-group)]	gi|157566472|gb|EX367700.1|EX367700	1752	0	896	99	GQ03213.B7_A16 GQ032 - Shoot tip (Normalized library) Picea glauca cDNA clone GQ03213_A16 5', mRNA sequence	gi|157566472|gb|EX367700.1|EX367700
WS0271_J07	EF085073	30	402	1215	161	15	1793	AT5G16880.2	474	1e-134	411	62	| Symbols: | VHS domain-containing protein / GAT domain-containing protein | chr5:5549661-5551277 FORWARD	eugene3.00190334	493	1e-139	409	64	gi|125583344|gb|EAZ24275.1|	501	1e-141	433	62	hypothetical protein OsJ_007758 [Oryza sativa (japonica cultivar-group)]	gi|157338416|emb|CAO39460.1|	506	1e-143	409	65	unnamed protein product [Vitis vinifera]	jgi|Phypa1_1|205924	432	1e-121	408	58	estExt_Genewise1.C_300215	gb|EAY87167.1|	501	1e-140	433	62	hypothetical protein OsI_008400 [Oryza sativa (indica cultivar-group)] gb|EAZ24275.1| hypothetical protein OsJ_007758 [Oryza sativa (japonica cultivar-group)]	gi|157578809|gb|EX380037.1|EX380037	1705	0	880	99	GQ03301.B7_M21 GQ033 - Terminal leader (Normalized library) Picea glauca cDNA clone GQ03301_M21 5', mRNA sequence	gi|157578809|gb|EX380037.1|EX380037
WS0271_J08	EF084025	27	62	816	227	15	1120	AT3G01500.1	292	2e-79	276	52	| Symbols: CA1 | CA1 (CARBONIC ANHYDRASE 1); carbonate dehydratase/ zinc ion binding | chr3:194860-196723 REVERSE	estExt_fgenesh4_kg.C_LG_X0015	301	4e-82	268	54	gi|113533207|dbj|BAF05590.1|	222	1e-57	196	54	Os01g0639900 [Oryza sativa (japonica cultivar-group)]	gi|157345467|emb|CAO14765.1|	296	2e-80	265	56	unnamed protein product [Vitis vinifera]	jgi|Phypa1_1|162454	235	3e-62	257	48	estExt_fgenesh1_pg.C_430073	gb|AAB65822.1|	301	7e-80	266	54	carbonic anhydrase	gi|157637768|gb|EX438850.1|EX438850	1850	0	961	99	GQ04009.B7_A09 GQ040 - Shoot tip - Active growth (Normalized) Picea glauca cDNA clone GQ04009_A09 5', mRNA sequence	gi|157637768|gb|EX438850.1|EX438850
WS0271_J09	EF085021	32	29	1251	431	18	1729	AT3G53520.1	629	1e-180	434	72	| Symbols: ATUXS1, UXS1 | UXS1 (UDP-GLUCURONIC ACID DECARBOXYLASE 1); catalytic | chr3:19852613-19855035 FORWARD	estExt_Genewise1_v1.C_LG_XVI2527	642	0	429	74	gi|113612148|dbj|BAF22526.1|	606	1e-173	428	72	Os07g0674100 [Oryza sativa (japonica cultivar-group)]	gi|147818911|emb|CAN76038.1|	585	1e-167	425	72	hypothetical protein [Vitis vinifera]	jgi|Phypa1_1|221198	614	1e-176	428	72	estExt_Genewise1.C_2090032	gb|AAX37334.1|	639	0	429	74	UDP-glucuronic acid decarboxylase 1 [Populus tomentosa]	gi|157626053|gb|EX427135.1|EX427135	1752	0	937	98	GQ03815.B7_D15 GQ038 - Stem - Active growth Picea glauca cDNA clone GQ03815_D15 5', mRNA sequence	gi|157626053|gb|EX427135.1|EX427135
WS0271_J10	EF083890	27	69	588	309	15	981	AT3G17930.1	106	3e-23	97	52	| Symbols: | similar to unnamed protein product [Ostreococcus tauri] (GB:CAL56506.1); similar to Os01g0805200 [Oryza sativa (japonica cultivar-group)] (GB:NP_001044558.1) | chr3:6142313-6143252 REVERSE	eugene3.00150423	108	4e-24	93	61	gi|113534089|dbj|BAF06472.1|	111	3e-24	130	43	Os01g0805200 [Oryza sativa (japonica cultivar-group)]	gi|157343717|emb|CAO68223.1|	112	8e-25	84	64	unnamed protein product [Vitis vinifera]	jgi|Phypa1_1|118254	108	5e-24	83	61	e_gw1.23.85.1	ref|NP_001044558.1|	111	6e-23	130	43	Os01g0805200 [Oryza sativa (japonica cultivar-group)] dbj|BAB92268.1| unknown protein [Oryza sativa (japonica cultivar-group)] dbj|BAF06472.1| Os01g0805200 [Oryza sativa (japonica cultivar-group)] gb|EAZ13872.1| hypothetical protein OsJ_003697 [Oryza sati	gi|157596451|gb|EX397679.1|EX397679	1721	0	904	98	GQ03410.B7_P20 GQ034 - Needles - Mid-season Picea glauca cDNA clone GQ03410_P20 5', mRNA sequence	gi|157596451|gb|EX397679.1|EX397679
WS0271_J12	EF086054	32	248	1128	367	15	1758	AT1G24267.1	215	8e-56	253	50	| Symbols: | similar to unknown protein [Arabidopsis thaliana] (TAIR:AT1G24265.2); similar to bZIP transcription factor bZIP56 [Glycine max] (GB:ABI34646.1); contains InterPro domain Protein of unknown function DUF1664; (InterPro:IPR012458) | chr1:8604440	eugene3.00031387	260	2e-69	244	57	gi|113531270|dbj|BAF03653.1|	196	2e-49	250	42	Os01g0100800 [Oryza sativa (japonica cultivar-group)]	gi|157358471|emb|CAO66138.1|	282	7e-76	241	62	unnamed protein product [Vitis vinifera]	jgi|Phypa1_1|46685	176	5e-44	226	40	gw1.51.240.1	gb|ABI34646.1|	226	3e-57	254	49	bZIP transcription factor bZIP56 [Glycine max]	gi|157568899|gb|EX370127.1|EX370127	1875	0	946	100	GQ03218.B7_K19 GQ032 - Shoot tip (Normalized library) Picea glauca cDNA clone GQ03218_K19 5', mRNA sequence	gi|157568899|gb|EX370127.1|EX370127
WS0271_J13	EF086815	27	69	834	228	15	1146	AT2G34420.1	427	1e-120	265	81	| Symbols: LHCB1.5, LHB1B2 | LHB1B2 (Photosystem II light harvesting complex gene 1.5); chlorophyll binding | chr2:14529795-14530592 REVERSE	estExt_Genewise1_v1.C_LG_II0002	449	1e-126	240	89	gi|113533621|dbj|BAF06004.1|	451	1e-126	240	88	Os01g0720500 [Oryza sativa (japonica cultivar-group)]	gi|147799091|emb|CAN74831.1|	451	1e-127	260	85	hypothetical protein [Vitis vinifera]	jgi|Phypa1_1|219830	428	1e-120	273	78	estExt_Genewise1.C_1820038	emb|CAA57407.1|	576	1e-162	278	99	light harvesting chlorophyll a /b-binding protein Lhcb1*1 [Picea abies]	gi|157604844|gb|EX406068.1|EX406068	1643	0	881	98	GQ03514.B7_P04 GQ035 - Needles - End of season Picea glauca cDNA clone GQ03514_P04 5', mRNA sequence	gi|157604844|gb|EX406068.1|EX406068
WS0271_J16	EF084026	29	203	696	209	15	1123	AT3G57490.1	244	7e-65	141	84	| Symbols: | 40S ribosomal protein S2 (RPS2D) | chr3:21290801-21291864 REVERSE	eugene3.00011680	266	1e-71	143	90	gi|30103021|gb|AAP21434.1|	259	1e-68	139	89	putative 40S ribosomal protein S2 [Oryza sativa (japonica cultivar-group)]	gi|157348680|emb|CAO23572.1|	262	5e-70	143	88	unnamed protein product [Vitis vinifera]	jgi|Phypa1_1|114488	268	5e-72	143	91	e_gw1.10.302.1	gb|ABO80687.1|	264	1e-112	146	90	Ribosomal protein S5, bacterial and organelle form [Medicago truncatula]	gi|157626746|gb|EX427828.1|EX427828	1701	0	870	99	GQ03817.B7_B22 GQ038 - Stem - Active growth Picea glauca cDNA clone GQ03817_B22 5', mRNA sequence	gi|157626746|gb|EX427828.1|EX427828
WS0271_J23	EF084027	27	83	825	217	15	1140	AT4G29260.1	253	2e-67	223	51	| Symbols: | acid phosphatase class B family protein | chr4:14422316-14423415 REVERSE	grail3.0086010101	261	8e-70	228	54	gi|125595990|gb|EAZ35770.1|	233	8e-61	245	47	hypothetical protein OsJ_019253 [Oryza sativa (japonica cultivar-group)]	gi|157342714|emb|CAO65426.1|	266	2e-71	218	57	unnamed protein product [Vitis vinifera]	jgi|Phypa1_1|133828	186	2e-47	197	46	e_gw1.106.53.1	ref|NP_194655.1|	253	2e-65	223	51	acid phosphatase class B family protein [Arabidopsis thaliana] emb|CAB79684.1| acid phosphatase-like protein [Arabidopsis thaliana] gb|AAK93622.1| putative acid phosphatase [Arabidopsis thaliana] gb|AAM14114.1| putative acid phosphatase [Arabidopsis thali	gi|157555798|gb|EX357029.1|EX357029	1530	0	852	97	GQ03121.B7_J21 GQ031 - Xylem Scrapings (Normalized library) Picea glauca cDNA clone GQ03121_J21 5', mRNA sequence	gi|157555798|gb|EX357029.1|EX357029
WS0271_K02	EF084361	27	57	312	130	19	518	AT4G15910.1	41.6	0.0003	77	36	| Symbols: DI21, ATDI21 | ATDI21 (Arabidopsis thaliana drought-induced 21) | chr4:9028672-9029283 FORWARD	estExt_fgenesh4_pg.C_LG_X0149	45.4	2e-05	99	40	gi|108792642|dbj|BAE95803.1|	37	0.032	67	31	zinc inducible protein -like [Oryza sativa Japonica Group]	gi|157350098|emb|CAO40036.1|	44.7	6e-05	95	32	unnamed protein product [Vitis vinifera]	jgi|Phypa1_1|71871	34.3	0.047	57	29	fgenesh1_pg.scaffold_34000136	gb|AAW31666.1|	48.5	0.0002	99	36	putative late-embryogenesis protein-like protein [Ammopiptanthus mongolicus]	gi|57884536|gb|CX649707.1|CX649707	153	2e-35	195	85	COLD1_41_B01.b1_A029 Root cold Pinus taeda cDNA clone COLD1_41_B01_A029 3', mRNA sequence	gi|157601169|gb|EX402393.1|EX402393
WS0271_K09	EF086055	27	307	132	1656	15	2110	AT1G79280.1	646	0	701	50	| Symbols: | similar to CIP1 (COP1-INTERACTIVE PROTEIN 1) [Arabidopsis thaliana] (TAIR:AT5G41790.1); similar to Os02g0741500 [Oryza sativa (japonica cultivar-group)] (GB:NP_001048082.1); similar to PREDICTED: similar to translocated promoter re (GB:XP_422	estExt_fgenesh4_pg.C_LG_VIII0693	669	0	703	52	gi|125583639|gb|EAZ24570.1|	566	1e-160	740	43	hypothetical protein OsJ_008053 [Oryza sativa (japonica cultivar-group)]	gi|157357953|emb|CAO64965.1|	597	1e-170	712	48	unnamed protein product [Vitis vinifera]	jgi|Phypa1_1|113891	315	9e-86	341	49	e_gw1.8.208.1	ref|NP_178048.1|	646	0	701	50	unknown protein [Arabidopsis thaliana]	gi|83399154|gb|DV993131.1|DV993131	38.2	2.7	19	100	GQ026M15.T24_G10 GQ026: NEEDLES - N fertilization treatments Picea glauca cDNA clone GenomeQuebec_Id:GQ026M15_G10 3', mRNA sequence	gi|83399154|gb|DV993131.1|DV993131
WS0271_K11	EF084215	32	115	708	461	15	1299	AT5G54530.1	154	1e-37	115	61	| Symbols: | similar to unknown protein [Arabidopsis thaliana] (TAIR:AT1G61667.1); similar to Os07g0548800 [Oryza sativa (japonica cultivar-group)] (GB:NP_001059929.1); similar to unknown protein [Oryza sativa (japonica cultivar-group)] (GB:BAC57724.1); c	eugene3.00002441	164	9e-41	119	60	gi|113611465|dbj|BAF21843.1|	135	2e-31	123	52	Os07g0548800 [Oryza sativa (japonica cultivar-group)]	gi|157328062|emb|CAO17046.1|	169	5e-42	133	57	unnamed protein product [Vitis vinifera]	jgi|Phypa1_1|35999	130	1e-30	118	49	gw1.306.62.1	emb|CAN74376.1|	168	6e-40	132	57	hypothetical protein [Vitis vinifera]	gi|157642087|gb|EX443169.1|EX443169	1417	0	727	99	GQ04107.B7_I14 GQ041 - Shoot tip - Dormant (Normalized) Picea glauca cDNA clone GQ04107_I14 5', mRNA sequence	gi|157642087|gb|EX443169.1|EX443169
WS0271_K12	EF083827	27	92	519	295	15	921	AT5G17560.1	141	5e-34	106	66	| Symbols: | BolA-like family protein | chr5:5788476-5789673 FORWARD	eugene3.00130735	148	6e-36	93	76	gi|51535749|dbj|BAD37765.1|	134	5e-31	104	66	BolA-like [Oryza sativa Japonica Group]	gi|157341496|emb|CAO62051.1|	160	2e-39	151	58	unnamed protein product [Vitis vinifera]	jgi|Phypa1_1|233509	136	2e-32	118	58	estExt_fgenesh2_pg.C_860070	ref|NP_197258.1|	141	5e-32	106	66	BolA-like family protein [Arabidopsis thaliana] emb|CAC01900.1| putative protein [Arabidopsis thaliana] gb|AAM67136.1| unknown [Arabidopsis thaliana] gb|ABF58949.1| At5g17560 [Arabidopsis thaliana]	gi|157552567|gb|EX353798.1|EX353798	1703	0	871	99	GQ03113.B7_M10 GQ031 - Xylem Scrapings (Normalized library) Picea glauca cDNA clone GQ03113_M10 5', mRNA sequence	gi|157552567|gb|EX353798.1|EX353798
WS0271_K13	EF083978	27	209	576	372	15	1172	AT1G48830.2	303	1e-82	191	77	| Symbols: | 40S ribosomal protein S7 (RPS7A) | chr1:18063522-18064603 REVERSE	estExt_Genewise1_v1.C_1230260	318	6e-87	191	79	gi|108707655|gb|ABF95450.1|	325	1e-88	192	81	40S ribosomal protein S7, putative, expressed [Oryza sativa (japonica cultivar-group)]	gi|157341428|emb|CAO49335.1|	327	1e-89	191	84	unnamed protein product [Vitis vinifera]	jgi|Phypa1_1|208894	328	4e-90	191	83	estExt_Genewise1.C_490173	emb|CAN60178.1|	327	7e-88	191	84	hypothetical protein [Vitis vinifera]	gi|157585844|gb|EX387072.1|EX387072	1786	0	933	99	GQ03311.B7_B17 GQ033 - Terminal leader (Normalized library) Picea glauca cDNA clone GQ03311_B17 5', mRNA sequence	gi|157585844|gb|EX387072.1|EX387072
WS0271_K18	EF083965	27	78	759	489	15	1341	AT3G55440.1	369	1e-102	252	73	| Symbols: TPI, ATCTIMC | ATCTIMC (CYTOSOLIC TRIOSE PHOSPHATE ISOMERASE); triose-phosphate isomerase | chr3:20564771-20567055 FORWARD	estExt_Genewise1_v1.C_LG_X2172	374	1e-103	252	73	gi|113534299|dbj|BAF06682.1|	356	8e-98	249	71	Os01g0841600 [Oryza sativa (japonica cultivar-group)]	gi|157344281|emb|CAO69214.1|	373	1e-103	252	73	unnamed protein product [Vitis vinifera]	jgi|Phypa1_1|112115	297	1e-80	236	62	e_gw1.3.575.1	gb|ABA46792.1|	382	1e-104	251	75	triosphosphate isomerase-like protein [Solanum tuberosum]	gi|157595463|gb|EX396691.1|EX396691	1842	0	945	99	GQ03408.B7_F01 GQ034 - Needles - Mid-season Picea glauca cDNA clone GQ03408_F01 5', mRNA sequence	gi|157595463|gb|EX396691.1|EX396691
WS0271_K19	EF084362	27	62	1056	219	27	1364	AT2G01850.1	348	5e-96	290	56	| Symbols: XTH27, ATXTH27, EXGT-A3 | EXGT-A3 (endo-xyloglucan transferase A3); hydrolase, acting on glycosyl bonds | chr2:385373-387137 FORWARD	grail3.0006015301	367	1e-101	266	63	gi|113638665|dbj|BAF25970.1|	345	2e-94	268	58	Os10g0117000 [Oryza sativa (japonica cultivar-group)]	gi|157339055|emb|CAO42406.1|	357	2e-98	266	62	unnamed protein product [Vitis vinifera]	jgi|Phypa1_1|33715	223	2e-58	234	47	gw1.74.160.1	gb|ABM91072.1|	368	1e-100	298	58	xyloglucan endotransglycosylase/hydrolase precursor XTH-39 [Populus tremula]	gi|157510988|gb|EX312221.1|EX312221	1820	0	978	98	GQ02804.B7_B06 GQ028 - Cambium / phloem scrappings (Normalized library ) Picea glauca cDNA clone GQ02804_B06 5', mRNA sequence	gi|157510988|gb|EX312221.1|EX312221
WS0271_K20	EF083958	27	197	807	211	15	1230	AT2G23810.1	377	1e-105	269	62	| Symbols: TET8 | TET8 (TETRASPANIN8) | chr2:10142939-10144432 REVERSE	estExt_Genewise1_v1.C_LG_VI2154	372	1e-103	268	60	gi|29367553|gb|AAO72638.1|	356	9e-98	261	62	senescence-associated protein-like protein [Oryza sativa (japonica cultivar-group)]	gi|147858412|emb|CAN83511.1|	407	1e-113	270	68	hypothetical protein [Vitis vinifera]	jgi|Phypa1_1|173887	308	3e-84	264	53	estExt_gwp_gw1.C_20014	emb|CAN83511.1|	407	1e-112	270	68	hypothetical protein [Vitis vinifera]	gi|157636664|gb|EX437746.1|EX437746	1647	0	887	98	GQ04006.B7_A23 GQ040 - Shoot tip - Active growth (Normalized) Picea glauca cDNA clone GQ04006_A23 5', mRNA sequence	gi|157636664|gb|EX437746.1|EX437746
WS0271_K23	EF085053	27	97	1038	459	15	1609	AT2G28380.1	91.7	1e-18	218	30	| Symbols: DRB2 | DRB2 (DSRNA-BINDING PROTEIN 2); double-stranded RNA binding | chr2:12141175-12142992 REVERSE	gw1.XIII.2107.1	96.7	4e-20	152	35	gi|13384384|gb|AAK21352.1|AC024594_16	95.5	4e-19	174	33	putative extensin [Oryza sativa (japonica cultivar-group)]	gi|157335765|emb|CAO61595.1|	100	6e-21	157	40	unnamed protein product [Vitis vinifera]	jgi|Phypa1_1|34761	97.8	2e-20	152	40	gw1.344.14.1	emb|CAN68128.1|	100	4e-19	157	40	hypothetical protein [Vitis vinifera]	gi|157640132|gb|EX441214.1|EX441214	1733	0	918	98	GQ04102.B7_F18 GQ041 - Shoot tip - Dormant (Normalized) Picea glauca cDNA clone GQ04102_F18 5', mRNA sequence	gi|157640132|gb|EX441214.1|EX441214
WS0271_L04	EF084028	27	48	519	398	15	980	AT3G45770.1	84.7	8e-17	129	37	| Symbols: | oxidoreductase, zinc-binding dehydrogenase family protein | chr3:16816738-16818759 REVERSE	gw1.148.177.1	85.1	7e-17	161	33	gi|77548305|gb|ABA91102.1|	87.4	6e-17	156	35	trans-2-enoyl-CoA reductase, mitochondrial precursor, putative, expressed [Oryza sativa (japonica cultivar-group)]	gi|157342173|emb|CAO64286.1|	190	2e-48	184	57	unnamed protein product [Vitis vinifera]	jgi|Phypa1_1|160771	162	2e-40	173	45	estExt_fgenesh1_pg.C_260023	ref|XP_642118.1|	89.7	3e-16	127	37	hypothetical protein DDBDRAFT_0204417 [Dictyostelium discoideum AX4] gb|EAL68220.1| hypothetical protein DDBDRAFT_0204417 [Dictyostelium discoideum AX4]	gi|157580923|gb|EX382151.1|EX382151	1677	0	881	99	GQ03304.B7_L16 GQ033 - Terminal leader (Normalized library) Picea glauca cDNA clone GQ03304_L16 5', mRNA sequence	gi|157580923|gb|EX382151.1|EX382151
WS0271_L06	EF085219	27	374	867	399	15	1655	AT5G32440.1	254	1e-67	294	48	| Symbols: | similar to unknown protein [Arabidopsis thaliana] (TAIR:AT1G80040.1); similar to Os06g0642900 [Oryza sativa (japonica cultivar-group)] (GB:NP_001058174.1); similar to Ubiquitin system component Cue; UBA-like [Medicago truncatula] (GB:ABE77893	fgenesh4_pm.C_LG_XVIII000409	279	4e-75	294	52	gi|125598009|gb|EAZ37789.1|	243	9e-64	301	50	hypothetical protein OsJ_021272 [Oryza sativa (japonica cultivar-group)]	gi|157343002|emb|CAO65714.1|	293	5e-79	292	54	unnamed protein product [Vitis vinifera]	jgi|Phypa1_1|191879	260	1e-69	298	49	estExt_gwp_gw1.C_1690085	ref|NP_568521.1|	254	2e-65	294	48	unknown protein [Arabidopsis thaliana] gb|AAN13090.1| unknown protein [Arabidopsis thaliana]	gi|157578852|gb|EX380080.1|EX380080	1824	0	948	99	GQ03301.B7_O16 GQ033 - Terminal leader (Normalized library) Picea glauca cDNA clone GQ03301_O16 5', mRNA sequence	gi|157578852|gb|EX380080.1|EX380080
WS0271_L07	EF083971	28	150	1065	201	15	1431	AT2G38920.1	333	2e-91	356	47	| Symbols: | SPX (SYG1/Pho81/XPR1) domain-containing protein / zinc finger (C3HC4-type RING finger) protein-related | chr2:16255498-16257663 REVERSE	eugene3.00160576	360	2e-99	355	48	gi|31712090|gb|AAP68394.1|	343	7e-94	359	47	putative SPX domain containing protein [Oryza sativa (japonica cultivar-group)]	gi|157349981|emb|CAO39880.1|	372	1e-103	356	52	unnamed protein product [Vitis vinifera]	jgi|Phypa1_1|133289	276	3e-74	264	51	e_gw1.102.108.1	ref|NP_001050788.1|	343	2e-92	359	47	Os03g0650900 [Oryza sativa (japonica cultivar-group)] gb|AAP68394.1| putative SPX domain containing protein [Oryza sativa (japonica cultivar-group)] gb|AAX95534.1| Putative SPX protein [Oryza sativa (japonica cultivar-group)] gb|ABF97919.1| SPX domain con	gi|157570490|gb|EX371718.1|EX371718	1709	0	882	99	GQ03223.B7_A02 GQ032 - Shoot tip (Normalized library) Picea glauca cDNA clone GQ03223_A02 5', mRNA sequence	gi|157570490|gb|EX371718.1|EX371718
WS0271_L10	EF083832	27	50	306	232	15	603	AT5G07960.1	135	2e-32	93	70	| Symbols: | Identical to UPF0139 protein At5g07960 [Arabidopsis Thaliana] (GB:Q9SD88); similar to unknown protein [Sorghum bicolor] (GB:AAM47587.1); similar to Os03g0756800 [Oryza sativa (japonica cultivar-group)] (GB:NP_001051319.1); contains InterPro d	estExt_fgenesh4_pg.C_820028	134	4e-32	95	69	gi|108711165|gb|ABF98960.1|	134	2e-31	91	71	UPF0139 protein, putative, expressed [Oryza sativa (japonica cultivar-group)]	gi|157342344|emb|CAO64457.1|	128	4e-30	88	68	unnamed protein product [Vitis vinifera]	jgi|Phypa1_1|223799	107	7e-24	93	55	estExt_Genewise1.C_2690081	ref|NP_196413.1|	135	1e-30	93	70	unknown protein [Arabidopsis thaliana] sp|Q9SD88|U139_ARATH UPF0139 protein At5g07960 emb|CAB62608.1| putative protein [Arabidopsis thaliana] dbj|BAB09960.1| unnamed protein product [Arabidopsis thaliana] gb|AAM64297.1| unknown [Arabidopsis thaliana] gb|A	gi|157506386|gb|EX307617.1|EX307617	1045	0	564	98	GQ01305.T3_K12 GQ013 - Elongating ROOTS tips - sapplings Picea glauca cDNA clone GQ01305_K12 5', mRNA sequence	gi|157506386|gb|EX307617.1|EX307617
WS0271_L14	EF084556	29	176	582	295	15	1068	AT5G01300.1	197	1e-50	158	57	| Symbols: | phosphatidylethanolamine-binding family protein | chr5:121642-122447 REVERSE	fgenesh4_pg.C_LG_XVI001118	214	8e-56	161	60	gi|48843750|gb|AAT47009.1|	203	6e-52	163	58	putative cold regulated protein [Oryza sativa (japonica cultivar-group)]	gi|157357346|emb|CAO63869.1|	218	1e-56	158	60	unnamed protein product [Vitis vinifera]	jgi|Phypa1_1|134377	180	2e-45	180	51	e_gw1.111.83.1	ref|NP_001055802.1|	203	1e-50	163	58	Os05g0468800 [Oryza sativa (japonica cultivar-group)] gb|AAT47009.1| putative cold regulated protein [Oryza sativa (japonica cultivar-group)] dbj|BAF17716.1| Os05g0468800 [Oryza sativa (japonica cultivar-group)] gb|EAY98376.1| hypothetical protein OsI_019	gi|157575873|gb|EX377101.1|EX377101	1667	0	865	99	GQ03233.B7_L19 GQ032 - Shoot tip (Normalized library) Picea glauca cDNA clone GQ03233_L19 5', mRNA sequence	gi|157575873|gb|EX377101.1|EX377101
WS0271_L15	EF084029	27	80	84	415	18	597	AT1G13360.1	52.4	2e-07	89	35	| Symbols: | similar to unknown protein [Arabidopsis thaliana] (TAIR:AT3G25870.1); similar to Os01g0131300 [Oryza sativa (japonica cultivar-group)] (GB:NP_001041925.1) | chr1:4577226-4577810 REVERSE	eugene3.00820056	44.7	5e-05	111	34	gi|113531456|dbj|BAF03839.1|	40	0.005	56	42	Os01g0131300 [Oryza sativa (japonica cultivar-group)]	gi|147863608|emb|CAN79760.1|	39.7	0.002	115	32	hypothetical protein [Vitis vinifera]	jgi|Phypa1_1|229341	28.9	2.5	67	22	fgenesh2_pg.scaffold_73000066	ref|NP_683304.1|	52.4	2e-05	89	35	unknown protein [Arabidopsis thaliana] gb|AAG09546.1|AC011810_5 Unknown Protein [Arabidopsis thaliana] gb|AAO22631.1| unknown protein [Arabidopsis thaliana] gb|AAO42362.1| unknown protein [Arabidopsis thaliana]	gi|157505620|gb|EX306851.1|EX306851	599	1e-169	482	90	GQ01303.T3_G07 GQ013 - Elongating ROOTS tips - sapplings Picea glauca cDNA clone GQ01303_G07 5', mRNA sequence	gi|157505620|gb|EX306851.1|EX306851
WS0271_L16	EF084352	26	56	171	532	15	774	AT4G36630.1	27.7	8.5	28	32	| Symbols: EMB2754 | EMB2754 (EMBRYO DEFECTIVE 2754); small GTPase regulator | chr4:17272094-17276528 REVERSE	estExt_Genewise1_v1.C_LG_XIX0994	30	1.8	65	30	No significant hit						gi|157352622|emb|CAO44420.1|	33.5	0.27	62	32	unnamed protein product [Vitis vinifera]	jgi|Phypa1_1|135986	28.9	3.6	28	35	e_gw1.125.15.1	ref|ZP_01260791.1|	34.3	8.6	73	34	hypothetical protein V12G01_07218 [Vibrio alginolyticus 12G01] gb|EAS75926.1| hypothetical protein V12G01_07218 [Vibrio alginolyticus 12G01]	gi|157536993|gb|EX338224.1|EX338224	1350	0	723	98	GQ03005.SP6_O23 GQ030 - Xylem planings - daytime and seasonal Picea glauca cDNA clone GQ03005_O23 3', mRNA sequence	gi|157536993|gb|EX338224.1|EX338224
WS0271_L19	EF085465	27	701	1248	232	14	2195	AT2G03670.1	654	0	549	61	| Symbols: CDC48B | CDC48B; ATPase | chr2:1117592-1120358 FORWARD	fgenesh4_pm.C_scaffold_29000155	692	0	538	66	gi|113564786|dbj|BAF15129.1|	631	1e-180	553	60	Os04g0498800 [Oryza sativa (japonica cultivar-group)]	gi|157358308|emb|CAO65954.1|	704	0	551	66	unnamed protein product [Vitis vinifera]	jgi|Phypa1_1|92632	662	0	547	63	fgenesh1_pg.scaffold_228000014	ref|NP_178463.1|	654	0	549	61	CDC48B; ATPase [Arabidopsis thaliana] sp|Q9ZPR1|CD48B_ARATH Cell division control protein 48 homolog B (AtCDC48b) gb|AAD20084.1| putative AAA-type ATPase [Arabidopsis thaliana] gb|AAL32521.1| putative AAA-type ATPase [Arabidopsis thaliana] gb|AAP37730.1|	gi|83403398|gb|DV997375.1|DV997375	1568	0	843	98	GQ02762.B3_H05 GQ099: Mixed spruce tissues Picea glauca cDNA clone GenomeQuebec_Id:GQ02762_H05 5', mRNA sequence	gi|83403398|gb|DV997375.1|DV997375
WS0271_L23	EF086865	27	108	867	150	15	1140	AT1G61520.1	370	1e-103	286	67	| Symbols: LHCA3 | LHCA3 (Photosystem I light harvesting complex gene 3); chlorophyll binding | chr1:22703817-22704814 FORWARD	grail3.0012036701	386	1e-107	285	70	gi|125581168|gb|EAZ22099.1|	343	7e-94	268	64	hypothetical protein OsJ_005582 [Oryza sativa (japonica cultivar-group)]	gi|157347388|emb|CAO17917.1|	375	1e-104	287	68	unnamed protein product [Vitis vinifera]	jgi|Phypa1_1|142913	340	1e-93	221	73	e_gw1.197.98.1	emb|CAA41407.1|	484	1e-135	288	83	Type III chlorophyll a /b-binding protein [Pinus sylvestris]	gi|157604811|gb|EX406035.1|EX406035	1804	0	926	99	GQ03514.B7_N16 GQ035 - Needles - End of season Picea glauca cDNA clone GQ03514_N16 5', mRNA sequence	gi|157604811|gb|EX406035.1|EX406035
WS0271_M08	EF083906	27	121	468	323	15	927	AT3G11780.1	149	2e-36	138	50	| Symbols: | MD-2-related lipid recognition domain-containing protein / ML domain-containing protein | chr3:3724332-3725482 REVERSE	estExt_fgenesh4_pg.C_LG_VI1052	141	7e-34	150	43	gi|50355738|gb|AAT75263.1|	138	2e-32	129	51	putative ML domain protein [Oryza sativa (japonica cultivar-group)]	gi|157355287|emb|CAO48674.1|	154	1e-37	154	50	unnamed protein product [Vitis vinifera]	jgi|Phypa1_1|135516	124	8e-29	122	44	e_gw1.120.58.1	emb|CAN64691.1|	154	1e-35	154	50	hypothetical protein [Vitis vinifera]	gi|157573094|gb|EX374322.1|EX374322	1717	0	910	98	GQ03230.B7.1_C07 GQ032 - Shoot tip (Normalized library) Picea glauca cDNA clone GQ03230_C07 5', mRNA sequence	gi|157573094|gb|EX374322.1|EX374322
WS0271_M12	EF084932	27	69	1053	546	15	1683	AT2G28760.3	584	1e-167	349	82	| Symbols: UXS6 | UXS6 | chr2:12343546-12345719 REVERSE	estExt_Genewise1_v1.C_LG_I1353	584	1e-167	323	88	gi|108707478|gb|ABF95273.1|	574	1e-163	323	86	RmlD substrate binding domain containing protein, expressed [Oryza sativa (japonica cultivar-group)]	gi|157337348|emb|CAO21694.1|	590	1e-168	341	84	unnamed protein product [Vitis vinifera]	jgi|Phypa1_1|192921	579	1e-165	318	88	estExt_gwp_gw1.C_1890084	emb|CAN80550.1|	590	1e-167	341	84	hypothetical protein [Vitis vinifera]	gi|157541349|gb|EX342580.1|EX342580	1768	0	920	99	GQ03013.B7_L01 GQ030 - Xylem planings - daytime and seasonal Picea glauca cDNA clone GQ03013_L01 5', mRNA sequence	gi|157541349|gb|EX342580.1|EX342580
WS0271_M15	EF084030	27	124	942	107	15	1188	AT4G38810.2	218	8e-57	253	44	| Symbols: | calcium-binding EF hand family protein | chr4:18115601-18118854 REVERSE	estExt_fgenesh4_pg.C_LG_IV1395	212	3e-55	251	43	gi|78707963|gb|ABB46938.1|	187	7e-47	239	40	39 kDa EF-Hand containing protein, putative, expressed [Oryza sativa (japonica cultivar-group)]	gi|157340496|emb|CAO47301.1|	222	7e-58	249	46	unnamed protein product [Vitis vinifera]	jgi|Phypa1_1|144692	194	7e-50	254	40	e_gw1.218.62.1	ref|NP_195592.1|	218	9e-74	253	44	calcium-binding EF hand family protein [Arabidopsis thaliana] emb|CAB38615.1| EF-Hand containing protein-like [Arabidopsis thaliana] emb|CAB80544.1| EF-Hand containing protein-like [Arabidopsis thaliana] gb|AAL07098.1| putative EF-hand containing protein	gi|157627891|gb|EX428973.1|EX428973	948	0	510	98	GQ03901.B7_C21 GQ039 - Stem - Dormant Picea glauca cDNA clone GQ03901_C21 5', mRNA sequence	gi|157627891|gb|EX428973.1|EX428973
WS0271_M16	EF085231	32	253	747	288	15	1303	AT5G20720.2	287	9e-78	206	65	| Symbols: CPN10, CHCPN10, ATCPN21, CPN21, CPN20 | CPN20 (CHAPERONIN 20); calmodulin binding | chr5:7015017-7016356 FORWARD	estExt_Genewise1_v1.C_280199	283	1e-76	232	59	gi|125596360|gb|EAZ36140.1|	288	3e-77	199	66	hypothetical protein OsJ_019623 [Oryza sativa (japonica cultivar-group)]	gi|157342492|emb|CAO65204.1|	307	1e-83	243	62	unnamed protein product [Vitis vinifera]	jgi|Phypa1_1|149544	276	3e-74	204	63	e_gw1.300.56.1	gb|AAT80888.1|	305	3e-81	242	61	chloroplast chaperonin 21 [Vitis vinifera]	gi|157618616|gb|EX419698.1|EX419698	1806	0	939	99	GQ03713.B7_O17 GQ037 - Shoot tip - Dormant Picea glauca cDNA clone GQ03713_O17 5', mRNA sequence	gi|157618616|gb|EX419698.1|EX419698
WS0271_M24	EF084355	28	24	513	315	15	867	AT3G15640.2	133	1e-31	161	44	| Symbols: | cytochrome c oxidase family protein | chr3:5299280-5301378 FORWARD	estExt_fgenesh4_pm.C_LG_III0085	124	8e-29	162	44	gi|113533086|dbj|BAF05469.1|	142	2e-33	160	46	Os01g0612200 [Oryza sativa (japonica cultivar-group)]	gi|157340366|emb|CAO46043.1|	121	9e-28	87	63	unnamed protein product [Vitis vinifera]	jgi|Phypa1_1|106802	108	6e-24	65	72	estExt_fgenesh1_pm.C_1000010	ref|NP_001043555.1|	142	4e-32	160	46	Os01g0612200 [Oryza sativa (japonica cultivar-group)] dbj|BAA12797.1| cytochrome c oxidase subunit Vb precursor [Oryza sativa (japonica cultivar-group)] dbj|BAB93273.1| putative cytochrome c oxidase-related [Oryza sativa (japonica cultivar-group)] dbj|BAF	gi|157590923|gb|EX392151.1|EX392151	1663	0	851	99	GQ03321.B7_N23 GQ033 - Terminal leader (Normalized library) Picea glauca cDNA clone GQ03321_N23 5', mRNA sequence	gi|157590923|gb|EX392151.1|EX392151
WS0271_N02	EF084107	28	171	1101	185	15	1472	AT2G42750.1	360	2e-99	356	53	| Symbols: | DNAJ heat shock N-terminal domain-containing protein | chr2:17800481-17802496 FORWARD	eugene3.00140902	354	7e-98	271	64	gi|113533674|dbj|BAF06057.1|	342	1e-93	270	63	Os01g0730500 [Oryza sativa (japonica cultivar-group)]	gi|157344529|emb|CAO69912.1|	358	1e-98	358	52	unnamed protein product [Vitis vinifera]	jgi|Phypa1_1|25095	325	3e-89	217	70	gw1.18.87.1	ref|NP_565982.1|	360	2e-97	356	53	DNAJ heat shock N-terminal domain-containing protein [Arabidopsis thaliana] gb|AAL47445.1| At2g42750/F7D19.25 [Arabidopsis thaliana] gb|AAD21732.2| expressed protein [Arabidopsis thaliana] gb|AAM19907.1| At2g42750/F7D19.25 [Arabidopsis thaliana] gb|AAM627	gi|157560234|gb|EX361465.1|EX361465	1788	0	939	99	GQ03204.B7_M05 GQ032 - Shoot tip (Normalized library) Picea glauca cDNA clone GQ03204_M05 5', mRNA sequence	gi|157560234|gb|EX361465.1|EX361465
WS0271_N05	EF084357	32	137	390	293	14	834	AT4G14385.2	80.9	9e-16	147	36	| Symbols: | similar to Os01g0233400 [Oryza sativa (japonica cultivar-group)] (GB:NP_001042511.1); similar to conserved hypothetical protein [Aedes aegypti] (GB:EAT35664.1); similar to Os12g0298600 [Oryza sativa (japonica cultivar-group)] (GB:NP_001066614	estExt_Genewise1_v1.C_LG_II2140	87.8	8e-18	125	44	gi|77555036|gb|ABA97832.1|	79.7	1e-14	98	42	expressed protein [Oryza sativa (japonica cultivar-group)]	gi|157336721|emb|CAO71406.1|	86.3	4e-17	93	50	unnamed protein product [Vitis vinifera]	jgi|Phypa1_1|199311	95.1	5e-20	94	56	estExt_gwp_gw1.C_3630035	ref|NP_974546.1|	80.9	9e-14	147	36	unknown protein [Arabidopsis thaliana]	gi|157590871|gb|EX392099.1|EX392099	1320	0	666	100	GQ03321.B7_L17 GQ033 - Terminal leader (Normalized library) Picea glauca cDNA clone GQ03321_L17 5', mRNA sequence	gi|157590871|gb|EX392099.1|EX392099
WS0271_N08	EF084557	27	119	540	299	15	973	AT1G07900.1	147	1e-35	168	48	| Symbols: LBD1 | LOB domain protein 1 / lateral organ boundaries domain protein 1 (LBD1) | chr1:2442621-2443628 FORWARD	estExt_fgenesh4_pg.C_LG_X1964	146	2e-35	116	61	gi|108707570|gb|ABF95365.1|	141	3e-33	116	60	LOB domain protein 1, putative, expressed [Oryza sativa (japonica cultivar-group)]	gi|157337448|emb|CAO21794.1|	153	3e-37	167	49	unnamed protein product [Vitis vinifera]	jgi|Phypa1_1|142497	126	2e-29	140	46	e_gw1.192.35.1	gb|AAT40528.1|	156	2e-36	165	53	LOB domain protein 1, putative [Solanum demissum]	gi|67561646|gb|DR102291.1|DR102291	626	1e-178	492	91	STRR1_80_A02.b1_A033 Stem Response Resistant Pinus taeda cDNA clone STRR1_80_A02_A033 3', mRNA sequence	gi|157604714|gb|EX405938.1|EX405938
WS0271_N14	EF081495	27	54	237	198	15	504	AT2G01070.1	81.6	3e-16	102	42	| Symbols: | similar to unknown protein [Arabidopsis thaliana] (TAIR:AT1G72480.1); similar to Os03g0334800 [Oryza sativa (japonica cultivar-group)] (GB:NP_001050031.1); similar to Os11g0546100 [Oryza sativa (japonica cultivar-group)] (GB:NP_001068063.1);	gw1.158.66.1	68.2	3e-12	40	65	gi|77551424|gb|ABA94221.1|	89.7	4e-18	97	49	Lung seven transmembrane receptor family protein, expressed [Oryza sativa (japonica cultivar-group)]	gi|157349545|emb|CAO24763.1|	84	9e-17	44	79	unnamed protein product [Vitis vinifera]	jgi|Phypa1_1|119808	103	8e-23	105	50	e_gw1.30.63.1	gb|ABN08440.1|	95.1	2e-18	99	51	Lung seven transmembrane receptor [Medicago truncatula]	gi|40761269|gb|CK434525.1|CK434525	952	0	488	99	GQ0061.TB_C18 GQ006: Cambium and phloem from mature trees Picea glauca cDNA clone GenomeQuebec_Id:GQ0061C18 3', mRNA sequence	gi|40761269|gb|CK434525.1|CK434525
WS0271_N15	EF084216	29	82	192	210	15	499	AT3G48660.1	97.4	4e-21	70	65	| Symbols: | similar to unknown protein [Arabidopsis thaliana] (TAIR:AT5G63500.1); similar to hypothetical protein [Phaseolus vulgaris] (GB:AAQ09000.1) | chr3:18040644-18041118 FORWARD	eugene3.00031400	98.2	3e-21	70	64	gi|113645158|dbj|BAF28299.1|	90.5	2e-18	70	57	Os11g0496500 [Oryza sativa (japonica cultivar-group)]	gi|157341126|emb|CAO49033.1|	98.2	4e-21	70	64	unnamed protein product [Vitis vinifera]	jgi|Phypa1_1|64443	62.8	1e-10	64	45	fgenesh1_pg.scaffold_2000320	ref|NP_190435.1|	97.4	3e-19	70	65	unknown protein [Arabidopsis thaliana] emb|CAB62355.1| putative protein [Arabidopsis thaliana]	gi|157598525|gb|EX399753.1|EX399753	852	0	466	98	GQ03416.B7_K13 GQ034 - Needles - Mid-season Picea glauca cDNA clone GQ03416_K13 5', mRNA sequence	gi|157598525|gb|EX399753.1|EX399753
WS0271_N16	EF085466	27	131	1179	282	15	1607	AT4G12240.1	300	2e-81	304	50	| Symbols: | zinc finger (C2H2 type) family protein | chr4:7287889-7288983 FORWARD	fgenesh4_pg.C_LG_III000923	276	4e-74	234	58	gi|125596169|gb|EAZ35949.1|	236	1e-61	259	48	hypothetical protein OsJ_019432 [Oryza sativa (japonica cultivar-group)]	gi|157335554|emb|CAO61384.1|	247	3e-65	246	50	unnamed protein product [Vitis vinifera]	jgi|Phypa1_1|24318	295	4e-80	256	55	gw1.10.88.1	gb|ABO82181.1|	308	7e-82	281	54	Zinc finger, C2H2-type [Medicago truncatula]	gi|157633299|gb|EX434381.1|EX434381	1407	0	730	99	GQ03915.B7_O24 GQ039 - Stem - Dormant Picea glauca cDNA clone GQ03915_O24 5', mRNA sequence	gi|157633299|gb|EX434381.1|EX434381
WS0271_N21	EF084217	28	26	738	243	15	1022	AT4G11600.1	255	3e-68	209	62	| Symbols: PHGPX, LSC803, ATGPX6 | ATGPX6 (GLUTATHIONE PEROXIDASE 6); glutathione peroxidase | chr4:7010015-7011324 REVERSE	estExt_Genewise1_v1.C_LG_I8960	261	4e-70	167	76	gi|113537190|dbj|BAF09573.1|	248	2e-65	173	70	Os02g0664000 [Oryza sativa (japonica cultivar-group)]	gi|157356616|emb|CAO62811.1|	253	2e-67	170	72	unnamed protein product [Vitis vinifera]	jgi|Phypa1_1|186759	215	3e-56	169	63	estExt_gwp_gw1.C_980004	gb|ABN46985.1|	263	2e-68	170	73	glutathione peroxidase [Nelumbo nucifera]	gi|157595523|gb|EX396751.1|EX396751	1610	0	860	98	GQ03408.B7_H18 GQ034 - Needles - Mid-season Picea glauca cDNA clone GQ03408_H18 5', mRNA sequence	gi|157595523|gb|EX396751.1|EX396751
WS0271_N22	EF084351	30	126	573	530	15	1244	AT1G10200.1	289	3e-78	178	71	| Symbols: | transcription factor LIM, putative | chr1:3346679-3347765 REVERSE	estExt_fgenesh4_pm.C_LG_XV0182	299	3e-81	175	76	gi|77556244|gb|ABA99040.1|	285	2e-76	174	71	Pollen-specific protein SF3, putative, expressed [Oryza sativa (japonica cultivar-group)]	gi|157342273|emb|CAO64386.1|	303	3e-82	181	76	unnamed protein product [Vitis vinifera]	jgi|Phypa1_1|79552	276	1e-74	182	69	fgenesh1_pg.scaffold_80000002	gb|AAX73300.1|	300	1e-79	174	77	putative pollen specific LIM domain-containing protein [Lycopersicon esculentum]	gi|157529241|gb|EX330472.1|EX330472	1814	0	931	99	GQ02901.B7_O16 GQ029 - Xylem scrapings - AT NITE Picea glauca cDNA clone GQ02901_O16 5', mRNA sequence	gi|157529241|gb|EX330472.1|EX330472
WS0271_O06	EF084218	30	4	909	228	15	1156	AT4G39230.1	368	1e-102	306	59	| Symbols: | isoflavone reductase, putative | chr4:18266018-18267598 REVERSE	eugene3.00090496	376	1e-104	305	61	gi|125597213|gb|EAZ36993.1|	362	2e-99	304	59	hypothetical protein OsJ_020476 [Oryza sativa (japonica cultivar-group)]	gi|157340801|emb|CAO47606.1|	392	1e-109	304	62	unnamed protein product [Vitis vinifera]	jgi|Phypa1_1|191594	49.7	3e-06	248	23	estExt_gwp_gw1.C_1640056	pdb|1QYC|A	421	1e-116	304	70	Chain A, Crystal Structures Of Pinoresinol-Lariciresinol And Phenylcoumaran Benzylic Ether Reductases, And Their Relationship To Isoflavone Reductases pdb|1QYC|B Chain B, Crystal Structures Of Pinoresinol-Lariciresinol And Phenylcoumaran Benzylic Ether Re	gi|157587507|gb|EX388735.1|EX388735	1727	0	915	98	GQ03313.B7_J17 GQ033 - Terminal leader (Normalized library) Picea glauca cDNA clone GQ03313_J17 5', mRNA sequence	gi|157587507|gb|EX388735.1|EX388735
WS0271_O14	EF084371	27	40	726	311	15	1092	AT2G37820.1	60.5	2e-09	173	28	| Symbols: | DC1 domain-containing protein | chr2:15854619-15855491 FORWARD	estExt_fgenesh4_pg.C_660219	65.9	5e-11	172	29	gi|56784401|dbj|BAD82440.1|	52.8	2e-06	99	31	hypothetical protein [Oryza sativa Japonica Group]	gi|147833060|emb|CAN66246.1|	64.7	2e-10	177	26	hypothetical protein [Vitis vinifera]	jgi|Phypa1_1|172593	35.8	0.047	185	20	estExt_fgenesh1_pg.C_3650003	emb|CAN66246.1|	64.7	1e-08	177	26	hypothetical protein [Vitis vinifera]	gi|83403821|gb|DV997798.1|DV997798	1148	0	773	93	GQ02740.B3_C04 GQ099: Mixed spruce tissues Picea glauca cDNA clone GenomeQuebec_Id:GQ02740_C04 5', mRNA sequence	gi|83403821|gb|DV997798.1|DV997798
WS0271_O15	EF084219	27	321	612	253	15	1201	AT5G53870.1	33.9	0.21	57	33	| Symbols: | plastocyanin-like domain-containing protein | chr5:21887259-21888454 REVERSE	fgenesh4_pg.C_scaffold_7453000001	32	0.85	61	27	gi|108706989|gb|ABF94784.1|	35.8	0.26	139	26	expressed protein [Oryza sativa (japonica cultivar-group)]	gi|157337273|emb|CAO21619.1|	31.6	1.8	78	30	unnamed protein product [Vitis vinifera]	jgi|Phypa1_1|203676	30.8	1.7	116	27	estExt_Genewise1.C_150347	ref|YP_337520.1|	38.5	0.89	148	29	200 kDa antigen p200, putative [Burkholderia pseudomallei 1710b] gb|ABA52013.1| 200 kDa antigen p200, putative [Burkholderia pseudomallei 1710b]	gi|157601310|gb|EX402534.1|EX402534	1259	0	691	97	GQ03505.B7_E06 GQ035 - Needles - End of season Picea glauca cDNA clone GQ03505_E06 5', mRNA sequence	gi|157601310|gb|EX402534.1|EX402534
WS0271_O22	EF085703	26	76	1188	280	15	1559	AT1G79230.3	471	1e-133	308	69	| Symbols: ATMST1, MST1, ATRDH1, ST1 | ST1 (MERCAPTOPYRUVATE SULFURTRANSFERASE 1) | chr1:29806251-29808572 FORWARD	estExt_fgenesh4_pg.C_LG_VII0743	489	1e-138	294	77	gi|113649744|dbj|BAF30256.1|	475	1e-133	305	73	Os12g0608600 [Oryza sativa (japonica cultivar-group)]	gi|147820684|emb|CAN69823.1|	491	1e-138	307	75	hypothetical protein [Vitis vinifera]	jgi|Phypa1_1|212228	413	1e-115	301	64	estExt_Genewise1.C_780004	emb|CAN69823.1|	491	1e-137	307	75	hypothetical protein [Vitis vinifera]	gi|157565770|gb|EX366998.1|EX366998	1737	0	936	98	GQ03212.B7_B16 GQ032 - Shoot tip (Normalized library) Picea glauca cDNA clone GQ03212_B16 5', mRNA sequence	gi|157565770|gb|EX366998.1|EX366998
WS0271_P03	EF085142	27	71	1476	226	15	1788	AT1G20620.1	778	0	489	73	| Symbols: SEN2, CAT3 | CAT3 (CATALASE 3); catalase | chr1:7143132-7146183 FORWARD	estExt_fgenesh4_pm.C_LG_V0695	774	0	489	72	gi|108706015|gb|ABF93810.1|	763	0	489	71	Catalase-1, putative, expressed [Oryza sativa (japonica cultivar-group)]	gi|19070130|gb|AAL83720.1|AF236127_1	780	0	489	74	catalase [Vitis vinifera]	jgi|Phypa1_1|227480	795	0	490	74	estExt_Genewise1.C_4220004	gb|ABM47415.1|	795	0	489	74	catalase [Prunus avium]	gi|157581545|gb|EX382773.1|EX382773	1808	0	948	99	GQ03305.B7_G21 GQ033 - Terminal leader (Normalized library) Picea glauca cDNA clone GQ03305_G21 5', mRNA sequence	gi|157581545|gb|EX382773.1|EX382773
WS0271_P05	EF085233	29	93	1053	356	15	1517	AT1G21890.1	241	9e-64	350	38	| Symbols: | nodulin MtN21 family protein | chr1:7682797-7685570 REVERSE	gw1.II.1386.1	251	9e-67	338	40	gi|125580551|gb|EAZ21482.1|	236	1e-61	321	38	hypothetical protein OsJ_004965 [Oryza sativa (japonica cultivar-group)]	gi|157336017|emb|CAO61847.1|	249	7e-66	320	41	unnamed protein product [Vitis vinifera]	jgi|Phypa1_1|122502	165	6e-41	332	28	e_gw1.40.85.1	gb|AAL38712.1|	241	7e-62	350	38	putative nodulin protein [Arabidopsis thaliana] gb|AAM91775.1| putative nodulin protein [Arabidopsis thaliana]	gi|157528038|gb|EX329269.1|EX329269	1695	0	867	99	GQ02829.SP6_I03 GQ028 - Cambium / phloem scrappings (Normalized library ) Picea glauca cDNA clone GQ02829_I03 3', mRNA sequence	gi|157528038|gb|EX329269.1|EX329269
WS0271_P06	EF086885	26	29	1089	59	15	1192	AT2G39730.3	498	1e-141	342	70	| Symbols: RCA | RCA (RUBISCO ACTIVASE) | chr2:16578252-16580423 REVERSE	gw1.VIII.2613.1	516	1e-146	344	73	gi|8918359|dbj|BAA97583.1|	521	1e-147	317	79	RuBisCO activase large isoform precursor [Oryza sativa (japonica cultivar-group)]	gi|157345989|emb|CAO15686.1|	545	1e-155	341	76	unnamed protein product [Vitis vinifera]	jgi|Phypa1_1|109430	485	1e-137	348	70	estExt_fgenesh1_kg.C_50002	emb|CAN83893.1|	538	1e-151	345	74	hypothetical protein [Vitis vinifera]	gi|48943456|gb|CO170584.1|CO170584	1179	0	791	93	NDL1_15_H09.b1_A029 Needles control Pinus taeda cDNA clone NDL1_15_H09_A029 3', mRNA sequence	gi|157570517|gb|EX371745.1|EX371745
WS0271_P07	EF084981	26	79	1230	752	15	2076	AT1G09780.1	683	0	404	81	| Symbols: | 2,3-biphosphoglycerate-independent phosphoglycerate mutase, putative / phosphoglyceromutase, putative | chr1:3165552-3167814 REVERSE	estExt_fgenesh4_pg.C_LG_XVI1334	699	0	400	84	gi|57863824|gb|AAW56877.1|	698	0	406	82	'putative 2,3-bisphosphoglycerate-independent phosphoglycerate mutase' [Oryza sativa (japonica cultivar-group)]	gi|157353414|emb|CAO45353.1|	719	0	406	84	unnamed protein product [Vitis vinifera]	jgi|Phypa1_1|190421	600	1e-172	399	72	estExt_gwp_gw1.C_1450124	sp|Q42908|PMGI_MESCR	704	0	406	82	2,3-bisphosphoglycerate-independent phosphoglycerate mutase (Phosphoglyceromutase) (BPG-independent PGAM) (PGAM-I) gb|AAA86979.1| phosphoglyceromutase	gi|157629483|gb|EX430565.1|EX430565	1766	0	911	99	GQ03905.B7_I11 GQ039 - Stem - Dormant Picea glauca cDNA clone GQ03905_I11 5', mRNA sequence	gi|157629483|gb|EX430565.1|EX430565
WS0271_P11	EF084220	27	59	927	243	15	1244	AT2G36870.1	292	3e-79	291	50	| Symbols: | xyloglucan:xyloglucosyl transferase, putative / xyloglucan endotransglycosylase, putative / endo-xyloglucan transferase, putative | chr2:15479948-15481709 REVERSE	estExt_fgenesh4_pg.C_LG_XVI0885	307	1e-83	297	49	gi|108705768|gb|ABF93563.1|	292	2e-78	277	50	Glycosyl hydrolases family 16 protein, expressed [Oryza sativa (japonica cultivar-group)]	gi|157346695|emb|CAO16764.1|	307	2e-83	280	53	unnamed protein product [Vitis vinifera]	jgi|Phypa1_1|113013	236	2e-62	245	48	e_gw1.5.136.1	dbj|BAB78506.1|	307	1e-81	280	53	Xyloglucan endo-transglycosylase [Vitis labrusca x Vitis vinifera]	gi|157545171|gb|EX346402.1|EX346402	1576	0	828	99	GQ03103.SP6_E24 GQ031 - Xylem Scrapings (Normalized library) Picea glauca cDNA clone GQ03103_E24 3', mRNA sequence	gi|157545171|gb|EX346402.1|EX346402
WS0271_P13	EF085215	29	24	738	1031	15	1808	AT3G48730.1	393	1e-109	266	71	| Symbols: GSA2 | GSA2 (GLUTAMATE-1-SEMIALDEHYDE 2,1-AMINOMUTASE 2); glutamate-1-semialdehyde 2,1-aminomutase | chr3:18060682-18062535 FORWARD	eugene3.00150799	393	1e-109	266	71	gi|125604129|gb|EAZ43454.1|	398	1e-110	266	72	hypothetical protein OsJ_026937 [Oryza sativa (japonica cultivar-group)]	gi|157343831|emb|CAO68337.1|	405	1e-113	266	74	unnamed protein product [Vitis vinifera]	jgi|Phypa1_1|116325	396	1e-110	267	73	e_gw1.15.255.1	ref|NP_001062337.1|	398	0	266	72	Os08g0532200 [Oryza sativa (japonica cultivar-group)] sp|Q6YZE2|GSA_ORYSJ Glutamate-1-semialdehyde 2,1-aminomutase, chloroplast precursor (GSA) (Glutamate-1-semialdehyde aminotransferase) (GSA-AT) dbj|BAD11647.1| putative glutamate-1-semialdehyde 2,1-amin	gi|157639422|gb|EX440504.1|EX440504	1691	0	874	99	GQ04013.B7_H12 GQ040 - Shoot tip - Active growth (Normalized) Picea glauca cDNA clone GQ04013_H12 5', mRNA sequence	gi|157639422|gb|EX440504.1|EX440504
WS0271_P17	EF086413	31	224	1881	411	15	2531	AT2G17980.1	798	0	626	63	| Symbols: ATSLY1 | ATSLY1; protein transporter | chr2:7831434-7833486 FORWARD	eugene3.00660185	840	0	622	66	gi|28201563|gb|AAO34501.1|	721	0	638	57	putative vesicle transport-related protein [Oryza sativa (japonica cultivar-group)]	gi|157340646|emb|CAO47451.1|	840	0	629	67	unnamed protein product [Vitis vinifera]	jgi|Phypa1_1|142194	850	0	622	68	e_gw1.188.75.1	emb|CAN83258.1|	838	0	620	67	hypothetical protein [Vitis vinifera]	gi|157547981|gb|EX349212.1|EX349212	1725	0	914	99	GQ03107.B7_C21 GQ031 - Xylem Scrapings (Normalized library) Picea glauca cDNA clone GQ03107_C21 5', mRNA sequence	gi|157547981|gb|EX349212.1|EX349212
WS0271_P18	EF084031	28	221	762	432	15	1430	AT5G17550.1	226	3e-59	233	51	| Symbols: | peroxisomal protein PEX19 family protein | chr5:5786745-5788168 REVERSE	estExt_fgenesh4_pg.C_LG_III0563	229	3e-60	207	57	gi|113537175|dbj|BAF09558.1|	201	6e-51	209	50	Os02g0661000 [Oryza sativa (japonica cultivar-group)]	gi|157327784|emb|CAO16473.1|	230	3e-60	240	53	unnamed protein product [Vitis vinifera]	jgi|Phypa1_1|9411	130	3e-30	87	65	gw1.358.26.1	gb|ABE80886.1|	231	7e-59	240	53	Pex19 protein [Medicago truncatula]	gi|157639338|gb|EX440420.1|EX440420	1709	0	886	99	GQ04013.B7_D24 GQ040 - Shoot tip - Active growth (Normalized) Picea glauca cDNA clone GQ04013_D24 5', mRNA sequence	gi|157639338|gb|EX440420.1|EX440420
WS0271_P19	EF084221	27	567	57	181	15	820	AT1G27040.1	29.3	3.2	41	29	| Symbols: | nitrate transporter, putative | chr1:9386880-9390005 REVERSE	estExt_fgenesh4_pm.C_LG_II0488	28.1	7.5	51	33	gi|113532474|dbj|BAF04857.1|	31.2	3.9	65	30	Os01g0338200 [Oryza sativa (japonica cultivar-group)]	gi|157351121|emb|CAO41278.1|	29.6	4.2	72	30	unnamed protein product [Vitis vinifera]	jgi|Phypa1_1|171381	31.2	0.8	93	26	estExt_fgenesh1_pg.C_2890011	ref|XP_786589.1|	63.9	1e-08	85	36	PREDICTED: similar to Dag1 protein [Strongylocentrotus purpuratus] ref|XP_001188993.1| PREDICTED: similar to Dag1 protein [Strongylocentrotus purpuratus]	gi|157513762|gb|EX314993.1|EX314993	36.2	4.1	22	95	GQ02808.B7_F02 GQ028 - Cambium / phloem scrappings (Normalized library ) Picea glauca cDNA clone GQ02808_F02 5', mRNA sequence	gi|157513762|gb|EX314993.1|EX314993
WS0271_P20	EF083870	27	4	864	328	15	1211	AT2G03780.1	287	8e-78	228	60	| Symbols: | translin family protein | chr2:1152713-1154282 REVERSE	grail3.0006044001	283	2e-76	251	56	gi|113532204|dbj|BAF04587.1|	257	4e-68	237	55	Os01g0265900 [Oryza sativa (japonica cultivar-group)]	gi|157345815|emb|CAO15330.1|	298	8e-81	227	64	unnamed protein product [Vitis vinifera]	jgi|Phypa1_1|158752	32	0.78	114	23	estExt_fgenesh1_pg.C_60055	gb|ABE92343.1|	303	2e-80	229	64	Translin [Medicago truncatula]	gi|157560524|gb|EX361755.1|EX361755	1760	0	896	99	GQ03204.SP6_J04 GQ032 - Shoot tip (Normalized library) Picea glauca cDNA clone GQ03204_J04 3', mRNA sequence	gi|157560524|gb|EX361755.1|EX361755
WS0271_P21	EF084032	27	86	387	380	15	868	AT3G03150.1	84	1e-16	120	41	| Symbols: | similar to unknown protein [Arabidopsis thaliana] (TAIR:AT5G17165.1); similar to seed specific protein Bn15D1B [Brassica napus] (GB:AAP37967.1) | chr3:727740-729364 REVERSE	eugene3.00870012	94.4	9e-20	129	43	gi|39545862|emb|CAE03940.3|	71.2	4e-12	104	42	OSJNba0093F12.14 [Oryza sativa (japonica cultivar-group)]	gi|157341670|emb|CAO62225.1|	72.8	5e-13	94	45	unnamed protein product [Vitis vinifera]	jgi|Phypa1_1|161913	30.4	1.5	89	30	estExt_fgenesh1_pg.C_370051	gb|AAM62992.1|	86.7	2e-15	120	42	unknown [Arabidopsis thaliana]	gi|157622892|gb|EX423974.1|EX423974	1542	0	809	99	GQ03806.B7_L09 GQ038 - Stem - Active growth Picea glauca cDNA clone GQ03806_L09 5', mRNA sequence	gi|157622892|gb|EX423974.1|EX423974
WS02710_A05	EF081813	27	95	408	242	19	764	AT3G04920.1	188	3e-48	119	78	| Symbols: | 40S ribosomal protein S24 (RPS24A) | chr3:1360995-1362071 FORWARD	gw1.XIII.1369.1	193	9e-50	123	78	gi|113533637|dbj|BAF06020.1|	188	2e-47	126	76	Os01g0723200 [Oryza sativa (japonica cultivar-group)]	gi|157352021|emb|CAO43011.1|	195	4e-50	123	79	unnamed protein product [Vitis vinifera]	jgi|Phypa1_1|161917	198	3e-51	123	82	estExt_fgenesh1_pg.C_370057	emb|CAN72332.1|	195	2e-48	123	79	hypothetical protein [Vitis vinifera]	gi|157532953|gb|EX334184.1|EX334184	1439	0	747	99	GQ02907.B7_B05 GQ029 - Xylem scrapings - AT NITE Picea glauca cDNA clone GQ02907_B05 5', mRNA sequence	gi|157532953|gb|EX334184.1|EX334184
WS02710_A06	EF082171	27	60	630	231	15	936	AT3G12390.1	208	5e-54	147	77	| Symbols: | nascent polypeptide associated complex alpha chain protein, putative / alpha-NAC, putative | chr3:3942351-3943602 FORWARD	eugene3.00010207	221	6e-58	146	82	gi|49328142|gb|AAT58840.1|	213	9e-55	146	78	putative nascent polypeptide associated complex alpha chain [Oryza sativa (japonica cultivar-group)]	gi|157327346|emb|CAO15146.1|	187	1e-47	127	80	unnamed protein product [Vitis vinifera]	jgi|Phypa1_1|110184	197	6e-51	147	73	estExt_fgenesh1_kg.C_1560007	sp|Q9M612|NACA_PINTA	237	9e-61	146	86	Nascent polypeptide-associated complex subunit alpha-like protein (NAC-alpha-like protein) (Alpha-NAC-like protein) gb|AAF27917.1|AF220200_1 nascent polypeptide associated complex alpha chain [Pinus taeda]	gi|157636745|gb|EX437827.1|EX437827	1346	0	703	99	GQ04006.B7_E13 GQ040 - Shoot tip - Active growth (Normalized) Picea glauca cDNA clone GQ04006_E13 5', mRNA sequence	gi|157636745|gb|EX437827.1|EX437827
WS02710_A08	EF082214	27	126	174	519	15	834	AT1G80380.3	160	1e-39	108	61	| Symbols: | phosphoribulokinase/uridine kinase-related | chr1:30222787-30224676 FORWARD	gw1.III.2150.1	158	5e-39	99	65	gi|113533417|dbj|BAF05800.1|	167	3e-41	108	65	Os01g0682500 [Oryza sativa (japonica cultivar-group)]	gi|147815555|emb|CAN70526.1|	161	9e-40	106	67	hypothetical protein [Vitis vinifera]	jgi|Phypa1_1|111900	164	8e-41	105	67	e_gw1.3.131.1	ref|NP_001043886.1|	167	6e-40	108	65	Os01g0682500 [Oryza sativa (japonica cultivar-group)] dbj|BAD73764.1| phosphoribulokinase/uridine kinase-like [Oryza sativa (japonica cultivar-group)] dbj|BAD82147.1| phosphoribulokinase/uridine kinase-like [Oryza sativa (japonica cultivar-group)] dbj|BAF	gi|157564859|gb|EX366087.1|EX366087	1526	0	818	98	GQ03210.SP6_J16 GQ032 - Shoot tip (Normalized library) Picea glauca cDNA clone GQ03210_J16 3', mRNA sequence	gi|157564859|gb|EX366087.1|EX366087
WS02710_A11	EF086303	27	659	567	207	14	1447	AT3G02860.2	196	4e-50	358	37	| Symbols: | similar to unknown protein [Arabidopsis thaliana] (TAIR:AT3G28770.1); similar to CTV.12 [Poncirus trifoliata] (GB:AAN62341.1) | chr3:625306-627164 REVERSE	eugene3.00002209	226	2e-59	368	38	gi|52353479|gb|AAU44045.1|	214	4e-55	382	37	unknown protein [Oryza sativa (japonica cultivar-group)]	gi|157348321|emb|CAO23108.1|	197	2e-50	330	39	unnamed protein product [Vitis vinifera]	jgi|Phypa1_1|163501	119	6e-27	133	50	estExt_fgenesh1_pg.C_560141	ref|NP_001055928.1|	214	9e-54	382	37	Os05g0495100 [Oryza sativa (japonica cultivar-group)] gb|AAU44045.1| unknown protein [Oryza sativa (japonica cultivar-group)] dbj|BAF17842.1| Os05g0495100 [Oryza sativa (japonica cultivar-group)] gb|EAY98545.1| hypothetical protein OsI_019778 [Oryza sativ	gi|157592267|gb|EX393495.1|EX393495	1667	0	894	98	GQ03325.B7_J06 GQ033 - Terminal leader (Normalized library) Picea glauca cDNA clone GQ03325_J06 5', mRNA sequence	gi|157592267|gb|EX393495.1|EX393495
WS02710_A13	EF082215	27	81	693	523	21	1318	AT1G18540.1	337	1e-92	231	70	| Symbols: | 60S ribosomal protein L6 (RPL6A) | chr1:6377441-6378541 REVERSE	eugene3.00011799	326	2e-89	232	67	gi|38344818|emb|CAE02874.2|	285	2e-76	219	66	OSJNBb0022F23.11 [Oryza sativa (japonica cultivar-group)]	gi|157348474|emb|CAO23366.1|	348	6e-96	231	73	unnamed protein product [Vitis vinifera]	jgi|Phypa1_1|106052	317	1e-86	226	67	estExt_fgenesh1_pm.C_590015	sp|P34091|RL6_MESCR	343	1e-92	231	72	60S ribosomal protein L6 (YL16-like) emb|CAA49175.1| ribosomal protein YL16 [Mesembryanthemum crystallinum]	gi|157528213|gb|EX329444.1|EX329444	1838	0	943	99	GQ02830.B7_A07 GQ028 - Cambium / phloem scrappings (Normalized library ) Picea glauca cDNA clone GQ02830_A07 5', mRNA sequence	gi|157528213|gb|EX329444.1|EX329444
WS02710_A15	EF081552	27	42	243	272	18	575	AT1G67090.2	49.3	2e-06	42	57	| Symbols: RBCS1A | ribulose bisphosphate carboxylase small chain 1A / RuBisCO small subunit 1A (RBCS-1A) (ATS1A) | chr1:25052253-25052912 REVERSE	eugene3.01230087	47	9e-06	42	54	gi|38374128|gb|AAR19268.1|	45.8	9e-05	41	53	ribulose-1,5-bisphosphate carboxylase/oxygenase small subunit [Oryza sativa (japonica cultivar-group)]	gi|157343553|emb|CAO68059.1|	42.7	0.0003	41	51	unnamed protein product [Vitis vinifera]	jgi|Phypa1_1|151552	39.3	0.002	43	46	e_gw1.339.10.1	sp|P16031|RBS_LARLA	96.7	8e-19	80	65	Ribulose bisphosphate carboxylase small chain, chloroplast precursor (RuBisCO small subunit) emb|CAA34161.1| ribulose-1,5-carboxylase/oxygenase [Larix laricina]	gi|157592787|gb|EX394015.1|EX394015	561	1e-158	283	100	GQ03401.B7_A01 GQ034 - Needles - Mid-season Picea glauca cDNA clone GQ03401_A01 5', mRNA sequence	gi|157592787|gb|EX394015.1|EX394015
WS02710_A18	EF082474	28	391	150	191	15	747	AT5G50250.1	101	6e-22	88	51	| Symbols: | 31 kDa ribonucleoprotein, chloroplast, putative / RNA-binding protein RNP-T, putative / RNA-binding protein 1/2/3, putative / RNA-binding protein cp31, putative | chr5:20469903-20471191 REVERSE	estExt_fgenesh4_pg.C_280167	104	7e-23	89	52	gi|113632179|dbj|BAF25860.1|	102	9e-22	76	56	Os09g0565200 [Oryza sativa (japonica cultivar-group)]	gi|157336790|emb|CAO71475.1|	105	7e-23	94	47	unnamed protein product [Vitis vinifera]	jgi|Phypa1_1|47163	99.8	2e-21	80	53	gw1.91.192.1	dbj|BAE58923.1|	106	2e-21	76	63	unnamed protein product [Aspergillus oryzae]	gi|157559671|gb|EX360902.1|EX360902	1277	0	688	98	GQ03203.SP6_C16 GQ032 - Shoot tip (Normalized library) Picea glauca cDNA clone GQ03203_C16 3', mRNA sequence	gi|157559671|gb|EX360902.1|EX360902
WS02710_A19	EF081508	27	409	141	22	18	590	AT5G65410.1	30.8	0.67	25	56	| Symbols: ATHB25, ZFHD2 | ATHB25/ZFHD2 (ZINC FINGER HOMEODOMAIN 2); DNA binding / transcription factor | chr5:26153405-26154244 FORWARD	fgenesh4_pg.C_LG_XI001112	29.6	1.6	29	37	gi|62733500|gb|AAX95617.1|	32	1.3	67	31	Putative gypsy type transposon, putative [Oryza sativa (japonica cultivar-group)]	gi|147772475|emb|CAN60782.1|	29.3	3.3	43	30	hypothetical protein [Vitis vinifera]	jgi|Phypa1_1|92356	35.4	0.026	55	34	fgenesh1_pg.scaffold_224000005	gb|AAL49210.1|	35.4	2.3	65	27	RE64188p [Drosophila melanogaster]	gi|157623096|gb|EX424178.1|EX424178	549	1e-155	308	97	GQ03807.B7_E03 GQ038 - Stem - Active growth Picea glauca cDNA clone GQ03807_E03 5', mRNA sequence	gi|157623096|gb|EX424178.1|EX424178
WS02710_A20	EF087572	27	113	657	102	15	887	AT4G21280.1	216	1e-56	168	66	| Symbols: PSBQ, PSBQA, PSBQ-1 | PSBQ/PSBQ-1/PSBQA; calcium ion binding | chr4:11334456-11335597 FORWARD	estExt_fgenesh4_pm.C_LG_XI0110	211	4e-55	168	66	gi|125600611|gb|EAZ40187.1|	192	1e-48	169	59	hypothetical protein OsJ_023670 [Oryza sativa (japonica cultivar-group)]	gi|157329265|emb|CAO38811.1|	210	1e-54	168	64	unnamed protein product [Vitis vinifera]	jgi|Phypa1_1|162315	190	1e-48	167	59	estExt_fgenesh1_pg.C_410176	ref|NP_193860.1|	216	1e-54	168	66	PSBQ/PSBQ-1/PSBQA; calcium ion binding [Arabidopsis thaliana] sp|Q9XFT3|PSBQ1_ARATH Oxygen-evolving enhancer protein 3-1, chloroplast precursor (OEE3) (16 kDa subunit of oxygen evolving system of photosystem II) (OEC 16 kDa subunit) emb|CAA17547.1| photos	gi|50177321|gb|CO488672.1|CO488672	1243	0	627	100	GQ0258.B7_M19 GQ025: Annual flush SHOOTS diurnal cycle- trees Picea glauca cDNA clone GenomeQuebec_Id:GQ0258M19 3', mRNA sequence	gi|50177321|gb|CO488672.1|CO488672
WS02710_B05	EF087201	27	100	864	279	14	1257	AT4G00430.1	512	1e-145	288	85	| Symbols: PIP1E, TMP-C, PIP1;4 | TMP-C (plasma membrane intrinsic protein 1;4); water channel | chr4:186143-187531 REVERSE	grail3.0049030302	497	1e-141	287	84	gi|125591267|gb|EAZ31617.1|	504	1e-142	289	85	hypothetical protein OsJ_015100 [Oryza sativa (japonica cultivar-group)]	gi|124702486|gb|ABN14348.1|	503	1e-142	288	85	aquaporin PIP1;2 [Vitis vinifera]	jgi|Phypa1_1|166091	451	1e-127	287	77	estExt_fgenesh1_pg.C_1020058	emb|CAB06080.1|	584	1e-165	288	98	porin [Picea abies]	gi|157625408|gb|EX426490.1|EX426490	1742	0	915	99	GQ03813.B7_H16 GQ038 - Stem - Active growth Picea glauca cDNA clone GQ03813_H16 5', mRNA sequence	gi|157625408|gb|EX426490.1|EX426490
WS02710_B09	EF085926	27	128	906	572	15	1621	AT4G32830.1	493	1e-139	293	79	| Symbols: ATAUR1 | ATAUR1 (ATAURORA1); histone serine kinase(H3-S10 specific) / kinase/ protein serine/threonine kinase | chr4:15842561-15844358 FORWARD	eugene3.00180136	499	1e-141	284	82	gi|113531805|dbj|BAF04188.1|	478	1e-134	273	82	Os01g0191800 [Oryza sativa (japonica cultivar-group)]	gi|147799032|emb|CAN74836.1|	505	1e-143	294	82	hypothetical protein [Vitis vinifera]	jgi|Phypa1_1|191512	499	1e-141	276	84	estExt_gwp_gw1.C_1630014	emb|CAN74836.1|	505	1e-141	294	82	hypothetical protein [Vitis vinifera]	gi|157638412|gb|EX439494.1|EX439494	1802	0	945	99	GQ04010.B7_L16 GQ040 - Shoot tip - Active growth (Normalized) Picea glauca cDNA clone GQ04010_L16 5', mRNA sequence	gi|157638412|gb|EX439494.1|EX439494
WS02710_B13	EF086026	29	333	1494	181	15	2023	AT4G35640.1	353	2e-97	265	66	| Symbols: ATSERAT3;2 | ATSERAT3;2 (SERINE ACETYLTRANSFERASE 3;2); acetyltransferase/ serine O-acetyltransferase | chr4:16905760-16907982 REVERSE	estExt_fgenesh4_pg.C_LG_V0392	358	1e-98	265	66	gi|108706041|gb|ABF93836.1|	362	2e-99	275	64	serine O-acetyltransferase family protein, expressed [Oryza sativa (japonica cultivar-group)]	gi|157331786|emb|CAO67069.1|	347	4e-95	225	74	unnamed protein product [Vitis vinifera]	jgi|Phypa1_1|15820	367	1e-101	252	74	gw1.187.10.1	ref|NP_001048879.1|	362	5e-98	275	64	Os03g0133900 [Oryza sativa (japonica cultivar-group)] gb|ABF93836.1| serine O-acetyltransferase family protein, expressed [Oryza sativa (japonica cultivar-group)] dbj|BAF10793.1| Os03g0133900 [Oryza sativa (japonica cultivar-group)]	gi|157621658|gb|EX422740.1|EX422740	1592	0	884	97	GQ03803.B7_F19 GQ038 - Stem - Active growth Picea glauca cDNA clone GQ03803_F19 5', mRNA sequence	gi|157621658|gb|EX422740.1|EX422740
WS02710_B14	EF081604	30	302	114	162	15	593	AT4G34670.1	259	9e-70	140	89	| Symbols: | 40S ribosomal protein S3A (RPS3aB) | chr4:16548729-16550227 FORWARD	gw1.VIII.2707.1	258	2e-69	140	88	gi|108862547|gb|ABG21991.1|	263	2e-70	139	89	40S ribosomal protein S3a, putative, expressed [Oryza sativa (japonica cultivar-group)]	gi|157336529|emb|CAO71214.1|	254	6e-68	140	87	unnamed protein product [Vitis vinifera]	jgi|Phypa1_1|162682	251	3e-67	139	84	estExt_fgenesh1_pg.C_460076	gb|ABK56834.1|	265	2e-69	139	89	RPS3 [Cymbidium hybrid cultivar]	gi|157630386|gb|EX431468.1|EX431468	1118	0	576	99	GQ03908.B7_A06 GQ039 - Stem - Dormant Picea glauca cDNA clone GQ03908_A06 5', mRNA sequence	gi|157630386|gb|EX431468.1|EX431468
WS02710_B17	EF081902	27	54	834	218	15	1121	AT3G61470.1	416	1e-116	240	80	| Symbols: LHCA2 | LHCA2 (Photosystem I light harvesting complex gene 2); chlorophyll binding | chr3:22756711-22758007 FORWARD	eugene3.00010471	430	1e-121	252	80	gi|125600834|gb|EAZ40410.1|	424	1e-118	255	77	hypothetical protein OsJ_023893 [Oryza sativa (japonica cultivar-group)]	gi|157358502|emb|CAO66169.1|	436	1e-122	245	83	unnamed protein product [Vitis vinifera]	jgi|Phypa1_1|222728	367	1e-102	243	71	estExt_Genewise1.C_2410063	emb|CAC81065.1|	521	1e-146	252	99	putative chlorophyll A-B binding protein of LHCI type II precursor [Picea abies]	gi|157593024|gb|EX394252.1|EX394252	1766	0	899	99	GQ03401.B7_K16 GQ034 - Needles - Mid-season Picea glauca cDNA clone GQ03401_K16 5', mRNA sequence	gi|157593024|gb|EX394252.1|EX394252
WS02710_B18	EF081933	27	148	495	288	15	946	AT1G19910.1	215	3e-56	165	71	| Symbols: AVA-2PE, ATVHA-C2, AVA-P2 | AVA-P2 (vacuolar-H+-pumping ATPase 16 kDa proteolipid subunit 2); ATPase | chr1:6913308-6914313 FORWARD	eugene3.00090426	217	8e-57	176	68	gi|62701931|gb|AAX93004.1|	214	3e-55	165	71	V-type ATPase, C subunit, putative [Oryza sativa (japonica cultivar-group)]	gi|157336046|emb|CAO61876.1|	214	1e-55	164	71	unnamed protein product [Vitis vinifera]	jgi|Phypa1_1|111402	209	2e-54	162	70	e_gw1.2.683.1	gb|AAK01292.1|	218	3e-55	165	72	vacuolar ATPase subunit c [Avicennia marina]	gi|157633347|gb|EX434429.1|EX434429	1744	0	924	98	GQ03916.B7_B07 GQ039 - Stem - Dormant Picea glauca cDNA clone GQ03916_B07 5', mRNA sequence	gi|157633347|gb|EX434429.1|EX434429
WS02710_B24	EF083456	27	104	807	378	21	1310	AT1G19180.2	53.9	2e-07	159	30	| Symbols: | similar to unknown protein [Arabidopsis thaliana] (TAIR:AT1G74950.1); similar to PnFL-2 [Ipomoea nil] (GB:AAG49896.1); similar to Os07g0615200 [Oryza sativa (japonica cultivar-group)] (GB:NP_001060268.1); contains InterPro domain ZIM; (InterP	eugene3.00010517	58.2	1e-08	128	34	gi|125601078|gb|EAZ40654.1|	66.2	2e-10	204	28	hypothetical protein OsJ_024137 [Oryza sativa (japonica cultivar-group)]	gi|157342498|emb|CAO65210.1|	65.9	1e-10	192	27	unnamed protein product [Vitis vinifera]	jgi|Phypa1_1|80668	46.2	4e-05	127	33	fgenesh1_pg.scaffold_88000067	gb|EAZ40654.1|	66.2	4e-09	204	28	hypothetical protein OsJ_024137 [Oryza sativa (japonica cultivar-group)]	gi|83379777|gb|DV973755.1|DV973755	1532	0	872	96	GQ027116.B3_F01 GQ099: Mixed spruce tissues Picea glauca cDNA clone GenomeQuebec_Id:GQ027116_F01 5', mRNA sequence	gi|83379777|gb|DV973755.1|DV973755
WS02710_C04	EF082177	29	42	417	250	15	724	AT5G55100.2	34.3	0.083	78	29	| Symbols: | SWAP (Suppressor-of-White-APricot)/surp domain-containing protein | chr5:22378627-22381890 REVERSE	estExt_Genewise1_v1.C_LG_V0351	72.4	3e-13	84	42	gi|62701926|gb|AAX92999.1|	93.2	7e-19	125	43	abscisic acid- and stress-induced protein - rice [Oryza sativa (japonica cultivar-group)]	gi|14582465|gb|AAK69513.1|AF281656_1	88.6	6e-18	136	38	putative transcription factor [Vitis vinifera]	jgi|Phypa1_1|163620	37	0.012	93	29	estExt_fgenesh1_pg.C_580121	gb|AAV92525.1|	151	3e-35	124	66	water deficit inducible LP3-like protein [Pseudotsuga menziesii var. menziesii]	gi|83398474|gb|DV992451.1|DV992451	1316	0	704	98	GQ0255.B7_O10 GQ025: Annual flush SHOOTS diurnal cycle- trees Picea glauca cDNA clone GenomeQuebec_Id:GQ0255_O10 3', mRNA sequence	gi|83398474|gb|DV992451.1|DV992451
WS02710_C07	EF087573	29	636	117	361	15	1129	AT4G31180.2	338	3e-93	317	54	| Symbols: | aspartyl-tRNA synthetase, putative / aspartate--tRNA ligase, putative | chr4:15156702-15159368 FORWARD	grail3.0023017401	409	1e-114	286	69	gi|125583286|gb|EAZ24217.1|	369	1e-102	287	63	hypothetical protein OsJ_007700 [Oryza sativa (japonica cultivar-group)]	gi|157339444|emb|CAO43985.1|	416	1e-116	289	69	unnamed protein product [Vitis vinifera]	jgi|Phypa1_1|93042	405	1e-113	286	72	fgenesh1_pg.scaffold_235000042	gb|ABE93908.1|	409	1e-112	290	70	Aspartyl-tRNA synthetase, class IIb; tRNA synthetase, class II (D, K and N) [Medicago truncatula]	gi|157554061|gb|EX355292.1|EX355292	1667	0	877	99	GQ03116.B7_O08 GQ031 - Xylem Scrapings (Normalized library) Picea glauca cDNA clone GQ03116_O08 5', mRNA sequence	gi|157554061|gb|EX355292.1|EX355292
WS02710_C13	EF082955	27	343	384	221	15	963	AT3G06145.1	117	1e-26	129	44	| Symbols: | unknown protein | chr3:1860124-1860624 REVERSE	gw1.X.4115.1	119	3e-27	108	53	gi|108706243|gb|ABF94038.1|	33.9	0.75	30	43	hypothetical protein LOC_Os03g05890 [Oryza sativa (japonica cultivar-group)]	gi|157336411|emb|CAO71096.1|	132	6e-31	126	52	unnamed protein product [Vitis vinifera]	jgi|Phypa1_1|169433	29.3	3.8	21	42	estExt_fgenesh1_pg.C_2090024	ref|NP_683534.2|	117	1e-24	129	44	unknown protein [Arabidopsis thaliana] dbj|BAD95020.1| putative RING zinc finger protein [Arabidopsis thaliana]	gi|50149479|gb|CO476389.1|CO476389	1273	0	724	96	GQ00612.TB_H02 GQ006: Cambium and phloem from mature trees Picea glauca cDNA clone GenomeQuebec_Id:GQ00612H02 3', mRNA sequence	gi|50149479|gb|CO476389.1|CO476389
WS02710_C24	EF081769	27	118	921	172	15	1226	AT5G64260.1	336	2e-92	293	58	| Symbols: | phosphate-responsive protein, putative | chr5:25721206-25722123 FORWARD	eugene3.00050689	353	1e-97	286	60	gi|125583748|gb|EAZ24679.1|	300	8e-81	289	51	hypothetical protein OsJ_008162 [Oryza sativa (japonica cultivar-group)]	gi|147765766|emb|CAN68978.1|	348	7e-96	295	57	hypothetical protein [Vitis vinifera]	jgi|Phypa1_1|113041	313	1e-85	283	55	e_gw1.5.233.1	gb|AAP42136.1|	360	8e-98	285	63	erg-1 [Solanum tuberosum]	gi|157632049|gb|EX433131.1|EX433131	1566	0	900	96	GQ03912.B7_I14 GQ039 - Stem - Dormant Picea glauca cDNA clone GQ03912_I14 5', mRNA sequence	gi|157632049|gb|EX433131.1|EX433131
WS02710_D02	EF085907	35	130	747	161	15	1053	AT5G56610.2	41.2	0.001	97	28	| Symbols: | protein tyrosine/serine/threonine phosphatase | chr5:22933964-22935363 FORWARD	gw1.VIII.2383.1	248	5e-66	235	47	gi|125572703|gb|EAZ14218.1|	264	3e-70	253	48	hypothetical protein OsJ_004043 [Oryza sativa (japonica cultivar-group)]	gi|157360557|emb|CAO70123.1|	274	1e-73	255	48	unnamed protein product [Vitis vinifera]	jgi|Phypa1_1|185479	254	6e-68	192	57	estExt_gwp_gw1.C_830207	emb|CAN74774.1|	269	2e-70	255	47	hypothetical protein [Vitis vinifera]	gi|157537644|gb|EX338875.1|EX338875	1867	0	966	99	GQ03007.B7_C17 GQ030 - Xylem planings - daytime and seasonal Picea glauca cDNA clone GQ03007_C17 5', mRNA sequence	gi|157537644|gb|EX338875.1|EX338875
WS02710_D03	EF086027	33	461	675	732	14	1882	AT1G02170.1	372	1e-103	245	73	| Symbols: ATMCPB1, MCP1B, AMC1, LOL3 | LOL3 (LSD ONE LIKE 3); caspase/ cysteine-type endopeptidase | chr1:411883-413426 FORWARD	fgenesh4_pg.C_scaffold_40000081	373	1e-103	245	73	gi|12597889|gb|AAG60197.1|AC084763_17	389	1e-107	274	70	hypothetical protein [Oryza sativa]	gi|157341735|emb|CAO62290.1|	382	1e-106	242	76	unnamed protein product [Vitis vinifera]	jgi|Phypa1_1|127529	328	5e-90	241	67	e_gw1.65.89.1	ref|NP_171719.2|	372	1e-126	245	73	LOL3 (LSD ONE LIKE 3); caspase/ cysteine-type endopeptidase [Arabidopsis thaliana] gb|AAP84706.1| metacaspase 1 [Arabidopsis thaliana] gb|AAP44514.1| metacaspase 1 [Arabidopsis thaliana]	gi|83400788|gb|DV994765.1|DV994765	1501	0	794	98	GQ027100.B3_C08 GQ099: Mixed spruce tissues Picea glauca cDNA clone GenomeQuebec_Id:GQ027100_C08 5', mRNA sequence	gi|83400788|gb|DV994765.1|DV994765
WS02710_D07	EF085927	28	73	1263	335	15	1686	AT5G23060.1	301	8e-82	353	45	| Symbols: | similar to unknown protein [Arabidopsis thaliana] (TAIR:AT3G59780.1); similar to Rhodanese-like [Medicago truncatula] (GB:ABE85110.1); contains InterPro domain Rhodanese-like; (InterPro:IPR001763) | chr5:7736763-7738415 REVERSE	gw1.82.189.1	289	3e-78	301	47	gi|113537537|dbj|BAF09920.1|	270	1e-71	355	42	Os02g0729400 [Oryza sativa (japonica cultivar-group)]	gi|157343472|emb|CAO67978.1|	291	1e-78	328	45	unnamed protein product [Vitis vinifera]	jgi|Phypa1_1|217313	294	1e-79	402	41	estExt_Genewise1.C_1400004	gb|ABD64881.1|	348	5e-94	339	51	putative arsenate reductase [Pteris vittata]	gi|157571050|gb|EX372278.1|EX372278	1711	0	915	98	GQ03224.B7_J04 GQ032 - Shoot tip (Normalized library) Picea glauca cDNA clone GQ03224_J04 5', mRNA sequence	gi|157571050|gb|EX372278.1|EX372278
WS02710_D16	EF081890	27	74	456	222	15	767	AT1G08380.1	179	2e-45	139	64	| Symbols: PSAO | PSAO (photosystem I subunit O) | chr1:2641001-2641736 REVERSE	grail3.0001007701	176	2e-44	144	62	gi|32479727|emb|CAE01514.1|	159	8e-39	143	58	OJ991214_12.3 [Oryza sativa (japonica cultivar-group)]	gi|147858299|emb|CAN83522.1|	184	7e-47	142	63	hypothetical protein [Vitis vinifera]	jgi|Phypa1_1|108312	176	1e-44	134	64	estExt_fgenesh1_pm.C_2480005	emb|CAN83522.1|	184	4e-45	142	63	hypothetical protein [Vitis vinifera]	gi|157593556|gb|EX394784.1|EX394784	1380	0	748	98	GQ03403.B7_B24 GQ034 - Needles - Mid-season Picea glauca cDNA clone GQ03403_B24 5', mRNA sequence	gi|157593556|gb|EX394784.1|EX394784
WS02710_D19	EF082216	27	104	345	240	18	707	AT1G22060.1	32	0.39	127	23	| Symbols: | similar to F-box family protein [Arabidopsis thaliana] (TAIR:AT1G22000.1); similar to putative myosin [Oryza sativa (japonica cultivar-group)] (GB:AAO72668.1); similar to Os10g0363700 [Oryza sativa (japonica cultivar-group)] (GB:NP_001064442.	estExt_fgenesh4_pg.C_LG_XVII0353	35	0.05	37	48	gi|113639090|dbj|BAF26395.1|	31.2	3.1	52	28	Os10g0378400 [Oryza sativa (japonica cultivar-group)]	gi|157345651|emb|CAO14949.1|	50.4	2e-06	54	51	unnamed protein product [Vitis vinifera]	jgi|Phypa1_1|118338	30.8	0.84	95	23	e_gw1.24.152.1	ref|XP_766503.1|	37	1.1	58	36	hypothetical protein TP01_0982 [Theileria parva strain Muguga] gb|EAN34220.1| hypothetical protein TP01_0982 [Theileria parva]	gi|50156561|gb|CO479342.1|CO479342	216	2e-54	285	84	GQ018M04.T3_E12 GQ018: Clean ROOTS systems - N treatments Picea glauca cDNA clone GenomeQuebec_Id:GQ018M04E12 5', mRNA sequence	gi|50156561|gb|CO479342.1|CO479342
WS02710_D21	EF085024	27	154	948	675	15	1792	AT3G60800.1	422	1e-118	314	65	| Symbols: | zinc finger (DHHC type) family protein | chr3:22478461-22480248 REVERSE	fgenesh4_pm.C_LG_XIV000058	417	1e-116	318	65	gi|41469395|gb|AAS07218.1|	394	1e-109	316	60	putative zinc finger protein [Oryza sativa (japonica cultivar-group)]	gi|157349351|emb|CAO24497.1|	431	1e-120	316	67	unnamed protein product [Vitis vinifera]	jgi|Phypa1_1|149359	355	6e-98	314	57	e_gw1.295.10.1	emb|CAN80505.1|	431	1e-119	316	67	hypothetical protein [Vitis vinifera]	gi|157588023|gb|EX389251.1|EX389251	1596	0	897	96	GQ03314.B7_A07 GQ033 - Terminal leader (Normalized library) Picea glauca cDNA clone GQ03314_A07 5', mRNA sequence	gi|157588023|gb|EX389251.1|EX389251
WS02710_D22	EF081905	27	170	408	185	15	778	AT3G04920.1	191	6e-49	119	78	| Symbols: | 40S ribosomal protein S24 (RPS24A) | chr3:1360995-1362071 FORWARD	gw1.X.5890.1	189	1e-48	119	78	gi|113533637|dbj|BAF06020.1|	185	1e-46	126	74	Os01g0723200 [Oryza sativa (japonica cultivar-group)]	gi|157352021|emb|CAO43011.1|	194	9e-50	123	78	unnamed protein product [Vitis vinifera]	jgi|Phypa1_1|161917	195	3e-50	123	80	estExt_fgenesh1_pg.C_370057	emb|CAN72332.1|	194	5e-48	123	78	hypothetical protein [Vitis vinifera]	gi|157584353|gb|EX385581.1|EX385581	1509	0	761	100	GQ03309.B7_A10 GQ033 - Terminal leader (Normalized library) Picea glauca cDNA clone GQ03309_A10 5', mRNA sequence	gi|157584353|gb|EX385581.1|EX385581
WS02710_D23	EF082217	28	314	399	163	15	891	AT5G58980.1	269	2e-72	191	67	| Symbols: | ceramidase family protein | chr5:23828675-23831621 REVERSE	eugene3.00161045	264	5e-71	201	65	gi|113533149|dbj|BAF05532.1|	278	1e-74	191	68	Os01g0624000 [Oryza sativa (japonica cultivar-group)]	gi|157346068|emb|CAO15765.1|	270	2e-72	191	69	unnamed protein product [Vitis vinifera]	jgi|Phypa1_1|92578	218	3e-57	193	54	fgenesh1_pg.scaffold_227000029	gb|EAZ12744.1|	278	3e-73	191	68	hypothetical protein OsJ_002569 [Oryza sativa (japonica cultivar-group)]	gi|157633147|gb|EX434229.1|EX434229	1102	0	576	99	GQ03915.B7_I09 GQ039 - Stem - Dormant Picea glauca cDNA clone GQ03915_I09 5', mRNA sequence	gi|157633147|gb|EX434229.1|EX434229
WS02710_E04	EF082218	27	8	642	192	15	857	AT5G13090.1	92.8	2e-19	254	29	| Symbols: | similar to unknown protein [Arabidopsis thaliana] (TAIR:AT1G24270.1); similar to hypothetical protein [Oryza sativa (japonica cultivar-group)] (GB:BAD23186.1) | chr5:4153761-4154570 REVERSE	gw1.XI.1713.1	101	6e-22	203	34	gi|125582244|gb|EAZ23175.1|	84.3	4e-16	123	34	hypothetical protein OsJ_006658 [Oryza sativa (japonica cultivar-group)]	gi|157343813|emb|CAO68319.1|	94.4	1e-19	228	30	unnamed protein product [Vitis vinifera]	jgi|Phypa1_1|82427	31.2	0.85	116	25	fgenesh1_pg.scaffold_103000022	gb|ABD28494.1|	99.8	2e-19	198	34	protein F12F1.11 - , putative [Medicago truncatula] gb|ABE87334.1| protein F12F1.11 - , putative [Medicago truncatula]	gi|157583763|gb|EX384991.1|EX384991	1445	0	745	99	GQ03308.B7_G23 GQ033 - Terminal leader (Normalized library) Picea glauca cDNA clone GQ03308_G23 5', mRNA sequence	gi|157583763|gb|EX384991.1|EX384991
WS02710_E10	EF081673	26	310	444	264	14	1032	AT1G51940.1	32.3	0.51	39	41	| Symbols: | protein kinase family protein / peptidoglycan-binding LysM domain-containing protein | chr1:19299761-19302610 REVERSE	gw1.XII.1240.1	35	0.083	43	41	gi|125571972|gb|EAZ13487.1|	34.3	0.63	39	43	hypothetical protein OsJ_003312 [Oryza sativa (japonica cultivar-group)]	gi|157344528|emb|CAO69911.1|	73.9	3e-13	47	68	unnamed protein product [Vitis vinifera]	jgi|Phypa1_1|161559	68.2	8e-12	129	36	estExt_fgenesh1_pg.C_340046	gb|AAS20972.1|	92.8	3e-17	132	41	cell wall hydrolase [Hyacinthus orientalis]	gi|157511238|gb|EX312469.1|EX312469	1746	0	941	98	GQ02804.B7_M10 GQ028 - Cambium / phloem scrappings (Normalized library ) Picea glauca cDNA clone GQ02804_M10 5', mRNA sequence	gi|157511238|gb|EX312469.1|EX312469
WS02710_E14	EF082611	27	40	741	136	15	932	AT5G13030.1	421	1e-118	260	74	| Symbols: | similar to Os06g0320700 [Oryza sativa (japonica cultivar-group)] (GB:NP_001057514.1); similar to hypothetical protein ebA6654 [Azoarcus sp. EbN1] (GB:YP_160826.1); contains InterPro domain Protein of unknown function UPF0061; (InterPro:IPR003	fgenesh4_pg.C_LG_I000130	442	1e-124	260	77	gi|125597038|gb|EAZ36818.1|	431	1e-120	260	77	hypothetical protein OsJ_020301 [Oryza sativa (japonica cultivar-group)]	gi|157337647|emb|CAO21993.1|	442	1e-124	260	78	unnamed protein product [Vitis vinifera]	jgi|Phypa1_1|220952	390	1e-109	260	69	estExt_Genewise1.C_2030029	gb|EAZ00731.1|	431	1e-119	260	77	hypothetical protein OsI_021963 [Oryza sativa (indica cultivar-group)]	gi|157590558|gb|EX391786.1|EX391786	1439	0	759	98	GQ03320.B7_O10 GQ033 - Terminal leader (Normalized library) Picea glauca cDNA clone GQ03320_O10 5', mRNA sequence	gi|157590558|gb|EX391786.1|EX391786
WS02710_E15	EF086192	27	5	1422	98	15	1540	AT1G32500.1	438	1e-123	478	49	| Symbols: ATNAP6 | ATNAP6 (NON-INTRINSIC ABC PROTEIN 6) | chr1:11750071-11751974 REVERSE	gw1.29.403.1	432	1e-121	413	55	gi|113531433|dbj|BAF03816.1|	317	8e-86	420	43	Os01g0127300 [Oryza sativa (japonica cultivar-group)]	gi|157341970|emb|CAO63426.1|	452	1e-127	408	56	unnamed protein product [Vitis vinifera]	jgi|Phypa1_1|3208	410	1e-114	419	52	gw1.391.18.1	emb|CAN69419.1|	452	1e-125	408	56	hypothetical protein [Vitis vinifera]	gi|157638463|gb|EX439545.1|EX439545	1495	0	779	98	GQ04010.B7_N20 GQ040 - Shoot tip - Active growth (Normalized) Picea glauca cDNA clone GQ04010_N20 5', mRNA sequence	gi|157638463|gb|EX439545.1|EX439545
WS02710_E17	EF081906	28	424	219	408	15	1066	ATMG00180.1	33.1	0.31	34	38	| Symbols: CCB452 | cytochrome c biogenesis orf452 | chrM:51293-53611 REVERSE	eugene3.00020021	32.7	0.43	71	29	gi|38346192|emb|CAD39525.2|	33.5	1.1	60	36	OSJNBa0027O01.8 [Oryza sativa (japonica cultivar-group)]	gi|147806211|emb|CAN67757.1|	30.8	2.7	67	35	hypothetical protein [Vitis vinifera]	jgi|Phypa1_1|122321	30	2.5	42	35	e_gw1.39.241.1	ref|ZP_01848321.1|	37.7	1.3	51	39	ErfK/YbiS/YcfS/YnhG family protein [Methylobacterium sp. 4-46] gb|EDK93212.1| ErfK/YbiS/YcfS/YnhG family protein [Methylobacterium sp. 4-46]	gi|157567473|gb|EX368701.1|EX368701	492	1e-137	313	94	GQ03214.B7_M08 GQ032 - Shoot tip (Normalized library) Picea glauca cDNA clone GQ03214_M08 5', mRNA sequence	gi|157567473|gb|EX368701.1|EX368701
WS02710_E20	EF081855	27	92	1089	306	15	1502	AT3G08900.1	669	0	352	87	| Symbols: RGP, RGP3 | RGP3 (REVERSIBLY GLYCOSYLATED POLYPEPTIDE 3); alpha-1,4-glucan-protein synthase (UDP-forming) | chr3:2708353-2709720 REVERSE	estExt_Genewise1_v1.C_LG_IV0305	688	0	361	89	gi|22795245|gb|AAN08217.1|	672	0	354	87	reversibly glycosylated polypeptide [Oryza sativa (japonica cultivar-group)]	gi|157338489|emb|CAO41840.1|	684	0	359	88	unnamed protein product [Vitis vinifera]	jgi|Phypa1_1|58851	620	1e-178	353	81	fgenesh1_pm.scaffold_131000007	gb|ABA81861.1|	687	0	363	88	UDP-glucose:protein transglucosylase-like [Solanum tuberosum]	gi|157635019|gb|EX436101.1|EX436101	1794	0	917	99	GQ04001.B7_K13 GQ040 - Shoot tip - Active growth (Normalized) Picea glauca cDNA clone GQ04001_K13 5', mRNA sequence	gi|157635019|gb|EX436101.1|EX436101
WS02710_E21	EF082471	27	71	687	264	35	1057	AT3G60820.1	379	1e-105	221	81	| Symbols: PBF1 | PBF1 (20S proteasome beta subunit F1); peptidase | chr3:22483013-22484784 REVERSE	estExt_fgenesh4_pg.C_LG_XIV0148	376	1e-104	221	80	gi|125606253|gb|EAZ45289.1|	372	1e-102	213	81	hypothetical protein OsJ_028772 [Oryza sativa (japonica cultivar-group)]	gi|157349337|emb|CAO24483.1|	392	1e-109	221	83	unnamed protein product [Vitis vinifera]	jgi|Phypa1_1|75666	375	1e-104	218	79	fgenesh1_pg.scaffold_54000112	gb|ABE90866.2|	391	1e-107	221	84	Peptidase T1A, proteasome beta-subunit [Medicago truncatula]	gi|157570280|gb|EX371508.1|EX371508	1754	0	910	99	GQ03222.B7_G22 GQ032 - Shoot tip (Normalized library) Picea glauca cDNA clone GQ03222_G22 5', mRNA sequence	gi|157570280|gb|EX371508.1|EX371508
WS02710_E23	EF082219	30	26	738	330	15	1109	AT5G45680.1	181	7e-46	155	60	| Symbols: | FK506-binding protein 1 (FKBP13) | chr5:18548121-18549355 FORWARD	estExt_fgenesh4_pg.C_LG_I0656	189	3e-48	165	58	gi|113596334|dbj|BAF20208.1|	175	3e-43	157	56	Os06g0663800 [Oryza sativa (japonica cultivar-group)]	gi|157338557|emb|CAO41908.1|	187	2e-47	155	60	unnamed protein product [Vitis vinifera]	jgi|Phypa1_1|151854	167	8e-42	158	57	e_gw1.347.18.1	ref|NP_199380.1|	181	8e-44	155	60	FK506-binding protein 1 (FKBP13) [Arabidopsis thaliana] sp|Q9SCY2|FKBP3_ARATH FKBP-type peptidyl-prolyl cis-trans isomerase 3, chloroplast precursor (PPIase) (Rotamase) (AtFKBP13) (FK506-binding protein 1) dbj|BAB09210.1| unnamed protein product [Arabidop	gi|157562145|gb|EX363376.1|EX363376	1229	0	632	99	GQ03207.B7_A20 GQ032 - Shoot tip (Normalized library) Picea glauca cDNA clone GQ03207_A20 5', mRNA sequence	gi|157562145|gb|EX363376.1|EX363376
WS02710_F09	EF082209	27	8	681	308	15	1012	AT5G04830.2	225	3e-59	170	64	| Symbols: | similar to hypothetical protein AN2221.2 [Asper (GB:XP_659825.1); similar to Os01g0965900 [Oryza sativa (japonica cultivar-group)] (GB:NP_001045497.1); contains domain NTF2-like (SSF54427) | chr5:1402295-1403672 REVERSE	estExt_fgenesh4_pg.C_LG_X2242	225	3e-59	175	62	gi|113535028|dbj|BAF07411.1|	230	6e-60	160	67	Os01g0965900 [Oryza sativa (japonica cultivar-group)]	gi|157356260|emb|CAO62395.1|	227	1e-59	168	67	unnamed protein product [Vitis vinifera]	jgi|Phypa1_1|179168	225	3e-59	171	61	estExt_gwp_gw1.C_340215	ref|NP_001045497.1|	230	1e-58	160	67	Os01g0965900 [Oryza sativa (japonica cultivar-group)] dbj|BAD88251.1| unknown protein [Oryza sativa (japonica cultivar-group)] dbj|BAF07411.1| Os01g0965900 [Oryza sativa (japonica cultivar-group)]	gi|157631159|gb|EX432241.1|EX432241	1796	0	938	99	GQ03910.B7_B15 GQ039 - Stem - Dormant Picea glauca cDNA clone GQ03910_B15 5', mRNA sequence	gi|157631159|gb|EX432241.1|EX432241
WS02710_F14	EF081510	27	66	375	212	15	668	AT3G51030.1	119	2e-27	84	58	| Symbols: ATTRX H1, ATTRX1 | ATTRX1 (Arabidopsis thaliana thioredoxin H-type 1); thiol-disulfide exchange intermediate | chr3:18962104-18962936 REVERSE	estExt_fgenesh4_pg.C_LG_V1461	119	2e-27	84	57	gi|48475191|gb|AAT44260.1|	112	1e-24	85	56	putative thioredoxin H-type (TRX-H) (TrxTa) [Oryza sativa (japonica cultivar-group)]	gi|157335249|emb|CAO61079.1|	125	3e-29	84	63	unnamed protein product [Vitis vinifera]	jgi|Phypa1_1|185663	117	5e-27	86	60	estExt_gwp_gw1.C_840217	sp|O65049|TRXH_PICMA	182	2e-44	107	84	Thioredoxin H-type (TRX-H) gb|AAC32111.1| probable thioredoxin H [Picea mariana]	gi|157628671|gb|EX429753.1|EX429753	1287	0	649	100	GQ03903.B7_E20 GQ039 - Stem - Dormant Picea glauca cDNA clone GQ03903_E20 5', mRNA sequence	gi|157628671|gb|EX429753.1|EX429753
WS02710_F17	EF082753	27	99	231	361	14	705	AT4G35560.1	28.1	5.7	32	37	| Symbols: | similar to transducin family protein / WD-40 repeat family protein [Arabidopsis thaliana] (TAIR:AT5G05570.1); similar to Os07g0693700 [Oryza sativa (japonica cultivar-group)] (GB:NP_001060732.1); similar to hypothetical protein [Oryza sativa	fgenesh4_pg.C_LG_IX001077	28.1	6.1	42	35	No significant hit						gi|157345942|emb|CAO15639.1|	31.2	1.2	73	28	unnamed protein product [Vitis vinifera]	jgi|Phypa1_1|159365	27.3	9.3	41	36	estExt_fgenesh1_pg.C_120073	ref|NP_001090442.1|	34.3	7.3	53	37	hypothetical protein LOC779354 [Xenopus laevis] gb|AAI26053.1| MGC154928 protein [Xenopus laevis]	gi|157639756|gb|EX440838.1|EX440838	1098	0	573	99	GQ04101.B7_F21 GQ041 - Shoot tip - Dormant (Normalized) Picea glauca cDNA clone GQ04101_F21 5', mRNA sequence	gi|157639756|gb|EX440838.1|EX440838
WS02710_F21	EF081907	27	102	270	321	15	708	AT4G15802.1	79	3e-15	46	82	| Symbols: | similar to Os06g0274000 [Oryza sativa (japonica cultivar-group)] (GB:NP_001057372.1); similar to heat shock factor binding protein 2 [Zea mays] (GB:AAR18070.1); similar to hypothetical protein [Oryza sativa (japonica cultivar-group)] (GB:BAC7	estExt_fgenesh4_kg.C_LG_X0008	104	7e-23	72	72	gi|113595412|dbj|BAF19286.1|	89.4	1e-17	58	75	Os06g0274000 [Oryza sativa (japonica cultivar-group)]	gi|147845173|emb|CAN79473.1|	32	0.68	42	33	hypothetical protein [Vitis vinifera]	jgi|Phypa1_1|39101	95.5	3e-20	56	85	gw1.127.67.1	dbj|BAC43661.1|	103	8e-21	81	67	unknown protein [Arabidopsis thaliana] gb|AAO42910.1| At4g15810 [Arabidopsis thaliana]	gi|157591423|gb|EX392651.1|EX392651	1223	0	681	97	GQ03323.B7_E06 GQ033 - Terminal leader (Normalized library) Picea glauca cDNA clone GQ03323_E06 5', mRNA sequence	gi|157591423|gb|EX392651.1|EX392651
WS02710_G01	EF083457	27	89	315	500	15	919	AT4G14320.1	160	8e-40	105	73	| Symbols: | 60S ribosomal protein L36a/L44 (RPL36aB) | chr4:8242680-8243801 REVERSE	fgenesh4_kg.C_LG_V000020	163	1e-40	105	75	gi|113611083|dbj|BAF21461.1|	168	2e-41	105	78	Os07g0450000 [Oryza sativa (japonica cultivar-group)]	gi|157338662|emb|CAO42013.1|	159	3e-39	107	71	unnamed protein product [Vitis vinifera]	jgi|Phypa1_1|109414	157	7e-39	105	72	estExt_fgenesh1_kg.C_20016	gb|AAR99579.1|	168	4e-40	105	78	60S ribosomal protein L44 [Phalaenopsis hybrid cultivar]	gi|157636624|gb|EX437706.1|EX437706	1100	0	571	99	GQ04005.B7_P06 GQ040 - Shoot tip - Active growth (Normalized) Picea glauca cDNA clone GQ04005_P06 5', mRNA sequence	gi|157636624|gb|EX437706.1|EX437706
WS02710_G02	EF081746	26	66	645	331	15	1057	AT3G10670.1	365	1e-101	235	77	| Symbols: ATNAP7 | ATNAP7 (Arabidopsis thaliana non-intrinsic ABC protein 7) | chr3:3335330-3337309 REVERSE	eugene3.00080101	367	1e-101	235	77	gi|108707980|gb|ABF95775.1|	323	5e-88	235	68	ATP-dependent transporter ycf16, putative, expressed [Oryza sativa (japonica cultivar-group)]	gi|157357886|emb|CAO64891.1|	371	1e-103	236	76	unnamed protein product [Vitis vinifera]	jgi|Phypa1_1|106270	384	1e-107	234	81	estExt_fgenesh1_pm.C_680021	gb|AAM61568.1|	365	3e-99	235	77	putative ABC transporter ATPase [Arabidopsis thaliana]	gi|157588182|gb|EX389410.1|EX389410	1651	0	865	99	GQ03314.B7_H03 GQ033 - Terminal leader (Normalized library) Picea glauca cDNA clone GQ03314_H03 5', mRNA sequence	gi|157588182|gb|EX389410.1|EX389410
WS02710_G06	EF085467	33	44	492	217	15	768	AT1G19715.1	84.3	8e-17	144	34	| Symbols: | jacalin lectin family protein | chr1:6816925-6819423 REVERSE	estExt_Genewise1_v1.C_LG_II2337	84	1e-16	144	36	gi|125572211|gb|EAZ13726.1|	72	2e-12	145	34	hypothetical protein OsJ_003551 [Oryza sativa (japonica cultivar-group)]	gi|157335257|emb|CAO61087.1|	84.7	1e-16	144	37	unnamed protein product [Vitis vinifera]	jgi|Phypa1_1|169186	51.2	7e-07	158	31	estExt_fgenesh1_pg.C_2000009	ref|NP_849691.1|	84.3	7e-15	144	34	jacalin lectin family protein [Arabidopsis thaliana] gb|AAL32575.1| Unknown protein [Arabidopsis thaliana] gb|AAL91614.1| At1g19720/F14P1_33 [Arabidopsis thaliana] gb|AAN15429.1| Unknown protein [Arabidopsis thaliana]	gi|157567728|gb|EX368956.1|EX368956	1342	0	750	97	GQ03215.B7_H10 GQ032 - Shoot tip (Normalized library) Picea glauca cDNA clone GQ03215_H10 5', mRNA sequence	gi|157567728|gb|EX368956.1|EX368956
WS02710_G13	EF086818	28	100	1194	220	15	1529	AT4G38970.1	609	1e-174	397	78	| Symbols: | fructose-bisphosphate aldolase, putative | chr4:18163708-18165653 REVERSE	fgenesh4_pm.C_LG_VII000464	629	1e-180	396	80	gi|62732953|gb|AAX95072.1|	607	1e-173	400	78	Fructose-bisphosphate aldolase class-I [Oryza sativa (japonica cultivar-group)]	gi|157354907|emb|CAO48253.1|	632	0	396	80	unnamed protein product [Vitis vinifera]	jgi|Phypa1_1|155603	584	1e-167	390	75	e_gw1.475.41.1	gb|AAM46780.1|AF467803_1	629	1e-178	396	79	latex plastidic aldolase-like protein [Hevea brasiliensis]	gi|157594482|gb|EX395710.1|EX395710	1735	0	891	99	GQ03405.B7_J23 GQ034 - Needles - Mid-season Picea glauca cDNA clone GQ03405_J23 5', mRNA sequence	gi|157594482|gb|EX395710.1|EX395710
WS02710_G15	EF081493	27	102	165	317	18	602	AT1G49410.1	58.5	3e-09	54	53	| Symbols: TOM6 | TOM6 (TRANSLOCASE OF THE OUTER MITOCHONDRIAL MEMBRANE 6) | chr1:18290406-18290570 REVERSE	eugene3.00041133	64.7	5e-11	54	55	gi|113549171|dbj|BAF12614.1|	72.4	9e-13	56	66	Os03g0626200 [Oryza sativa (japonica cultivar-group)]	gi|157340878|emb|CAO47683.1|	63.2	2e-10	54	50	unnamed protein product [Vitis vinifera]	jgi|Phypa1_1|160542	69.7	1e-12	56	55	estExt_fgenesh1_pg.C_230050	ref|NP_001050700.1|	72.4	2e-11	56	66	Os03g0626200 [Oryza sativa (japonica cultivar-group)] dbj|BAF12614.1| Os03g0626200 [Oryza sativa (japonica cultivar-group)]	gi|83388840|gb|DV982818.1|DV982818	757	0	418	97	GQ0193.TB.1_F18 GQ019: Clean ROOTS systems - P treatments Picea glauca cDNA clone GenomeQuebec_Id:GQ0193_F18 3', mRNA sequence	gi|83388840|gb|DV982818.1|DV982818
WS02710_G17	EF085468	30	73	1077	266	15	1431	AT4G22880.2	395	1e-110	343	55	| Symbols: TDS4, TT18, ANS, LDOX | LDOX (TANNIN DEFICIENT SEED 4) | chr4:12004916-12006070 REVERSE	gw1.I.9239.1	411	1e-115	345	57	gi|113532596|dbj|BAF04979.1|	311	2e-84	349	46	Os01g0372500 [Oryza sativa (japonica cultivar-group)]	gi|122893274|gb|ABM67590.1|	410	1e-114	344	58	anthocyanidin synthase [Vitis vinifera]	jgi|Phypa1_1|108581	193	2e-49	290	35	estExt_fgenesh1_pm.C_2870008	gb|ABA01483.1|	412	1e-113	338	58	gibberellin 3-hydroxylase 1 [Gossypium hirsutum] gb|ABM64801.1| anthocyanidin synthase [Gossypium hirsutum]	gi|157631195|gb|EX432277.1|EX432277	1792	0	944	98	GQ03910.B7_D04 GQ039 - Stem - Dormant Picea glauca cDNA clone GQ03910_D04 5', mRNA sequence	gi|157631195|gb|EX432277.1|EX432277
WS02710_H03	EF081612	27	107	285	322	15	729	AT4G33640.1	125	4e-29	90	70	| Symbols: | similar to hypothetical protein MtrDRAFT_AC148971g9v1 [Medicago truncatula] (GB:ABD28547.1); similar to Os03g0690000 [Oryza sativa (japonica cultivar-group)] (GB:NP_001050950.1); contains domain SUBFAMILY NOT NAMED (PTHR22739:SF6); contains d	estExt_Genewise1_v1.C_LG_VII1182	135	2e-32	88	76	gi|50838962|gb|AAT81723.1|	136	7e-32	85	77	striated muscle activator-like protein [Oryza sativa (japonica cultivar-group)]	gi|147795669|emb|CAN69982.1|	28.9	6	61	32	hypothetical protein [Vitis vinifera]	jgi|Phypa1_1|49807	114	6e-26	79	69	gw1.68.286.1	ref|NP_001050950.1|	136	1e-30	85	77	Os03g0690000 [Oryza sativa (japonica cultivar-group)] gb|AAT81723.1| striated muscle activator-like protein [Oryza sativa (japonica cultivar-group)] gb|ABF98283.1| expressed protein [Oryza sativa (japonica cultivar-group)] dbj|BAF12864.1| Os03g0690000 [Or	gi|157510622|gb|EX311855.1|EX311855	1384	0	702	99	GQ02803.B7_L17 GQ028 - Cambium / phloem scrappings (Normalized library ) Picea glauca cDNA clone GQ02803_L17 5', mRNA sequence	gi|157510622|gb|EX311855.1|EX311855
WS02710_H04	EF085399	30	78	192	261	15	546	AT3G15353.1	51.6	3e-07	48	52	| Symbols: MT3 | MT3 (METALLOTHIONEIN 3) | chr3:5180832-5181332 REVERSE	eugene3.01070053	57.4	6e-09	48	56	gi|2072555|gb|AAB53811.1|	53.9	3e-07	47	55	metallothionein-like protein [Oryza sativa]	gi|7406673|emb|CAB85630.1|	58.5	5e-09	46	54	putative metallothionein-like protein [Vitis vinifera]	jgi|Phypa1_1|164587	33.1	0.12	20	75	estExt_fgenesh1_pg.C_720016	gb|AAD00709.1|	106	9e-22	48	100	metallothionein-like protein [Picea abies]	gi|157600823|gb|EX402047.1|EX402047	1017	0	529	99	GQ03503.B7_O23 GQ035 - Needles - End of season Picea glauca cDNA clone GQ03503_O23 5', mRNA sequence	gi|157600823|gb|EX402047.1|EX402047
WS02710_H11	EF081756	29	91	186	249	20	546	AT5G56670.1	97.4	5e-21	62	77	| Symbols: | 40S ribosomal protein S30 (RPS30C) | chr5:22952639-22953207 REVERSE	estExt_fgenesh4_pg.C_LG_XII0843	100	6e-22	62	80	gi|113594981|dbj|BAF18855.1|	100	3e-21	62	80	Os06g0172600 [Oryza sativa (japonica cultivar-group)]	gi|157342696|emb|CAO65408.1|	99.4	2e-21	64	78	unnamed protein product [Vitis vinifera]	jgi|Phypa1_1|186738	100	4e-22	62	80	estExt_gwp_gw1.C_970127	gb|ABE80883.1|	100	5e-20	62	80	Ribosomal protein S30 [Medicago truncatula]	gi|157620625|gb|EX421707.1|EX421707	1039	0	524	100	GQ03719.B7_H16 GQ037 - Shoot tip - Dormant Picea glauca cDNA clone GQ03719_H16 5', mRNA sequence	gi|157620625|gb|EX421707.1|EX421707
WS02710_H12	EF085711	25	234	1134	379	15	1762	AT5G50850.1	589	1e-168	373	80	| Symbols: | pyruvate dehydrogenase E1 component beta subunit, mitochondrial / PDHE1-B (PDH2) | chr5:20706897-20710202 FORWARD	gw1.III.1461.1	607	1e-174	341	87	gi|113624329|dbj|BAF24274.1|	613	1e-175	357	86	Os08g0536000 [Oryza sativa (japonica cultivar-group)]	gi|157360513|emb|CAO70076.1|	593	1e-169	332	87	unnamed protein product [Vitis vinifera]	jgi|Phypa1_1|226541	565	1e-161	376	76	estExt_Genewise1.C_3680012	gb|AAC72193.1|	617	1e-175	377	84	pyruvate dehydrogenase E1 beta subunit isoform 2 [Zea mays]	gi|157508299|gb|EX309530.1|EX309530	1790	0	915	99	GQ01311.T3_E06 GQ013 - Elongating ROOTS tips - sapplings Picea glauca cDNA clone GQ01311_E06 5', mRNA sequence	gi|157508299|gb|EX309530.1|EX309530
WS02710_H19	EF082220	27	47	492	217	20	776	AT1G19715.1	84.3	8e-17	144	34	| Symbols: | jacalin lectin family protein | chr1:6816925-6819423 REVERSE	estExt_Genewise1_v1.C_LG_II2337	84	1e-16	144	36	gi|125572211|gb|EAZ13726.1|	72	2e-12	145	34	hypothetical protein OsJ_003551 [Oryza sativa (japonica cultivar-group)]	gi|157335257|emb|CAO61087.1|	84.7	1e-16	144	37	unnamed protein product [Vitis vinifera]	jgi|Phypa1_1|169186	51.2	7e-07	158	31	estExt_fgenesh1_pg.C_2000009	ref|NP_849691.1|	84.3	7e-15	144	34	jacalin lectin family protein [Arabidopsis thaliana] gb|AAL32575.1| Unknown protein [Arabidopsis thaliana] gb|AAL91614.1| At1g19720/F14P1_33 [Arabidopsis thaliana] gb|AAN15429.1| Unknown protein [Arabidopsis thaliana]	gi|157564523|gb|EX365751.1|EX365751	1330	0	755	96	GQ03210.B7_K12 GQ032 - Shoot tip (Normalized library) Picea glauca cDNA clone GQ03210_K12 5', mRNA sequence	gi|157564523|gb|EX365751.1|EX365751
WS02710_H20	EF081622	27	167	975	154	18	1314	AT3G19950.1	196	3e-50	343	34	| Symbols: | zinc finger (C3HC4-type RING finger) family protein | chr3:6942859-6943845 FORWARD	estExt_fgenesh4_pg.C_1220024	207	2e-53	333	38	gi|125575202|gb|EAZ16486.1|	180	7e-45	262	37	hypothetical protein OsJ_030695 [Oryza sativa (japonica cultivar-group)]	gi|157337778|emb|CAO22124.1|	192	7e-49	380	34	unnamed protein product [Vitis vinifera]	jgi|Phypa1_1|169900	192	4e-49	331	37	estExt_fgenesh1_pg.C_2230077	dbj|BAB01310.1|	200	2e-49	402	33	unnamed protein product [Arabidopsis thaliana]	gi|157521215|gb|EX322446.1|EX322446	1534	0	826	98	GQ02819.B7_A21 GQ028 - Cambium / phloem scrappings (Normalized library ) Picea glauca cDNA clone GQ02819_A21 5', mRNA sequence	gi|157521215|gb|EX322446.1|EX322446
WS02710_I03	EF081909	27	100	453	160	15	728	AT5G59720.1	201	5e-52	155	63	| Symbols: | HSP18.2 (HEAT SHOCK PROTEIN 18.2) | chr5:24079858-24080343 FORWARD	estExt_Genewise1_v1.C_LG_IX3982	202	1e-52	151	65	gi|1815660|gb|AAC78392.1|	197	3e-50	148	63	low molecular mass heat shock protein Oshsp17.3 [Oryza sativa]	gi|147805491|emb|CAN60868.1|	209	3e-54	149	66	hypothetical protein [Vitis vinifera]	jgi|Phypa1_1|113859	184	6e-47	149	61	e_gw1.8.135.1	gb|ABF61863.1|	210	6e-53	159	62	chaperone [Agave tequilana]	gi|157594678|gb|EX395906.1|EX395906	1051	0	578	97	GQ03406.B7_C14 GQ034 - Needles - Mid-season Picea glauca cDNA clone GQ03406_C14 5', mRNA sequence	gi|157594678|gb|EX395906.1|EX395906
WS02710_I14	EF082221	27	742	120	18	15	895	AT4G32190.1	92.8	3e-19	148	38	| Symbols: | centromeric protein-related | chr4:15545058-15547695 FORWARD	eugene3.00061872	111	6e-25	145	46	gi|113535651|dbj|BAF08034.1|	84.3	4e-16	145	32	Os02g0186400 [Oryza sativa (japonica cultivar-group)]	gi|157339710|emb|CAO44251.1|	115	5e-26	193	37	unnamed protein product [Vitis vinifera]	jgi|Phypa1_1|113179	40.8	0.001	158	27	e_gw1.6.39.1	gb|AAK25873.1|AF360163_1	92.8	3e-17	148	38	unknown protein [Arabidopsis thaliana]	gi|70775892|gb|DR687416.1|DR687416	44.1	0.018	22	100	EST1077498 Normalized pine embryo library, Lib_D Pinus taeda cDNA clone PWABS20 3' end, mRNA sequence	gi|40765776|gb|CK436672.1|CK436672
WS02710_I16	EF081652	27	151	285	181	15	632	AT4G02380.1	47	1e-05	95	31	| Symbols: ATLEA5, SAG21 | SAG21 (SENESCENCE-ASSOCIATED GENE 21) | chr4:1046414-1046807 REVERSE	grail3.0096003001	56.6	1e-08	33	66	gi|46390355|dbj|BAD15820.1|	64.7	2e-10	97	38	hypothetical protein [Oryza sativa Japonica Group]	gi|157350098|emb|CAO40036.1|	51.6	7e-07	101	35	unnamed protein product [Vitis vinifera]	jgi|Phypa1_1|73133	32.7	0.19	73	31	fgenesh1_pg.scaffold_40000082	gb|ABA54780.1|	186	7e-46	93	98	ABA-responsive LEA-like protein [Picea glauca]	gi|157631572|gb|EX432654.1|EX432654	1132	0	615	98	GQ03911.B7_D07 GQ039 - Stem - Dormant Picea glauca cDNA clone GQ03911_D07 5', mRNA sequence	gi|157631572|gb|EX432654.1|EX432654
WS02710_I19	EF082222	27	207	825	203	15	1250	AT1G47750.1	228	6e-60	238	49	| Symbols: PEX11A | peroxisomal biogenesis factor 11 family protein / PEX11 family protein | chr1:17571828-17572574 REVERSE	eugene3.00400171	231	1e-60	247	48	gi|108707698|gb|ABF95493.1|	177	6e-44	232	43	Peroxisomal biogenesis factor 11 family protein, expressed [Oryza sativa (japonica cultivar-group)]	gi|157335375|emb|CAO61205.1|	231	1e-60	255	47	unnamed protein product [Vitis vinifera]	jgi|Phypa1_1|80254	228	5e-60	242	50	fgenesh1_pg.scaffold_84000164	gb|AAM60843.1|	228	6e-58	238	49	unknown [Arabidopsis thaliana] emb|CAD58677.1| putative PEX11-3 protein [Arabidopsis thaliana]	gi|157577233|gb|EX378461.1|EX378461	1760	0	936	98	GQ03237.B7.1_H20 GQ032 - Shoot tip (Normalized library) Picea glauca cDNA clone GQ03237_H20 5', mRNA sequence	gi|157577233|gb|EX378461.1|EX378461
WS02710_J02	EF081688	27	204	669	226	19	1118	AT4G20260.3	114	9e-26	130	46	| Symbols: | DREPP plasma membrane polypeptide family protein | chr4:10941603-10943237 FORWARD	gw1.III.1524.1	133	2e-31	182	43	gi|125581673|gb|EAZ22604.1|	94.4	6e-19	132	40	hypothetical protein OsJ_006087 [Oryza sativa (japonica cultivar-group)]	gi|157345772|emb|CAO15287.1|	119	6e-27	130	50	unnamed protein product [Vitis vinifera]	jgi|Phypa1_1|122719	29.3	4.6	39	46	e_gw1.41.35.1	emb|CAA65195.1|	123	2e-26	130	48	22 kDa polypeptide [Nicotiana tabacum] emb|CAB91553.1| DREPP4 protein [Nicotiana tabacum]	gi|157600390|gb|EX401614.1|EX401614	1776	0	940	98	GQ03502.B7_L08 GQ035 - Needles - End of season Picea glauca cDNA clone GQ03502_L08 5', mRNA sequence	gi|157600390|gb|EX401614.1|EX401614
WS02710_J05	EF085235	32	32	534	160	15	741	AT3G15190.1	131	4e-31	145	51	| Symbols: | chloroplast 30S ribosomal protein S20, putative | chr3:5116223-5117419 FORWARD	grail3.0107000401	145	2e-35	152	54	gi|113533390|dbj|BAF05773.1|	117	4e-26	106	53	Os01g0678600 [Oryza sativa (japonica cultivar-group)]	gi|157338276|emb|CAO39320.1|	147	1e-35	160	52	unnamed protein product [Vitis vinifera]	jgi|Phypa1_1|8053	108	5e-24	107	52	gw1.323.24.1	ref|NP_188137.1|	131	4e-29	145	51	chloroplast 30S ribosomal protein S20, putative [Arabidopsis thaliana] sp|Q9ASV6|RR20_ARATH 30S ribosomal protein S20, chloroplast precursor gb|AAK32820.1|AF361807_1 AT3g15190/F4B12_10 [Arabidopsis thaliana] gb|AAK48982.1|AF370555_1 Unknown protein [Arabi	gi|157621150|gb|EX422232.1|EX422232	1322	0	722	97	GQ03801.B7_P15 GQ038 - Stem - Active growth Picea glauca cDNA clone GQ03801_P15 5', mRNA sequence	gi|157621150|gb|EX422232.1|EX422232
WS02710_J06	EF081910	27	87	354	279	15	735	AT5G59320.1	80.1	1e-15	94	45	| Symbols: LTP3 | LTP3 (LIPID TRANSFER PROTEIN 3); lipid binding | chr5:23946277-23946718 FORWARD	grail3.0038010001	80.9	8e-16	95	46	gi|77548416|gb|ABA91213.1|	86.3	9e-17	96	43	Nonspecific lipid-transfer protein 4 precursor, putative, expressed [Oryza sativa (japonica cultivar-group)]	gi|28194086|gb|AAO33394.1|AF467946_1	75.9	4e-14	94	43	lipid transfer protein isoform 4 [Vitis vinifera]	jgi|Phypa1_1|163905	43.5	0.0001	84	33	estExt_fgenesh1_pg.C_610165	emb|CAH04986.1|	94	8e-18	96	47	type 1 non-specific lipid transfer protein precursor [Triticum aestivum]	gi|157593279|gb|EX394507.1|EX394507	1362	0	721	98	GQ03402.B7_F24 GQ034 - Needles - Mid-season Picea glauca cDNA clone GQ03402_F24 5', mRNA sequence	gi|157593279|gb|EX394507.1|EX394507
WS02710_J08	EF081744	28	129	414	204	14	761	AT1G54690.1	180	1e-45	120	78	| Symbols: | histone H2A, putative | chr1:20418274-20418873 REVERSE	estExt_Genewise1_v1.C_LG_XIII1180	186	2e-47	120	80	gi|77555982|gb|ABA98778.1|	180	4e-45	120	78	Histone H2A, putative, expressed [Oryza sativa (japonica cultivar-group)]	gi|157359873|emb|CAO68602.1|	187	8e-48	120	81	unnamed protein product [Vitis vinifera]	jgi|Phypa1_1|8691	168	4e-42	120	75	gw1.452.22.1	sp|P35063|H2AX_PICAB	194	5e-48	120	85	Histone H2AX emb|CAA48030.1| histone H2A [Picea abies] emb|CAC84681.1| putative histone H2B [Pinus pinaster]	gi|157618475|gb|EX419557.1|EX419557	1441	0	743	99	GQ03713.B7_I17 GQ037 - Shoot tip - Dormant Picea glauca cDNA clone GQ03713_I17 5', mRNA sequence	gi|157618475|gb|EX419557.1|EX419557
WS02710_J18	EF081901	26	66	864	103	19	1052	AT5G01530.1	296	1e-80	216	68	| Symbols: | chlorophyll A-B binding protein CP29 (LHCB4) | chr5:209083-210242 FORWARD	grail3.0025015101	299	2e-81	214	70	gi|3075488|gb|AAC14566.1|	300	5e-81	248	62	chlorophyll a/b-binding protein [Oryza sativa]	gi|157346115|emb|CAO15812.1|	303	3e-82	214	70	unnamed protein product [Vitis vinifera]	jgi|Phypa1_1|218266	290	1e-78	253	60	estExt_Genewise1.C_1550027	gb|AAD27878.1|AF139466_1	305	3e-81	260	61	chlorophyll a/b binding protein CP29 [Vigna radiata]	gi|83398237|gb|DV992214.1|DV992214	1503	0	788	98	GQ0255.B7_C24 GQ025: Annual flush SHOOTS diurnal cycle- trees Picea glauca cDNA clone GenomeQuebec_Id:GQ0255_C24 3', mRNA sequence	gi|83398237|gb|DV992214.1|DV992214
WS02710_J19	EF087574	28	45	693	336	15	1089	AT3G12490.1	179	2e-45	190	50	| Symbols: | cysteine protease inhibitor, putative / cystatin, putative | chr3:3960530-3961784 REVERSE	estExt_Genewise1_v1.C_LG_III0367	195	5e-50	208	52	gi|113532233|dbj|BAF04616.1|	185	2e-46	221	45	Os01g0270100 [Oryza sativa (japonica cultivar-group)]	gi|157347613|emb|CAO18250.1|	172	8e-43	192	48	unnamed protein product [Vitis vinifera]	jgi|Phypa1_1|127641	165	5e-41	203	47	e_gw1.66.151.1	dbj|BAA19608.1|	205	5e-51	199	53	cysteine proteinase inhibitor [Glycine max] dbj|BAA19610.1| cysteine proteinase inhibitor [Glycine max]	gi|157536741|gb|EX337972.1|EX337972	1754	0	921	99	GQ03005.B7_O08 GQ030 - Xylem planings - daytime and seasonal Picea glauca cDNA clone GQ03005_O08 5', mRNA sequence	gi|157536741|gb|EX337972.1|EX337972
WS02710_J20	EF083458	27	414	516	511	15	1456	AT3G14080.2	209	4e-54	128	80	| Symbols: | small nuclear ribonucleoprotein, putative / snRNP, putative / Sm protein, putative | chr3:4667724-4668996 FORWARD	estExt_fgenesh4_pm.C_LG_III0051	217	1e-56	128	86	gi|113564476|dbj|BAF14819.1|	198	3e-50	127	76	Os04g0445800 [Oryza sativa (japonica cultivar-group)]	gi|157339921|emb|CAO45598.1|	219	5e-57	128	85	unnamed protein product [Vitis vinifera]	jgi|Phypa1_1|162711	200	2e-51	128	78	estExt_fgenesh1_pg.C_460132	emb|CAN62239.1|	219	3e-55	128	85	hypothetical protein [Vitis vinifera]	gi|157513043|gb|EX314274.1|EX314274	1737	0	884	99	GQ02807.B7_B19 GQ028 - Cambium / phloem scrappings (Normalized library ) Picea glauca cDNA clone GQ02807_B19 5', mRNA sequence	gi|157513043|gb|EX314274.1|EX314274
WS02710_K01	EF081911	27	106	717	306	15	1144	AT4G27670.1	214	1e-55	190	58	| Symbols: HSP21 | HSP21 (HEAT SHOCK PROTEIN 21) | chr4:13819054-13819901 REVERSE	gw1.XII.533.1	221	9e-58	196	59	gi|108707148|gb|ABF94943.1|	196	1e-49	220	48	Small heat shock protein, chloroplast precursor, putative, expressed [Oryza sativa (japonica cultivar-group)]	gi|157355207|emb|CAO48583.1|	218	8e-57	197	57	unnamed protein product [Vitis vinifera]	jgi|Phypa1_1|81689	167	1e-41	227	45	fgenesh1_pg.scaffold_97000058	sp|P30222|HS22C_PETHY	215	5e-54	242	51	Small heat shock protein, chloroplast precursor emb|CAA38037.1| heat shock protein [Petunia x hybrida]	gi|157595014|gb|EX396242.1|EX396242	1554	0	828	98	GQ03407.B7_B05 GQ034 - Needles - Mid-season Picea glauca cDNA clone GQ03407_B05 5', mRNA sequence	gi|157595014|gb|EX396242.1|EX396242
WS02710_K05	EF081912	27	105	492	389	15	1001	AT1G42960.1	67	2e-11	72	51	| Symbols: | expressed protein localized to the inner membrane of the chloroplast. | chr1:16128303-16129520 FORWARD	estExt_fgenesh4_pg.C_LG_V1671	64.7	9e-11	74	51	gi|108862886|gb|ABA99701.2|	40	0.011	49	42	expressed protein [Oryza sativa (japonica cultivar-group)]	gi|157344974|emb|CAO71702.1|	68.2	1e-11	72	54	unnamed protein product [Vitis vinifera]	jgi|Phypa1_1|169954	68.2	8e-12	62	62	estExt_fgenesh1_pg.C_2250046	gb|ABE78075.1|	67.4	1e-09	70	52	hypothetical protein MtrDRAFT_AC127019g22v2 [Medicago truncatula]	gi|157558081|gb|EX359312.1|EX359312	1780	0	925	99	GQ03201.B7_M08 GQ032 - Shoot tip (Normalized library) Picea glauca cDNA clone GQ03201_M08 5', mRNA sequence	gi|157558081|gb|EX359312.1|EX359312
WS02710_K08	EF082223	27	78	102	573	15	768	AT5G17230.2	253	1e-67	165	75	| Symbols: PSY | PSY (PHYTOENE SYNTHASE) | chr5:5659841-5662089 REVERSE	gw1.44.342.1	248	3e-66	154	77	gi|125598580|gb|EAZ38360.1|	231	2e-60	177	64	hypothetical protein OsJ_021843 [Oryza sativa (japonica cultivar-group)]	gi|157347754|emb|CAO22210.1|	263	1e-70	163	77	unnamed protein product [Vitis vinifera]	jgi|Phypa1_1|193252	244	4e-65	159	72	estExt_gwp_gw1.C_1960090	sp|P49293|PSY_CUCME	259	1e-67	166	74	Phytoene synthase, chloroplast precursor (MEL5) emb|CAA85775.1| phytoene synthase [Cucumis melo]	gi|157618229|gb|EX419311.1|EX419311	1463	0	750	99	GQ03712.B7_N19 GQ037 - Shoot tip - Dormant Picea glauca cDNA clone GQ03712_N19 5', mRNA sequence	gi|157618229|gb|EX419311.1|EX419311
WS02710_K19	EF082224	27	389	45	576	15	1025	AT1G80550.1	29.3	4.3	25	48	| Symbols: | pentatricopeptide (PPR) repeat-containing protein | chr1:30290250-30291596 REVERSE	No significant hit					No significant hit						gi|157332731|emb|CAO14578.1|	30.8	2.5	33	36	unnamed protein product [Vitis vinifera]	jgi|Phypa1_1|18109	28.1	9.1	23	52	gw1.85.79.1	ref|YP_637114.1|	175	5e-42	232	46	NADH dehydrogenase subunit 2 [Adoxophyes honmai] gb|AAY57392.1| NADH dehydrogenase subunit 2 [Adoxophyes honmai]	gi|157538260|gb|EX339491.1|EX339491	38.2	1.3	19	100	GQ03008.B7_D21 GQ030 - Xylem planings - daytime and seasonal Picea glauca cDNA clone GQ03008_D21 5', mRNA sequence	gi|157538260|gb|EX339491.1|EX339491
WS02710_K22	EF082225	27	51	1140	166	15	1372	AT5G24760.1	483	1e-136	372	60	| Symbols: | alcohol dehydrogenase, putative | chr5:8495038-8497248 REVERSE	gw1.IV.2461.1	498	1e-141	372	61	gi|125583000|gb|EAZ23931.1|	482	1e-135	379	59	hypothetical protein OsJ_007414 [Oryza sativa (japonica cultivar-group)]	gi|157341488|emb|CAO62043.1|	458	1e-129	342	61	unnamed protein product [Vitis vinifera]	jgi|Phypa1_1|183406	405	1e-113	372	52	estExt_gwp_gw1.C_650152	gb|ABE81140.1|	503	1e-140	378	61	Alcohol dehydrogenase superfamily, zinc-containing [Medicago truncatula]	gi|157599437|gb|EX400665.1|EX400665	1725	0	898	99	GQ03419.B7_C05 GQ034 - Needles - Mid-season Picea glauca cDNA clone GQ03419_C05 5', mRNA sequence	gi|157599437|gb|EX400665.1|EX400665
WS02710_L01	EF085123	27	35	1557	201	18	1811	AT4G37930.1	830	0	479	84	| Symbols: STM, SHMT1, SHM1 | SHM1 (SERINE HYDROXYMETHYLTRANSFERASE 1); glycine hydroxymethyltransferase | chr4:17831885-17834736 REVERSE	estExt_fgenesh4_pm.C_LG_X0942	835	0	519	79	gi|31126793|gb|AAP44712.1|	835	0	519	80	putative glycine hydroxymethyltransferase [Oryza sativa (japonica cultivar-group)]	gi|157335736|emb|CAO61566.1|	821	0	480	83	unnamed protein product [Vitis vinifera]	jgi|Phypa1_1|117570	821	0	475	84	e_gw1.21.48.1	gb|ABE84180.1|	849	0	523	79	Glycine hydroxymethyltransferase [Medicago truncatula]	gi|157566722|gb|EX367950.1|EX367950	1794	0	924	99	GQ03213.B7_L10 GQ032 - Shoot tip (Normalized library) Picea glauca cDNA clone GQ03213_L10 5', mRNA sequence	gi|157566722|gb|EX367950.1|EX367950
WS02710_L04	EF082992	27	242	885	286	15	1428	AT1G11200.1	432	1e-121	293	66	| Symbols: | similar to unknown protein [Arabidopsis thaliana] (TAIR:AT4G21570.1); similar to unknown [Medicago sativa] (GB:AAZ32885.1); similar to Os07g0506000 [Oryza sativa (japonica cultivar-group)] (GB:NP_001059733.1); contains InterPro domain Protein	estExt_fgenesh4_pm.C_LG_IV0078	464	1e-131	293	73	gi|125600362|gb|EAZ39938.1|	443	1e-124	282	70	hypothetical protein OsJ_023421 [Oryza sativa (japonica cultivar-group)]	gi|147805940|emb|CAN61223.1|	476	1e-134	290	76	hypothetical protein [Vitis vinifera]	jgi|Phypa1_1|108169	363	1e-100	293	56	estExt_fgenesh1_pm.C_2330005	emb|CAN61223.1|	480	1e-134	295	75	hypothetical protein [Vitis vinifera]	gi|157529220|gb|EX330451.1|EX330451	1832	0	952	99	GQ02901.B7_N16 GQ029 - Xylem scrapings - AT NITE Picea glauca cDNA clone GQ02901_N16 5', mRNA sequence	gi|157529220|gb|EX330451.1|EX330451
WS02710_L07	EF081596	27	63	711	312	15	1101	AT3G14290.1	420	1e-118	237	86	| Symbols: PAE2 | PAE2 (20S proteasome alpha subunit E2); peptidase | chr3:4764371-4766388 FORWARD	estExt_Genewise1_v1.C_1580171	422	1e-118	237	86	gi|77551899|gb|ABA94696.1|	423	1e-118	237	86	Proteasome subunit alpha type 5, putative, expressed [Oryza sativa (japonica cultivar-group)]	gi|157339870|emb|CAO45547.1|	427	1e-120	237	88	unnamed protein product [Vitis vinifera]	jgi|Phypa1_1|183899	412	1e-115	237	86	estExt_gwp_gw1.C_690005	emb|CAN66160.1|	427	1e-118	237	88	hypothetical protein [Vitis vinifera]	gi|157533275|gb|EX334506.1|EX334506	1671	0	851	99	GQ02907.B7_P24 GQ029 - Xylem scrapings - AT NITE Picea glauca cDNA clone GQ02907_P24 5', mRNA sequence	gi|157533275|gb|EX334506.1|EX334506
WS02710_L08	EF085744	33	303	954	359	15	1631	AT5G49920.1	138	9e-33	232	37	| Symbols: | octicosapeptide/Phox/Bem1p (PB1) domain-containing protein | chr5:20323863-20324809 REVERSE	gw1.150.157.1	138	1e-32	229	37	gi|46391131|gb|AAS90658.1|	136	2e-31	227	37	unknown protein [Oryza sativa (japonica cultivar-group)]	gi|157354262|emb|CAO46863.1|	129	7e-30	178	42	unnamed protein product [Vitis vinifera]	jgi|Phypa1_1|136657	112	6e-25	102	55	e_gw1.131.175.1	ref|NP_199803.1|	138	9e-31	232	37	octicosapeptide/Phox/Bem1p (PB1) domain-containing protein [Arabidopsis thaliana] dbj|BAA97013.1| unnamed protein product [Arabidopsis thaliana] gb|AAV85679.1| At5g49920 [Arabidopsis thaliana] gb|AAW70403.1| At5g49920 [Arabidopsis thaliana]	gi|157513042|gb|EX314273.1|EX314273	1679	0	877	99	GQ02807.B7_B18 GQ028 - Cambium / phloem scrappings (Normalized library ) Picea glauca cDNA clone GQ02807_B18 5', mRNA sequence	gi|157513042|gb|EX314273.1|EX314273
WS02710_L12	EF081915	28	100	453	260	15	828	AT4G25050.1	124	1e-28	122	60	| Symbols: ACP4 | ACP4 (ACYL CARRIER PROTEIN 4) | chr4:12870188-12871034 FORWARD	estExt_Genewise1_v1.C_700398	125	3e-29	112	60	gi|108862769|gb|ABA98816.2|	117	3e-26	116	56	Acyl carrier protein I, chloroplast precursor, putative, expressed [Oryza sativa (japonica cultivar-group)]	gi|157359928|emb|CAO68672.1|	135	5e-32	117	62	unnamed protein product [Vitis vinifera]	jgi|Phypa1_1|28973	83.2	2e-16	81	53	gw1.468.9.1	sp|P52411|ACP1_CUPLA	130	1e-28	117	63	Acyl carrier protein 1, chloroplast precursor (ACP) emb|CAA54714.1| acyl carrier protein [Cuphea lanceolata]	gi|157507375|gb|EX308606.1|EX308606	1528	0	811	98	GQ01308.T3_I24 GQ013 - Elongating ROOTS tips - sapplings Picea glauca cDNA clone GQ01308_I24 5', mRNA sequence	gi|157507375|gb|EX308606.1|EX308606
WS02710_L14	EF082166	27	32	1002	274	15	1323	AT5G20910.1	269	3e-72	311	46	| Symbols: | zinc finger (C3HC4-type RING finger) family protein | chr5:7092665-7094312 REVERSE	estExt_fgenesh4_pm.C_LG_VI0622	282	3e-76	318	46	gi|113631484|dbj|BAF25165.1|	306	1e-82	311	51	Os09g0434200 [Oryza sativa (japonica cultivar-group)]	gi|157339377|emb|CAO43918.1|	276	5e-74	313	46	unnamed protein product [Vitis vinifera]	jgi|Phypa1_1|149332	260	1e-69	316	43	e_gw1.295.34.1	ref|NP_001063251.1|	306	3e-81	311	51	Os09g0434200 [Oryza sativa (japonica cultivar-group)] dbj|BAD33561.1| putative ABI3-interacting protein 2, AIP2 [Oryza sativa (japonica cultivar-group)] dbj|BAF25165.1| Os09g0434200 [Oryza sativa (japonica cultivar-group)] gb|EAZ09216.1| hypothetical prot	gi|157530993|gb|EX332224.1|EX332224	1683	0	918	97	GQ02904.B7_E06 GQ029 - Xylem scrapings - AT NITE Picea glauca cDNA clone GQ02904_E06 5', mRNA sequence	gi|157530993|gb|EX332224.1|EX332224
WS02710_L16	EF081553	27	364	39	142	15	560	AT5G59240.1	183	7e-47	124	74	| Symbols: | 40S ribosomal protein S8 (RPS8B) | chr5:23919852-23920896 REVERSE	estExt_fgenesh4_pg.C_LG_I2806	192	2e-49	124	76	gi|32489919|emb|CAE05511.1|	189	6e-48	124	75	OSJNBa0038P21.4 [Oryza sativa (japonica cultivar-group)]	gi|147772691|emb|CAN64937.1|	191	5e-49	124	76	hypothetical protein [Vitis vinifera]	jgi|Phypa1_1|208398	181	3e-46	124	72	estExt_Genewise1.C_460112	emb|CAN64937.1|	191	2e-47	124	76	hypothetical protein [Vitis vinifera]	gi|157625229|gb|EX426311.1|EX426311	1051	0	542	99	GQ03812.B7_P23 GQ038 - Stem - Active growth Picea glauca cDNA clone GQ03812_P23 5', mRNA sequence	gi|157625229|gb|EX426311.1|EX426311
WS02710_L18	EF081623	27	99	432	268	18	817	AT1G21065.1	248	3e-66	142	78	| Symbols: | similar to Protein of unknown function UPF0047 [Medicago truncatula] (GB:ABC75362.1); contains InterPro domain Protein of unknown function UPF0047; (InterPro:IPR001602) | chr1:7374199-7375633 FORWARD	gw1.II.4176.1	260	7e-70	143	81	gi|125581088|gb|EAZ22019.1|	268	1e-71	144	84	hypothetical protein OsJ_005502 [Oryza sativa (japonica cultivar-group)]	gi|157358644|emb|CAO66320.1|	259	3e-69	145	80	unnamed protein product [Vitis vinifera]	jgi|Phypa1_1|227113	240	9e-64	141	75	estExt_Genewise1.C_3970017	ref|NP_001046129.1|	268	2e-70	144	84	Os02g0187500 [Oryza sativa (japonica cultivar-group)] dbj|BAD15516.1| unknown protein [Oryza sativa (japonica cultivar-group)] dbj|BAD15425.1| unknown protein [Oryza sativa (japonica cultivar-group)] dbj|BAF08043.1| Os02g0187500 [Oryza sativa (japonica cu	gi|157632294|gb|EX433376.1|EX433376	1526	0	798	99	GQ03913.B7_C24 GQ039 - Stem - Dormant Picea glauca cDNA clone GQ03913_C24 5', mRNA sequence	gi|157632294|gb|EX433376.1|EX433376
WS02710_M01	EF082995	27	96	444	237	15	792	AT2G33450.1	144	8e-35	143	54	| Symbols: | 50S ribosomal protein L28, chloroplast (CL28) | chr2:14180696-14181456 FORWARD	gw1.X.4521.1	142	3e-34	105	66	gi|57863847|gb|AAW56888.1|	133	5e-31	134	55	unknown protein [Oryza sativa (japonica cultivar-group)]	gi|157336761|emb|CAO71446.1|	146	2e-35	108	67	unnamed protein product [Vitis vinifera]	jgi|Phypa1_1|184765	135	3e-32	131	56	estExt_gwp_gw1.C_770010	ref|NP_565765.1|	144	8e-33	143	54	50S ribosomal protein L28, chloroplast (CL28) [Arabidopsis thaliana] sp|O22795|RK28_ARATH 50S ribosomal protein L28, chloroplast precursor (CL28) gb|AAL62365.1| putative chloroplast 50S ribosomal protein L28 [Arabidopsis thaliana] gb|AAB80662.2| putative	gi|157573397|gb|EX374625.1|EX374625	1473	0	767	99	GQ03230.B7.1_P12 GQ032 - Shoot tip (Normalized library) Picea glauca cDNA clone GQ03230_P12 5', mRNA sequence	gi|157573397|gb|EX374625.1|EX374625
WS02710_M02	EF085645	27	51	360	146	15	572	AT3G51030.1	119	1e-27	84	58	| Symbols: ATTRX H1, ATTRX1 | ATTRX1 (Arabidopsis thaliana thioredoxin H-type 1); thiol-disulfide exchange intermediate | chr3:18962104-18962936 REVERSE	estExt_fgenesh4_pg.C_LG_V1461	119	1e-27	84	57	gi|48475191|gb|AAT44260.1|	112	7e-25	85	56	putative thioredoxin H-type (TRX-H) (TrxTa) [Oryza sativa (japonica cultivar-group)]	gi|157335249|emb|CAO61079.1|	126	2e-29	84	63	unnamed protein product [Vitis vinifera]	jgi|Phypa1_1|185663	117	5e-27	86	59	estExt_gwp_gw1.C_840217	sp|O65049|TRXH_PICMA	179	9e-44	107	82	Thioredoxin H-type (TRX-H) gb|AAC32111.1| probable thioredoxin H [Picea mariana]	gi|157580974|gb|EX382202.1|EX382202	1076	0	555	99	GQ03304.B7_N20 GQ033 - Terminal leader (Normalized library) Picea glauca cDNA clone GQ03304_N20 5', mRNA sequence	gi|157580974|gb|EX382202.1|EX382202
WS02710_M05	EF082226	28	57	192	222	20	491	AT3G15353.1	67.8	4e-12	66	46	| Symbols: MT3 | MT3 (METALLOTHIONEIN 3) | chr3:5180832-5181332 REVERSE	eugene3.00110909	67	7e-12	64	48	gi|2072555|gb|AAB53811.1|	68.6	9e-12	63	50	metallothionein-like protein [Oryza sativa]	gi|7406673|emb|CAB85630.1|	72.4	2e-13	62	53	putative metallothionein-like protein [Vitis vinifera]	jgi|Phypa1_1|164587	33.5	0.073	25	60	estExt_fgenesh1_pg.C_720016	gb|AAD00709.1|	89.4	9e-17	66	63	metallothionein-like protein [Picea abies]	gi|157593027|gb|EX394255.1|EX394255	908	0	470	99	GQ03401.B7_K19 GQ034 - Needles - Mid-season Picea glauca cDNA clone GQ03401_K19 5', mRNA sequence	gi|157593027|gb|EX394255.1|EX394255
WS02710_M07	EF081554	27	159	258	187	15	619	AT1G15120.1	41.2	0.0005	59	37	| Symbols: | ubiquinol-cytochrome C reductase complex 7.8 kDa protein, putative / mitochondrial hinge protein, putative | chr1:5203086-5203892 FORWARD	estExt_Genewise1_v1.C_LG_II2322	38.5	0.004	59	35	gi|62732974|gb|AAX95093.1|	36.2	0.077	59	32	ubiquinol--cytochrome-c reductase, putative [Oryza sativa (japonica cultivar-group)]	gi|157352545|emb|CAO43651.1|	39.3	0.003	59	35	unnamed protein product [Vitis vinifera]	jgi|Phypa1_1|113114	36.2	0.017	59	32	e_gw1.6.203.1	gb|AAL60593.1|	110	6e-23	59	86	ubiquinol-cytochrome C reductase complex protein [Spodoptera litura]	gi|93290618|gb|BW992318.1|BW992318	38.2	0.8	23	95	BW992318 Cryptomeria japonica cambium and surrounding tissues Cryptomeria japonica cDNA clone CC10063 5', mRNA sequence	gi|157511926|gb|EX313157.1|EX313157
WS02710_M08	EF081595	27	189	882	311	15	1397	AT3G48750.1	523	1e-149	294	85	| Symbols: CDKA;1, CDC2AAT, CDK2, CDC2, CDC2A | CDC2/CDC2A/CDC2AAT/CDK2/CDKA;1 (CELL DIVISION CONTROL 2); cyclin-dependent protein kinase/ kinase/ protein binding | chr3:18083223-18085281 FORWARD	grail3.0056004702	568	1e-162	294	93	gi|20343|emb|CAA42922.1|	535	1e-151	293	88	Rcdc2-1 [Oryza sativa (japonica cultivar-group)]	gi|157356977|emb|CAO63202.1|	566	1e-161	294	94	unnamed protein product [Vitis vinifera]	jgi|Phypa1_1|171224	560	1e-160	294	92	estExt_fgenesh1_pg.C_2810019	emb|CAA54746.1|	597	1e-169	294	100	cdc2Pa [Picea abies]	gi|157561503|gb|EX362734.1|EX362734	1800	0	924	99	GQ03206.B7_E01 GQ032 - Shoot tip (Normalized library) Picea glauca cDNA clone GQ03206_E01 5', mRNA sequence	gi|157561503|gb|EX362734.1|EX362734
WS02710_M18	EF082029	27	117	984	240	15	1356	AT1G12520.1	341	6e-94	257	66	| Symbols: ATCCS, CCS1 | CCS1 (copper chaperone for superoxide dismutase 1); superoxide dismutase copper chaperone | chr1:4267275-4268898 REVERSE	gw1.III.445.1	348	4e-96	227	74	gi|38605947|emb|CAD41661.3|	327	7e-89	250	65	OSJNBa0019K04.8 [Oryza sativa (japonica cultivar-group)]	gi|157357131|emb|CAO63625.1|	354	1e-97	244	72	unnamed protein product [Vitis vinifera]	jgi|Phypa1_1|204256	318	6e-87	243	66	estExt_Genewise1.C_190147	gb|ABE81478.1|	357	8e-97	258	67	Superoxide dismutase, copper/zinc binding; Heavy metal transport/detoxification protein [Medicago truncatula]	gi|157635323|gb|EX436405.1|EX436405	1733	0	882	99	GQ04002.B7_H12 GQ040 - Shoot tip - Active growth (Normalized) Picea glauca cDNA clone GQ04002_H12 5', mRNA sequence	gi|157635323|gb|EX436405.1|EX436405
WS02710_M19	EF085469	28	89	486	1510	18	2103	AT2G24700.1	32	1.6	70	30	| Symbols: | transcriptional factor B3 family protein | chr2:10520128-10522367 REVERSE	eugene3.91170001	29.6	8.1	40	45	No significant hit						No significant hit						jgi|Phypa1_1|11555	29.6	7.4	42	45	gw1.63.11.1	emb|CAG07846.1|	37.7	3.1	63	42	unnamed protein product [Tetraodon nigroviridis]	gi|146173129|gb|ES422842.1|ES422842	42.1	0.17	21	100	pm_OSU_shoot_MH_2003-04_019D01 Douglas-fir maximum cold hardiness cDNA library 2003-2004 (MH_2003-04) Pseudotsuga menziesii cDNA clone pm_OSU_WP_MD_019_D01, mRNA sequence	gi|50172093|gb|CO486388.1|CO486388
WS02710_N02	EF083459	26	123	753	183	15	1074	AT2G40610.1	395	1e-110	236	76	| Symbols: EXP8, ATEXP8, ATHEXP ALPHA 1.11, ATEXPA8 | ATEXPA8 (ARABIDOPSIS THALIANA EXPANSIN A8) | chr2:16956199-16957550 REVERSE	estExt_fgenesh4_pm.C_LG_XIII0455	415	1e-116	247	76	gi|46576001|gb|AAT01362.1|	386	1e-107	238	73	alpha-expansin [Oryza sativa (japonica cultivar-group)]	gi|157351318|emb|CAO41505.1|	417	1e-117	245	78	unnamed protein product [Vitis vinifera]	jgi|Phypa1_1|75297	337	1e-92	247	61	fgenesh1_pg.scaffold_52000079	gb|AAD47901.1|AF085330_1	478	1e-133	253	89	expansin [Pinus taeda]	gi|157517803|gb|EX319034.1|EX319034	529	1e-148	599	86	GQ02814.B7_C11 GQ028 - Cambium / phloem scrappings (Normalized library ) Picea glauca cDNA clone GQ02814_C11 5', mRNA sequence	gi|157517803|gb|EX319034.1|EX319034
WS02710_N05	EF081645	27	260	420	299	26	1005	AT5G01430.1	215	4e-56	130	73	| Symbols: | Got1-like family protein | chr5:176796-178009 REVERSE	estExt_fgenesh4_pg.C_LG_VII0214	222	4e-58	130	76	gi|108706782|gb|ABF94577.1|	224	4e-58	128	81	Got1-like family protein, expressed [Oryza sativa (japonica cultivar-group)]	gi|157342010|emb|CAO63466.1|	220	2e-57	130	76	unnamed protein product [Vitis vinifera]	jgi|Phypa1_1|187613	197	7e-51	130	66	estExt_gwp_gw1.C_1070217	gb|EAZ26011.1|	224	9e-57	128	81	hypothetical protein OsJ_009494 [Oryza sativa (japonica cultivar-group)]	gi|157527063|gb|EX328294.1|EX328294	1705	0	893	98	GQ02828.B7_N05 GQ028 - Cambium / phloem scrappings (Normalized library ) Picea glauca cDNA clone GQ02828_N05 5', mRNA sequence	gi|157527063|gb|EX328294.1|EX328294
WS02710_N07	EF081878	27	49	582	332	13	976	AT5G38430.1	223	1e-58	156	66	| Symbols: | ribulose bisphosphate carboxylase small chain 1B / RuBisCO small subunit 1B (RBCS-1B) (ATS1B) | chr5:15401580-15402385 REVERSE	eugene3.01230087	218	5e-57	157	66	gi|77554377|gb|ABA97173.1|	212	2e-54	155	64	Ribulose bisphosphate carboxylase small chain A, chloroplast precursor, putative, expressed [Oryza sativa (japonica cultivar-group)]	gi|157352198|emb|CAO43226.1|	195	6e-50	133	60	unnamed protein product [Vitis vinifera]	jgi|Phypa1_1|151552	183	1e-46	156	52	e_gw1.339.10.1	sp|P16031|RBS_LARLA	305	4e-81	159	89	Ribulose bisphosphate carboxylase small chain, chloroplast precursor (RuBisCO small subunit) emb|CAA34161.1| ribulose-1,5-carboxylase/oxygenase [Larix laricina]	gi|157599419|gb|EX400647.1|EX400647	1762	0	913	99	GQ03419.B7_B09 GQ034 - Needles - Mid-season Picea glauca cDNA clone GQ03419_B09 5', mRNA sequence	gi|157599419|gb|EX400647.1|EX400647
WS02710_N08	EF081888	27	92	546	355	15	1008	AT5G58070.1	256	2e-68	183	65	| Symbols: | lipocalin, putative | chr5:23517738-23518382 REVERSE	estExt_Genewise1_v1.C_LG_XVIII3287	276	2e-74	182	70	gi|125603550|gb|EAZ42875.1|	246	1e-64	184	62	hypothetical protein OsJ_026358 [Oryza sativa (japonica cultivar-group)]	gi|77744883|gb|ABB02395.1|	273	3e-73	185	71	temperature-induced lipocalin [Vitis vinifera]	jgi|Phypa1_1|227966	236	1e-62	187	58	estExt_Genewise1.C_4640005	gb|ABB02394.1|	348	2e-94	182	89	temperature-induced lipocalin [Pinus taeda]	gi|157613612|gb|EX414836.1|EX414836	1683	0	890	98	GQ03619.B7_M19 GQ036 - Shoot tip - Active growth Picea glauca cDNA clone GQ03619_M19 5', mRNA sequence	gi|157613612|gb|EX414836.1|EX414836
WS02710_N14	EF086820	27	110	579	196	15	900	AT1G18720.1	120	9e-28	118	55	| Symbols: | similar to unknown protein [Arabidopsis thaliana] (TAIR:AT1G74440.1); similar to YGL010w-like protein [Picea mariana] (GB:AAC32136.1); contains InterPro domain Protein of unknown function DUF962; (InterPro:IPR009305) | chr1:6458012-6459650 RE	estExt_Genewise1_v1.C_LG_VIII1964	124	9e-29	114	56	gi|113536758|dbj|BAF09141.1|	109	1e-23	117	48	Os02g0578800 [Oryza sativa (japonica cultivar-group)]	gi|157342416|emb|CAO64529.1|	127	1e-29	133	51	unnamed protein product [Vitis vinifera]	jgi|Phypa1_1|110400	110	9e-25	133	42	estExt_fgenesh1_kg.C_2420002	gb|AAC32136.1|	160	1e-37	187	49	YGL010w-like protein [Picea mariana]	gi|157638387|gb|EX439469.1|EX439469	1501	0	823	97	GQ04010.B7_K14 GQ040 - Shoot tip - Active growth (Normalized) Picea glauca cDNA clone GQ04010_K14 5', mRNA sequence	gi|157638387|gb|EX439469.1|EX439469
WS02710_N17	EF084389	27	53	291	601	15	960	AT5G58787.2	167	9e-42	113	61	| Symbols: | protein binding / zinc ion binding | chr5:23759959-23761550 FORWARD	grail3.0046020201	188	4e-48	107	72	gi|125592082|gb|EAZ32432.1|	184	4e-46	106	73	hypothetical protein OsJ_015915 [Oryza sativa (japonica cultivar-group)]	gi|157327948|emb|CAO16912.1|	192	4e-49	107	75	unnamed protein product [Vitis vinifera]	jgi|Phypa1_1|76735	193	1e-49	108	75	fgenesh1_pg.scaffold_60000118	emb|CAN81290.1|	192	2e-47	107	75	hypothetical protein [Vitis vinifera]	gi|157630620|gb|EX431702.1|EX431702	1604	0	849	98	GQ03908.B7_K12 GQ039 - Stem - Dormant Picea glauca cDNA clone GQ03908_K12 5', mRNA sequence	gi|157630620|gb|EX431702.1|EX431702
WS02710_N18	EF081749	27	199	72	589	15	875	AT5G50740.1	138	5e-33	204	37	| Symbols: | metal ion binding | chr5:20653209-20655073 REVERSE	estExt_fgenesh4_pg.C_LG_XVI0018	150	1e-36	221	39	gi|113536465|dbj|BAF08848.1|	145	2e-34	215	39	Os02g0510600 [Oryza sativa (japonica cultivar-group)]	gi|157343814|emb|CAO68320.1|	141	1e-33	194	42	unnamed protein product [Vitis vinifera]	jgi|Phypa1_1|49866	60.8	1e-09	65	46	gw1.89.180.1	ref|NP_001046934.1|	145	4e-33	215	39	Os02g0510600 [Oryza sativa (japonica cultivar-group)] dbj|BAD23076.1| putative farnesylated protein [Oryza sativa (japonica cultivar-group)] dbj|BAF08848.1| Os02g0510600 [Oryza sativa (japonica cultivar-group)]	gi|157590700|gb|EX391928.1|EX391928	1536	0	799	99	GQ03321.B7_E13 GQ033 - Terminal leader (Normalized library) Picea glauca cDNA clone GQ03321_E13 5', mRNA sequence	gi|157590700|gb|EX391928.1|EX391928
WS02710_O05	EF081959	27	77	276	317	15	685	AT3G60245.1	176	1e-44	92	89	| Symbols: | 60S ribosomal protein L37a (RPL37aC) | chr3:22279778-22280725 FORWARD	estExt_fgenesh4_kg.C_290007	184	6e-47	91	96	gi|113533399|dbj|BAF05782.1|	183	5e-46	91	95	Os01g0679700 [Oryza sativa (japonica cultivar-group)]	gi|157344730|emb|CAO70485.1|	179	2e-45	92	92	unnamed protein product [Vitis vinifera]	jgi|Phypa1_1|184695	178	3e-45	91	93	estExt_gwp_gw1.C_760036	sp|Q9ZRS8|RL37A_PSEMZ	190	6e-47	92	98	60S ribosomal protein L37a emb|CAA10493.1| ribosomal protein L37A [Pseudotsuga menziesii]	gi|157541203|gb|EX342434.1|EX342434	1308	0	668	99	GQ03013.B7_E16 GQ030 - Xylem planings - daytime and seasonal Picea glauca cDNA clone GQ03013_E16 5', mRNA sequence	gi|157541203|gb|EX342434.1|EX342434
WS02710_O13	EF082467	28	75	474	199	15	763	AT1G42960.1	61.2	7e-10	73	43	| Symbols: | expressed protein localized to the inner membrane of the chloroplast. | chr1:16128303-16129520 FORWARD	estExt_fgenesh4_pg.C_LG_V1671	66.6	2e-11	164	29	gi|108862885|gb|ABA99700.2|	33.9	0.53	46	43	expressed protein [Oryza sativa (japonica cultivar-group)]	gi|157344974|emb|CAO71702.1|	70.1	3e-12	143	34	unnamed protein product [Vitis vinifera]	jgi|Phypa1_1|169954	55.1	5e-08	78	47	estExt_fgenesh1_pg.C_2250046	ref|NP_564482.1|	61.2	6e-08	73	43	unknown protein [Arabidopsis thaliana] gb|AAG51516.1|AC068324_4 unknown protein [Arabidopsis thaliana] gb|AAK44143.1|AF370328_1 unknown protein [Arabidopsis thaliana] gb|AAL34292.1| unknown protein [Arabidopsis thaliana]	gi|157579689|gb|EX380917.1|EX380917	1435	0	745	99	GQ03302.SP6_D17 GQ033 - Terminal leader (Normalized library) Picea glauca cDNA clone GQ03302_D17 3', mRNA sequence	gi|157579689|gb|EX380917.1|EX380917
WS02710_O16	EF082227	29	225	843	55	15	1138	AT3G03990.1	309	2e-84	264	54	| Symbols: | esterase/lipase/thioesterase family protein | chr3:1033795-1034598 FORWARD	grail3.0033005901	314	8e-86	265	56	gi|108706730|gb|ABF94525.1|	304	3e-82	263	52	hydrolase, alpha/beta fold family protein, expressed [Oryza sativa (japonica cultivar-group)]	gi|157335642|emb|CAO61472.1|	327	2e-89	265	58	unnamed protein product [Vitis vinifera]	jgi|Phypa1_1|215526	301	4e-82	268	53	estExt_Genewise1.C_1160024	gb|AAM65892.1|	310	1e-82	264	54	unknown [Arabidopsis thaliana]	gi|157613938|gb|EX415020.1|EX415020	1649	0	876	98	GQ03701.B7_E14 GQ037 - Shoot tip - Dormant Picea glauca cDNA clone GQ03701_E14 5', mRNA sequence	gi|157613938|gb|EX415020.1|EX415020
WS02710_O17	EF081917	27	32	660	168	15	875	AT2G30870.1	222	3e-58	205	51	| Symbols: ERD13, ATGSTF4, ATGSTF10 | ATGSTF10 (EARLY DEHYDRATION-INDUCED 13); glutathione transferase | chr2:13148567-13149469 FORWARD	eugene3.00020135	265	3e-71	214	59	gi|22758267|gb|AAN05495.1|	231	2e-60	215	51	Putative glutathione S-transferase [Oryza sativa (japonica cultivar-group)]	gi|157336155|emb|CAO61985.1|	271	7e-73	213	61	unnamed protein product [Vitis vinifera]	jgi|Phypa1_1|183533	223	1e-58	219	51	estExt_gwp_gw1.C_660109	emb|CAN69111.1|	271	4e-71	213	61	hypothetical protein [Vitis vinifera]	gi|157627168|gb|EX428250.1|EX428250	1626	0	845	99	GQ03818.B7_E03 GQ038 - Stem - Active growth Picea glauca cDNA clone GQ03818_E03 5', mRNA sequence	gi|157627168|gb|EX428250.1|EX428250
WS02710_O19	EF081873	27	229	642	278	19	1168	AT5G27280.1	176	3e-44	144	61	| Symbols: | zinc finger (DNL type) family protein | chr5:9617551-9618372 FORWARD	grail3.0002074102	194	1e-49	129	71	gi|113596652|dbj|BAF20526.1|	191	3e-48	147	64	Os06g0724400 [Oryza sativa (japonica cultivar-group)]	gi|157336152|emb|CAO61982.1|	199	5e-51	145	66	unnamed protein product [Vitis vinifera]	jgi|Phypa1_1|162324	152	4e-37	179	50	estExt_fgenesh1_pg.C_410196	gb|EAZ02398.1|	191	6e-47	147	64	hypothetical protein OsI_023630 [Oryza sativa (indica cultivar-group)]	gi|157547423|gb|EX348654.1|EX348654	1846	0	963	99	GQ03106.B7_K13 GQ031 - Xylem Scrapings (Normalized library) Picea glauca cDNA clone GQ03106_K13 5', mRNA sequence	gi|157547423|gb|EX348654.1|EX348654
WS02710_O21	EF081918	28	38	789	307	15	1149	AT3G10870.1	248	5e-66	251	49	| Symbols: | hydrolase, alpha/beta fold family protein | chr3:3401233-3402617 REVERSE	eugene3.01250082	273	2e-73	248	52	gi|77552850|gb|ABA95646.1|	273	5e-73	249	54	hydrolase, alpha/beta fold family protein, expressed [Oryza sativa (japonica cultivar-group)]	gi|157351346|emb|CAO41533.1|	258	7e-69	238	53	unnamed protein product [Vitis vinifera]	jgi|Phypa1_1|210708	205	4e-53	254	42	estExt_Genewise1.C_650011	ref|NP_001065997.1|	273	1e-71	249	54	Os12g0117100 [Oryza sativa (japonica cultivar-group)] gb|ABA95646.1| hydrolase, alpha/beta fold family protein, expressed [Oryza sativa (japonica cultivar-group)] dbj|BAF29016.1| Os12g0117100 [Oryza sativa (japonica cultivar-group)]	gi|157631457|gb|EX432539.1|EX432539	1828	0	934	99	GQ03910.B7_O08 GQ039 - Stem - Dormant Picea glauca cDNA clone GQ03910_O08 5', mRNA sequence	gi|157631457|gb|EX432539.1|EX432539
WS02710_O23	EF085470	27	131	1647	61	15	1854	AT4G37820.1	31.2	2.3	50	42	| Symbols: | similar to unknown protein [Arabidopsis thaliana] (TAIR:AT2G22795.1); similar to retinitis pigmentosa GTPase regulator-like protein [Takifugu rubripes] (GB:AAG00554.1) | chr4:17785686-17787284 FORWARD	fgenesh4_pm.C_LG_IV000247	32.3	1.1	91	34	gi|113624047|dbj|BAF23992.1|	34.7	0.99	53	35	Os08g0484000 [Oryza sativa (japonica cultivar-group)]	gi|147820505|emb|CAN72109.1|	31.6	3.1	88	28	hypothetical protein [Vitis vinifera]	jgi|Phypa1_1|13769	31.2	2.2	56	25	gw1.126.26.1	ref|YP_729384.1|	44.7	0.022	56	35	possible sugar transferase [Synechococcus sp. CC9311] gb|ABI45376.1| possible sugar transferase [Synechococcus sp. CC9311]	gi|83404397|gb|DV998374.1|DV998374	1203	0	841	92	GQ02751.B3_B04 GQ099: Mixed spruce tissues Picea glauca cDNA clone GenomeQuebec_Id:GQ02751_B04 5', mRNA sequence	gi|83404397|gb|DV998374.1|DV998374
WS02710_P03	EF082518	26	107	408	169	15	699	AT5G10980.1	266	1e-71	136	100	| Symbols: | histone H3 | chr5:3472592-3473350 REVERSE	estExt_Genewise1_v1.C_LG_VII3878	266	1e-71	136	100	gi|3885890|gb|AAC78105.1|	266	6e-71	136	100	histone H3 [Oryza sativa]	gi|30315015|gb|AAP30739.1|	266	2e-71	136	100	histone H3.3 [Vitis vinifera]	jgi|Phypa1_1|201641	266	1e-71	136	100	estExt_Genewise1.C_30440	emb|CAN70652.1|	266	1e-69	136	100	hypothetical protein [Vitis vinifera]	gi|157586749|gb|EX387977.1|EX387977	1314	0	679	99	GQ03312.B7_I13 GQ033 - Terminal leader (Normalized library) Picea glauca cDNA clone GQ03312_I13 5', mRNA sequence	gi|157586749|gb|EX387977.1|EX387977
WS02710_P06	EF081609	27	290	285	161	15	751	AT1G51940.1	35.8	0.03	48	41	| Symbols: | protein kinase family protein / peptidoglycan-binding LysM domain-containing protein | chr1:19299761-19302610 REVERSE	gw1.70.680.1	37.4	0.011	43	46	gi|28273356|gb|AAO38442.1|	31.2	3.4	57	29	hypothetical protein [Oryza sativa (japonica cultivar-group)]	gi|157344528|emb|CAO69911.1|	71.2	1e-12	57	57	unnamed protein product [Vitis vinifera]	jgi|Phypa1_1|161559	52	4e-07	56	44	estExt_fgenesh1_pg.C_340046	gb|AAS20972.1|	67.8	7e-10	53	58	cell wall hydrolase [Hyacinthus orientalis]	gi|157528863|gb|EX330094.1|EX330094	1407	0	734	99	GQ02830.SP6_N21 GQ028 - Cambium / phloem scrappings (Normalized library ) Picea glauca cDNA clone GQ02830_N21 3', mRNA sequence	gi|157528863|gb|EX330094.1|EX330094
WS02710_P12	EF082228	27	81	600	184	15	880	AT1G23740.1	90.9	1e-18	118	40	| Symbols: | oxidoreductase, zinc-binding dehydrogenase family protein | chr1:8398234-8399645 REVERSE	gw1.VIII.2448.1	88.6	5e-18	120	40	gi|125603246|gb|EAZ42571.1|	84.7	3e-16	119	41	hypothetical protein OsJ_026054 [Oryza sativa (japonica cultivar-group)]	gi|157349257|emb|CAO24403.1|	111	9e-25	135	48	unnamed protein product [Vitis vinifera]	jgi|Phypa1_1|153994	105	4e-23	112	44	e_gw1.407.27.1	gb|ABP02894.1|	107	8e-22	137	46	Alcohol dehydrogenase superfamily, zinc-containing [Medicago truncatula]	gi|157534761|gb|EX335992.1|EX335992	888	0	448	100	GQ03001.SP6_H09 GQ030 - Xylem planings - daytime and seasonal Picea glauca cDNA clone GQ03001_H09 3', mRNA sequence	gi|157534761|gb|EX335992.1|EX335992
WS02710_P13	EF082452	27	68	579	214	15	876	AT5G11900.1	233	9e-62	197	60	| Symbols: | eukaryotic translation initiation factor SUI1 family protein | chr5:3834155-3836024 FORWARD	eugene3.00061613	245	3e-65	200	64	gi|113531822|dbj|BAF04205.1|	235	1e-61	197	60	Os01g0195500 [Oryza sativa (japonica cultivar-group)]	gi|157339278|emb|CAO43819.1|	252	3e-67	197	64	unnamed protein product [Vitis vinifera]	jgi|Phypa1_1|211491	231	6e-61	195	60	estExt_Genewise1.C_700156	ref|NP_001042291.1|	235	2e-60	197	60	Os01g0195500 [Oryza sativa (japonica cultivar-group)] dbj|BAF04205.1| Os01g0195500 [Oryza sativa (japonica cultivar-group)]	gi|157589435|gb|EX390663.1|EX390663	1616	0	863	98	GQ03317.B7_O01 GQ033 - Terminal leader (Normalized library) Picea glauca cDNA clone GQ03317_O01 5', mRNA sequence	gi|157589435|gb|EX390663.1|EX390663
WS02710_P21	EF081887	27	49	582	351	15	997	AT5G38430.1	223	1e-58	156	66	| Symbols: | ribulose bisphosphate carboxylase small chain 1B / RuBisCO small subunit 1B (RBCS-1B) (ATS1B) | chr5:15401580-15402385 REVERSE	eugene3.01230087	218	5e-57	157	66	gi|77554377|gb|ABA97173.1|	212	2e-54	155	64	Ribulose bisphosphate carboxylase small chain A, chloroplast precursor, putative, expressed [Oryza sativa (japonica cultivar-group)]	gi|157352198|emb|CAO43226.1|	195	6e-50	133	60	unnamed protein product [Vitis vinifera]	jgi|Phypa1_1|151552	183	1e-46	156	52	e_gw1.339.10.1	sp|P16031|RBS_LARLA	305	4e-81	159	89	Ribulose bisphosphate carboxylase small chain, chloroplast precursor (RuBisCO small subunit) emb|CAA34161.1| ribulose-1,5-carboxylase/oxygenase [Larix laricina]	gi|157599419|gb|EX400647.1|EX400647	1778	0	913	99	GQ03419.B7_B09 GQ034 - Needles - Mid-season Picea glauca cDNA clone GQ03419_B09 5', mRNA sequence	gi|157599419|gb|EX400647.1|EX400647
WS02710_P23	EF086821	26	49	582	404	15	1050	AT5G38430.1	223	1e-58	156	66	| Symbols: | ribulose bisphosphate carboxylase small chain 1B / RuBisCO small subunit 1B (RBCS-1B) (ATS1B) | chr5:15401580-15402385 REVERSE	eugene3.01230087	218	5e-57	157	66	gi|77554377|gb|ABA97173.1|	212	2e-54	155	64	Ribulose bisphosphate carboxylase small chain A, chloroplast precursor, putative, expressed [Oryza sativa (japonica cultivar-group)]	gi|157352198|emb|CAO43226.1|	195	6e-50	133	60	unnamed protein product [Vitis vinifera]	jgi|Phypa1_1|151552	183	1e-46	156	52	e_gw1.339.10.1	sp|P16031|RBS_LARLA	305	4e-81	159	89	Ribulose bisphosphate carboxylase small chain, chloroplast precursor (RuBisCO small subunit) emb|CAA34161.1| ribulose-1,5-carboxylase/oxygenase [Larix laricina]	gi|157599419|gb|EX400647.1|EX400647	1762	0	913	99	GQ03419.B7_B09 GQ034 - Needles - Mid-season Picea glauca cDNA clone GQ03419_B09 5', mRNA sequence	gi|157599419|gb|EX400647.1|EX400647
WS02711_A01	EF081512	27	76	180	190	15	461	AT3G15353.1	56.2	1e-08	66	43	| Symbols: MT3 | MT3 (METALLOTHIONEIN 3) | chr3:5180832-5181332 REVERSE	eugene3.00110909	66.6	8e-12	64	53	gi|2072555|gb|AAB53811.1|	58.5	8e-09	63	44	metallothionein-like protein [Oryza sativa]	gi|7406673|emb|CAB85630.1|	52.8	2e-07	65	44	putative metallothionein-like protein [Vitis vinifera]	jgi|Phypa1_1|122389	29.6	0.92	44	38	e_gw1.39.82.1	sp|Q40854|MT3_PICGL	125	7e-28	59	86	Metallothionein-like protein EMB30 gb|AAB01564.1| metallothionein-like protein [Picea glauca]	gi|157620428|gb|EX421510.1|EX421510	763	0	401	99	GQ03718.B7_P06 GQ037 - Shoot tip - Dormant Picea glauca cDNA clone GQ03718_P06 5', mRNA sequence	gi|157620428|gb|EX421510.1|EX421510
WS02711_A02	EF083460	27	57	519	289	15	880	AT3G54420.1	120	1e-27	132	45	| Symbols: ATCHITIV, CHIV, ATEP3 | ATEP3 (Arabidopsis thaliana chitinase class IV); chitinase | chr3:20156913-20158012 FORWARD	gw1.XIX.2366.1	132	4e-31	137	46	gi|38345421|emb|CAE01675.2|	123	8e-28	147	40	OSJNBb0091E11.12 [Oryza sativa (japonica cultivar-group)]	gi|2306811|gb|AAB65776.1|	142	5e-34	132	53	class IV endochitinase [Vitis vinifera]	jgi|Phypa1_1|55609	97.4	1e-20	207	33	fgenesh1_pm.scaffold_15000018	gb|AAQ17050.1|	195	4e-48	133	71	class IV chitinase Chia4-Pa1 [Picea abies]	gi|157631669|gb|EX432751.1|EX432751	1053	0	555	98	GQ03911.B7_H11 GQ039 - Stem - Dormant Picea glauca cDNA clone GQ03911_H11 5', mRNA sequence	gi|157631669|gb|EX432751.1|EX432751
WS02711_A04	EF081921	27	178	615	494	15	1302	AT5G22870.1	110	2e-24	147	32	| Symbols: | harpin-induced protein-related / HIN1-related / harpin-responsive protein-related | chr5:7647059-7647682 REVERSE	eugene3.00091598	102	6e-22	148	36	gi|77553726|gb|ABA96522.1|	94	9e-19	174	30	Harpin-induced protein 1 containing protein, expressed [Oryza sativa (japonica cultivar-group)]	gi|147777409|emb|CAN64947.1|	125	1e-28	161	42	hypothetical protein [Vitis vinifera]	jgi|Phypa1_1|37627	90.1	3e-18	139	34	gw1.895.8.1	emb|CAN64947.1|	125	8e-27	161	42	hypothetical protein [Vitis vinifera]	gi|157591174|gb|EX392402.1|EX392402	983	0	556	97	GQ03322.B7_I22 GQ033 - Terminal leader (Normalized library) Picea glauca cDNA clone GQ03322_I22 5', mRNA sequence	gi|157591174|gb|EX392402.1|EX392402
WS02711_A05	EF081922	26	19	786	370	15	1190	AT1G73320.1	293	1e-79	237	59	| Symbols: | similar to unknown protein [Arabidopsis thaliana] (TAIR:AT1G08125.1); similar to Os06g0101100 [Oryza sativa (japonica cultivar-group)] (GB:NP_001056528.1); similar to DNA ligase-like [Oryza sativa (japonica cultivar-group)] (GB:BAD22961.1); c	estExt_Genewise1_v1.C_1840077	297	1e-80	259	59	gi|125595736|gb|EAZ35516.1|	268	2e-71	254	53	hypothetical protein OsJ_018999 [Oryza sativa (japonica cultivar-group)]	gi|157341487|emb|CAO62042.1|	294	1e-79	237	61	unnamed protein product [Vitis vinifera]	jgi|Phypa1_1|137887	257	9e-69	251	51	e_gw1.141.30.1	gb|ABE81141.1|	295	5e-78	270	54	tumor-related protein, , putative [Medicago truncatula]	gi|157636538|gb|EX437620.1|EX437620	1766	0	907	99	GQ04005.B7_L16 GQ040 - Shoot tip - Active growth (Normalized) Picea glauca cDNA clone GQ04005_L16 5', mRNA sequence	gi|157636538|gb|EX437620.1|EX437620
WS02711_A06	EF087202	27	151	660	243	15	1069	AT5G58250.1	209	2e-54	172	60	| Symbols: | similar to expressed protein [Oryza sativa (japonica cultivar-group)] (GB:ABF95764.1) | chr5:23576784-23577598 FORWARD	estExt_Genewise1_v1.C_LG_XIII0363	149	4e-36	119	60	gi|108707969|gb|ABF95764.1|	233	7e-61	186	65	expressed protein [Oryza sativa (japonica cultivar-group)]	gi|147818338|emb|CAN75840.1|	228	1e-59	169	66	hypothetical protein [Vitis vinifera]	jgi|Phypa1_1|121744	184	6e-47	131	64	e_gw1.37.122.1	gb|ABF95764.1|	233	2e-59	186	65	expressed protein [Oryza sativa (japonica cultivar-group)] gb|EAY98476.1| hypothetical protein OsI_019709 [Oryza sativa (indica cultivar-group)] gb|EAZ26800.1| hypothetical protein OsJ_010283 [Oryza sativa (japonica cultivar-group)]	gi|157594361|gb|EX395589.1|EX395589	1754	0	945	98	GQ03405.B7_E19 GQ034 - Needles - Mid-season Picea glauca cDNA clone GQ03405_E19 5', mRNA sequence	gi|157594361|gb|EX395589.1|EX395589
WS02711_A07	EF082229	27	122	270	327	15	734	AT5G56030.1	209	1e-54	111	90	| Symbols: ERD8, HSP81-2 | HSP81-2 (EARLY-RESPONSIVE TO DEHYDRATION 8); ATP binding | chr5:22704149-22706659 FORWARD	grail3.0017034001	209	2e-54	111	90	gi|113631733|dbj|BAF25414.1|	213	4e-55	111	93	Os09g0482100 [Oryza sativa (japonica cultivar-group)]	gi|157334497|emb|CAO23691.1|	213	2e-55	111	93	unnamed protein product [Vitis vinifera]	jgi|Phypa1_1|185380	208	3e-54	111	90	estExt_gwp_gw1.C_830068	ref|NP_001063503.1|	213	4e-87	111	93	Os09g0482400 [Oryza sativa (japonica cultivar-group)] sp|Q07078|HSP83_ORYSJ Heat shock protein 81-3 (HSP81-3) (Gravity-specific protein GSC 381) dbj|BAD33409.1| putative heat shock protein 82 [Oryza sativa (japonica cultivar-group)] dbj|BAF25417.1| Os09g0	gi|83393336|gb|DV987313.1|DV987313	743	0	383	99	GQ0202.B3_J05 GQ020: Clean ROOTS systems -Diurnal cycle Picea glauca cDNA clone GenomeQuebec_Id:GQ0202_J05 5', mRNA sequence	gi|83393336|gb|DV987313.1|DV987313
WS02711_A10	EF082230	27	625	186	82	15	908	AT5G26742.2	100	2e-21	207	38	| Symbols: EMB1138 | EMB1138 (EMBRYO DEFECTIVE 1138); ATP binding / ATP-dependent helicase | chr5:9285543-9288874 REVERSE	gw1.131.1.1	100	2e-21	111	54	gi|18855061|gb|AAL79753.1|AC096687_17	94	6e-19	109	47	putative RNA helicase [Oryza sativa]	gi|157346933|emb|CAO17315.1|	107	2e-23	211	39	unnamed protein product [Vitis vinifera]	jgi|Phypa1_1|30666	88.6	5e-18	54	77	gw1.163.50.1	emb|CAN77581.1|	107	1e-21	211	39	hypothetical protein [Vitis vinifera]	gi|157628625|gb|EX429707.1|EX429707	1526	0	790	99	GQ03903.B7_C21 GQ039 - Stem - Dormant Picea glauca cDNA clone GQ03903_C21 5', mRNA sequence	gi|157628625|gb|EX429707.1|EX429707
WS02711_A13	EF081818	27	51	1110	277	18	1456	AT5G13090.1	66.2	5e-11	216	23	| Symbols: | similar to unknown protein [Arabidopsis thaliana] (TAIR:AT1G24270.1); similar to hypothetical protein [Oryza sativa (japonica cultivar-group)] (GB:BAD23186.1) | chr5:4153761-4154570 REVERSE	estExt_Genewise1_v1.C_1660163	64.3	2e-10	51	49	gi|125582244|gb|EAZ23175.1|	61.2	7e-09	41	53	hypothetical protein OsJ_006658 [Oryza sativa (japonica cultivar-group)]	gi|157343813|emb|CAO68319.1|	62.8	9e-10	197	23	unnamed protein product [Vitis vinifera]	jgi|Phypa1_1|76640	30.8	2.2	66	27	fgenesh1_pg.scaffold_60000023	gb|AAM63489.1|	70.5	3e-10	225	23	unknown [Arabidopsis thaliana]	gi|157616192|gb|EX417274.1|EX417274	866	0	482	97	GQ03707.B7_G06 GQ037 - Shoot tip - Dormant Picea glauca cDNA clone GQ03707_G06 5', mRNA sequence	gi|157616192|gb|EX417274.1|EX417274
WS02711_A17	EF084955	29	80	1599	208	15	1902	AT4G16320.1	115	7e-26	171	45	| Symbols: | similar to hypothetical protein [Brassica napus] (GB:CAB98167.1) | chr4:9223409-9224193 FORWARD	grail3.0003022301	208	1e-53	260	45	gi|110289472|gb|ABB47924.2|	370	1e-101	567	40	amine oxidase, flavin-containing family protein, expressed [Oryza sativa (japonica cultivar-group)]	gi|157335212|emb|CAO61042.1|	423	1e-118	570	46	unnamed protein product [Vitis vinifera]	jgi|Phypa1_1|169206	290	2e-78	596	35	estExt_fgenesh1_pg.C_2000051	gb|ABB47924.2|	370	1e-100	567	40	amine oxidase, flavin-containing family protein, expressed [Oryza sativa (japonica cultivar-group)]	gi|157611740|gb|EX412964.1|EX412964	1326	0	685	99	GQ03614.B7_K23 GQ036 - Shoot tip - Active growth Picea glauca cDNA clone GQ03614_K23 5', mRNA sequence	gi|157611740|gb|EX412964.1|EX412964
WS02711_A22	EF085194	27	144	717	314	22	1197	AT2G18050.1	80.5	2e-15	65	60	| Symbols: HIS1-3 | HIS1-3 (HISTONE H1-3); DNA binding | chr2:7853177-7853752 FORWARD	grail3.0057010501	82	7e-16	65	63	gi|32489126|emb|CAE04793.1|	82	3e-15	65	61	OSJNBb0018J12.6 [Oryza sativa (japonica cultivar-group)]	gi|157348070|emb|CAO22657.1|	79	1e-14	65	61	unnamed protein product [Vitis vinifera]	jgi|Phypa1_1|232290	90.9	1e-18	65	69	fgenesh2_pm.scaffold_72000019	emb|CAC84682.1|	124	9e-27	65	95	putative histone H1 [Pinus pinaster]	gi|157505332|gb|EX306563.1|EX306563	1653	0	882	98	GQ01302.T3_I22 GQ013 - Elongating ROOTS tips - sapplings Picea glauca cDNA clone GQ01302_I22 5', mRNA sequence	gi|157505332|gb|EX306563.1|EX306563
WS02711_B01	EF081877	27	33	246	370	14	663	AT1G17720.2	196	8e-51	136	74	| Symbols: | ATB BETA (Arabidopsis thaliana serine/threonine protein phosphatase 2A 55 kDa regulatory subunit B beta isofor); nucleotide binding | chr1:6093942-6098058 REVERSE	eugene3.00970066	199	1e-51	135	74	gi|125581358|gb|EAZ22289.1|	194	2e-49	134	70	hypothetical protein OsJ_005772 [Oryza sativa (japonica cultivar-group)]	gi|157340050|emb|CAO45727.1|	194	7e-50	135	73	unnamed protein product [Vitis vinifera]	jgi|Phypa1_1|55373	202	1e-52	135	74	fgenesh1_pm.scaffold_10000042	gb|AAG29595.1|AF196288_1	198	3e-49	135	74	Ser/Thr specific protein phosphatase 2A B regulatory subunit alpha isoform [Medicago sativa subsp. x varia]	gi|157589571|gb|EX390799.1|EX390799	1126	0	576	99	GQ03318.B7_D23 GQ033 - Terminal leader (Normalized library) Picea glauca cDNA clone GQ03318_D23 5', mRNA sequence	gi|157589571|gb|EX390799.1|EX390799
WS02711_B02	EF085471	29	48	1389	322	15	1774	AT5G41040.2	213	4e-55	449	30	| Symbols: | transferase family protein | chr5:16448810-16450314 FORWARD	eugene3.00002504	293	3e-79	440	39	gi|77551124|gb|ABA93921.1|	202	2e-51	485	30	transferase family protein, putative, expressed [Oryza sativa (japonica cultivar-group)]	gi|157329343|emb|CAO39820.1|	278	2e-74	451	35	unnamed protein product [Vitis vinifera]	jgi|Phypa1_1|112484	263	3e-70	414	35	e_gw1.4.208.1	emb|CAN73821.1|	272	6e-71	451	35	hypothetical protein [Vitis vinifera]	gi|157618027|gb|EX419109.1|EX419109	1602	0	863	98	GQ03712.B7_E22 GQ037 - Shoot tip - Dormant Picea glauca cDNA clone GQ03712_E22 5', mRNA sequence	gi|157618027|gb|EX419109.1|EX419109
WS02711_B03	EF082200	25	72	492	193	15	772	AT1G32470.1	209	1e-54	167	61	| Symbols: | glycine cleavage system H protein, mitochondrial, putative | chr1:11739459-11740226 REVERSE	eugene3.01180035	204	5e-53	165	62	gi|13786469|gb|AAK39594.1|AC025296_29	204	2e-52	165	62	putative glycine decarboxylase subunit [Oryza sativa]	gi|147770018|emb|CAN76620.1|	211	7e-55	167	62	hypothetical protein [Vitis vinifera]	jgi|Phypa1_1|188044	170	8e-43	163	52	estExt_gwp_gw1.C_1140133	emb|CAB16710.1|	212	2e-53	168	62	H protein [Flaveria anomala]	gi|157544440|gb|EX345671.1|EX345671	1451	0	753	99	GQ03103.B7_D21 GQ031 - Xylem Scrapings (Normalized library) Picea glauca cDNA clone GQ03103_D21 5', mRNA sequence	gi|157544440|gb|EX345671.1|EX345671
WS02711_B04	EF082231	29	209	708	332	14	1263	AT3G14420.2	279	3e-75	166	82	| Symbols: | (S)-2-hydroxy-acid oxidase, peroxisomal, putative / glycolate oxidase, putative / short chain alpha-hydroxy acid oxidase, putative | chr3:4821811-4823906 FORWARD	eugene3.01460031	278	6e-75	166	83	gi|113610445|dbj|BAF20823.1|	273	6e-73	165	81	Os07g0152900 [Oryza sativa (japonica cultivar-group)]	gi|157357082|emb|CAO63570.1|	280	2e-75	166	83	unnamed protein product [Vitis vinifera]	jgi|Phypa1_1|187724	273	1e-73	165	83	estExt_gwp_gw1.C_1090084	gb|AAB40396.1|	284	1e-74	166	85	glycolate oxidase [Mesembryanthemum crystallinum]	gi|157593766|gb|EX394994.1|EX394994	1382	0	705	99	GQ03403.B7_L04 GQ034 - Needles - Mid-season Picea glauca cDNA clone GQ03403_L04 5', mRNA sequence	gi|157593766|gb|EX394994.1|EX394994
WS02711_B06	EF081711	27	78	765	175	15	1033	AT5G47120.1	266	2e-71	236	56	| Symbols: BI-1, ATBI1, ATBI-1 | ATBI-1 (ARABIDOPSIS BAX INHIBITOR 1) | chr5:19153298-19154812 FORWARD	estExt_fgenesh4_pm.C_1180052	264	8e-71	254	54	gi|125580644|gb|EAZ21575.1|	256	1e-67	240	53	hypothetical protein OsJ_005058 [Oryza sativa (japonica cultivar-group)]	gi|157328614|emb|CAO22312.1|	273	2e-73	242	57	unnamed protein product [Vitis vinifera]	jgi|Phypa1_1|185792	216	2e-56	235	44	estExt_gwp_gw1.C_860104	emb|CAN77748.1|	273	1e-71	242	57	hypothetical protein [Vitis vinifera]	gi|157638120|gb|EX439202.1|EX439202	1766	0	919	99	GQ04009.B7_P06 GQ040 - Shoot tip - Active growth (Normalized) Picea glauca cDNA clone GQ04009_P06 5', mRNA sequence	gi|157638120|gb|EX439202.1|EX439202
WS02711_B11	EF085928	27	62	1341	353	15	1771	AT5G58330.1	624	1e-179	369	83	| Symbols: | malate dehydrogenase (NADP), chloroplast, putative | chr5:23597236-23599513 REVERSE	estExt_fgenesh4_pg.C_LG_VIII0243	632	0	447	72	gi|125604343|gb|EAZ43668.1|	636	0	368	83	hypothetical protein OsJ_027151 [Oryza sativa (japonica cultivar-group)]	gi|157343932|emb|CAO68865.1|	623	1e-178	368	82	unnamed protein product [Vitis vinifera]	jgi|Phypa1_1|74635	539	1e-153	333	80	fgenesh1_pg.scaffold_48000091	emb|CAC87708.1|	644	0	368	85	NADP-Malate deshydrogenase [Vetiveria zizanioides]	gi|157599167|gb|EX400395.1|EX400395	1709	0	874	99	GQ03418.B7_G01 GQ034 - Needles - Mid-season Picea glauca cDNA clone GQ03418_G01 5', mRNA sequence	gi|157599167|gb|EX400395.1|EX400395
WS02711_B13	EF081582	27	192	339	209	15	755	AT1G54290.1	211	5e-55	113	88	| Symbols: | eukaryotic translation initiation factor SUI1, putative | chr1:20272377-20273057 REVERSE	eugene3.00111103	213	1e-55	113	90	gi|125600513|gb|EAZ40089.1|	218	2e-56	130	83	hypothetical protein OsJ_023572 [Oryza sativa (japonica cultivar-group)]	gi|157337910|emb|CAO38954.1|	184	7e-47	114	79	unnamed protein product [Vitis vinifera]	jgi|Phypa1_1|204926	194	5e-50	111	85	estExt_Genewise1.C_230133	emb|CAC84489.1|	229	1e-58	113	100	putative translation factor [Pinus pinaster]	gi|157537805|gb|EX339036.1|EX339036	1451	0	736	99	GQ03007.B7_K04 GQ030 - Xylem planings - daytime and seasonal Picea glauca cDNA clone GQ03007_K04 5', mRNA sequence	gi|157537805|gb|EX339036.1|EX339036
WS02711_B24	EF082232	27	184	498	332	15	1029	AT1G18680.1	238	6e-63	160	66	| Symbols: | HNH endonuclease domain-containing protein | chr1:6432125-6433426 REVERSE	gw1.XII.811.1	246	2e-65	149	71	gi|21671981|gb|AAM74343.1|AC115686_10	246	1e-64	156	68	Putative HNH endonuclease [Oryza sativa (japonica cultivar-group)]	gi|157342391|emb|CAO64504.1|	248	1e-65	165	67	unnamed protein product [Vitis vinifera]	jgi|Phypa1_1|204249	236	2e-62	158	71	estExt_Genewise1.C_190132	ref|NP_001064372.1|	246	2e-63	156	68	Os10g0335200 [Oryza sativa (japonica cultivar-group)] gb|AAM74343.1|AC115686_10 Putative HNH endonuclease [Oryza sativa (japonica cultivar-group)] gb|AAN34947.1| Putative HNH endonuclease [Oryza sativa (japonica cultivar-group)] gb|AAP53074.1| HNH endonuc	gi|157586629|gb|EX387857.1|EX387857	1754	0	945	98	GQ03312.B7_D11 GQ033 - Terminal leader (Normalized library) Picea glauca cDNA clone GQ03312_D11 5', mRNA sequence	gi|157586629|gb|EX387857.1|EX387857
WS02711_C09	EF086028	28	37	1980	246	15	2278	AT2G26460.1	610	1e-174	557	57	| Symbols: | RED family protein | chr2:11262127-11265991 REVERSE	fgenesh4_pg.C_LG_XVIII000028	680	0	560	61	gi|108863991|gb|ABA91466.2|	652	0	559	60	expressed protein [Oryza sativa (japonica cultivar-group)]	gi|157342468|emb|CAO65180.1|	726	0	562	66	unnamed protein product [Vitis vinifera]	jgi|Phypa1_1|197602	632	0	578	59	estExt_gwp_gw1.C_3000034	gb|ABO47657.1|	662	0	559	62	putative splicing factor [Zea mays] gb|ABO47658.1| putative splicing factor [Zea mays]	gi|157629336|gb|EX430418.1|EX430418	1705	0	872	99	GQ03905.B7_C01 GQ039 - Stem - Dormant Picea glauca cDNA clone GQ03905_C01 5', mRNA sequence	gi|157629336|gb|EX430418.1|EX430418
WS02711_C11	EF085745	32	68	744	315	15	1142	AT3G55440.1	296	2e-80	252	59	| Symbols: TPI, ATCTIMC | ATCTIMC (CYTOSOLIC TRIOSE PHOSPHATE ISOMERASE); triose-phosphate isomerase | chr3:20564771-20567055 FORWARD	estExt_Genewise1_v1.C_LG_X2172	293	2e-79	252	59	gi|113531547|dbj|BAF03930.1|	300	5e-81	248	60	Os01g0147900 [Oryza sativa (japonica cultivar-group)]	gi|157344281|emb|CAO69214.1|	299	4e-81	252	59	unnamed protein product [Vitis vinifera]	jgi|Phypa1_1|126815	276	1e-74	244	57	e_gw1.61.133.1	gb|AAU84716.2|	436	1e-120	248	86	triosephosphate isomerase [Helicoverpa armigera]	gi|8173530|gb|AW981957.1|AW981957	48.1	0.002	40	90	PC20H12 Pine TriplEx pollen cone library Pinus taeda cDNA clone PC20H12, mRNA sequence	gi|50147116|gb|CO475364.1|CO475364
WS02711_C14	EF081661	27	133	546	313	15	1007	AT5G52390.1	165	4e-41	164	46	| Symbols: | photoassimilate-responsive protein, putative | chr5:21281507-21282399 REVERSE	gw1.VI.1779.1	166	3e-41	139	54	gi|125590958|gb|EAZ31308.1|	31.2	5.2	105	26	hypothetical protein OsJ_014791 [Oryza sativa (japonica cultivar-group)]	gi|157346054|emb|CAO15751.1|	181	9e-46	155	54	unnamed protein product [Vitis vinifera]	jgi|Phypa1_1|37042	151	5e-37	118	57	gw1.185.58.1	emb|CAN82560.1|	175	4e-42	156	52	hypothetical protein [Vitis vinifera]	gi|157578331|gb|EX379559.1|EX379559	1495	0	774	99	GQ03239.B7_H24 GQ032 - Shoot tip (Normalized library) Picea glauca cDNA clone GQ03239_H24 5', mRNA sequence	gi|157578331|gb|EX379559.1|EX379559
WS02711_C16	EF082933	27	134	894	382	15	1425	AT3G55250.1	217	1e-56	197	54	| Symbols: | similar to calcium homeostasis regulator CHoR1 [Solanum tuberosum] (GB:AAQ14193.1) | chr3:20490279-20491301 FORWARD	estExt_fgenesh4_pm.C_LG_XVII0073	205	5e-53	193	51	gi|52353494|gb|AAU44060.1|	216	2e-55	238	49	unknown protein [Oryza sativa (japonica cultivar-group)]	gi|157345482|emb|CAO14780.1|	218	1e-56	211	51	unnamed protein product [Vitis vinifera]	jgi|Phypa1_1|46771	208	6e-54	201	50	gw1.191.82.1	ref|NP_191085.1|	217	1e-54	197	54	unknown protein [Arabidopsis thaliana] emb|CAB75759.1| putative protein [Arabidopsis thaliana] gb|AAM20644.1| putative protein [Arabidopsis thaliana] gb|AAM91309.1| putative protein [Arabidopsis thaliana] gb|AAO43936.1| putative calcium homeostasis regula	gi|60645486|gb|DN449241.1|DN449241	1176	0	881	91	EST945040 Sequencing ESTs from loblolly pine embryos Pinus taeda cDNA clone RPICF32 5' end, mRNA sequence	gi|157594448|gb|EX395676.1|EX395676
WS02711_C18	EF082233	27	112	540	307	15	974	AT2G24820.1	145	5e-35	78	79	| Symbols: TIC55 | TIC55 (TRANSLOCON AT THE INNER ENVELOPE MEMBRANE OF CHLOROPLASTS 55); oxidoreductase | chr2:10582117-10583908 FORWARD	gw1.XVIII.1983.1	143	2e-34	78	80	gi|125583977|gb|EAZ24908.1|	141	3e-33	104	64	hypothetical protein OsJ_008391 [Oryza sativa (japonica cultivar-group)]	gi|157339837|emb|CAO44378.1|	146	3e-35	78	80	unnamed protein product [Vitis vinifera]	jgi|Phypa1_1|235252	130	2e-30	79	69	estExt_fgenesh2_pm.C_1530005	ref|NP_180055.1|	145	5e-33	78	79	TIC55 (TRANSLOCON AT THE INNER ENVELOPE MEMBRANE OF CHLOROPLASTS 55); oxidoreductase [Arabidopsis thaliana] gb|AAD23030.1| putative Rieske iron-sulfur protein [Arabidopsis thaliana]	gi|157570159|gb|EX371387.1|EX371387	1526	0	818	98	GQ03222.B7_B16 GQ032 - Shoot tip (Normalized library) Picea glauca cDNA clone GQ03222_B16 5', mRNA sequence	gi|157570159|gb|EX371387.1|EX371387
WS02711_C19	EF082144	27	42	567	341	15	965	AT2G38730.1	334	6e-92	188	81	| Symbols: | peptidyl-prolyl cis-trans isomerase, putative / cyclophilin, putative / rotamase, putative | chr2:16199657-16201116 REVERSE	estExt_fgenesh4_pg.C_LG_III1703	366	1e-101	189	87	gi|32129321|gb|AAP73848.1|	342	8e-94	188	81	putative cyclophilin [Oryza sativa (japonica cultivar-group)]	gi|157351834|emb|CAO42798.1|	368	1e-102	189	88	unnamed protein product [Vitis vinifera]	jgi|Phypa1_1|170120	341	3e-94	188	84	estExt_fgenesh1_pg.C_2320043	emb|CAA10766.1|	394	1e-108	189	98	cyclophilin [Pseudotsuga menziesii]	gi|157572127|gb|EX373355.1|EX373355	1741	0	886	99	GQ03227.B7_I15 GQ032 - Shoot tip (Normalized library) Picea glauca cDNA clone GQ03227_I15 5', mRNA sequence	gi|157572127|gb|EX373355.1|EX373355
WS02711_C20	EF082155	27	25	330	289	15	659	AT2G37600.2	140	9e-34	98	70	| Symbols: | 60S ribosomal protein L36 (RPL36A) | chr2:15781488-15782281 REVERSE	estExt_fgenesh4_pg.C_LG_XI0796	154	7e-38	104	75	gi|47900317|gb|AAT39164.1|	149	7e-36	104	71	putative 60S ribosomal protein L36 [Oryza sativa (japonica cultivar-group)]	gi|157349747|emb|CAO39603.1|	147	1e-35	104	70	unnamed protein product [Vitis vinifera]	jgi|Phypa1_1|165217	131	3e-31	104	66	estExt_fgenesh1_pg.C_840059	gb|ABO81713.1|	155	2e-36	104	75	Ribosomal protein L36E [Medicago truncatula]	gi|157643881|gb|EX444963.1|EX444963	1229	0	640	99	GQ04112.B7_E24 GQ041 - Shoot tip - Dormant (Normalized) Picea glauca cDNA clone GQ04112_E24 5', mRNA sequence	gi|157643881|gb|EX444963.1|EX444963
WS02711_C21	EF086376	26	88	330	298	15	731	AT3G18810.1	47.8	7e-06	109	34	| Symbols: | protein kinase family protein | chr3:6480707-6483599 REVERSE	eugene3.00640222	37.4	0.01	103	29	gi|108706359|gb|ABF94154.1|	36.6	0.077	72	37	expressed protein [Oryza sativa (japonica cultivar-group)]	gi|157338338|emb|CAO39382.1|	38.1	0.01	100	37	unnamed protein product [Vitis vinifera]	jgi|Phypa1_1|166717	32.3	0.3	98	28	estExt_fgenesh1_pg.C_1230019	gb|AAO53202.1|	62.8	2e-08	132	31	similar to Plasmodium falciparum. Hypothetical protein [Dictyostelium discoideum]	gi|157627249|gb|EX428331.1|EX428331	1245	0	680	98	GQ03818.B7_H13 GQ038 - Stem - Active growth Picea glauca cDNA clone GQ03818_H13 5', mRNA sequence	gi|157627249|gb|EX428331.1|EX428331
WS02711_C23	EF082998	27	58	576	384	14	1032	AT5G45040.1	170	2e-42	127	61	| Symbols: | cytochrome c6 (ATC6) | chr5:18192793-18194078 REVERSE	gw1.XV.2739.1	165	4e-41	105	67	gi|125600761|gb|EAZ40337.1|	162	2e-39	124	60	hypothetical protein OsJ_023820 [Oryza sativa (japonica cultivar-group)]	gi|147798986|emb|CAN61634.1|	174	1e-43	123	65	hypothetical protein [Vitis vinifera]	jgi|Phypa1_1|124962	107	1e-23	62	75	e_gw1.52.189.1	emb|CAN61634.1|	174	8e-42	123	65	hypothetical protein [Vitis vinifera]	gi|157521994|gb|EX323225.1|EX323225	1669	0	858	99	GQ02820.B7_E04 GQ028 - Cambium / phloem scrappings (Normalized library ) Picea glauca cDNA clone GQ02820_E04 5', mRNA sequence	gi|157521994|gb|EX323225.1|EX323225
WS02711_C24	EF082234	27	106	162	420	15	703	AT2G42670.2	30.8	0.87	74	24	| Symbols: | similar to unknown protein [Arabidopsis thaliana] (TAIR:AT3G58670.2); similar to OSJNBb0040D15.1 [Oryza sativa (japonica cultivar-group)] (GB:CAE04411.2); similar to Os04g0151900 [Oryza sativa (japonica cultivar-group)] (GB:NP_001052116.1); s	gw1.XIV.396.1	31.2	0.71	24	45	gi|125606342|gb|EAZ45378.1|	32	1.8	44	38	hypothetical protein OsJ_028861 [Oryza sativa (japonica cultivar-group)]	gi|157347823|emb|CAO22410.1|	28.5	7.4	26	38	unnamed protein product [Vitis vinifera]	jgi|Phypa1_1|87218	28.1	5.4	61	27	fgenesh1_pg.scaffold_155000038	ref|XP_459859.1|	33.9	9.5	38	50	hypothetical protein DEHA0E13310g [Debaryomyces hansenii CBS767] emb|CAG88100.1| unnamed protein product [Debaryomyces hansenii CBS767]	gi|157621907|gb|EX422989.1|EX422989	149	3e-34	103	93	GQ03804.B7_A19 GQ038 - Stem - Active growth Picea glauca cDNA clone GQ03804_A19 5', mRNA sequence	gi|157621907|gb|EX422989.1|EX422989
WS02711_D06	EF081923	27	66	453	264	15	798	AT4G25050.1	125	4e-29	122	61	| Symbols: ACP4 | ACP4 (ACYL CARRIER PROTEIN 4) | chr4:12870188-12871034 FORWARD	estExt_Genewise1_v1.C_700398	127	1e-29	112	61	gi|108862769|gb|ABA98816.2|	116	7e-26	116	56	Acyl carrier protein I, chloroplast precursor, putative, expressed [Oryza sativa (japonica cultivar-group)]	gi|157359928|emb|CAO68672.1|	134	1e-31	117	61	unnamed protein product [Vitis vinifera]	jgi|Phypa1_1|28973	82.8	2e-16	81	53	gw1.468.9.1	sp|P52411|ACP1_CUPLA	130	1e-28	117	63	Acyl carrier protein 1, chloroplast precursor (ACP) emb|CAA54714.1| acyl carrier protein [Cuphea lanceolata]	gi|157507375|gb|EX308606.1|EX308606	1485	0	781	98	GQ01308.T3_I24 GQ013 - Elongating ROOTS tips - sapplings Picea glauca cDNA clone GQ01308_I24 5', mRNA sequence	gi|157507375|gb|EX308606.1|EX308606
WS02711_D14	EF083461	30	406	168	735	15	1324	AT5G35100.1	187	1e-47	181	53	| Symbols: | peptidyl-prolyl cis-trans isomerase | chr5:13377689-13378607 REVERSE	gw1.VI.847.1	216	4e-56	178	58	gi|125602886|gb|EAZ42211.1|	212	2e-54	179	55	hypothetical protein OsJ_025694 [Oryza sativa (japonica cultivar-group)]	gi|147854667|emb|CAN80241.1|	238	9e-63	178	62	hypothetical protein [Vitis vinifera]	jgi|Phypa1_1|153652	226	2e-59	178	62	e_gw1.396.31.1	emb|CAN80241.1|	238	5e-61	178	62	hypothetical protein [Vitis vinifera]	gi|47579316|gb|CN784671.1|CN784671	908	0	796	89	EST783362 Sequencing ESTs from loblolly pine embryos Pinus taeda cDNA clone PIAAP08 5' end, mRNA sequence	gi|157594854|gb|EX396082.1|EX396082
WS02711_D22	EF087575	27	57	912	347	15	1331	AT3G51680.1	295	4e-80	270	57	| Symbols: | short-chain dehydrogenase/reductase (SDR) family protein | chr3:19184601-19185646 REVERSE	eugene3.00161238	307	9e-84	286	55	gi|113612254|dbj|BAF22632.1|	293	1e-78	269	56	Os07g0691600 [Oryza sativa (japonica cultivar-group)]	gi|157337011|emb|CAO21357.1|	305	1e-82	265	58	unnamed protein product [Vitis vinifera]	jgi|Phypa1_1|202254	213	3e-55	259	44	estExt_Genewise1.C_80171	gb|EAZ05231.1|	297	1e-78	301	52	hypothetical protein OsI_026463 [Oryza sativa (indica cultivar-group)]	gi|157567975|gb|EX369203.1|EX369203	1717	0	926	98	GQ03216.B7_C07 GQ032 - Shoot tip (Normalized library) Picea glauca cDNA clone GQ03216_C07 5', mRNA sequence	gi|157567975|gb|EX369203.1|EX369203
WS02711_E01	EF085730	33	104	363	399	17	883	AT5G57290.1	71.2	8e-13	69	50	| Symbols: | 60S acidic ribosomal protein P3 (RPP3B) | chr5:23224275-23225061 REVERSE	estExt_Genewise1_v1.C_LG_IX4171	66.2	3e-11	122	36	gi|113596524|dbj|BAF20398.1|	65.5	2e-10	69	49	Os06g0701400 [Oryza sativa (japonica cultivar-group)]	gi|147790496|emb|CAN65458.1|	77	3e-14	121	38	hypothetical protein [Vitis vinifera]	jgi|Phypa1_1|196437	57.4	1e-08	123	34	estExt_gwp_gw1.C_2660012	emb|CAN65458.1|	77	1e-12	121	38	hypothetical protein [Vitis vinifera]	gi|157607803|gb|EX409027.1|EX409027	1128	0	573	99	GQ03603.B7_P06 GQ036 - Shoot tip - Active growth Picea glauca cDNA clone GQ03603_P06 5', mRNA sequence	gi|157607803|gb|EX409027.1|EX409027
WS02711_E10	EF081925	27	49	648	654	15	1366	AT2G27290.1	182	6e-46	151	63	| Symbols: | similar to unknown protein [Arabidopsis thaliana] (TAIR:AT2G20940.1); similar to Os04g0416000 [Oryza sativa (japonica cultivar-group)] (GB:NP_001052762.1); similar to Predicted membrane protein (ISS) [Ostreococcus tauri] (GB:CAL57011.1); simi	eugene3.00090083	185	7e-47	120	76	gi|32479737|emb|CAE01524.1|	174	7e-43	120	70	OJ991214_12.13 [Oryza sativa (japonica cultivar-group)]	gi|157355295|emb|CAO48682.1|	183	4e-46	120	75	unnamed protein product [Vitis vinifera]	jgi|Phypa1_1|121071	192	4e-49	120	78	e_gw1.34.209.1	ref|NP_565645.1|	182	6e-44	151	63	unknown protein [Arabidopsis thaliana] gb|AAD42000.1| expressed protein [Arabidopsis thaliana] gb|ABD42990.1| At2g27290 [Arabidopsis thaliana] dbj|BAE99026.1| hypothetical protein [Arabidopsis thaliana]	gi|157595851|gb|EX397079.1|EX397079	1703	0	925	98	GQ03409.B7_F18 GQ034 - Needles - Mid-season Picea glauca cDNA clone GQ03409_F18 5', mRNA sequence	gi|157595851|gb|EX397079.1|EX397079
WS02711_E11	EF081926	27	10	372	277	15	674	AT1G71950.1	105	2e-23	111	47	| Symbols: | identical protein binding / subtilase | chr1:27084115-27085235 REVERSE	eugene3.00410081	108	3e-24	84	61	gi|48843790|gb|AAT47049.1|	117	3e-26	89	61	unknown protein [Oryza sativa (japonica cultivar-group)]	gi|157356041|emb|CAO49929.1|	105	4e-23	116	47	unnamed protein product [Vitis vinifera]	jgi|Phypa1_1|166675	65.5	3e-11	83	43	estExt_fgenesh1_pg.C_1210071	gb|ABR25786.1|	118	4e-25	100	55	pi starvation-induced protein [Oryza sativa (indica cultivar-group)]	gi|83386249|gb|DV980227.1|DV980227	1289	0	654	99	GQ018M04.T3_E01 GQ018: Clean ROOTS systems - N treatments Picea glauca cDNA clone GenomeQuebec_Id:GQ018M04_E01 5', mRNA sequence	gi|83386249|gb|DV980227.1|DV980227
WS02711_E14	EF081741	28	200	390	295	15	900	AT4G21860.1	249	1e-66	171	71	| Symbols: | methionine sulfoxide reductase domain-containing protein / SeIR domain-containing protein | chr4:11600250-11601519 REVERSE	estExt_Genewise1_v1.C_LG_I4275	241	4e-64	130	80	gi|50878443|gb|AAT85217.1|	256	8e-68	151	76	unknown protein [Oryza sativa (japonica cultivar-group)]	gi|157359625|emb|CAO67842.1|	247	1e-65	130	82	unnamed protein product [Vitis vinifera]	jgi|Phypa1_1|60757	233	9e-62	128	79	fgenesh1_pm.scaffold_280000001	gb|EAY98001.1|	257	8e-67	182	68	hypothetical protein OsI_019234 [Oryza sativa (indica cultivar-group)]	gi|157566474|gb|EX367702.1|EX367702	1709	0	878	99	GQ03213.B7_A18 GQ032 - Shoot tip (Normalized library) Picea glauca cDNA clone GQ03213_A18 5', mRNA sequence	gi|157566474|gb|EX367702.1|EX367702
WS02711_E15	EF084971	27	39	1956	226	15	2236	AT3G52210.1	279	5e-75	302	48	| Symbols: | mRNA capping enzyme family protein | chr3:19378013-19380271 FORWARD	grail3.0022048701	306	5e-83	275	54	gi|113537836|dbj|BAF10219.1|	294	9e-79	297	49	Os02g0780600 [Oryza sativa (japonica cultivar-group)]	gi|157328382|emb|CAO17984.1|	316	8e-86	296	54	unnamed protein product [Vitis vinifera]	jgi|Phypa1_1|153981	322	6e-88	258	58	e_gw1.407.28.1	ref|NP_001048305.1|	294	2e-77	297	49	Os02g0780600 [Oryza sativa (japonica cultivar-group)] sp|Q6K833|MCES2_ORYSJ mRNA cap guanine-N7 methyltransferase 2 (mRNA (guanine-N(7)-)-methyltransferase 2) (mRNA cap methyltransferase 2) dbj|BAD19434.1| mRNA capping enzyme family protein-like [Oryza sa	gi|157515791|gb|EX317022.1|EX317022	1526	0	786	99	GQ02811.B7_B19 GQ028 - Cambium / phloem scrappings (Normalized library ) Picea glauca cDNA clone GQ02811_B19 5', mRNA sequence	gi|157515791|gb|EX317022.1|EX317022
WS02711_E20	EF082019	26	118	438	326	15	897	AT2G30570.2	51.2	9e-07	135	29	| Symbols: PSBW | photosystem II reaction center W (PsbW) protein-related | chr2:13026403-13027130 REVERSE	estExt_fgenesh4_pm.C_LG_II0207	58.9	4e-09	127	36	gi|113533933|dbj|BAF06316.1|	44.7	0.0004	54	44	Os01g0773700 [Oryza sativa (japonica cultivar-group)]	gi|157348058|emb|CAO22645.1|	53.5	3e-07	116	31	unnamed protein product [Vitis vinifera]	jgi|Phypa1_1|128580	58.5	5e-09	131	32	e_gw1.71.6.1	sp|Q41387|PSBW_SPIOL	55.8	4e-06	117	34	Photosystem II reaction center W protein, chloroplast precursor (PSII 6.1 kDa protein) emb|CAA59409.1| protein of photosystem II [Spinacia oleracea]	gi|157595093|gb|EX396321.1|EX396321	1637	0	875	98	GQ03407.B7_E18 GQ034 - Needles - Mid-season Picea glauca cDNA clone GQ03407_E18 5', mRNA sequence	gi|157595093|gb|EX396321.1|EX396321
WS02711_F01	EF086823	27	97	567	206	15	885	AT1G33140.1	295	2e-80	193	75	| Symbols: | 60S ribosomal protein L9 (RPL90A/C) | chr1:12023340-12024482 FORWARD	estExt_Genewise1_v1.C_LG_XI0817	297	7e-81	192	77	gi|33087067|gb|AAP92747.1|	308	1e-83	189	81	ribosomal L9-like protein [Oryza sativa (japonica cultivar-group)]	gi|157355177|emb|CAO48553.1|	307	1e-83	192	79	unnamed protein product [Vitis vinifera]	jgi|Phypa1_1|185033	330	7e-91	189	84	estExt_gwp_gw1.C_790146	ref|NP_001063520.1|	308	2e-82	189	81	Os09g0485900 [Oryza sativa (japonica cultivar-group)] sp|P49210|RL9_ORYSJ 60S ribosomal protein L9 gb|AAP92747.1| ribosomal L9-like protein [Oryza sativa (japonica cultivar-group)] dbj|BAF25434.1| Os09g0485900 [Oryza sativa (japonica cultivar-group)] gb|E	gi|157549446|gb|EX350677.1|EX350677	1635	0	870	98	GQ03109.B7_C23 GQ031 - Xylem Scrapings (Normalized library) Picea glauca cDNA clone GQ03109_C23 5', mRNA sequence	gi|157549446|gb|EX350677.1|EX350677
WS02711_F02	EF081555	27	129	264	209	15	617	AT5G16900.1	38.9	0.003	50	40	| Symbols: | leucine-rich repeat protein kinase, putative | chr5:5555257-5559718 FORWARD	eugene3.00160778	37	0.011	63	30	gi|125594939|gb|EAZ34998.1|	49.3	9e-06	69	39	hypothetical protein OsJ_018481 [Oryza sativa (japonica cultivar-group)]	gi|157347416|emb|CAO18053.1|	40.8	0.001	62	33	unnamed protein product [Vitis vinifera]	jgi|Phypa1_1|75743	34.7	0.048	57	33	fgenesh1_pg.scaffold_55000006	gb|EAZ34998.1|	49.3	0.0002	69	39	hypothetical protein OsJ_018481 [Oryza sativa (japonica cultivar-group)]	gi|157643216|gb|EX444298.1|EX444298	351	4e-95	213	95	GQ04110.B7_I13 GQ041 - Shoot tip - Dormant (Normalized) Picea glauca cDNA clone GQ04110_I13 5', mRNA sequence	gi|157643216|gb|EX444298.1|EX444298
WS02711_F05	EF081860	28	130	786	337	15	1268	AT1G56450.1	362	1e-100	223	74	| Symbols: PBG1 | PBG1 (20S proteasome beta subunit G1); peptidase | chr1:21145635-21147851 FORWARD	estExt_Genewise1_v1.C_LG_XVIII1299	360	1e-99	226	73	gi|125606323|gb|EAZ45359.1|	340	4e-93	227	70	hypothetical protein OsJ_028842 [Oryza sativa (japonica cultivar-group)]	gi|157337465|emb|CAO21811.1|	382	1e-106	223	79	unnamed protein product [Vitis vinifera]	jgi|Phypa1_1|109423	343	1e-94	248	67	estExt_fgenesh1_kg.C_30009	gb|AAC32074.1|	362	3e-98	223	75	20S proteasome beta subunit PBG1 [Arabidopsis thaliana]	gi|157638503|gb|EX439585.1|EX439585	1826	0	953	99	GQ04010.B7_P12 GQ040 - Shoot tip - Active growth (Normalized) Picea glauca cDNA clone GQ04010_P12 5', mRNA sequence	gi|157638503|gb|EX439585.1|EX439585
WS02711_F10	EF085236	31	70	1476	355	15	1916	AT1G20620.1	792	0	489	74	| Symbols: SEN2, CAT3 | CAT3 (CATALASE 3); catalase | chr1:7143132-7146183 FORWARD	estExt_fgenesh4_pm.C_LG_V0695	785	0	489	73	gi|108706015|gb|ABF93810.1|	773	0	489	71	Catalase-1, putative, expressed [Oryza sativa (japonica cultivar-group)]	gi|19070130|gb|AAL83720.1|AF236127_1	801	0	489	76	catalase [Vitis vinifera]	jgi|Phypa1_1|64727	805	0	492	75	fgenesh1_pg.scaffold_3000179	emb|CAD42909.1|	805	0	489	75	catalase [Prunus persica]	gi|157508888|gb|EX310119.1|EX310119	1725	0	898	99	GQ01312.T3_P07 GQ013 - Elongating ROOTS tips - sapplings Picea glauca cDNA clone GQ01312_P07 5', mRNA sequence	gi|157508888|gb|EX310119.1|EX310119
WS02711_F11	EF086824	27	247	846	305	19	1417	AT3G19910.1	217	2e-56	277	43	| Symbols: | zinc finger (C3HC4-type RING finger) family protein | chr3:6926503-6929330 FORWARD	estExt_fgenesh4_pg.C_LG_VII0699	213	2e-55	256	45	gi|113632011|dbj|BAF25692.1|	213	9e-55	273	44	Os09g0535100 [Oryza sativa (japonica cultivar-group)]	gi|157352596|emb|CAO44394.1|	181	2e-45	285	38	unnamed protein product [Vitis vinifera]	jgi|Phypa1_1|135034	214	1e-55	259	47	e_gw1.116.123.1	gb|ABO83792.1|	224	1e-56	294	44	Zinc finger, RING-type [Medicago truncatula]	gi|157565049|gb|EX366277.1|EX366277	1580	0	825	98	GQ03211.B7_C10 GQ032 - Shoot tip (Normalized library) Picea glauca cDNA clone GQ03211_C10 5', mRNA sequence	gi|157565049|gb|EX366277.1|EX366277
WS02711_F24	EF084990	27	153	495	259	15	922	AT1G19910.1	211	4e-55	165	70	| Symbols: AVA-2PE, ATVHA-C2, AVA-P2 | AVA-P2 (vacuolar-H+-pumping ATPase 16 kDa proteolipid subunit 2); ATPase | chr1:6913308-6914313 FORWARD	estExt_Genewise1_v1.C_LG_II1918	211	4e-55	165	70	gi|125578635|gb|EAZ19781.1|	210	5e-54	165	69	hypothetical protein OsJ_033990 [Oryza sativa (japonica cultivar-group)]	gi|157335213|emb|CAO61043.1|	208	8e-54	161	70	unnamed protein product [Vitis vinifera]	jgi|Phypa1_1|111402	206	1e-53	164	68	e_gw1.2.683.1	dbj|BAA75515.1|	213	1e-53	165	70	vacuolar H+-ATPase c subunit [Citrus unshiu] dbj|BAA89594.1| vacuolar H+-ATPase c subunit [Citrus unshiu]	gi|157544563|gb|EX345794.1|EX345794	1711	0	899	99	GQ03103.B7_J07 GQ031 - Xylem Scrapings (Normalized library) Picea glauca cDNA clone GQ03103_J07 5', mRNA sequence	gi|157544563|gb|EX345794.1|EX345794
WS02711_G07	EF082008	28	143	660	268	15	1086	AT4G14540.1	200	2e-51	135	76	| Symbols: | CCAAT-box binding transcription factor subunit B (NF-YB) (HAP3 ) (AHAP3) family | chr4:8344659-8345144 FORWARD	gw1.XIV.3795.1	204	6e-53	133	77	gi|73919925|sp|Q60EQ4.2|NFYB3_ORYSJ	191	3e-48	134	73	Nuclear transcription factor Y subunit B-3 (OsNF-YB-3) (Transcriptional activator HAP3B)	gi|157351002|emb|CAO41159.1|	203	2e-52	147	72	unnamed protein product [Vitis vinifera]	jgi|Phypa1_1|96394	209	3e-54	127	84	fgenesh1_pg.scaffold_302000018	emb|CAN64334.1|	203	1e-50	137	72	hypothetical protein [Vitis vinifera]	gi|157560214|gb|EX361445.1|EX361445	1818	0	948	99	GQ03204.B7_L08 GQ032 - Shoot tip (Normalized library) Picea glauca cDNA clone GQ03204_L08 5', mRNA sequence	gi|157560214|gb|EX361445.1|EX361445
WS02711_G09	EF085134	28	127	978	369	15	1489	AT5G55610.1	253	2e-67	334	46	| Symbols: | similar to conserved hypothetical protein [Medicago truncatula] (GB:ABE92111.1) | chr5:22543207-22545084 FORWARD	grail3.0032008501	227	2e-59	210	55	gi|77555808|gb|ABA98604.1|	218	5e-56	261	47	expressed protein [Oryza sativa (japonica cultivar-group)]	gi|157353181|emb|CAO45104.1|	276	3e-74	327	49	unnamed protein product [Vitis vinifera]	jgi|Phypa1_1|86611	220	2e-57	281	46	fgenesh1_pg.scaffold_148000018	emb|CAN73197.1|	276	3e-72	327	49	hypothetical protein [Vitis vinifera]	gi|157562354|gb|EX363585.1|EX363585	1778	0	913	99	GQ03207.B7_K01 GQ032 - Shoot tip (Normalized library) Picea glauca cDNA clone GQ03207_K01 5', mRNA sequence	gi|157562354|gb|EX363585.1|EX363585
WS02711_G11	EF085668	27	114	246	246	14	620	AT3G24880.1	28.9	2.7	63	31	| Symbols: | DNA binding | chr3:9086464-9095544 REVERSE	eugene3.00060718	40	0.001	55	38	gi|1815628|gb|AAC49627.1|	32.3	1.1	49	30	metallothionein-like type 2	gi|157345949|emb|CAO15646.1|	36.2	0.029	56	37	unnamed protein product [Vitis vinifera]	jgi|Phypa1_1|92722	30.4	0.91	86	29	fgenesh1_pg.scaffold_229000051	gb|AAX92705.1|	93.2	1e-17	58	77	metallothionein-like protein class II [Picea abies]	gi|157624521|gb|EX425603.1|EX425603	1172	0	603	99	GQ03811.B7_B11 GQ038 - Stem - Active growth Picea glauca cDNA clone GQ03811_B11 5', mRNA sequence	gi|157624521|gb|EX425603.1|EX425603
WS02711_G16	EF082111	32	39	519	172	15	745	AT2G41470.1	162	2e-40	121	59	| Symbols: | embryo-specific protein-related | chr2:17299223-17303407 REVERSE	estExt_Genewise1_v1.C_LG_XV3031	152	3e-37	153	50	gi|113531686|dbj|BAF04069.1|	129	1e-29	157	45	Os01g0172800 [Oryza sativa (japonica cultivar-group)]	gi|157355907|emb|CAO49764.1|	152	4e-37	147	49	unnamed protein product [Vitis vinifera]	jgi|Phypa1_1|142182	47.4	1e-05	96	30	e_gw1.188.51.1	ref|NP_181678.1|	162	2e-38	121	59	embryo-specific protein-related [Arabidopsis thaliana] gb|AAC23732.1| unknown protein [Arabidopsis thaliana]	gi|157620301|gb|EX421383.1|EX421383	1394	0	727	99	GQ03718.B7_J20 GQ037 - Shoot tip - Dormant Picea glauca cDNA clone GQ03718_J20 5', mRNA sequence	gi|157620301|gb|EX421383.1|EX421383
WS02711_G22	EF081927	28	42	735	343	15	1135	AT5G19140.1	270	1e-72	237	55	| Symbols: | auxin/aluminum-responsive protein, putative | chr5:6423400-6425787 FORWARD	grail3.0009049102	266	1e-71	230	56	gi|77548680|gb|ABA91477.1|	260	6e-69	230	56	Stem-specific protein TSJT1, putative, expressed [Oryza sativa (japonica cultivar-group)]	gi|147805616|emb|CAN71784.1|	206	5e-53	234	43	hypothetical protein [Vitis vinifera]	jgi|Phypa1_1|235089	229	2e-60	233	47	estExt_fgenesh2_pm.C_1260013	gb|AAK50814.1|AF363286_1	275	4e-72	234	58	aluminium induced protein [Avicennia marina]	gi|157585290|gb|EX386518.1|EX386518	1637	0	858	99	GQ03310.B7_J18 GQ033 - Terminal leader (Normalized library) Picea glauca cDNA clone GQ03310_J18 5', mRNA sequence	gi|157585290|gb|EX386518.1|EX386518
WS02711_H01	EF081482	27	58	252	210	15	535	AT5G18920.1	83.6	7e-17	58	53	| Symbols: | similar to Os05g0404300 [Oryza sativa (japonica cultivar-group)] (GB:NP_001055502.1); contains InterPro domain CHCH; (InterPro:IPR010625) | chr5:6310097-6310625 FORWARD	fgenesh4_pg.C_LG_VIII001790	75.1	3e-14	52	50	gi|50878444|gb|AAT85218.1|	75.5	9e-14	55	54	unknown protein [Oryza sativa (japonica cultivar-group)]	gi|157336378|emb|CAO71063.1|	77	1e-14	55	52	unnamed protein product [Vitis vinifera]	jgi|Phypa1_1|63707	58.5	2e-09	92	33	fgenesh1_pg.scaffold_1000081	gb|AAM62719.1|	83.6	6e-15	58	53	unknown [Arabidopsis thaliana]	gi|157605824|gb|EX407048.1|EX407048	957	0	503	99	GQ03517.B7_J07 GQ035 - Needles - End of season Picea glauca cDNA clone GQ03517_J07 5', mRNA sequence	gi|157605824|gb|EX407048.1|EX407048
WS02711_H02	EF081664	27	481	99	403	16	999	AT5G05000.1	354	6e-98	285	60	| Symbols: ATTOC34, OEP34, TOC34 | ATTOC34/OEP34 (Translocase of chloroplast 34) | chr5:1474263-1475773 REVERSE	estExt_fgenesh4_pm.C_LG_XIV0229	331	4e-91	282	58	gi|108707091|gb|ABF94886.1|	374	1e-103	285	65	Translocase of chloroplast 34, putative, expressed [Oryza sativa (japonica cultivar-group)]	gi|157359138|emb|CAO67058.1|	396	1e-110	286	69	unnamed protein product [Vitis vinifera]	jgi|Phypa1_1|211678	404	1e-113	283	66	estExt_Genewise1.C_720121	gb|AAS47580.1|	404	1e-111	283	66	chloroplast Toc34-1 [Physcomitrella patens]	gi|157506689|gb|EX307920.1|EX307920	1796	0	906	100	GQ01306.T3_J07 GQ013 - Elongating ROOTS tips - sapplings Picea glauca cDNA clone GQ01306_J07 5', mRNA sequence	gi|157506689|gb|EX307920.1|EX307920
WS02711_H03	EF082999	28	279	678	433	15	1405	AT4G13040.2	148	7e-36	92	76	| Symbols: | AP2 domain-containing transcription factor family protein | chr4:7614289-7615307 FORWARD	eugene3.00002518	106	4e-23	147	42	gi|113536431|dbj|BAF08814.1|	160	7e-39	196	46	Os02g0499000 [Oryza sativa (japonica cultivar-group)]	gi|147865523|emb|CAN81560.1|	191	1e-48	200	53	hypothetical protein [Vitis vinifera]	jgi|Phypa1_1|150462	148	9e-36	91	74	e_gw1.317.27.1	emb|CAN81560.1|	191	8e-47	200	53	hypothetical protein [Vitis vinifera]	gi|157635288|gb|EX436370.1|EX436370	1832	0	924	100	GQ04002.B7_F23 GQ040 - Shoot tip - Active growth (Normalized) Picea glauca cDNA clone GQ04002_F23 5', mRNA sequence	gi|157635288|gb|EX436370.1|EX436370
WS02711_H09	EF081513	27	141	213	287	15	656	AT1G61700.1	142	2e-34	71	90	| Symbols: | DNA-directed RNA polymerase II, putative (RPB10) | chr1:22790770-22791777 FORWARD	estExt_fgenesh4_pm.C_280042	146	1e-35	69	98	gi|62733950|gb|AAX96059.1|	145	1e-34	74	91	dna-directed rna polymerase ii 8.2 kda polypeptide (ec 2.7.7.6)(rpb10) (rp10) (abc10) [Oryza sativa (japonica cultivar-group)]	gi|157358442|emb|CAO66102.1|	137	1e-32	64	98	unnamed protein product [Vitis vinifera]	jgi|Phypa1_1|187813	142	2e-34	69	95	estExt_gwp_gw1.C_1110066	gb|ABF70104.1|	145	2e-33	70	95	DNA-directed RNA polymerase II 8.2 kDa polypeptide, putative [Musa balbisiana]	gi|157631635|gb|EX432717.1|EX432717	1148	0	639	97	GQ03911.B7_F24 GQ039 - Stem - Dormant Picea glauca cDNA clone GQ03911_F24 5', mRNA sequence	gi|157631635|gb|EX432717.1|EX432717
WS02711_H12	EF081811	29	10	369	182	15	576	AT1G28150.1	89.7	1e-18	75	60	| Symbols: | similar to Os04g0528100 [Oryza sativa (japonica cultivar-group)] (GB:NP_001053373.1) | chr1:9835109-9835829 REVERSE	estExt_fgenesh4_pg.C_LG_IV0308	95.5	2e-20	97	51	gi|38344453|emb|CAE05659.2|	97.1	3e-20	91	57	OSJNBa0038O10.25 [Oryza sativa (japonica cultivar-group)]	gi|157341486|emb|CAO62041.1|	95.5	4e-20	76	59	unnamed protein product [Vitis vinifera]	jgi|Phypa1_1|171390	94	6e-20	76	57	estExt_fgenesh1_pg.C_2900004	ref|NP_001053373.1|	97.1	6e-19	91	57	Os04g0528100 [Oryza sativa (japonica cultivar-group)] emb|CAD41189.1| OSJNBa0074L08.1 [Oryza sativa (japonica cultivar-group)] emb|CAE05659.2| OSJNBa0038O10.25 [Oryza sativa (japonica cultivar-group)] dbj|BAF15287.1| Os04g0528100 [Oryza sativa (japonica c	gi|157593910|gb|EX395138.1|EX395138	1082	0	554	99	GQ03404.B7_B07 GQ034 - Needles - Mid-season Picea glauca cDNA clone GQ03404_B07 5', mRNA sequence	gi|157593910|gb|EX395138.1|EX395138
WS02711_H14	EF081691	26	261	342	608	15	1226	AT1G53400.1	157	1e-38	110	63	| Symbols: | similar to unknown protein [Arabidopsis thaliana] (TAIR:AT1G16960.1); similar to unknown protein [Oryza sativa (japonica cultivar-group)] (GB:BAB63530.1); similar to Os09g0345000 [Oryza sativa (japonica cultivar-group)] (GB:NP_001062935.1); c	estExt_fgenesh4_pm.C_LG_XI0246	164	1e-40	113	66	gi|15289832|dbj|BAB63530.1|	161	3e-39	113	67	unknown protein [Oryza sativa Japonica Group]	gi|157354698|emb|CAO48016.1|	168	1e-41	113	69	unnamed protein product [Vitis vinifera]	jgi|Phypa1_1|171509	166	3e-41	115	67	estExt_fgenesh1_pg.C_2960003	dbj|BAB63530.1|	161	7e-38	113	67	unknown protein [Oryza sativa (japonica cultivar-group)]	gi|157616067|gb|EX417149.1|EX417149	1626	0	855	98	GQ03707.B7_A18 GQ037 - Shoot tip - Dormant Picea glauca cDNA clone GQ03707_A18 5', mRNA sequence	gi|157616067|gb|EX417149.1|EX417149
WS02711_H18	EF081728	26	183	534	253	15	985	AT2G40490.1	386	1e-107	247	78	| Symbols: HEME2 | HEME2; uroporphyrinogen decarboxylase | chr2:16920039-16922066 FORWARD	estExt_fgenesh4_pg.C_LG_XIX0326	391	1e-109	239	79	gi|108708034|gb|ABF95829.1|	396	1e-110	239	80	Uroporphyrinogen decarboxylase, chloroplast precursor, putative, expressed [Oryza sativa (japonica cultivar-group)]	gi|157351289|emb|CAO41476.1|	356	2e-98	219	79	unnamed protein product [Vitis vinifera]	jgi|Phypa1_1|188035	348	2e-96	248	70	estExt_gwp_gw1.C_1140122	gb|EAZ26846.1|	396	1e-108	239	80	hypothetical protein OsJ_010329 [Oryza sativa (japonica cultivar-group)]	gi|157568097|gb|EX369325.1|EX369325	1515	0	810	98	GQ03216.B7_H16 GQ032 - Shoot tip (Normalized library) Picea glauca cDNA clone GQ03216_H16 5', mRNA sequence	gi|157568097|gb|EX369325.1|EX369325
WS02711_H20	EF081928	27	81	627	137	15	860	AT2G36145.1	151	5e-37	187	47	| Symbols: | similar to Os01g0862200 [Oryza sativa (japonica cultivar-group)] (GB:NP_001044880.1) | chr2:15175650-15176452 FORWARD	gw1.VI.698.1	164	7e-41	130	59	gi|113534411|dbj|BAF06794.1|	163	5e-40	128	57	Os01g0862200 [Oryza sativa (japonica cultivar-group)]	gi|157346179|emb|CAO15876.1|	173	2e-43	135	62	unnamed protein product [Vitis vinifera]	jgi|Phypa1_1|48298	160	1e-39	129	58	gw1.36.273.1	emb|CAN74693.1|	173	1e-41	135	62	hypothetical protein [Vitis vinifera]	gi|157594147|gb|EX395375.1|EX395375	1515	0	809	98	GQ03404.B7_L15 GQ034 - Needles - Mid-season Picea glauca cDNA clone GQ03404_L15 5', mRNA sequence	gi|157594147|gb|EX395375.1|EX395375
WS02711_H23	EF081929	28	556	186	228	15	985	AT1G67880.1	32.3	0.48	27	44	| Symbols: | glycosyl transferase family 17 protein | chr1:25457744-25459116 REVERSE	eugene3.48910001	33.1	0.3	60	33	gi|77548604|gb|ABA91401.1|	30.4	8.5	44	25	Calcium-transporting ATPase 4, plasma membrane-type, putative, expressed [Oryza sativa (japonica cultivar-group)]	gi|147820590|emb|CAN72101.1|	30	4.1	40	37	hypothetical protein [Vitis vinifera]	jgi|Phypa1_1|161717	28.5	6.6	36	36	estExt_fgenesh1_pg.C_350099	ref|XP_612378.2|	37.4	1.5	50	38	PREDICTED: similar to Homeobox protein OTX1 (Orthodenticle homolog 1) [Bos taurus]	gi|157633891|gb|EX434973.1|EX434973	1039	0	556	98	GQ03917.B7_J12 GQ039 - Stem - Dormant Picea glauca cDNA clone GQ03917_J12 5', mRNA sequence	gi|157633891|gb|EX434973.1|EX434973
WS02711_H24	EF082235	27	43	459	132	15	649	AT3G54420.1	100	1e-21	115	43	| Symbols: ATCHITIV, CHIV, ATEP3 | ATEP3 (Arabidopsis thaliana chitinase class IV); chitinase | chr3:20156913-20158012 FORWARD	gw1.XIX.2366.1	116	1e-26	115	46	gi|38345417|emb|CAD41540.2|	101	2e-21	124	41	OSJNBb0091E11.8 [Oryza sativa (japonica cultivar-group)]	gi|33329392|gb|AAQ10093.1|	114	7e-26	115	49	class IV chitinase [Vitis vinifera]	jgi|Phypa1_1|150026	62.8	2e-10	115	33	e_gw1.309.65.1	gb|AAA85364.1|	193	8e-48	142	69	chitinase [Picea glauca]	gi|157628808|gb|EX429890.1|EX429890	868	0	438	100	GQ03903.B7_K19 GQ039 - Stem - Dormant Picea glauca cDNA clone GQ03903_K19 5', mRNA sequence	gi|157628808|gb|EX429890.1|EX429890
WS02711_I03	EF085237	27	543	900	518	20	1981	AT1G15750.4	399	1e-111	320	65	| Symbols: WSIP1, TPL | TPL/WSIP1 (WUS-INTERACTING PROTEIN 1) | chr1:5415081-5420354 REVERSE	eugene3.00870016	417	1e-116	329	66	gi|113623024|dbj|BAF22969.1|	430	1e-120	328	67	Os08g0162100 [Oryza sativa (japonica cultivar-group)]	gi|157341658|emb|CAO62213.1|	425	1e-119	327	67	unnamed protein product [Vitis vinifera]	jgi|Phypa1_1|234967	449	1e-126	321	71	estExt_fgenesh2_pm.C_990019	ref|NP_001061055.1|	430	1e-118	328	67	Os08g0162100 [Oryza sativa (japonica cultivar-group)] dbj|BAF22969.1| Os08g0162100 [Oryza sativa (japonica cultivar-group)] gb|EAZ05686.1| hypothetical protein OsI_026918 [Oryza sativa (indica cultivar-group)]	gi|157563906|gb|EX365134.1|EX365134	1748	0	890	99	GQ03209.B7_P04 GQ032 - Shoot tip (Normalized library) Picea glauca cDNA clone GQ03209_P04 5', mRNA sequence	gi|157563906|gb|EX365134.1|EX365134
WS02711_I04	EF081930	27	30	819	199	15	1063	AT1G01630.1	248	6e-66	228	50	| Symbols: | SEC14 cytosolic factor, putative / phosphoglyceride transfer protein, putative | chr1:229206-230675 FORWARD	gw1.III.2543.1	248	6e-66	227	51	gi|113534796|dbj|BAF07179.1|	208	2e-53	226	43	Os01g0926800 [Oryza sativa (japonica cultivar-group)]	gi|147860850|emb|CAN83160.1|	254	1e-67	252	50	hypothetical protein [Vitis vinifera]	jgi|Phypa1_1|119997	231	4e-61	236	47	e_gw1.31.344.1	gb|AAL37896.1|AF443118_1	264	6e-69	226	54	polyphosphoinositide binding protein [Gossypium hirsutum]	gi|157638001|gb|EX439083.1|EX439083	1685	0	925	98	GQ04009.B7_K05 GQ040 - Shoot tip - Active growth (Normalized) Picea glauca cDNA clone GQ04009_K05 5', mRNA sequence	gi|157638001|gb|EX439083.1|EX439083
WS02711_I06	EF081931	29	59	474	416	15	964	AT2G18196.1	144	6e-35	140	52	| Symbols: | copper chaperone (CCH)-related | chr2:7927875-7929242 REVERSE	grail3.0051003801	151	7e-37	139	53	gi|21426116|gb|AAM52313.1|AC105363_2	126	1e-28	140	51	Unknown protein [Oryza sativa (japonica cultivar-group)]	gi|157356678|emb|CAO62873.1|	153	2e-37	156	51	unnamed protein product [Vitis vinifera]	jgi|Phypa1_1|112087	58.2	8e-09	68	44	e_gw1.3.274.1	emb|CAN73635.1|	153	2e-35	139	56	hypothetical protein [Vitis vinifera]	gi|50146522|gb|CO475074.1|CO475074	1096	0	557	99	GQ00610.B3.1_O15 GQ006: Cambium and phloem from mature trees Picea glauca cDNA clone GenomeQuebec_Id:GQ00610O15 5', mRNA sequence	gi|50146522|gb|CO475074.1|CO475074
WS02711_I12	EF085095	29	265	1824	98	15	2202	AT4G11740.1	333	2e-91	640	39	| Symbols: SAY1 | SAY1 | chr4:7071949-7075250 FORWARD	eugene3.00030950	359	4e-99	649	40	gi|113624390|dbj|BAF24335.1|	351	4e-96	637	39	Os08g0546400 [Oryza sativa (japonica cultivar-group)]	gi|147818808|emb|CAN71799.1|	349	8e-96	639	40	hypothetical protein [Vitis vinifera]	jgi|Phypa1_1|2562	53.1	7e-07	64	37	gw1.370.12.1	ref|NP_001062421.1|	351	1e-94	637	39	Os08g0546400 [Oryza sativa (japonica cultivar-group)] dbj|BAD09234.1| unknown protein [Oryza sativa (japonica cultivar-group)] dbj|BAF24335.1| Os08g0546400 [Oryza sativa (japonica cultivar-group)]	gi|157640228|gb|EX441310.1|EX441310	1687	0	875	99	GQ04102.B7_J21 GQ041 - Shoot tip - Dormant (Normalized) Picea glauca cDNA clone GQ04102_J21 5', mRNA sequence	gi|157640228|gb|EX441310.1|EX441310
WS02711_I14	EF082236	28	34	327	890	14	1265	AT4G27220.1	96.7	3e-20	209	32	| Symbols: | disease resistance protein (NBS-LRR class), putative | chr4:13633959-13636718 REVERSE	fgenesh4_pg.C_scaffold_640000001	98.6	8e-21	207	34	gi|113534012|dbj|BAF06395.1|	105	4e-22	182	36	Os01g0788500 [Oryza sativa (japonica cultivar-group)]	gi|157353509|emb|CAO45465.1|	114	3e-25	225	33	unnamed protein product [Vitis vinifera]	jgi|Phypa1_1|145827	77	2e-14	131	39	e_gw1.234.32.1	gb|EAY76104.1|	105	8e-21	182	36	hypothetical protein OsI_003951 [Oryza sativa (indica cultivar-group)]	gi|157585072|gb|EX386300.1|EX386300	848	0	584	93	GQ03310.B7_A10 GQ033 - Terminal leader (Normalized library) Picea glauca cDNA clone GQ03310_A10 5', mRNA sequence	gi|157585072|gb|EX386300.1|EX386300
WS02711_I17	EF081577	27	45	315	319	15	694	AT4G08230.1	60.1	1e-09	50	54	| Symbols: | glycine-rich protein | chr4:5188044-5189571 REVERSE	grail3.0003073802	73.6	1e-13	98	40	gi|29893606|gb|AAP06860.1|	63.2	7e-10	50	57	hypothetical protein [Oryza sativa (japonica cultivar-group)]	gi|147801093|emb|CAN71044.1|	68.2	8e-12	98	37	hypothetical protein [Vitis vinifera]	jgi|Phypa1_1|234147	30.4	1.1	62	22	estExt_fgenesh2_pg.C_1220041	emb|CAN71044.1|	68.2	4e-10	98	37	hypothetical protein [Vitis vinifera]	gi|157567372|gb|EX368600.1|EX368600	1332	0	676	99	GQ03214.B7_H23 GQ032 - Shoot tip (Normalized library) Picea glauca cDNA clone GQ03214_H23 5', mRNA sequence	gi|157567372|gb|EX368600.1|EX368600
WS02711_I19	EF085221	27	167	1497	427	14	2105	AT5G03040.1	238	8e-63	358	43	| Symbols: IQD2 | IQD2 (IQ-domain 2); calmodulin binding | chr5:710378-712405 REVERSE	gw1.X.2533.1	274	2e-73	461	41	gi|54306075|gb|AAV33309.1|	244	7e-64	361	44	putative SF16 protein [Oryza sativa (japonica cultivar-group)]	gi|147809623|emb|CAN66644.1|	278	2e-74	484	39	hypothetical protein [Vitis vinifera]	jgi|Phypa1_1|152658	282	5e-76	352	45	e_gw1.372.41.1	emb|CAN66644.1|	278	1e-72	484	39	hypothetical protein [Vitis vinifera]	gi|157624558|gb|EX425640.1|EX425640	1746	0	912	99	GQ03811.B7_D01 GQ038 - Stem - Active growth Picea glauca cDNA clone GQ03811_D01 5', mRNA sequence	gi|157624558|gb|EX425640.1|EX425640
WS02711_I24	EF082237	27	23	903	300	15	1241	AT3G09970.1	369	1e-102	299	58	| Symbols: | calcineurin-like phosphoesterase family protein | chr3:3063818-3065342 FORWARD	eugene3.00021454	371	1e-103	300	58	gi|113564295|dbj|BAF14638.1|	350	4e-96	314	53	Os04g0409500 [Oryza sativa (japonica cultivar-group)]	gi|157346253|emb|CAO15950.1|	352	4e-97	299	56	unnamed protein product [Vitis vinifera]	jgi|Phypa1_1|135304	355	3e-98	301	56	e_gw1.118.67.1	ref|NP_566364.1|	369	1e-100	299	58	calcineurin-like phosphoesterase family protein [Arabidopsis thaliana] gb|AAF04426.1|AC010927_19 unknown protein [Arabidopsis thaliana] gb|AAN12986.1| unknown protein [Arabidopsis thaliana]	gi|157624124|gb|EX425206.1|EX425206	1691	0	873	99	GQ03810.B7_A06 GQ038 - Stem - Active growth Picea glauca cDNA clone GQ03810_A06 5', mRNA sequence	gi|157624124|gb|EX425206.1|EX425206
WS02711_J01	EF082238	27	505	240	220	15	980	AT3G18790.1	337	5e-93	273	61	| Symbols: | similar to 2 coiled coil domains of eukaryotic ori (GB:BAD19345.1); contains InterPro domain Isy1-like splicing; (InterPro:IPR009360) | chr3:6477859-6478761 FORWARD	fgenesh4_pg.C_scaffold_20468000001	28.1	9.4	33	36	gi|125582786|gb|EAZ23717.1|	313	4e-85	286	56	hypothetical protein OsJ_007200 [Oryza sativa (japonica cultivar-group)]	gi|147773415|emb|CAN60270.1|	370	1e-102	271	68	hypothetical protein [Vitis vinifera]	jgi|Phypa1_1|107405	333	1e-91	269	63	estExt_fgenesh1_pm.C_1580013	emb|CAN60270.1|	370	1e-100	271	68	hypothetical protein [Vitis vinifera]	gi|157639339|gb|EX440421.1|EX440421	1608	0	847	98	GQ04013.B7_E01 GQ040 - Shoot tip - Active growth (Normalized) Picea glauca cDNA clone GQ04013_E01 5', mRNA sequence	gi|157639339|gb|EX440421.1|EX440421
WS02711_J02	EF082560	28	170	627	261	15	1073	AT5G14240.1	189	2e-48	249	43	| Symbols: | similar to Os01g0184800 [Oryza sativa (japonica cultivar-group)] (GB:NP_001042236.1); similar to phosducin-like 3 [Homo sapiens] (GB:NP_076970.1); contains InterPro domain Thioredoxin-like fold; (InterPro:IPR012336); contains InterPro domain	eugene3.00012103	205	5e-53	248	46	gi|113531767|dbj|BAF04150.1|	212	1e-54	247	46	Os01g0184800 [Oryza sativa (japonica cultivar-group)]	gi|157345300|emb|CAO14598.1|	216	3e-56	248	47	unnamed protein product [Vitis vinifera]	jgi|Phypa1_1|218901	164	9e-41	245	40	estExt_Genewise1.C_1650034	gb|EAY72816.1|	213	1e-53	247	46	hypothetical protein OsI_000663 [Oryza sativa (indica cultivar-group)]	gi|157518075|gb|EX319306.1|EX319306	1223	0	633	99	GQ02814.SP6_B11 GQ028 - Cambium / phloem scrappings (Normalized library ) Picea glauca cDNA clone GQ02814_B11 3', mRNA sequence	gi|157518075|gb|EX319306.1|EX319306
WS02711_J07	EF082099	27	69	513	461	15	1058	AT4G04330.1	170	2e-42	161	53	| Symbols: | similar to unnamed protein product [Ostreococcus tauri] (GB:CAL56420.1); similar to Os08g0425200 [Oryza sativa (japonica cultivar-group)] (GB:NP_001061837.1) | chr4:2116698-2118561 REVERSE	gw1.XI.1469.1	167	1e-41	120	68	gi|125603465|gb|EAZ42790.1|	176	8e-44	147	59	hypothetical protein OsJ_026273 [Oryza sativa (japonica cultivar-group)]	gi|157360442|emb|CAO69665.1|	179	6e-45	172	54	unnamed protein product [Vitis vinifera]	jgi|Phypa1_1|131396	144	7e-35	121	60	e_gw1.88.213.1	ref|NP_001061837.1|	176	2e-42	147	59	Os08g0425200 [Oryza sativa (japonica cultivar-group)] dbj|BAC98560.1| unknown protein [Oryza sativa (japonica cultivar-group)] dbj|BAF23751.1| Os08g0425200 [Oryza sativa (japonica cultivar-group)] gb|EAZ07047.1| hypothetical protein OsI_028279 [Oryza sati	gi|157576489|gb|EX377717.1|EX377717	1253	0	692	97	GQ03235.B7_G22 GQ032 - Shoot tip (Normalized library) Picea glauca cDNA clone GQ03235_G22 5', mRNA sequence	gi|157576489|gb|EX377717.1|EX377717
WS02711_J08	EF085046	28	35	1170	555	15	1775	AT5G64020.1	451	1e-127	360	56	| Symbols: | similar to unknown protein [Arabidopsis thaliana] (TAIR:AT2G37720.1); similar to leaf senescence protein-like [Oryza sativa (japonica cultivar-group)] (GB:BAD28782.1); similar to Os09g0397400 [Oryza sativa (japonica cultivar-group)] (GB:NP_00	eugene3.12580001	483	1e-136	340	62	gi|77556741|gb|ABA99537.1|	491	1e-138	353	61	expressed protein [Oryza sativa (japonica cultivar-group)]	gi|157344963|emb|CAO71691.1|	482	1e-136	341	62	unnamed protein product [Vitis vinifera]	jgi|Phypa1_1|187151	351	7e-97	343	50	estExt_gwp_gw1.C_1010135	gb|EAY83468.1|	495	1e-138	349	62	hypothetical protein OsI_037427 [Oryza sativa (indica cultivar-group)]	gi|157544152|gb|EX345383.1|EX345383	1693	0	886	99	GQ03103.B7.1_H05 GQ031 - Xylem Scrapings (Normalized library) Picea glauca cDNA clone GQ03103_H05 5', mRNA sequence	gi|157544152|gb|EX345383.1|EX345383
WS02711_J13	EF085006	28	66	111	1684	18	1879	AT3G22200.1	733	0	448	77	| Symbols: GABA-T, POP2 | POP2 (POLLEN-PISTIL INCOMPATIBILITY 2); 4-aminobutyrate transaminase | chr3:7835293-7838870 FORWARD	grail3.0024013201	756	0	467	77	gi|125602538|gb|EAZ41863.1|	731	0	448	76	hypothetical protein OsJ_025346 [Oryza sativa (japonica cultivar-group)]	gi|157355566|emb|CAO48966.1|	697	0	475	71	unnamed protein product [Vitis vinifera]	jgi|Phypa1_1|199163	654	0	472	66	estExt_gwp_gw1.C_3550028	gb|AAO92255.1|	745	0	448	79	gamma-aminobutyrate transaminase subunit precursor isozyme 1 [Lycopersicon esculentum]	gi|157615662|gb|EX416744.1|EX416744	1655	0	875	98	GQ03705.B7_P07 GQ037 - Shoot tip - Dormant Picea glauca cDNA clone GQ03705_P07 5', mRNA sequence	gi|157615662|gb|EX416744.1|EX416744
WS02711_J24	EF085096	30	37	420	238	15	710	AT3G04400.1	278	2e-75	140	96	| Symbols: EMB2171 | EMB2171 (EMBRYO DEFECTIVE 2171); structural constituent of ribosome | chr3:1167345-1168314 FORWARD	estExt_fgenesh4_pm.C_LG_X0137	281	2e-76	140	98	gi|13489168|gb|AAK27802.1|AC022457_5	283	3e-76	140	99	60S ribosomal protein L17 [Oryza sativa (japonica cultivar-group)]	gi|157336778|emb|CAO71463.1|	253	1e-67	125	99	unnamed protein product [Vitis vinifera]	jgi|Phypa1_1|215314	274	4e-74	140	95	estExt_Genewise1.C_1140068	ref|NP_001048495.1|	283	7e-75	140	99	Os02g0814700 [Oryza sativa (japonica cultivar-group)] ref|NP_001048912.1| Os03g0139100 [Oryza sativa (japonica cultivar-group)] ref|NP_001064806.1| Os10g0466700 [Oryza sativa (japonica cultivar-group)] gb|AAK27802.1|AC022457_5 60S ribosomal protein L17 [O	gi|157590646|gb|EX391874.1|EX391874	1350	0	693	99	GQ03321.B7_C05 GQ033 - Terminal leader (Normalized library) Picea glauca cDNA clone GQ03321_C05 5', mRNA sequence	gi|157590646|gb|EX391874.1|EX391874
WS02711_K02	EF084962	27	124	303	460	15	902	AT1G13950.1	158	5e-39	86	87	| Symbols: EIF-5A | EIF-5A (eukaryotic translation initiation factor 5A-1); translation initiation factor | chr1:4773628-4774665 FORWARD	estExt_fgenesh4_pm.C_LG_VIII0372	160	8e-40	86	86	gi|77555893|gb|ABA98689.1|	158	2e-38	87	86	Eukaryotic translation initiation factor 5A-2, putative, expressed [Oryza sativa (japonica cultivar-group)]	gi|157330558|emb|CAO47205.1|	162	5e-40	86	87	unnamed protein product [Vitis vinifera]	jgi|Phypa1_1|87545	152	3e-37	86	81	fgenesh1_pg.scaffold_158000101	gb|AAX92693.1|	183	6e-80	87	98	eukaryotic translation initiation factor 5A 4 [Picea abies]	gi|157506102|gb|EX307333.1|EX307333	1622	0	838	99	GQ01304.T3_N10 GQ013 - Elongating ROOTS tips - sapplings Picea glauca cDNA clone GQ01304_N10 5', mRNA sequence	gi|157506102|gb|EX307333.1|EX307333
WS02711_K04	EF084393	30	117	186	305	30	638	AT1G06350.1	30.8	0.76	33	48	| Symbols: | fatty acid desaturase family protein | chr1:1935509-1936788 REVERSE	grail3.0005057001	28.5	4	42	38	gi|22093627|dbj|BAC06923.1|	29.6	7.6	39	35	hypothetical protein [Oryza sativa Japonica Group]	gi|157330639|emb|CAO48436.1|	28.1	8.4	62	29	unnamed protein product [Vitis vinifera]	No significant hit						ref|XP_738775.1|	38.5	0.32	102	28	hypothetical protein PC401526.00.0 [Plasmodium chabaudi chabaudi] emb|CAH83762.1| hypothetical protein PC401526.00.0 [Plasmodium chabaudi]	gi|83401423|gb|DV995400.1|DV995400	521	1e-146	315	95	GQ02786.B3_A07 GQ099: Mixed spruce tissues Picea glauca cDNA clone GenomeQuebec_Id:GQ02786_A07 5', mRNA sequence	gi|83401423|gb|DV995400.1|DV995400
WS02711_K06	EF081934	27	28	702	170	14	914	AT4G02770.1	276	2e-74	145	89	| Symbols: PSAD-1 | PSAD-1 (photosystem I subunit D-1) | chr4:1229247-1229873 REVERSE	eugene3.00100819	284	5e-77	145	93	gi|29367391|gb|AAO72568.1|	271	3e-72	145	87	chloroplast photosystem I reaction center subunit II precursor-like protein [Oryza sativa (japonica cultivar-group)]	gi|157336462|emb|CAO71147.1|	288	8e-78	145	93	unnamed protein product [Vitis vinifera]	jgi|Phypa1_1|129602	259	2e-69	145	84	e_gw1.77.58.1	emb|CAN62373.1|	288	4e-76	145	93	hypothetical protein [Vitis vinifera]	gi|157593162|gb|EX394390.1|EX394390	1657	0	896	98	GQ03402.B7_A20 GQ034 - Needles - Mid-season Picea glauca cDNA clone GQ03402_A20 5', mRNA sequence	gi|157593162|gb|EX394390.1|EX394390
WS02711_K09	EF081745	28	38	438	365	15	856	AT5G28750.1	103	1e-22	119	53	| Symbols: | thylakoid assembly protein, putative | chr5:10784146-10785681 REVERSE	eugene3.00130402	104	9e-23	118	50	gi|41469490|gb|AAS07275.1|	103	8e-22	102	56	putative sec-independent protein transporter [Oryza sativa (japonica cultivar-group)]	gi|157352078|emb|CAO43068.1|	108	8e-24	104	55	unnamed protein product [Vitis vinifera]	jgi|Phypa1_1|234966	108	4e-24	94	65	estExt_fgenesh2_pm.C_990018	gb|AAS47586.1|	108	4e-22	94	65	chloroplast Tha4-1 [Physcomitrella patens]	gi|157599268|gb|EX400496.1|EX400496	1578	0	833	98	GQ03418.B7_K14 GQ034 - Needles - Mid-season Picea glauca cDNA clone GQ03418_K14 5', mRNA sequence	gi|157599268|gb|EX400496.1|EX400496
WS02711_K15	EF081649	28	90	453	233	15	791	AT5G09510.1	257	5e-69	139	89	| Symbols: | 40S ribosomal protein S15 (RPS15D) | chr5:2955699-2956555 REVERSE	estExt_fgenesh4_kg.C_LG_X0019	269	2e-72	140	94	gi|125599357|gb|EAZ38933.1|	264	3e-70	140	90	hypothetical protein OsJ_022416 [Oryza sativa (japonica cultivar-group)]	gi|157336613|emb|CAO71298.1|	272	4e-73	142	94	unnamed protein product [Vitis vinifera]	jgi|Phypa1_1|131980	270	7e-73	140	93	e_gw1.91.117.1	sp|O65059|RS15_PICMA	286	1e-75	142	100	40S ribosomal protein S15 gb|AAC32121.1| probable 40S ribosomal protein S15 [Picea mariana]	gi|157610259|gb|EX411483.1|EX411483	1518	0	774	99	GQ03610.B7_K14 GQ036 - Shoot tip - Active growth Picea glauca cDNA clone GQ03610_K14 5', mRNA sequence	gi|157610259|gb|EX411483.1|EX411483
WS02711_K16	EF082084	27	124	531	318	13	986	AT2G05530.1	34.7	0.097	65	30	| Symbols: | glycine-rich protein | chr2:2029752-2030317 FORWARD	estExt_Genewise1_v1.C_LG_V0351	54.7	9e-08	91	37	gi|113564367|dbj|BAF14710.1|	82.8	1e-15	125	37	Os04g0423400 [Oryza sativa (japonica cultivar-group)]	gi|14582465|gb|AAK69513.1|AF281656_1	77.4	2e-14	150	34	putative transcription factor [Vitis vinifera]	jgi|Phypa1_1|230763	36.6	0.024	136	26	fgenesh2_pg.scaffold_111000060	gb|AAV92158.1|	155	4e-36	112	70	abscisic acid water deficit stress and ripening inducible-like protein [Pseudotsuga menziesii var. menziesii] gb|AAV92160.1| abscisic acid water deficit stress and ripening inducible-like protein [Pseudotsuga menziesii var. menziesii] gb|AAV92161.1| absci	gi|157589026|gb|EX390254.1|EX390254	1310	0	677	99	GQ03316.B7_M08 GQ033 - Terminal leader (Normalized library) Picea glauca cDNA clone GQ03316_M08 5', mRNA sequence	gi|157589026|gb|EX390254.1|EX390254
WS02711_K17	EF084928	27	1130	267	225	15	1637	AT1G23740.1	428	1e-120	306	68	| Symbols: | oxidoreductase, zinc-binding dehydrogenase family protein | chr1:8398234-8399645 REVERSE	fgenesh4_pm.C_LG_XVI000502	450	1e-126	301	75	gi|125603246|gb|EAZ42571.1|	431	1e-120	338	65	hypothetical protein OsJ_026054 [Oryza sativa (japonica cultivar-group)]	gi|157358403|emb|CAO66063.1|	456	1e-128	301	76	unnamed protein product [Vitis vinifera]	jgi|Phypa1_1|153994	384	1e-107	306	62	e_gw1.407.27.1	ref|NP_001061691.1|	431	1e-119	338	65	Os08g0379400 [Oryza sativa (japonica cultivar-group)] dbj|BAD05410.1| putative oxidoreductase, zinc-binding [Oryza sativa (japonica cultivar-group)] dbj|BAD05630.1| putative oxidoreductase, zinc-binding [Oryza sativa (japonica cultivar-group)] dbj|BAF2360	gi|157630508|gb|EX431590.1|EX431590	1596	0	813	99	GQ03908.B7_F15 GQ039 - Stem - Dormant Picea glauca cDNA clone GQ03908_F15 5', mRNA sequence	gi|157630508|gb|EX431590.1|EX431590
WS02711_K20	EF081735	29	116	504	311	15	946	No significant hit						No significant hit					No significant hit						No significant hit						jgi|Phypa1_1|128823	28.9	4.8	27	40	e_gw1.72.17.1	gb|AAF75826.1|AF101790_1	49.7	0.0003	75	40	putative arabinogalactan/proline-rich protein [Pinus taeda]	gi|157623052|gb|EX424134.1|EX424134	1667	0	908	98	GQ03807.B7_C04 GQ038 - Stem - Active growth Picea glauca cDNA clone GQ03807_C04 5', mRNA sequence	gi|157623052|gb|EX424134.1|EX424134
WS02711_K21	EF081935	30	104	645	226	15	990	AT5G51440.1	137	1e-32	186	40	| Symbols: | 23.5 kDa mitochondrial small heat shock protein (HSP23.5-M) | chr5:20908468-20909239 FORWARD	estExt_fgenesh4_pg.C_LG_III0867	156	2e-38	220	43	gi|125583753|gb|EAZ24684.1|	139	1e-32	207	43	hypothetical protein OsJ_008167 [Oryza sativa (japonica cultivar-group)]	gi|157351712|emb|CAO42701.1|	151	1e-36	207	43	unnamed protein product [Vitis vinifera]	jgi|Phypa1_1|72790	110	2e-24	240	35	fgenesh1_pg.scaffold_38000175	emb|CAC81962.1|	420	1e-116	215	98	small heat-shock protein [Picea glauca]	gi|157514605|gb|EX315836.1|EX315836	1631	0	915	97	GQ02809.B7_L16 GQ028 - Cambium / phloem scrappings (Normalized library ) Picea glauca cDNA clone GQ02809_L16 5', mRNA sequence	gi|157514605|gb|EX315836.1|EX315836
WS02711_K24	EF082468	27	67	237	228	15	547	AT5G25560.2	30	1	17	52	| Symbols: | zinc finger (C3HC4-type RING finger) family protein | chr5:8899489-8901456 FORWARD	fgenesh4_pm.C_LG_VI000364	28.9	2.4	51	29	gi|32488707|emb|CAE03450.1|	30	4.4	39	35	OSJNBa0088H09.8 [Oryza sativa (japonica cultivar-group)]	gi|157356805|emb|CAO63007.1|	28.5	4.9	18	55	unnamed protein product [Vitis vinifera]	jgi|Phypa1_1|79419	27.7	4.8	36	36	fgenesh1_pg.scaffold_79000017	gb|AAP58385.1|	37	0.67	49	38	nicotinic acetylcholine receptor alpha 9b subunit [Takifugu rubripes]	gi|157612680|gb|EX413904.1|EX413904	408	1e-112	222	98	GQ03617.B7_D24 GQ036 - Shoot tip - Active growth Picea glauca cDNA clone GQ03617_D24 5', mRNA sequence	gi|157612680|gb|EX413904.1|EX413904
WS02711_L03	EF082054	27	112	438	331	33	914	AT2G30570.2	50.8	1e-06	135	29	| Symbols: PSBW | photosystem II reaction center W (PsbW) protein-related | chr2:13026403-13027130 REVERSE	estExt_fgenesh4_pm.C_LG_II0207	58.5	6e-09	127	36	gi|113533933|dbj|BAF06316.1|	43.9	0.0007	54	44	Os01g0773700 [Oryza sativa (japonica cultivar-group)]	gi|157348058|emb|CAO22645.1|	52.8	5e-07	116	31	unnamed protein product [Vitis vinifera]	jgi|Phypa1_1|128580	57.8	9e-09	131	32	e_gw1.71.6.1	sp|Q41387|PSBW_SPIOL	58.2	7e-07	117	35	Photosystem II reaction center W protein, chloroplast precursor (PSII 6.1 kDa protein) emb|CAA59409.1| protein of photosystem II [Spinacia oleracea]	gi|157595093|gb|EX396321.1|EX396321	1618	0	881	98	GQ03407.B7_E18 GQ034 - Needles - Mid-season Picea glauca cDNA clone GQ03407_E18 5', mRNA sequence	gi|157595093|gb|EX396321.1|EX396321
WS02711_L05	EF082821	30	10	429	360	15	814	AT2G31450.2	33.1	0.22	68	26	| Symbols: | DNA binding / endonuclease/ iron ion binding | chr2:13408395-13411211 REVERSE	eugene3.00060196	28.9	4.3	26	42	No significant hit						No significant hit						jgi|Phypa1_1|76661	31.6	0.61	53	22	fgenesh1_pg.scaffold_60000044	gb|AAL35744.1|	66.2	2e-09	68	55	fortune-1 [Cycas edentata]	gi|157528680|gb|EX329911.1|EX329911	1166	0	644	97	GQ02830.SP6_F16 GQ028 - Cambium / phloem scrappings (Normalized library ) Picea glauca cDNA clone GQ02830_F16 3', mRNA sequence	gi|157528680|gb|EX329911.1|EX329911
WS02711_L11	EF085238	31	259	972	415	15	1661	AT1G15340.1	80.1	4e-15	285	29	| Symbols: MBD10 | MBD10 (methyl-CpG-binding domain 10); DNA binding | chr1:5275890-5277469 REVERSE	fgenesh4_pg.C_LG_XVIII001112	76.3	6e-14	200	28	gi|77557101|gb|ABA99897.1|	76.3	3e-13	55	67	Methyl-CpG binding domain containing protein, expressed [Oryza sativa (japonica cultivar-group)]	gi|147800964|emb|CAN75567.1|	75.1	2e-13	262	26	hypothetical protein [Vitis vinifera]	jgi|Phypa1_1|86799	54.7	2e-07	265	22	fgenesh1_pg.scaffold_150000032	dbj|BAE92286.1|	85.5	1e-14	295	27	putative methyl-binding domain protein [Cryptomeria japonica]	gi|157558086|gb|EX359317.1|EX359317	1407	0	747	98	GQ03201.B7_M13 GQ032 - Shoot tip (Normalized library) Picea glauca cDNA clone GQ03201_M13 5', mRNA sequence	gi|157558086|gb|EX359317.1|EX359317
WS02711_L12	EF082239	27	572	423	24	15	1034	ATCG01310.1	234	5e-62	142	78	| Symbols: RPL2.2 | encodes a chloroplast ribosomal protein L2, a constituent of the large subunit of the ribosomal complex | chrC:152806-154312 FORWARD	gw1.16160.7.1	242	3e-64	146	80	gi|1213600|emb|CAA33924.1|	231	3e-60	143	75	ribosomal protein L2 [Oryza sativa (japonica cultivar-group)]	gi|21304463|emb|CAD29834.2|	245	5e-65	146	80	putative ribosomal protein L2 [Vitis vinifera]	jgi|Phypa1_1|228370	69.7	3e-12	109	38	estExt_Genewise1.C_5820004	sp|O62954|RK2_PICAB	286	2e-75	143	99	Chloroplast 50S ribosomal protein L2 gb|AAC95500.1| ribosomal protein L2 [Picea abies]	gi|157518179|gb|EX319410.1|EX319410	1461	0	745	99	GQ02814.SP6_F24 GQ028 - Cambium / phloem scrappings (Normalized library ) Picea glauca cDNA clone GQ02814_F24 3', mRNA sequence	gi|157518179|gb|EX319410.1|EX319410
WS02711_L14	EF083002	27	311	918	205	15	1449	AT1G10430.1	604	1e-173	306	91	| Symbols: PP2A-2 | PP2A-2 (protein phosphatase 2a-2); protein phosphatase type 2A | chr1:3428706-3430438 REVERSE	grail3.0009039502	598	1e-171	304	91	gi|125581314|gb|EAZ22245.1|	591	1e-168	304	89	hypothetical protein OsJ_005728 [Oryza sativa (japonica cultivar-group)]	gi|157356317|emb|CAO62469.1|	601	1e-172	306	90	unnamed protein product [Vitis vinifera]	jgi|Phypa1_1|226377	605	1e-173	306	92	estExt_Genewise1.C_3570039	gb|AAQ67226.1|	608	1e-172	306	92	protein phosphatase 2A catalytic subunit [Lycopersicon esculentum]	gi|157608481|gb|EX409705.1|EX409705	1691	0	864	99	GQ03605.B7_M10 GQ036 - Shoot tip - Active growth Picea glauca cDNA clone GQ03605_M10 5', mRNA sequence	gi|157608481|gb|EX409705.1|EX409705
WS02711_L15	EF082240	27	31	1023	138	15	1207	AT3G12500.1	290	1e-78	325	42	| Symbols: PR3, PR-3, CHI-B, B-CHI, ATHCHIB | ATHCHIB (BASIC CHITINASE); chitinase | chr3:3962508-3963952 REVERSE	estExt_fgenesh4_pm.C_LG_IV0566	310	1e-84	323	46	gi|119395206|gb|ABL74564.1|	308	2e-83	289	51	chitinase [Oryza sativa (japonica cultivar-group)]	gi|10880381|emb|CAC14015.1|	317	1e-86	287	50	chitinase [Vitis vinifera]	jgi|Phypa1_1|60959	164	8e-41	191	40	fgenesh1_pm.scaffold_305000002	dbj|BAD02824.1|	330	9e-89	324	50	putative class I chitinase [Taxodium distichum]	gi|90029117|gb|AM169634.1|AM169634	1187	0	615	99	AM169634 K00001 Picea abies cDNA clone K0000100014B04F1, mRNA sequence	gi|157507041|gb|EX308272.1|EX308272
WS02711_L17	EF084975	27	522	1260	150	15	1947	AT1G22190.1	117	2e-26	113	53	| Symbols: | AP2 domain-containing transcription factor, putative | chr1:7836234-7837019 FORWARD	gw1.V.2882.1	135	1e-31	235	38	gi|32140997|gb|AAP70033.1|	126	3e-28	244	39	DRE binding factor 2 [Oryza sativa (japonica cultivar-group)]	gi|157335909|emb|CAO61739.1|	115	2e-25	109	55	unnamed protein product [Vitis vinifera]	jgi|Phypa1_1|142112	95.5	1e-19	59	74	e_gw1.187.17.1	gb|ABJ09421.1|	137	3e-30	238	40	putative DRE-binding protein DREB1 [Aloe vera]	gi|50158430|gb|CO480239.1|CO480239	1671	0	904	98	GQ018M09.T24_D07 GQ018: Clean ROOTS systems - N treatments Picea glauca cDNA clone GenomeQuebec_Id:GQ018M09D07 3', mRNA sequence	gi|50158430|gb|CO480239.1|CO480239
WS02711_L23	EF081936	27	81	618	388	15	1102	AT1G67740.1	113	2e-25	114	56	| Symbols: YCF32, PSBY | PSBY (photosystem II BY) | chr1:25398092-25398661 REVERSE	estExt_Genewise1_v1.C_LG_X5024	114	2e-25	128	50	gi|113622843|dbj|BAF22788.1|	121	3e-27	113	59	Os08g0119800 [Oryza sativa (japonica cultivar-group)]	gi|157339111|emb|CAO42462.1|	65.5	1e-10	51	64	unnamed protein product [Vitis vinifera]	jgi|Phypa1_1|155209	93.2	3e-19	110	44	e_gw1.455.8.1	ref|NP_001060874.1|	121	7e-26	113	59	Os08g0119800 [Oryza sativa (japonica cultivar-group)] dbj|BAF22788.1| Os08g0119800 [Oryza sativa (japonica cultivar-group)]	gi|157594394|gb|EX395622.1|EX395622	1675	0	881	98	GQ03405.B7_G05 GQ034 - Needles - Mid-season Picea glauca cDNA clone GQ03405_G05 5', mRNA sequence	gi|157594394|gb|EX395622.1|EX395622
WS02711_M03	EF085111	27	926	846	212	18	2002	AT5G38530.1	562	1e-160	336	78	| Symbols: | tryptophan synthase-related | chr5:15441327-15443524 FORWARD	gw1.123.110.1	579	1e-165	336	80	gi|51535758|dbj|BAD37797.1|	551	1e-156	336	76	putative Tryptophan synthase beta chain [Oryza sativa Japonica Group]	gi|157341353|emb|CAO49260.1|	570	1e-162	336	78	unnamed protein product [Vitis vinifera]	jgi|Phypa1_1|124222	586	1e-167	336	80	e_gw1.48.132.1	ref|NP_198669.1|	562	0	336	78	tryptophan synthase-related [Arabidopsis thaliana] dbj|BAB10143.1| tryptophan synthase beta chain [Arabidopsis thaliana] gb|AAL91238.1| tryptophan synthase beta chain [Arabidopsis thaliana] gb|AAN15574.1| tryptophan synthase beta chain [Arabidopsis thalia	gi|157568338|gb|EX369566.1|EX369566	1721	0	892	99	GQ03217.B7_C05 GQ032 - Shoot tip (Normalized library) Picea glauca cDNA clone GQ03217_C05 5', mRNA sequence	gi|157568338|gb|EX369566.1|EX369566
WS02711_M06	EF081685	27	76	645	212	15	948	AT4G14800.1	328	2e-90	199	79	| Symbols: PBD2 | PBD2 (20S PROTEASOME BETA SUBUNIT 2); peptidase | chr4:8500393-8502053 FORWARD	estExt_fgenesh4_kg.C_LG_X0022	338	4e-93	198	81	gi|27552546|gb|AAO19369.1|	303	4e-82	193	75	20S proteasome beta 4 subunit [Oryza sativa (japonica cultivar-group)]	gi|157347966|emb|CAO22553.1|	339	2e-93	200	79	unnamed protein product [Vitis vinifera]	jgi|Phypa1_1|208929	325	3e-89	198	76	estExt_Genewise1.C_500030	emb|CAN79443.1|	339	1e-91	200	79	hypothetical protein [Vitis vinifera]	gi|157589143|gb|EX390371.1|EX390371	1651	0	857	99	GQ03317.B7_B09 GQ033 - Terminal leader (Normalized library) Picea glauca cDNA clone GQ03317_B09 5', mRNA sequence	gi|157589143|gb|EX390371.1|EX390371
WS02711_M07	EF082241	27	90	1074	161	15	1340	AT2G30080.1	233	2e-61	352	39	| Symbols: ZIP6 | ZIP6 (ZINC TRANSPORTER 6 PRECURSOR); cation transporter | chr2:12845807-12847189 REVERSE	fgenesh4_pg.C_LG_I002044	248	9e-66	344	43	gi|50080291|gb|AAT69626.1|	248	3e-65	373	41	'unknown protein, contains zip zinc transporter protein, PF02535' [Oryza sativa (japonica cultivar-group)]	gi|157337075|emb|CAO21421.1|	254	2e-67	346	43	unnamed protein product [Vitis vinifera]	jgi|Phypa1_1|139457	212	5e-55	370	37	e_gw1.157.57.1	ref|NP_001054742.1|	248	7e-64	373	41	Os05g0164800 [Oryza sativa (japonica cultivar-group)] dbj|BAD18966.1| zinc transporter [Oryza sativa (japonica cultivar-group)] gb|AAT69626.1| 'unknown protein, contains zip zinc transporter protein, PF02535' [Oryza sativa (japonica cultivar-group)] dbj|B	gi|34344784|gb|CF386450.1|CF386450	743	0	695	88	RTDR1_14_F11.g1_A015 Loblolly pine roots recovering from drought DR1 Pinus taeda cDNA clone RTDR1_14_F11_A015 5', mRNA sequence	gi|157594753|gb|EX395981.1|EX395981
WS02711_M14	EF081520	27	203	192	174	15	584	AT5G65760.1	29.3	1.9	30	40	| Symbols: | serine carboxypeptidase S28 family protein | chr5:26325515-26328117 FORWARD	eugene3.01330048	33.1	0.14	70	27	gi|113532551|dbj|BAF04934.1|	30.8	2.9	58	32	Os01g0360200 [Oryza sativa (japonica cultivar-group)]	gi|147867246|emb|CAN79944.1|	30.8	1.1	106	32	hypothetical protein [Vitis vinifera]	jgi|Phypa1_1|123392	29.6	1.4	41	34	e_gw1.44.31.1	ref|XP_663610.1|	34.7	3.8	35	37	hypothetical protein AN6006.2 [Aspergillus nidulans FGSC A4] gb|EAA57755.1| hypothetical protein AN6006.2 [Aspergillus nidulans FGSC A4]	gi|157541328|gb|EX342559.1|EX342559	194	5e-48	178	88	GQ03013.B7_K02 GQ030 - Xylem planings - daytime and seasonal Picea glauca cDNA clone GQ03013_K02 5', mRNA sequence	gi|157541328|gb|EX342559.1|EX342559
WS02711_M15	EF081845	27	124	495	231	15	865	AT4G22220.1	231	5e-61	145	75	| Symbols: ATISU1, ISU1 | ISU1 (Iron-sulfur cluster assembly complex protein) | chr4:11759456-11760893 REVERSE	eugene3.00150565	236	1e-62	141	80	gi|113533314|dbj|BAF05697.1|	246	6e-65	145	82	Os01g0662600 [Oryza sativa (japonica cultivar-group)]	gi|157358430|emb|CAO66090.1|	246	2e-65	129	91	unnamed protein product [Vitis vinifera]	jgi|Phypa1_1|48714	247	8e-66	130	90	gw1.39.289.1	gb|EAY75264.1|	247	6e-64	145	83	hypothetical protein OsI_003111 [Oryza sativa (indica cultivar-group)]	gi|157615055|gb|EX416137.1|EX416137	1584	0	819	99	GQ03704.B7_F06 GQ037 - Shoot tip - Dormant Picea glauca cDNA clone GQ03704_F06 5', mRNA sequence	gi|157615055|gb|EX416137.1|EX416137
WS02711_N08	EF081938	26	50	795	425	15	1285	AT2G33430.1	243	2e-64	173	69	| Symbols: | plastid developmental protein DAG, putative | chr2:14169808-14171805 FORWARD	eugene3.00081566	259	4e-69	212	63	gi|125595841|gb|EAZ35621.1|	242	2e-63	165	71	hypothetical protein OsJ_019104 [Oryza sativa (japonica cultivar-group)]	gi|157336763|emb|CAO71448.1|	261	2e-69	207	67	unnamed protein product [Vitis vinifera]	jgi|Phypa1_1|100793	31.2	1.4	55	23	fgenesh1_pg.scaffold_438000022	emb|CAN67991.1|	261	9e-68	207	67	hypothetical protein [Vitis vinifera]	gi|157619178|gb|EX420260.1|EX420260	1733	0	938	98	GQ03715.B7_H06 GQ037 - Shoot tip - Dormant Picea glauca cDNA clone GQ03715_H06 5', mRNA sequence	gi|157619178|gb|EX420260.1|EX420260
WS02711_N09	EF081899	27	109	447	271	15	842	AT3G43810.1	284	6e-77	149	93	| Symbols: CAM7 | CAM7 (CALMODULIN 7); calcium ion binding | chr3:15675606-15677342 REVERSE	eugene3.00120041	286	1e-77	149	96	gi|108707851|gb|ABF95646.1|	285	1e-76	149	93	Calmodulin, putative, expressed [Oryza sativa (japonica cultivar-group)]	gi|147783668|emb|CAN72522.1|	288	7e-78	149	97	hypothetical protein [Vitis vinifera]	jgi|Phypa1_1|185037	284	4e-77	149	95	estExt_gwp_gw1.C_790150	dbj|BAF31994.1|	292	2e-77	149	98	putative calmodulin [Cryptomeria japonica] dbj|BAF31995.1| putative calmodulin [Cryptomeria japonica] dbj|BAF31996.1| putative calmodulin [Cryptomeria japonica] dbj|BAF31997.1| putative calmodulin [Cryptomeria japonica] dbj|BAF31998.1| putative calmodulin	gi|157558010|gb|EX359241.1|EX359241	1620	0	825	99	GQ03201.B7_J06 GQ032 - Shoot tip (Normalized library) Picea glauca cDNA clone GQ03201_J06 5', mRNA sequence	gi|157558010|gb|EX359241.1|EX359241
WS02711_N10	EF084394	28	56	1098	299	14	1467	AT3G19000.1	395	1e-110	348	56	| Symbols: | oxidoreductase, 2OG-Fe(II) oxygenase family protein | chr3:6553674-6554993 REVERSE	estExt_Genewise1_v1.C_LG_IX2026	388	1e-108	304	59	gi|50428684|gb|AAT77035.1|	342	1e-93	350	48	putative oxidoreductase [Oryza sativa (japonica cultivar-group)]	gi|147771160|emb|CAN76442.1|	390	1e-108	350	55	hypothetical protein [Vitis vinifera]	jgi|Phypa1_1|197565	337	8e-93	302	55	estExt_gwp_gw1.C_2990015	ref|NP_566623.1|	395	1e-108	348	56	oxidoreductase, 2OG-Fe(II) oxygenase family protein [Arabidopsis thaliana] dbj|BAB01696.1| oxylase-like protein [Arabidopsis thaliana] gb|AAM20659.1| unknown protein [Arabidopsis thaliana] gb|AAN15625.1| unknown protein [Arabidopsis thaliana]	gi|157558162|gb|EX359393.1|EX359393	1489	0	883	96	GQ03201.B7_P19 GQ032 - Shoot tip (Normalized library) Picea glauca cDNA clone GQ03201_P19 5', mRNA sequence	gi|157558162|gb|EX359393.1|EX359393
WS02711_N19	EF081635	29	56	630	199	15	900	AT2G01610.1	147	7e-36	179	43	| Symbols: | invertase/pectin methylesterase inhibitor family protein | chr2:274123-274791 REVERSE	gw1.VIII.1035.1	130	9e-31	163	42	gi|113596593|dbj|BAF20467.1|	90.1	8e-18	172	33	Os06g0711800 [Oryza sativa (japonica cultivar-group)]	gi|157338979|emb|CAO42330.1|	142	5e-34	162	46	unnamed protein product [Vitis vinifera]	jgi|Phypa1_1|18607	69.3	3e-12	157	27	gw1.76.59.1	gb|AAC05147.1|	190	1e-46	176	59	21 kD protein precursor [Pinus radiata]	gi|83399374|gb|DV993351.1|DV993351	1604	0	837	99	GQ02769.B3_E01 GQ099: Mixed spruce tissues Picea glauca cDNA clone GenomeQuebec_Id:GQ02769_E01 5', mRNA sequence	gi|83399374|gb|DV993351.1|DV993351
WS02711_N20	EF082242	27	263	138	389	15	805	AT5G53860.3	319	1e-87	258	53	| Symbols: EMB2737 | EMB2737 (EMBRYO DEFECTIVE 2737) | chr5:21882579-21885802 FORWARD	gw1.XI.3836.1	283	1e-76	268	48	gi|125583093|gb|EAZ24024.1|	36.6	0.089	130	22	hypothetical protein OsJ_007507 [Oryza sativa (japonica cultivar-group)]	gi|157338259|emb|CAO39303.1|	294	9e-80	258	52	unnamed protein product [Vitis vinifera]	jgi|Phypa1_1|152121	210	9e-55	261	42	e_gw1.355.15.1	ref|NP_568801.2|	319	1e-85	258	53	EMB2737 (EMBRYO DEFECTIVE 2737) [Arabidopsis thaliana] gb|AAK91445.1| AT5g53860/K19P17_2 [Arabidopsis thaliana] gb|AAL06827.1| AT5g53860/K19P17_2 [Arabidopsis thaliana] gb|AAM16255.1| AT5g53860/K19P17_2 [Arabidopsis thaliana]	gi|157593074|gb|EX394302.1|EX394302	1483	0	788	98	GQ03401.B7_M20 GQ034 - Needles - Mid-season Picea glauca cDNA clone GQ03401_M20 5', mRNA sequence	gi|157593074|gb|EX394302.1|EX394302
WS02711_N21	EF082243	27	412	195	133	15	755	AT3G63400.2	263	1e-70	177	70	| Symbols: | peptidyl-prolyl cis-trans isomerase cyclophilin-type family protein | chr3:23423424-23426410 FORWARD	gw1.II.2321.1	256	9e-69	170	71	gi|113595188|dbj|BAF19062.1|	249	8e-66	181	63	Os06g0216800 [Oryza sativa (japonica cultivar-group)]	gi|157348020|emb|CAO22607.1|	275	5e-74	185	71	unnamed protein product [Vitis vinifera]	jgi|Phypa1_1|148526	279	1e-75	185	70	e_gw1.279.48.1	gb|AAS75310.1|	263	1e-68	177	70	multidomain cyclophilin type peptidyl-prolyl cis-trans isomerase [Arabidopsis thaliana]	gi|157564440|gb|EX365668.1|EX365668	1451	0	736	99	GQ03210.B7_G13 GQ032 - Shoot tip (Normalized library) Picea glauca cDNA clone GQ03210_G13 5', mRNA sequence	gi|157564440|gb|EX365668.1|EX365668
WS02711_O02	EF084986	27	89	378	208	15	690	AT5G59310.1	106	2e-23	109	49	| Symbols: LTP4 | LTP4 (LIPID TRANSFER PROTEIN 4); lipid binding | chr5:23942522-23942998 REVERSE	grail3.0076005701	97.8	6e-21	115	45	gi|77553489|gb|ABA96285.1|	98.6	2e-20	117	41	Nonspecific lipid-transfer protein precursor, putative, expressed [Oryza sativa (japonica cultivar-group)]	gi|75911268|gb|ABA29446.1|	92	5e-19	115	40	non-specific lipid transfer protein [Vitis vinifera]	jgi|Phypa1_1|163905	45.4	3e-05	90	33	estExt_fgenesh1_pg.C_610165	sp|A0AT29|NLTP2_LENCU	131	4e-29	116	52	Nonspecific lipid-transfer protein 2 precursor (LTP2) [Contains: Nonspecific lipid-transfer protein 7 (LTP7)] gb|AAX35807.1| lipid transfer protein 2 precursor [Lens culinaris]	gi|157610936|gb|EX412160.1|EX412160	1051	0	590	97	GQ03612.B7_I04 GQ036 - Shoot tip - Active growth Picea glauca cDNA clone GQ03612_I04 5', mRNA sequence	gi|157610936|gb|EX412160.1|EX412160
WS02711_O06	EF082190	29	54	369	185	15	623	AT5G59320.1	65.5	3e-11	105	36	| Symbols: LTP3 | LTP3 (LIPID TRANSFER PROTEIN 3); lipid binding | chr5:23946277-23946718 FORWARD	grail3.0076005701	84.7	5e-17	118	40	gi|77548416|gb|ABA91213.1|	79	1e-14	120	33	Nonspecific lipid-transfer protein 4 precursor, putative, expressed [Oryza sativa (japonica cultivar-group)]	gi|157328839|emb|CAO23243.1|	76.6	2e-14	116	41	unnamed protein product [Vitis vinifera]	jgi|Phypa1_1|159923	31.6	0.41	40	35	estExt_fgenesh1_pg.C_160218	sp|Q41073|NLTP_PINTA	187	4e-46	123	73	Nonspecific lipid-transfer protein precursor (LTP) gb|AAA82182.1| nonspecific lipid transfer protein	gi|157628216|gb|EX429298.1|EX429298	1193	0	606	99	GQ03902.B7_A19 GQ039 - Stem - Dormant Picea glauca cDNA clone GQ03902_A19 5', mRNA sequence	gi|157628216|gb|EX429298.1|EX429298
WS02711_O15	EF084919	27	290	1398	271	15	1974	AT4G24190.2	750	0	509	72	| Symbols: SHD | SHD (SHEPHERD); ATP binding | chr4:12551912-12555861 REVERSE	estExt_fgenesh4_pg.C_LG_V1547	773	0	512	75	gi|18855040|gb|AAL79732.1|AC091774_23	753	0	509	74	heat shock protein 90 [Oryza sativa]	gi|147865450|emb|CAN79404.1|	737	0	523	72	hypothetical protein [Vitis vinifera]	jgi|Phypa1_1|216220	690	0	511	67	estExt_Genewise1.C_1260016	gb|AAN34791.1|	779	0	508	76	Grp94 [Xerophyta viscosa]	gi|157567702|gb|EX368930.1|EX368930	1903	0	980	99	GQ03215.B7_G07 GQ032 - Shoot tip (Normalized library) Picea glauca cDNA clone GQ03215_G07 5', mRNA sequence	gi|157567702|gb|EX368930.1|EX368930
WS02711_O16	EF083003	27	1046	135	185	15	1381	AT2G01600.1	523	1e-148	345	75	| Symbols: | epsin N-terminal homology (ENTH) domain-containing protein | chr2:268974-272355 FORWARD	eugene3.00081234	553	1e-157	346	79	gi|125595112|gb|EAZ35171.1|	536	1e-152	337	78	hypothetical protein OsJ_018654 [Oryza sativa (japonica cultivar-group)]	gi|157338970|emb|CAO42321.1|	555	1e-158	346	80	unnamed protein product [Vitis vinifera]	jgi|Phypa1_1|21255	495	1e-140	311	78	gw1.17.43.1	gb|EAY98914.1|	536	1e-150	337	78	hypothetical protein OsI_020147 [Oryza sativa (indica cultivar-group)]	gi|157642605|gb|EX443687.1|EX443687	1624	0	831	99	GQ04108.B7_O14 GQ041 - Shoot tip - Dormant (Normalized) Picea glauca cDNA clone GQ04108_O14 5', mRNA sequence	gi|157642605|gb|EX443687.1|EX443687
WS02711_P01	EF082701	28	118	666	259	15	1058	AT5G39510.1	282	2e-76	219	65	| Symbols: VTI11, ATVTI1A, ATVTI11, ZIG, SGR4, VTI1A | VTI11 (VESICLE TRANSPORT V-SNARE 11, vesicle transport v-SNARE 11); receptor | chr5:15839263-15840819 FORWARD	estExt_fgenesh4_pm.C_LG_IV0412	291	4e-79	219	67	gi|113533552|dbj|BAF05935.1|	298	2e-80	221	67	Os01g0707300 [Oryza sativa (japonica cultivar-group)]	gi|157342399|emb|CAO64512.1|	310	2e-84	221	71	unnamed protein product [Vitis vinifera]	jgi|Phypa1_1|201435	285	3e-77	198	74	estExt_Genewise1.C_20017	gb|ABB29948.1|	310	1e-82	221	71	vesicle transport v-SNARE 11-like [Solanum tuberosum]	gi|157585338|gb|EX386566.1|EX386566	1737	0	908	99	GQ03310.B7_L18 GQ033 - Terminal leader (Normalized library) Picea glauca cDNA clone GQ03310_L18 5', mRNA sequence	gi|157585338|gb|EX386566.1|EX386566
WS02711_P06	EF081798	27	82	912	312	15	1321	AT1G19140.1	283	2e-76	210	65	| Symbols: | similar to PREDICTED: similar to Coenzyme Q9 homolog (yeast) [Gallus gallus] (GB:XP_414002.1); similar to Os03g0405100 [Oryza sativa (japonica cultivar-group)] (GB:NP_001050328.1); contains InterPro domain RpsU-divergently transcribed; (Inter	gw1.28.143.1	295	5e-80	213	66	gi|31415917|gb|AAP50938.1|	290	7e-78	211	64	unknown protein [Oryza sativa (japonica cultivar-group)]	gi|157342503|emb|CAO65215.1|	310	2e-84	290	54	unnamed protein product [Vitis vinifera]	jgi|Phypa1_1|51937	295	4e-80	209	62	gw1.6.349.1	ref|NP_001050328.1|	290	1e-76	211	64	Os03g0405100 [Oryza sativa (japonica cultivar-group)] gb|AAP50938.1| unknown protein [Oryza sativa (japonica cultivar-group)] gb|ABF96506.1| LOC496049 protein, putative, expressed [Oryza sativa (japonica cultivar-group)] dbj|BAF12242.1| Os03g0405100 [Oryz	gi|157569869|gb|EX371097.1|EX371097	1687	0	875	99	GQ03221.B7_F02 GQ032 - Shoot tip (Normalized library) Picea glauca cDNA clone GQ03221_F02 5', mRNA sequence	gi|157569869|gb|EX371097.1|EX371097
WS02711_P08	EF082158	27	71	207	413	15	706	AT3G59540.1	124	6e-29	69	86	| Symbols: | 60S ribosomal protein L38 (RPL38B) | chr3:22006874-22007719 REVERSE	estExt_Genewise1_v1.C_640429	124	6e-29	69	88	gi|62734292|gb|AAX96401.1|	119	9e-27	69	82	Ribosomal L38e protein family [Oryza sativa (japonica cultivar-group)]	gi|157327990|emb|CAO16956.1|	119	2e-27	67	88	unnamed protein product [Vitis vinifera]	jgi|Phypa1_1|208463	129	1e-30	69	92	estExt_Genewise1.C_460180	ref|NP_181874.1|	124	5e-27	69	86	60S ribosomal protein L38 (RPL38A) [Arabidopsis thaliana] ref|NP_191513.1| 60S ribosomal protein L38 (RPL38B) [Arabidopsis thaliana] sp|O22860|RL38_ARATH 60S ribosomal protein L38 gb|AAK32853.1|AF361841_1 AT3g59540/T16L24_90 [Arabidopsis thaliana] gb|AAB6	gi|83401152|gb|DV995129.1|DV995129	1187	0	669	97	GQ02785.B3_F06 GQ099: Mixed spruce tissues Picea glauca cDNA clone GenomeQuebec_Id:GQ02785_F06 5', mRNA sequence	gi|83401152|gb|DV995129.1|DV995129
WS02711_P15	EF083309	27	99	747	292	15	1153	AT2G27020.1	417	1e-117	228	86	| Symbols: PAG1 | PAG1 (20S proteasome alpha subunit G1); peptidase | chr2:11535593-11537936 REVERSE	eugene3.00011128	427	1e-120	228	89	gi|113534119|dbj|BAF06502.1|	421	1e-117	228	87	Os01g0811100 [Oryza sativa (japonica cultivar-group)]	gi|157347646|emb|CAO18283.1|	422	1e-118	228	88	unnamed protein product [Vitis vinifera]	jgi|Phypa1_1|184238	410	1e-114	228	84	estExt_gwp_gw1.C_720023	emb|CAC43323.1|	425	1e-117	228	89	putative alpha7 proteasome subunit [Nicotiana tabacum]	gi|157606886|gb|EX408110.1|EX408110	1713	0	876	99	GQ03601.B7_H24 GQ036 - Shoot tip - Active growth Picea glauca cDNA clone GQ03601_H24 5', mRNA sequence	gi|157606886|gb|EX408110.1|EX408110
WS02711_P16	EF083013	27	24	420	462	21	927	AT1G24620.1	79.7	2e-15	65	60	| Symbols: | polcalcin, putative / calcium-binding pollen allergen, putative | chr1:8723879-8724439 REVERSE	gw1.X.6445.1	85.1	6e-17	66	62	gi|113534931|dbj|BAF07314.1|	82	2e-15	68	60	Os01g0949500 [Oryza sativa (japonica cultivar-group)]	gi|157346882|emb|CAO17121.1|	81.6	1e-15	84	50	unnamed protein product [Vitis vinifera]	jgi|Phypa1_1|129576	77.8	9e-15	65	53	e_gw1.77.63.1	gb|ABK78767.1|	97.8	8e-24	65	70	putative allergen Cup a 4 [Cupressus arizonica]	gi|157561909|gb|EX363140.1|EX363140	755	0	413	98	GQ03206.SP6_F24 GQ032 - Shoot tip (Normalized library) Picea glauca cDNA clone GQ03206_F24 3', mRNA sequence	gi|157561909|gb|EX363140.1|EX363140
WS02712_A01	EF084222	27	114	282	199	15	610	AT3G55770.5	51.2	5e-07	51	45	| Symbols: | zinc ion binding | chr3:20714778-20716094 FORWARD	fgenesh4_pm.C_LG_I001083	53.1	1e-07	97	32	gi|125596634|gb|EAZ36414.1|	53.1	6e-07	51	43	hypothetical protein OsJ_019897 [Oryza sativa (japonica cultivar-group)]	gi|157344102|emb|CAO69035.1|	51.6	7e-07	51	45	unnamed protein product [Vitis vinifera]	jgi|Phypa1_1|79552	52.8	2e-07	51	45	fgenesh1_pg.scaffold_80000002	gb|AAV91410.1|	155	2e-36	94	72	LIM protein 1 [Lonomia obliqua]	gi|93294116|gb|BW995818.1|BW995818	36.2	3.1	18	100	BW995818 Cryptomeria japonica male cone Cryptomeria japonica cDNA clone CM04248 3', mRNA sequence	gi|157537221|gb|EX338452.1|EX338452
WS02712_A05	EF084043	27	46	477	316	15	854	AT1G79850.1	100	2e-21	75	65	| Symbols: ORE4, CS17, PRPS17, RPS17 | RPS17 (ribosomal protein S17); structural constituent of ribosome | chr1:30046366-30046815 REVERSE	estExt_Genewise1_v1.C_LG_I0230	102	4e-22	130	48	gi|3777598|gb|AAC64969.1|	89.7	1e-17	84	54	30S ribosomal protein S17 [Oryza sativa]	gi|157340214|emb|CAO45891.1|	88.2	1e-17	129	44	unnamed protein product [Vitis vinifera]	jgi|Phypa1_1|131040	87.4	1e-17	83	49	e_gw1.86.56.1	gb|AAA84030.1|	100	1e-19	75	65	ribosomal protein S17	gi|157634064|gb|EX435146.1|EX435146	1471	0	787	98	GQ03918.B7_B05 GQ039 - Stem - Dormant Picea glauca cDNA clone GQ03918_B05 5', mRNA sequence	gi|157634064|gb|EX435146.1|EX435146
WS02712_A06	EF084044	27	84	543	318	15	960	AT2G20270.1	142	4e-34	117	57	| Symbols: | glutaredoxin family protein | chr2:8745082-8746698 REVERSE	gw1.I.2484.1	100	1e-21	93	55	gi|125604367|gb|EAZ43692.1|	134	3e-31	108	55	hypothetical protein OsJ_027175 [Oryza sativa (japonica cultivar-group)]	gi|157350464|emb|CAO40513.1|	140	2e-33	109	58	unnamed protein product [Vitis vinifera]	jgi|Phypa1_1|150806	111	8e-25	110	54	e_gw1.321.8.1	ref|NP_179617.1|	142	4e-32	117	57	glutaredoxin family protein [Arabidopsis thaliana] sp|Q8LBS4|GRS12_ARATH Monothiol glutaredoxin-S12, chloroplast precursor (AtGrxS12) gb|AAD21761.1| putative glutaredoxin [Arabidopsis thaliana] gb|AAM19817.1| At2g20270/F11A3.18 [Arabidopsis thaliana] gb|A	gi|157599850|gb|EX401074.1|EX401074	1291	0	667	99	GQ03501.B7_D21 GQ035 - Needles - End of season Picea glauca cDNA clone GQ03501_D21 5', mRNA sequence	gi|157599850|gb|EX401074.1|EX401074
WS02712_A09	EF086826	26	31	618	412	15	1076	AT1G67740.1	113	2e-25	114	56	| Symbols: YCF32, PSBY | PSBY (photosystem II BY) | chr1:25398092-25398661 REVERSE	estExt_Genewise1_v1.C_LG_X5024	114	1e-25	128	50	gi|113622843|dbj|BAF22788.1|	121	3e-27	113	59	Os08g0119800 [Oryza sativa (japonica cultivar-group)]	gi|157339111|emb|CAO42462.1|	65.5	1e-10	51	64	unnamed protein product [Vitis vinifera]	jgi|Phypa1_1|155209	93.2	2e-19	110	44	e_gw1.455.8.1	ref|NP_001060874.1|	121	7e-26	113	59	Os08g0119800 [Oryza sativa (japonica cultivar-group)] dbj|BAF22788.1| Os08g0119800 [Oryza sativa (japonica cultivar-group)]	gi|157605870|gb|EX407094.1|EX407094	1655	0	883	98	GQ03517.B7_L08 GQ035 - Needles - End of season Picea glauca cDNA clone GQ03517_L08 5', mRNA sequence	gi|157605870|gb|EX407094.1|EX407094
WS02712_A20	EF083864	28	178	507	181	15	881	AT5G14320.1	217	9e-57	147	72	| Symbols: | 30S ribosomal protein S13, chloroplast (CS13) | chr5:4617842-4618775 REVERSE	eugene3.00050802	220	9e-58	135	78	gi|41469448|gb|AAS07249.1|	186	8e-47	156	59	putative 30S ribosomal protein S13 [Oryza sativa (japonica cultivar-group)]	gi|157335972|emb|CAO61802.1|	226	2e-59	146	76	unnamed protein product [Vitis vinifera]	jgi|Phypa1_1|147338	202	3e-52	126	73	e_gw1.258.85.1	ref|NP_568299.1|	217	9e-55	147	72	30S ribosomal protein S13, chloroplast (CS13) [Arabidopsis thaliana] sp|P42732|RR13_ARATH 30S ribosomal protein S13, chloroplast precursor (CS13) emb|CAA79013.1| chloroplast 30S ribosomal protein S13 [Arabidopsis thaliana] emb|CAA88028.1| chloroplast ribo	gi|157520244|gb|EX321475.1|EX321475	1509	0	819	97	GQ02817.SP6_E13 GQ028 - Cambium / phloem scrappings (Normalized library ) Picea glauca cDNA clone GQ02817_E13 3', mRNA sequence	gi|157520244|gb|EX321475.1|EX321475
WS02712_A21	EF085472	27	19	1461	248	19	1747	AT2G36970.1	342	6e-94	491	39	| Symbols: | UDP-glucoronosyl/UDP-glucosyl transferase family protein | chr2:15536129-15537791 FORWARD	fgenesh4_pg.C_LG_IX001471	371	1e-103	494	39	gi|31432322|gb|AAP53972.1|	346	1e-94	496	38	UDP-glucoronosyl and UDP-glucosyl transferase family protein, expressed [Oryza sativa (japonica cultivar-group)]	gi|157347551|emb|CAO18188.1|	376	1e-104	480	40	unnamed protein product [Vitis vinifera]	jgi|Phypa1_1|174128	242	6e-64	496	33	estExt_gwp_gw1.C_40016	ref|NP_001064696.1|	346	2e-93	496	38	Os10g0442300 [Oryza sativa (japonica cultivar-group)] gb|AAP53972.1| UDP-glucoronosyl and UDP-glucosyl transferase family protein, expressed [Oryza sativa (japonica cultivar-group)] dbj|BAF26610.1| Os10g0442300 [Oryza sativa (japonica cultivar-group)]	gi|157572779|gb|EX374007.1|EX374007	1653	0	882	98	GQ03229.B7_E14 GQ032 - Shoot tip (Normalized library) Picea glauca cDNA clone GQ03229_E14 5', mRNA sequence	gi|157572779|gb|EX374007.1|EX374007
WS02712_B02	EF085473	27	118	1017	603	15	1753	AT4G25700.1	314	1e-85	199	74	| Symbols: B1, CHY1, BETA-OHASE 1 | BETA-OHASE 1 (BETA-HYDROXYLASE 1); beta-carotene hydroxylase | chr4:13094151-13095875 REVERSE	gw1.I.8852.1	323	2e-88	199	78	gi|108705947|gb|ABF93742.1|	312	2e-84	200	74	beta-carotene hydroxylase, putative, expressed [Oryza sativa (japonica cultivar-group)]	gi|157355661|emb|CAO49478.1|	322	1e-87	199	77	unnamed protein product [Vitis vinifera]	jgi|Phypa1_1|34090	313	2e-85	200	75	gw1.20.180.1	gb|ABA43903.1|	326	3e-87	199	77	beta-carotene hydroxylase [Coffea arabica]	gi|157578214|gb|EX379442.1|EX379442	1707	0	909	98	GQ03239.B7_C18 GQ032 - Shoot tip (Normalized library) Picea glauca cDNA clone GQ03239_C18 5', mRNA sequence	gi|157578214|gb|EX379442.1|EX379442
WS02712_B03	EF085222	27	176	1020	442	15	1653	AT1G65650.1	464	1e-131	337	68	| Symbols: | ubiquitin carboxyl-terminal hydrolase family 1 protein | chr1:24418835-24421129 REVERSE	estExt_Genewise1_v1.C_LG_XVII0793	490	1e-138	339	72	gi|125584190|gb|EAZ25121.1|	470	1e-132	339	67	hypothetical protein OsJ_008604 [Oryza sativa (japonica cultivar-group)]	gi|147766506|emb|CAN60599.1|	507	1e-143	340	74	hypothetical protein [Vitis vinifera]	jgi|Phypa1_1|176083	492	1e-139	341	72	estExt_gwp_gw1.C_150191	emb|CAN60599.1|	507	1e-141	340	74	hypothetical protein [Vitis vinifera]	gi|157581012|gb|EX382240.1|EX382240	1764	0	930	99	GQ03304.B7_P10 GQ033 - Terminal leader (Normalized library) Picea glauca cDNA clone GQ03304_P10 5', mRNA sequence	gi|157581012|gb|EX382240.1|EX382240
WS02712_B09	EF084401	28	223	621	249	15	1108	AT5G10260.1	372	1e-103	207	90	| Symbols: AtRABH1e | AtRABH1e (Arabidopsis Rab GTPase homolog H1e); GTP binding | chr5:3219992-3221302 FORWARD	fgenesh4_pm.C_LG_V000066	387	1e-108	207	94	gi|113611235|dbj|BAF21613.1|	367	1e-101	208	90	Os07g0496000 [Oryza sativa (japonica cultivar-group)]	gi|157331739|emb|CAO66868.1|	377	1e-105	207	91	unnamed protein product [Vitis vinifera]	jgi|Phypa1_1|155254	366	1e-101	205	91	e_gw1.456.13.1	ref|NP_196588.3|	372	1e-101	207	90	AtRABH1e (Arabidopsis Rab GTPase homolog H1e); GTP binding [Arabidopsis thaliana] emb|CAB96682.1| GTP-binding protein [Arabidopsis thaliana]	gi|157640125|gb|EX441207.1|EX441207	1746	0	925	99	GQ04102.B7_F11 GQ041 - Shoot tip - Dormant (Normalized) Picea glauca cDNA clone GQ04102_F11 5', mRNA sequence	gi|157640125|gb|EX441207.1|EX441207
WS02712_B10	EF086353	33	101	246	282	18	647	AT3G24880.1	28.9	3	63	31	| Symbols: | DNA binding | chr3:9086464-9095544 REVERSE	eugene3.00060718	40	0.001	55	38	gi|1815628|gb|AAC49627.1|	32.3	1.2	49	30	metallothionein-like type 2	gi|157345949|emb|CAO15646.1|	36.2	0.032	56	37	unnamed protein product [Vitis vinifera]	jgi|Phypa1_1|161368	30	1.3	72	33	estExt_fgenesh1_pg.C_320051	gb|AAX92705.1|	93.2	1e-17	58	77	metallothionein-like protein class II [Picea abies]	gi|157594088|gb|EX395316.1|EX395316	1199	0	629	99	GQ03404.B7_J04 GQ034 - Needles - Mid-season Picea glauca cDNA clone GQ03404_J04 5', mRNA sequence	gi|157594088|gb|EX395316.1|EX395316
WS02712_B15	EF085060	28	382	1233	232	15	1862	AT3G03740.1	518	1e-147	386	66	| Symbols: ATBPM4 | ATBPM4 (BTB-POZ AND MATH DOMAIN 4); protein binding | chr3:937113-939814 REVERSE	gw1.X.2040.1	432	1e-121	361	61	gi|113610512|dbj|BAF20890.1|	555	1e-157	398	70	Os07g0167200 [Oryza sativa (japonica cultivar-group)]	gi|157343363|emb|CAO67414.1|	574	1e-163	390	74	unnamed protein product [Vitis vinifera]	jgi|Phypa1_1|226178	532	1e-151	394	69	estExt_Genewise1.C_3490001	ref|NP_001058976.1|	555	1e-156	398	70	Os07g0167200 [Oryza sativa (japonica cultivar-group)] dbj|BAC07391.1| putative zinc finger POZ domain protein [Oryza sativa (japonica cultivar-group)] dbj|BAF20890.1| Os07g0167200 [Oryza sativa (japonica cultivar-group)]	gi|157615936|gb|EX417018.1|EX417018	1687	0	859	99	GQ03706.B7_L02 GQ037 - Shoot tip - Dormant Picea glauca cDNA clone GQ03706_L02 5', mRNA sequence	gi|157615936|gb|EX417018.1|EX417018
WS02712_B17	EF084223	28	66	846	234	15	1161	AT1G23360.1	298	4e-81	229	64	| Symbols: | UbiE/COQ5 methyltransferase family protein | chr1:8295410-8296882 REVERSE	gw1.VIII.2131.1	301	4e-82	227	65	gi|32489521|emb|CAE04724.1|	290	7e-78	227	62	OSJNBa0043L24.12 [Oryza sativa (japonica cultivar-group)]	gi|157358457|emb|CAO66117.1|	312	5e-85	226	66	unnamed protein product [Vitis vinifera]	jgi|Phypa1_1|140685	291	7e-79	231	65	e_gw1.169.77.1	gb|ABD83274.1|	304	8e-81	235	62	Fgenesh protein 2 [Beta vulgaris]	gi|157594624|gb|EX395852.1|EX395852	1750	0	939	98	GQ03406.B7_A06 GQ034 - Needles - Mid-season Picea glauca cDNA clone GQ03406_A06 5', mRNA sequence	gi|157594624|gb|EX395852.1|EX395852
WS02712_B20	EF085474	27	482	879	328	15	1704	AT5G54400.1	337	1e-92	287	60	| Symbols: | similar to unknown protein [Arabidopsis thaliana] (TAIR:AT3G15530.2); similar to conserved hypothetical protein [Chloroflexus aurantiacus J-10-fl] (GB:ZP_00766604.1); contains InterPro domain SAM (and some other nucleotide) binding motif; (In	fgenesh4_pg.C_scaffold_107000100	337	1e-92	293	60	gi|32489521|emb|CAE04724.1|	52.8	3e-06	137	33	OSJNBa0043L24.12 [Oryza sativa (japonica cultivar-group)]	gi|157338179|emb|CAO39223.1|	343	3e-94	292	62	unnamed protein product [Vitis vinifera]	jgi|Phypa1_1|140685	44.7	0.0002	131	31	e_gw1.169.77.1	ref|NP_200251.1|	337	1e-90	287	60	unknown protein [Arabidopsis thaliana] dbj|BAA97513.1| unnamed protein product [Arabidopsis thaliana] dbj|BAD43392.1| putative protein [Arabidopsis thaliana] gb|ABN04827.1| At5g54400 [Arabidopsis thaliana]	gi|157522529|gb|EX323760.1|EX323760	1647	0	881	98	GQ02820.SP6_L04 GQ028 - Cambium / phloem scrappings (Normalized library ) Picea glauca cDNA clone GQ02820_L04 3', mRNA sequence	gi|157522529|gb|EX323760.1|EX323760
WS02712_B22	EF083821	27	45	804	91	15	955	AT3G26710.1	219	2e-57	186	60	| Symbols: | similar to Os11g0526200 [Oryza sativa (japonica cultivar-group)] (GB:NP_001067997.1); similar to unnamed protein product [Ostreococcus tauri] (GB:CAL53542.1) | chr3:9814787-9815843 FORWARD	gw1.I.6006.1	233	1e-61	195	60	gi|77551216|gb|ABA94013.1|	228	3e-59	219	52	expressed protein [Oryza sativa (japonica cultivar-group)]	gi|157341200|emb|CAO49107.1|	245	6e-65	193	62	unnamed protein product [Vitis vinifera]	jgi|Phypa1_1|130718	213	1e-55	214	54	e_gw1.84.89.1	emb|CAN68272.1|	241	5e-62	190	62	hypothetical protein [Vitis vinifera]	gi|157638316|gb|EX439398.1|EX439398	1707	0	881	99	GQ04010.B7_H14 GQ040 - Shoot tip - Active growth (Normalized) Picea glauca cDNA clone GQ04010_H14 5', mRNA sequence	gi|157638316|gb|EX439398.1|EX439398
WS02712_B24	EF085239	27	78	1179	412	15	1684	AT4G00620.1	446	1e-125	289	75	| Symbols: | tetrahydrofolate dehydrogenase/cyclohydrolase, putative | chr4:259265-260788 REVERSE	gw1.II.1126.1	431	1e-121	290	72	gi|125580604|gb|EAZ21535.1|	451	1e-126	289	75	hypothetical protein OsJ_005018 [Oryza sativa (japonica cultivar-group)]	gi|157349681|emb|CAO39537.1|	436	1e-122	287	74	unnamed protein product [Vitis vinifera]	jgi|Phypa1_1|129285	443	1e-124	296	71	e_gw1.75.35.1	gb|EAZ21535.1|	451	1e-125	289	75	hypothetical protein OsJ_005018 [Oryza sativa (japonica cultivar-group)]	gi|157614049|gb|EX415131.1|EX415131	1784	0	928	99	GQ03701.B7_J10 GQ037 - Shoot tip - Dormant Picea glauca cDNA clone GQ03701_J10 5', mRNA sequence	gi|157614049|gb|EX415131.1|EX415131
WS02712_C01	EF084982	28	69	1032	439	15	1555	AT1G77490.1	516	1e-146	395	65	| Symbols: TAPX | TAPX; L-ascorbate peroxidase | chr1:29122582-29124940 FORWARD	gw1.V.5347.1	521	1e-148	391	66	gi|113536642|dbj|BAF09025.1|	526	1e-149	474	58	Os02g0553200 [Oryza sativa (japonica cultivar-group)]	gi|157336055|emb|CAO61885.1|	554	1e-157	414	67	unnamed protein product [Vitis vinifera]	jgi|Phypa1_1|227509	462	1e-130	397	59	estExt_Genewise1.C_4240024	pir||T10190	546	1e-153	393	67	L-ascorbate peroxidase (EC 1.11.1.11) precursor - cucurbit dbj|BAA12029.1| thylakoid-bound ascorbate peroxidase [Cucurbita cv. Kurokawa Amakuri]	gi|157566084|gb|EX367312.1|EX367312	1818	0	933	99	GQ03212.B7_P06 GQ032 - Shoot tip (Normalized library) Picea glauca cDNA clone GQ03212_P06 5', mRNA sequence	gi|157566084|gb|EX367312.1|EX367312
WS02712_C03	EF084077	27	170	762	175	15	1122	AT5G20720.2	313	1e-85	256	64	| Symbols: CPN10, CHCPN10, ATCPN21, CPN21, CPN20 | CPN20 (CHAPERONIN 20); calmodulin binding | chr5:7015017-7016356 FORWARD	estExt_Genewise1_v1.C_280199	327	7e-90	257	64	gi|125596360|gb|EAZ36140.1|	310	5e-84	246	62	hypothetical protein OsJ_019623 [Oryza sativa (japonica cultivar-group)]	gi|50660327|gb|AAT80888.1|	320	2e-87	240	65	chloroplast chaperonin 21 [Vitis vinifera]	jgi|Phypa1_1|149544	305	3e-83	239	61	e_gw1.300.56.1	gb|AAM77651.1|AF522274_1	333	2e-89	257	68	cp10-like protein [Gossypium hirsutum]	gi|157620539|gb|EX421621.1|EX421621	1780	0	942	98	GQ03719.B7_E01 GQ037 - Shoot tip - Dormant Picea glauca cDNA clone GQ03719_E01 5', mRNA sequence	gi|157620539|gb|EX421621.1|EX421621
WS02712_C05	EF084047	29	101	963	405	15	1484	AT2G41250.1	380	1e-105	253	70	| Symbols: | haloacid dehalogenase-like hydrolase family protein | chr2:17207940-17209629 REVERSE	gw1.VI.1077.1	394	1e-110	227	78	gi|70927822|gb|AAZ15733.1|	379	1e-104	232	74	DT-related protein [Oryza sativa (japonica cultivar-group)]	gi|157356856|emb|CAO63058.1|	390	1e-108	254	72	unnamed protein product [Vitis vinifera]	jgi|Phypa1_1|128154	198	8e-51	208	49	e_gw1.68.133.1	ref|NP_181658.1|	380	1e-103	253	70	haloacid dehalogenase-like hydrolase family protein [Arabidopsis thaliana] gb|AAC78546.1| hypothetical protein [Arabidopsis thaliana] gb|AAL49776.1| unknown protein [Arabidopsis thaliana] gb|AAM91665.1| unknown protein [Arabidopsis thaliana] dbj|BAE99238.	gi|157599472|gb|EX400700.1|EX400700	1766	0	907	99	GQ03419.B7_D17 GQ034 - Needles - Mid-season Picea glauca cDNA clone GQ03419_D17 5', mRNA sequence	gi|157599472|gb|EX400700.1|EX400700
WS02712_C06	EF081514	27	65	336	280	15	696	AT1G74270.1	214	3e-56	112	89	| Symbols: | 60S ribosomal protein L35a (RPL35aC) | chr1:27932076-27933127 REVERSE	estExt_fgenesh4_pm.C_LG_X0765	211	4e-55	112	87	gi|125583934|gb|EAZ24865.1|	200	3e-51	112	83	hypothetical protein OsJ_008348 [Oryza sativa (japonica cultivar-group)]	gi|147823354|emb|CAN64195.1|	207	7e-54	112	87	hypothetical protein [Vitis vinifera]	jgi|Phypa1_1|106107	192	2e-49	108	79	estExt_fgenesh1_pm.C_610015	ref|NP_177567.1|	214	3e-54	112	89	60S ribosomal protein L35a (RPL35aC) [Arabidopsis thaliana] sp|Q9C912|R35A3_ARATH 60S ribosomal protein L35a-3 gb|AAG52401.1|AC020579_3 putative ribosomal protein; 23489-24540 [Arabidopsis thaliana] gb|AAK44135.1|AF370320_1 putative ribosomal protein [Ara	gi|157623870|gb|EX424952.1|EX424952	1257	0	682	98	GQ03809.B7_F09 GQ038 - Stem - Active growth Picea glauca cDNA clone GQ03809_F09 5', mRNA sequence	gi|157623870|gb|EX424952.1|EX424952
WS02712_C16	EF085944	27	102	2400	98	15	2615	AT5G35690.1	347	3e-95	531	40	| Symbols: | similar to zinc ion binding [Arabidopsis thaliana] (TAIR:AT1G55915.1); similar to Os08g0500800 [Oryza sativa (japonica cultivar-group)] (GB:NP_001062160.1); similar to hypothetical protein FG01697.1 [Gibberella zeae PH-1] (GB:XP_381873.1); co	estExt_fgenesh4_pm.C_LG_XIV0448	387	1e-107	556	43	gi|113624129|dbj|BAF24074.1|	387	1e-106	605	41	Os08g0500800 [Oryza sativa (japonica cultivar-group)]	gi|157349008|emb|CAO24086.1|	367	1e-101	511	45	unnamed protein product [Vitis vinifera]	jgi|Phypa1_1|109461	375	1e-104	603	41	estExt_fgenesh1_kg.C_90011	gb|EAZ07513.1|	387	1e-105	605	41	hypothetical protein OsI_028745 [Oryza sativa (indica cultivar-group)]	gi|157637828|gb|EX438910.1|EX438910	1691	0	918	98	GQ04009.B7_C22 GQ040 - Shoot tip - Active growth (Normalized) Picea glauca cDNA clone GQ04009_C22 5', mRNA sequence	gi|157637828|gb|EX438910.1|EX438910
WS02712_C18	EF083886	29	20	357	287	14	678	AT1G50740.1	130	6e-31	119	53	| Symbols: | similar to unknown protein [Arabidopsis thaliana] (TAIR:AT3G20510.1); similar to hypothetical protein 11 [Plantago major] (GB:CAJ34819.1); similar to Os03g0584300 [Oryza sativa (japonica cultivar-group)] (GB:NP_001050565.1); similar to Os03g0	estExt_fgenesh4_pg.C_LG_XIII0421	144	5e-35	119	58	gi|12583793|gb|AAG59645.1|AC084319_3	147	2e-35	119	60	hypothetical protein [Oryza sativa]	gi|157337932|emb|CAO38976.1|	145	5e-35	119	58	unnamed protein product [Vitis vinifera]	jgi|Phypa1_1|169659	119	2e-27	118	49	estExt_fgenesh1_pg.C_2150036	ref|NP_001050510.1|	147	4e-34	119	60	Os03g0568500 [Oryza sativa (japonica cultivar-group)] gb|AAG59645.1|AC084319_3 hypothetical protein [Oryza sativa] gb|ABF97177.1| Uncharacterised protein family containing protein, expressed [Oryza sativa (japonica cultivar-group)] dbj|BAF12424.1| Os03g05	gi|157531722|gb|EX332953.1|EX332953	1302	0	661	99	GQ02905.B7_G03 GQ029 - Xylem scrapings - AT NITE Picea glauca cDNA clone GQ02905_G03 5', mRNA sequence	gi|157531722|gb|EX332953.1|EX332953
WS02712_C21	EF083917	27	45	693	270	15	1023	AT3G12490.1	180	1e-45	190	50	| Symbols: | cysteine protease inhibitor, putative / cystatin, putative | chr3:3960530-3961784 REVERSE	estExt_Genewise1_v1.C_LG_III0367	197	1e-50	205	53	gi|113532233|dbj|BAF04616.1|	187	3e-47	218	46	Os01g0270100 [Oryza sativa (japonica cultivar-group)]	gi|157347613|emb|CAO18250.1|	175	8e-44	192	48	unnamed protein product [Vitis vinifera]	jgi|Phypa1_1|127641	166	2e-41	203	47	e_gw1.66.151.1	dbj|BAA19608.1|	204	6e-51	192	55	cysteine proteinase inhibitor [Glycine max] dbj|BAA19610.1| cysteine proteinase inhibitor [Glycine max]	gi|157536741|gb|EX337972.1|EX337972	1762	0	921	99	GQ03005.B7_O08 GQ030 - Xylem planings - daytime and seasonal Picea glauca cDNA clone GQ03005_O08 5', mRNA sequence	gi|157536741|gb|EX337972.1|EX337972
WS02712_C24	EF087576	27	49	579	385	15	1028	AT5G38430.1	222	3e-58	156	66	| Symbols: | ribulose bisphosphate carboxylase small chain 1B / RuBisCO small subunit 1B (RBCS-1B) (ATS1B) | chr5:15401580-15402385 REVERSE	eugene3.01230087	217	1e-56	157	66	gi|38374128|gb|AAR19268.1|	211	3e-54	155	64	ribulose-1,5-bisphosphate carboxylase/oxygenase small subunit [Oryza sativa (japonica cultivar-group)]	gi|157352198|emb|CAO43226.1|	194	1e-49	133	59	unnamed protein product [Vitis vinifera]	jgi|Phypa1_1|151552	181	5e-46	156	51	e_gw1.339.10.1	sp|P16031|RBS_LARLA	305	2e-81	159	89	Ribulose bisphosphate carboxylase small chain, chloroplast precursor (RuBisCO small subunit) emb|CAA34161.1| ribulose-1,5-carboxylase/oxygenase [Larix laricina]	gi|157595968|gb|EX397196.1|EX397196	1782	0	911	99	GQ03409.B7_K20 GQ034 - Needles - Mid-season Picea glauca cDNA clone GQ03409_K20 5', mRNA sequence	gi|157595968|gb|EX397196.1|EX397196
WS02712_D01	EF085475	26	145	1173	354	15	1687	AT2G22795.1	55.1	1e-07	360	19	| Symbols: | similar to unknown protein [Arabidopsis thaliana] (TAIR:AT4G37820.1); similar to hypothetical protein B14911_03489 [Bacillus sp. NRRL B-14911] (GB:ZP_01168655.1) | chr2:9704460-9706664 REVERSE	fgenesh4_pg.C_scaffold_8502000001	39.3	0.008	289	21	gi|125600697|gb|EAZ40273.1|	44.7	0.0009	277	23	hypothetical protein OsJ_023756 [Oryza sativa (japonica cultivar-group)]	gi|157328264|emb|CAO17742.1|	55.8	1e-07	293	21	unnamed protein product [Vitis vinifera]	jgi|Phypa1_1|173554	68.6	1e-11	306	26	estExt_fgenesh1_pg.C_4880012	ref|XP_001525979.1|	75.5	1e-11	350	22	hypothetical protein LELG_02536 [Lodderomyces elongisporus NRRL YB-4239] gb|EDK44358.1| hypothetical protein LELG_02536 [Lodderomyces elongisporus NRRL YB-4239]	gi|157640709|gb|EX441791.1|EX441791	1679	0	918	98	GQ04103.B7_O08 GQ041 - Shoot tip - Dormant (Normalized) Picea glauca cDNA clone GQ04103_O08 5', mRNA sequence	gi|157640709|gb|EX441791.1|EX441791
WS02712_D03	EF084402	28	59	579	212	15	865	AT1G21350.3	291	4e-79	185	72	| Symbols: | electron carrier/ oxidoreductase | chr1:7477364-7479000 REVERSE	estExt_Genewise1_v1.C_LG_II2661	241	5e-64	146	72	gi|113610859|dbj|BAF21237.1|	284	3e-76	185	70	Os07g0260300 [Oryza sativa (japonica cultivar-group)]	gi|157335038|emb|CAO60868.1|	291	6e-79	184	73	unnamed protein product [Vitis vinifera]	jgi|Phypa1_1|207554	244	5e-65	149	72	estExt_Genewise1.C_400009	ref|NP_973876.1|	291	4e-77	185	72	electron carrier/ oxidoreductase [Arabidopsis thaliana] gb|AAF87891.1|AC015447_1 Hypothetical protein [Arabidopsis thaliana]	gi|157576797|gb|EX378025.1|EX378025	1602	0	844	98	GQ03236.B7_E20 GQ032 - Shoot tip (Normalized library) Picea glauca cDNA clone GQ03236_E20 5', mRNA sequence	gi|157576797|gb|EX378025.1|EX378025
WS02712_D07	EF084048	27	107	1023	236	15	1381	AT1G66670.1	327	8e-90	221	72	| Symbols: NCLPP4, CLPP3 | CLPP3 (Clp protease proteolytic subunit 3); endopeptidase Clp | chr1:24867658-24869309 REVERSE	gw1.IV.3459.1	322	5e-88	229	68	gi|113532686|dbj|BAF05069.1|	326	1e-88	224	70	Os01g0507900 [Oryza sativa (japonica cultivar-group)]	gi|157346835|emb|CAO17074.1|	337	2e-92	229	72	unnamed protein product [Vitis vinifera]	jgi|Phypa1_1|141000	308	7e-84	217	69	e_gw1.173.42.1	emb|CAC80640.1|	332	3e-89	221	72	ClpP putative protein [Brassica napus]	gi|157596060|gb|EX397288.1|EX397288	1774	0	907	99	GQ03409.B7_O20 GQ034 - Needles - Mid-season Picea glauca cDNA clone GQ03409_O20 5', mRNA sequence	gi|157596060|gb|EX397288.1|EX397288
WS02712_D08	EF085240	29	132	1860	207	15	2214	AT5G48385.1	209	8e-54	493	31	| Symbols: | similar to hydroxyproline-rich glycoprotein family protein [Arabidopsis thaliana] (TAIR:AT4G14900.1); similar to unknown [Solanum tuberosum] (GB:ABB86244.1); contains InterPro domain Frigida-like; (InterPro:IPR012474) | chr5:19626697-19628938	grail3.0012039001	196	4e-50	301	39	gi|115478146|ref|NP_001062668.1|	203	2e-51	489	32	Os09g0248300 [Oryza sativa (japonica cultivar-group)]	gi|157328909|emb|CAO23321.1|	204	2e-52	323	40	unnamed protein product [Vitis vinifera]	jgi|Phypa1_1|201842	250	2e-66	459	34	estExt_Genewise1.C_60178	gb|AAP31312.2|	277	2e-72	646	33	ABI3-interacting protein 2 [Callitropsis nootkatensis]	gi|157616826|gb|EX417908.1|EX417908	1653	0	871	98	GQ03709.B7_B08 GQ037 - Shoot tip - Dormant Picea glauca cDNA clone GQ03709_B08 5', mRNA sequence	gi|157616826|gb|EX417908.1|EX417908
WS02712_D09	EF084049	26	152	867	394	15	1428	AT4G27120.2	177	1e-44	115	79	| Symbols: | similar to DEAD box RNA helicase, putative [Arabidopsis thaliana] (TAIR:AT1G20920.1); similar to putative protein [Medicago truncatula] (GB:ABE91154.1); contains InterPro domain Winged helix repressor DNA-binding; (InterPro:IPR011991) | chr4:	estExt_fgenesh4_pm.C_LG_XIII0365	184	1e-46	113	80	gi|113610224|dbj|BAF20602.1|	183	1e-45	190	52	Os07g0103200 [Oryza sativa (japonica cultivar-group)]	gi|157337969|emb|CAO39013.1|	194	3e-49	195	55	unnamed protein product [Vitis vinifera]	jgi|Phypa1_1|162223	170	2e-42	112	76	estExt_fgenesh1_pg.C_400170	ref|NP_001058688.1|	183	2e-44	190	52	Os07g0103200 [Oryza sativa (japonica cultivar-group)] dbj|BAF20602.1| Os07g0103200 [Oryza sativa (japonica cultivar-group)]	gi|157569841|gb|EX371069.1|EX371069	1635	0	833	99	GQ03221.B7_D21 GQ032 - Shoot tip (Normalized library) Picea glauca cDNA clone GQ03221_D21 5', mRNA sequence	gi|157569841|gb|EX371069.1|EX371069
WS02712_D10	EF083842	28	94	357	198	15	664	AT3G08710.2	147	8e-36	108	56	| Symbols: ATH9 | ATH9 (thioredoxin H-type 9) | chr3:2645596-2646310 FORWARD	estExt_fgenesh4_pg.C_LG_VI0901	154	5e-38	106	59	gi|125592962|gb|EAZ33021.1|	156	6e-38	104	63	hypothetical protein OsJ_016504 [Oryza sativa (japonica cultivar-group)]	gi|157347682|emb|CAO18319.1|	156	2e-38	117	57	unnamed protein product [Vitis vinifera]	jgi|Phypa1_1|204594	157	5e-39	108	63	estExt_Genewise1.C_210170	emb|CAN75870.1|	156	1e-36	117	57	hypothetical protein [Vitis vinifera]	gi|157616762|gb|EX417844.1|EX417844	1261	0	640	99	GQ03708.B7_O15 GQ037 - Shoot tip - Dormant Picea glauca cDNA clone GQ03708_O15 5', mRNA sequence	gi|157616762|gb|EX417844.1|EX417844
WS02712_D12	EF085115	27	107	1548	276	15	1946	AT3G02710.1	721	0	529	68	| Symbols: | nuclear associated protein-related / NAP-related | chr3:583191-585787 FORWARD	gw1.X.1659.1	33.9	0.39	46	32	gi|113538149|dbj|BAF10532.1|	649	0	519	63	Os02g0831300 [Oryza sativa (japonica cultivar-group)]	gi|157347771|emb|CAO22227.1|	744	0	537	71	unnamed protein product [Vitis vinifera]	jgi|Phypa1_1|96034	655	0	491	66	fgenesh1_pg.scaffold_294000001	ref|NP_186920.2|	721	0	529	68	nuclear associated protein-related / NAP-related [Arabidopsis thaliana] gb|ABO09895.1| At3g02710 [Arabidopsis thaliana]	gi|157572679|gb|EX373907.1|EX373907	1334	0	693	99	GQ03229.B7_A05 GQ032 - Shoot tip (Normalized library) Picea glauca cDNA clone GQ03229_A05 5', mRNA sequence	gi|157572679|gb|EX373907.1|EX373907
WS02712_D15	EF084403	29	91	459	403	15	968	AT1G17080.1	113	2e-25	140	45	| Symbols: | similar to unknown protein [Arabidopsis thaliana] (TAIR:AT1G53560.1); similar to Os01g0667100 [Oryza sativa (japonica cultivar-group)] (GB:NP_001043806.1); similar to Os05g0564800 [Oryza sativa (japonica cultivar-group)] (GB:NP_001056334.1);	estExt_fgenesh4_pg.C_LG_I2991	117	1e-26	140	44	gi|125595233|gb|EAZ35292.1|	122	2e-27	106	57	hypothetical protein OsJ_018775 [Oryza sativa (japonica cultivar-group)]	gi|157359040|emb|CAO66942.1|	136	4e-32	138	52	unnamed protein product [Vitis vinifera]	jgi|Phypa1_1|161701	87.8	9e-18	124	38	estExt_fgenesh1_pg.C_350068	emb|CAN82659.1|	136	2e-30	138	52	hypothetical protein [Vitis vinifera]	gi|157595299|gb|EX396527.1|EX396527	1760	0	912	99	GQ03407.B7_N22 GQ034 - Needles - Mid-season Picea glauca cDNA clone GQ03407_N22 5', mRNA sequence	gi|157595299|gb|EX396527.1|EX396527
WS02712_D16	EF084050	28	32	399	273	15	719	AT1G51400.1	48.1	6e-06	28	75	| Symbols: | photosystem II 5 kD protein | chr1:19055840-19056160 REVERSE	grail3.0001100501	51.6	5e-07	28	75	gi|113536773|dbj|BAF09156.1|	53.1	8e-07	26	84	Os02g0581100 [Oryza sativa (japonica cultivar-group)]	gi|157350729|emb|CAO40820.1|	52.8	4e-07	27	77	unnamed protein product [Vitis vinifera]	jgi|Phypa1_1|170763	45.4	3e-05	26	65	estExt_fgenesh1_pg.C_2590032	ref|NP_001047242.1|	53.1	2e-05	26	84	Os02g0581100 [Oryza sativa (japonica cultivar-group)] dbj|BAF09156.1| Os02g0581100 [Oryza sativa (japonica cultivar-group)]	gi|157594044|gb|EX395272.1|EX395272	1322	0	691	99	GQ03404.B7_H07 GQ034 - Needles - Mid-season Picea glauca cDNA clone GQ03404_H07 5', mRNA sequence	gi|157594044|gb|EX395272.1|EX395272
WS02712_D19	EF085450	27	128	1518	379	15	2040	AT4G00830.2	349	3e-96	476	42	| Symbols: | RNA binding | chr4:352782-354965 FORWARD	estExt_Genewise1_v1.C_LG_VI2287	369	1e-102	422	46	gi|62733051|gb|AAX95168.1|	355	4e-97	417	46	RNA recognition motif. (a.k.a. RRM, RBD, or RNP domain), putative [Oryza sativa (japonica cultivar-group)]	gi|157349165|emb|CAO24311.1|	365	1e-101	411	47	unnamed protein product [Vitis vinifera]	jgi|Phypa1_1|217831	389	1e-108	479	46	estExt_Genewise1.C_1480019	gb|AAX95168.1|	355	8e-96	417	46	RNA recognition motif. (a.k.a. RRM, RBD, or RNP domain), putative [Oryza sativa (japonica cultivar-group)] gb|ABA92375.1| RNA recognition motif family protein, expressed [Oryza sativa (japonica cultivar-group)]	gi|157549431|gb|EX350662.1|EX350662	1665	0	872	99	GQ03109.B7_C08 GQ031 - Xylem Scrapings (Normalized library) Picea glauca cDNA clone GQ03109_C08 5', mRNA sequence	gi|157549431|gb|EX350662.1|EX350662
WS02712_D21	EF084337	29	117	714	221	15	1067	AT4G14440.1	182	4e-46	228	42	| Symbols: | enoyl-CoA hydratase/isomerase family protein | chr4:8306942-8307658 REVERSE	fgenesh4_pg.C_LG_X001879	188	6e-48	227	45	gi|125594965|gb|EAZ35024.1|	177	5e-44	230	42	hypothetical protein OsJ_018507 [Oryza sativa (japonica cultivar-group)]	gi|147854692|emb|CAN82361.1|	199	3e-51	226	44	hypothetical protein [Vitis vinifera]	jgi|Phypa1_1|149125	214	7e-56	229	49	e_gw1.291.63.1	emb|CAN82361.1|	199	2e-49	226	44	hypothetical protein [Vitis vinifera]	gi|157594335|gb|EX395563.1|EX395563	1840	0	936	99	GQ03405.B7_D17 GQ034 - Needles - Mid-season Picea glauca cDNA clone GQ03405_D17 5', mRNA sequence	gi|157594335|gb|EX395563.1|EX395563
WS02712_D23	EF084051	26	81	567	311	15	974	AT1G33140.1	298	3e-81	193	76	| Symbols: | 60S ribosomal protein L9 (RPL90A/C) | chr1:12023340-12024482 FORWARD	estExt_Genewise1_v1.C_LG_XI0817	300	1e-81	192	78	gi|33087067|gb|AAP92747.1|	311	1e-84	189	82	ribosomal L9-like protein [Oryza sativa (japonica cultivar-group)]	gi|157355177|emb|CAO48553.1|	310	2e-84	192	80	unnamed protein product [Vitis vinifera]	jgi|Phypa1_1|185033	333	9e-92	189	84	estExt_gwp_gw1.C_790146	ref|NP_001063520.1|	311	3e-83	189	82	Os09g0485900 [Oryza sativa (japonica cultivar-group)] sp|P49210|RL9_ORYSJ 60S ribosomal protein L9 gb|AAP92747.1| ribosomal L9-like protein [Oryza sativa (japonica cultivar-group)] dbj|BAF25434.1| Os09g0485900 [Oryza sativa (japonica cultivar-group)] gb|E	gi|157551694|gb|EX352925.1|EX352925	1727	0	908	98	GQ03112.B7_G04 GQ031 - Xylem Scrapings (Normalized library) Picea glauca cDNA clone GQ03112_G04 5', mRNA sequence	gi|157551694|gb|EX352925.1|EX352925
WS02712_E03	EF085746	29	1084	135	134	15	1368	AT3G14067.1	31.6	1.2	50	32	| Symbols: | subtilase family protein | chr3:4658428-4660761 REVERSE	eugene3.03110012	30.4	2.9	37	37	gi|113536662|dbj|BAF09045.1|	32.7	2.6	38	44	Os02g0556600 [Oryza sativa (japonica cultivar-group)]	gi|157359281|emb|CAO67217.1|	32	1.6	94	35	unnamed protein product [Vitis vinifera]	jgi|Phypa1_1|82495	29.3	5.9	49	32	fgenesh1_pg.scaffold_103000090	No significant hit						gi|158974513|gb|EX926316.1|EX926316	38.2	1.7	19	100	lb65b07.g1 Cycas ovule - normalized (NYBG) Cycas rumphii cDNA 3', mRNA sequence	gi|50176578|gb|CO488362.1|CO488362
WS02712_E04	EF087493	27	59	885	361	28	1333	AT3G04790.1	348	3e-96	265	69	| Symbols: | ribose 5-phosphate isomerase-related | chr3:1313371-1314201 FORWARD	gw1.70.218.1	362	1e-100	258	74	gi|34393836|dbj|BAC83440.1|	370	1e-102	243	77	putative ribose-5-phosphate isomerase [Oryza sativa Japonica Group]	gi|157352045|emb|CAO43035.1|	382	1e-106	247	80	unnamed protein product [Vitis vinifera]	jgi|Phypa1_1|221767	384	1e-107	251	78	estExt_Genewise1.C_2180066	dbj|BAC83440.1|	370	1e-100	243	77	putative ribose-5-phosphate isomerase [Oryza sativa (japonica cultivar-group)]	gi|83394123|gb|DV988100.1|DV988100	1497	0	840	96	GQ02011.TB_G21 GQ020: Clean ROOTS systems -Diurnal cycle Picea glauca cDNA clone GenomeQuebec_Id:GQ02011_G21 3', mRNA sequence	gi|83394123|gb|DV988100.1|DV988100
WS02712_E07	EF084399	32	45	438	338	15	836	AT1G56220.4	55.5	4e-08	80	46	| Symbols: | dormancy/auxin associated family protein | chr1:21047079-21048046 FORWARD	estExt_fgenesh4_pg.C_LG_III0496	65.1	6e-11	153	33	gi|125603630|gb|EAZ42955.1|	64.3	4e-10	152	34	hypothetical protein OsJ_026438 [Oryza sativa (japonica cultivar-group)]	gi|157347106|emb|CAO17488.1|	65.1	9e-11	80	46	unnamed protein product [Vitis vinifera]	jgi|Phypa1_1|161371	74.3	9e-14	158	37	estExt_fgenesh1_pg.C_320057	ref|NP_001063265.1|	65.9	3e-09	154	33	Os09g0437500 [Oryza sativa (japonica cultivar-group)] dbj|BAF25179.1| Os09g0437500 [Oryza sativa (japonica cultivar-group)]	gi|157596025|gb|EX397253.1|EX397253	1497	0	819	98	GQ03409.B7_N05 GQ034 - Needles - Mid-season Picea glauca cDNA clone GQ03409_N05 5', mRNA sequence	gi|157596025|gb|EX397253.1|EX397253
WS02712_E08	EF081515	26	99	297	242	15	653	AT4G40042.1	111	3e-25	86	60	| Symbols: | signal peptidase | chr4:18558753-18559564 FORWARD	estExt_fgenesh4_pm.C_LG_VIII0741	117	9e-27	87	62	gi|113649200|dbj|BAF29712.1|	111	2e-24	91	57	Os12g0438900 [Oryza sativa (japonica cultivar-group)]	gi|147791341|emb|CAN61840.1|	28.5	6.6	40	37	hypothetical protein [Vitis vinifera]	jgi|Phypa1_1|9503	103	1e-22	73	64	gw1.284.29.1	ref|NP_001066693.1|	111	3e-23	91	57	Os12g0438900 [Oryza sativa (japonica cultivar-group)] dbj|BAF29712.1| Os12g0438900 [Oryza sativa (japonica cultivar-group)]	gi|157630286|gb|EX431368.1|EX431368	1249	0	634	99	GQ03907.B7_L21 GQ039 - Stem - Dormant Picea glauca cDNA clone GQ03907_L21 5', mRNA sequence	gi|157630286|gb|EX431368.1|EX431368
WS02712_E23	EF086516	27	182	456	336	15	989	AT2G02760.1	314	5e-86	152	97	| Symbols: UBC2, ATUBC2 | ATUBC2 (UBIQUITING-CONJUGATING ENZYME 2); ubiquitin-protein ligase | chr2:774270-775148 FORWARD	estExt_Genewise1_v1.C_LG_XIII2152	320	1e-87	152	100	gi|113578370|dbj|BAF16733.1|	315	1e-85	152	98	Os05g0182500 [Oryza sativa (japonica cultivar-group)]	gi|157350935|emb|CAO41050.1|	320	2e-87	152	100	unnamed protein product [Vitis vinifera]	jgi|Phypa1_1|213630	311	3e-85	152	96	estExt_Genewise1.C_910072	gb|AAV84587.1|	320	1e-85	152	100	ubiquitin carrier protein [Populus tomentosa]	gi|157599316|gb|EX400544.1|EX400544	1772	0	910	99	GQ03418.B7_M21 GQ034 - Needles - Mid-season Picea glauca cDNA clone GQ03418_M21 5', mRNA sequence	gi|157599316|gb|EX400544.1|EX400544
WS02712_F04	EF083967	27	108	642	195	15	960	AT5G05270.2	216	1e-56	213	53	| Symbols: | chalcone-flavanone isomerase family protein | chr5:1563544-1564828 FORWARD	estExt_fgenesh4_pm.C_LG_XIX0169	225	3e-59	212	54	gi|108863935|gb|ABA91231.2|	209	8e-54	215	52	Chalcone-flavanone isomerase family protein, expressed [Oryza sativa (japonica cultivar-group)]	gi|157351313|emb|CAO41500.1|	227	1e-59	210	55	unnamed protein product [Vitis vinifera]	jgi|Phypa1_1|233922	124	7e-29	212	35	estExt_fgenesh2_pg.C_1100007	emb|CAN70349.1|	227	7e-58	210	55	hypothetical protein [Vitis vinifera]	gi|157636438|gb|EX437520.1|EX437520	1796	0	942	99	GQ04005.B7_H07 GQ040 - Shoot tip - Active growth (Normalized) Picea glauca cDNA clone GQ04005_H07 5', mRNA sequence	gi|157636438|gb|EX437520.1|EX437520
WS02712_F05	EF084033	28	95	369	219	15	698	AT5G59310.1	76.3	2e-14	95	36	| Symbols: LTP4 | LTP4 (LIPID TRANSFER PROTEIN 4); lipid binding | chr5:23942522-23942998 REVERSE	grail3.0076005601	85.9	2e-17	101	42	gi|77548416|gb|ABA91213.1|	80.9	3e-15	100	33	Nonspecific lipid-transfer protein 4 precursor, putative, expressed [Oryza sativa (japonica cultivar-group)]	gi|157328839|emb|CAO23243.1|	87.4	1e-17	98	42	unnamed protein product [Vitis vinifera]	jgi|Phypa1_1|37410	43.5	0.0001	73	31	gw1.2.439.1	sp|Q41073|NLTP_PINTA	185	2e-45	101	85	Nonspecific lipid-transfer protein precursor (LTP) gb|AAA82182.1| nonspecific lipid transfer protein	gi|157615889|gb|EX416971.1|EX416971	1092	0	643	96	GQ03706.B7_I23 GQ037 - Shoot tip - Dormant Picea glauca cDNA clone GQ03706_I23 5', mRNA sequence	gi|157615889|gb|EX416971.1|EX416971
WS02712_F07	EF085103	27	78	855	757	15	1705	AT3G26510.4	121	2e-27	117	55	| Symbols: | octicosapeptide/Phox/Bem1p (PB1) domain-containing protein | chr3:9713123-9713825 REVERSE	estExt_fgenesh4_pg.C_LG_VIII1649	125	7e-29	116	56	gi|62734150|gb|AAX96259.1|	126	2e-28	165	46	PB1 domain, putative [Oryza sativa (japonica cultivar-group)]	gi|147860904|emb|CAN80873.1|	133	5e-31	170	46	hypothetical protein [Vitis vinifera]	jgi|Phypa1_1|136657	107	2e-23	100	55	e_gw1.131.175.1	emb|CAN80873.1|	133	3e-29	170	46	hypothetical protein [Vitis vinifera]	gi|157605883|gb|EX407107.1|EX407107	1402	0	759	98	GQ03517.B7_L22 GQ035 - Needles - End of season Picea glauca cDNA clone GQ03517_L22 5', mRNA sequence	gi|157605883|gb|EX407107.1|EX407107
WS02712_F10	EF084197	27	119	369	235	18	741	AT5G35740.1	133	1e-31	104	56	| Symbols: | glycosyl hydrolase family protein 17 | chr5:13927802-13928325 REVERSE	estExt_fgenesh4_pg.C_LG_XIV1029	142	2e-34	103	59	gi|110288935|gb|AAP53178.2|	105	1e-22	86	51	expressed protein [Oryza sativa (japonica cultivar-group)]	gi|157351030|emb|CAO41187.1|	139	2e-33	97	58	unnamed protein product [Vitis vinifera]	jgi|Phypa1_1|91949	99.8	2e-21	85	50	fgenesh1_pg.scaffold_218000001	ref|NP_198423.1|	133	1e-29	104	56	glycosyl hydrolase family protein 17 [Arabidopsis thaliana] dbj|BAB09273.1| unnamed protein product [Arabidopsis thaliana] gb|AAM61369.1| unknown [Arabidopsis thaliana] gb|ABD59063.1| At5g35740 [Arabidopsis thaliana]	gi|90044517|gb|CT577215.1|CT577215	484	1e-135	392	90	CT577215 LG0ACA Pinus pinaster cDNA, mRNA sequence	gi|157526844|gb|EX328075.1|EX328075
WS02712_F11	EF084404	27	118	1065	296	13	1492	AT5G37600.1	597	1e-171	353	80	| Symbols: ATGSR1 | ATGSR1 (Arabidopsis thaliana glutamine synthase clone R1); glutamate-ammonia ligase | chr5:14950804-14952886 REVERSE	estExt_Genewise1_v1.C_LG_II2125	624	1e-179	355	85	gi|20368|emb|CAA32461.1|	603	1e-172	355	80	unnamed protein product [Oryza sativa (japonica cultivar-group)]	gi|157352868|emb|CAO44738.1|	615	1e-176	355	82	unnamed protein product [Vitis vinifera]	jgi|Phypa1_1|198924	573	1e-163	353	77	estExt_gwp_gw1.C_3450001	emb|CAA06383.1|	630	1e-179	355	87	glutamine synthetase [Pinus sylvestris]	gi|157544506|gb|EX345737.1|EX345737	1818	0	929	99	GQ03103.B7_G17 GQ031 - Xylem Scrapings (Normalized library) Picea glauca cDNA clone GQ03103_G17 5', mRNA sequence	gi|157544506|gb|EX345737.1|EX345737
WS02712_F13	EF084205	28	34	531	441	15	1021	AT4G13830.2	147	1e-35	133	56	| Symbols: J20 | J20 (DNAJ-LIKE 20); heat shock protein binding | chr4:8011514-8012573 FORWARD	estExt_Genewise1_v1.C_880038	151	6e-37	134	54	gi|113531275|dbj|BAF03658.1|	136	9e-32	189	42	Os01g0101700 [Oryza sativa (japonica cultivar-group)]	gi|157352429|emb|CAO43509.1|	148	1e-35	189	44	unnamed protein product [Vitis vinifera]	jgi|Phypa1_1|139805	104	8e-23	119	45	e_gw1.160.75.1	gb|AAF24498.1|AF214107_1	148	5e-34	133	57	DnaJ-like protein [Arabidopsis thaliana]	gi|83386273|gb|DV980251.1|DV980251	1568	0	803	99	GQ018M05.T24_D07 GQ018: Clean ROOTS systems - N treatments Picea glauca cDNA clone GenomeQuebec_Id:GQ018M05_D07 3', mRNA sequence	gi|83386273|gb|DV980251.1|DV980251
WS02712_F16	EF085476	32	284	753	782	15	1834	AT5G08240.1	64.7	2e-10	160	29	| Symbols: | similar to unknown protein [Arabidopsis thaliana] (TAIR:AT5G23160.1) | chr5:2651383-2652337 REVERSE	eugene3.00050304	63.2	6e-10	77	36	gi|40538894|gb|AAR87151.1|	40.8	0.014	32	50	hypothetical protein [Oryza sativa (japonica cultivar-group)]	gi|147797195|emb|CAN64667.1|	43.5	0.0008	203	25	hypothetical protein [Vitis vinifera]	jgi|Phypa1_1|172231	33.1	0.57	52	34	estExt_fgenesh1_pg.C_3370007	ref|NP_196441.1|	64.7	2e-08	160	29	unknown protein [Arabidopsis thaliana] emb|CAB93725.1| putative protein [Arabidopsis thaliana] dbj|BAC41853.1| unknown protein [Arabidopsis thaliana] gb|ABH04460.1| At5g08240 [Arabidopsis thaliana]	gi|48936480|gb|CO165939.1|CO165939	139	9e-31	346	80	FLD1_58_E10.b1_A029 Root flooded Pinus taeda cDNA clone FLD1_58_E10_A029 3', mRNA sequence	gi|157611182|gb|EX412406.1|EX412406
WS02712_F20	EF084018	27	16	618	368	15	1017	AT1G67740.1	113	2e-25	114	56	| Symbols: YCF32, PSBY | PSBY (photosystem II BY) | chr1:25398092-25398661 REVERSE	estExt_Genewise1_v1.C_LG_X5024	114	1e-25	128	50	gi|113622843|dbj|BAF22788.1|	121	3e-27	113	59	Os08g0119800 [Oryza sativa (japonica cultivar-group)]	gi|157339111|emb|CAO42462.1|	65.5	9e-11	51	64	unnamed protein product [Vitis vinifera]	jgi|Phypa1_1|155209	93.2	2e-19	110	44	e_gw1.455.8.1	ref|NP_001060874.1|	121	6e-26	113	59	Os08g0119800 [Oryza sativa (japonica cultivar-group)] dbj|BAF22788.1| Os08g0119800 [Oryza sativa (japonica cultivar-group)]	gi|157605870|gb|EX407094.1|EX407094	1641	0	872	98	GQ03517.B7_L08 GQ035 - Needles - End of season Picea glauca cDNA clone GQ03517_L08 5', mRNA sequence	gi|157605870|gb|EX407094.1|EX407094
WS02712_F22	EF085242	25	65	984	578	15	1642	AT2G33800.1	180	2e-45	220	47	| Symbols: | ribosomal protein S5 family protein | chr2:14308001-14309428 REVERSE	gw1.IV.3048.1	169	4e-42	196	48	gi|28209467|gb|AAO37485.1|	142	3e-33	221	39	putative ribosomal protein [Oryza sativa (japonica cultivar-group)]	gi|157358737|emb|CAO66422.1|	172	7e-43	196	49	unnamed protein product [Vitis vinifera]	jgi|Phypa1_1|126803	90.9	2e-18	72	63	e_gw1.61.101.1	ref|NP_180936.1|	180	2e-43	220	47	ribosomal protein S5 family protein [Arabidopsis thaliana] sp|P93014|RR5_ARATH 30S ribosomal protein S5, chloroplast precursor gb|AAC69132.1| 30S ribosomal protein S5 [Arabidopsis thaliana] gb|AAK96714.1| 30S ribosomal protein S5 [Arabidopsis thaliana] gb	gi|157528060|gb|EX329291.1|EX329291	1687	0	879	99	GQ02829.SP6_J07 GQ028 - Cambium / phloem scrappings (Normalized library ) Picea glauca cDNA clone GQ02829_J07 3', mRNA sequence	gi|157528060|gb|EX329291.1|EX329291
WS02712_G01	EF084203	27	272	606	262	15	1155	AT1G02130.1	354	5e-98	197	87	| Symbols: AtRab1B, Ara-5, AtRABD2a, ARA5, ATRAB1B | ATRAB1B (Arabidopsis thaliana responsive to abscisic acid 1B); GTP binding | chr1:400350-401788 REVERSE	estExt_fgenesh4_pm.C_LG_III0194	374	1e-104	197	93	gi|113532867|dbj|BAF05250.1|	364	1e-100	197	91	Os01g0558600 [Oryza sativa (japonica cultivar-group)]	gi|157328625|emb|CAO22323.1|	374	1e-104	197	93	unnamed protein product [Vitis vinifera]	jgi|Phypa1_1|186523	354	6e-98	198	89	estExt_gwp_gw1.C_950012	ref|NP_001043336.1|	364	5e-99	197	91	Os01g0558600 [Oryza sativa (japonica cultivar-group)] sp|P40392|RIC1_ORYSJ Ras-related protein RIC1 dbj|BAD87942.1| Ras-related protein RIC1 [Oryza sativa (japonica cultivar-group)] dbj|BAD87657.1| Ras-related protein RIC1 [Oryza sativa (japonica cultivar	gi|157572600|gb|EX373828.1|EX373828	1774	0	903	99	GQ03228.B7_M22 GQ032 - Shoot tip (Normalized library) Picea glauca cDNA clone GQ03228_M22 5', mRNA sequence	gi|157572600|gb|EX373828.1|EX373828
WS02712_G03	EF085723	33	113	435	404	15	967	AT1G31940.1	107	1e-23	149	42	| Symbols: | similar to unknown protein [Arabidopsis thaliana] (TAIR:AT2G35585.1); similar to Os02g0697700 [Oryza sativa (japonica cultivar-group)] (GB:NP_001047822.1) | chr1:11470273-11471134 REVERSE	estExt_fgenesh4_pg.C_290272	125	3e-29	148	45	gi|125583348|gb|EAZ24279.1|	104	3e-22	148	44	hypothetical protein OsJ_007762 [Oryza sativa (japonica cultivar-group)]	gi|147843797|emb|CAN79460.1|	116	4e-26	150	44	hypothetical protein [Vitis vinifera]	jgi|Phypa1_1|168309	74.3	1e-13	144	37	estExt_fgenesh1_pg.C_1720038	emb|CAN79460.1|	116	2e-24	150	44	hypothetical protein [Vitis vinifera]	gi|157637818|gb|EX438900.1|EX438900	1723	0	905	99	GQ04009.B7_C12 GQ040 - Shoot tip - Active growth (Normalized) Picea glauca cDNA clone GQ04009_C12 5', mRNA sequence	gi|157637818|gb|EX438900.1|EX438900
WS02712_G09	EF085747	28	1503	198	30	15	1746	AT2G34610.1	41.6	0.002	71	36	| Symbols: | similar to unknown protein [Arabidopsis thaliana] (TAIR:AT1G30190.1); similar to unnamed protein product [Tetraodon nigroviridis] (GB:CAG12037.1) | chr2:14582546-14583418 FORWARD	fgenesh4_pg.C_LG_IX000466	49.3	8e-06	144	26	gi|10122034|gb|AAG13423.1|AC051634_4	93.2	2e-18	120	41	putative plant disease resistance polyprotein [Oryza sativa (japonica cultivar-group)]	gi|147783182|emb|CAN68669.1|	99	1e-20	123	43	hypothetical protein [Vitis vinifera]	jgi|Phypa1_1|54552	38.9	0.01	61	32	gw1.5.662.1	emb|CAN68669.1|	99	9e-19	123	43	hypothetical protein [Vitis vinifera]	gi|51910214|gb|CV147887.1|CV147887	392	1e-107	434	86	EST859096 Sequencing ESTs from loblolly pine embryos Pinus taeda cDNA clone RPIEC19 5' end, mRNA sequence	gi|83388778|gb|DV982756.1|DV982756
WS02712_G15	EF084224	28	40	1080	259	15	1394	AT5G14700.1	251	1e-66	324	43	| Symbols: | cinnamoyl-CoA reductase-related | chr5:4740505-4743330 REVERSE	estExt_Genewise1_v1.C_1230130	252	4e-67	275	49	gi|47900289|gb|AAT39157.1|	263	7e-70	323	46	putative cinnamoyl CoA reductase [Oryza sativa (japonica cultivar-group)]	gi|157345461|emb|CAO14759.1|	251	1e-66	276	48	unnamed protein product [Vitis vinifera]	jgi|Phypa1_1|229491	166	4e-41	260	40	fgenesh2_pg.scaffold_76000011	ref|NP_001056413.1|	263	2e-68	323	46	Os05g0578500 [Oryza sativa (japonica cultivar-group)] gb|AAT39157.1| putative cinnamoyl CoA reductase [Oryza sativa (japonica cultivar-group)] gb|AAU10688.1| putative cinnamoyl CoA reductase [Oryza sativa (japonica cultivar-group)] dbj|BAF18327.1| Os05g05	gi|157583051|gb|EX384279.1|EX384279	1657	0	856	99	GQ03307.B7_I12 GQ033 - Terminal leader (Normalized library) Picea glauca cDNA clone GQ03307_I12 5', mRNA sequence	gi|157583051|gb|EX384279.1|EX384279
WS02712_G16	EF083880	27	100	450	74	15	639	AT4G39700.1	190	6e-49	160	59	| Symbols: | heavy-metal-associated domain-containing protein / copper chaperone (CCH)-related | chr4:18424259-18424900 FORWARD	fgenesh4_pg.C_LG_V000198	188	2e-48	152	61	gi|125605433|gb|EAZ44469.1|	177	3e-44	160	55	hypothetical protein OsJ_027952 [Oryza sativa (japonica cultivar-group)]	gi|157345075|emb|CAO71803.1|	189	3e-48	154	61	unnamed protein product [Vitis vinifera]	jgi|Phypa1_1|187462	64.7	5e-11	65	49	estExt_gwp_gw1.C_1060024	gb|ABE94521.1|	192	2e-47	151	60	Heavy metal transport/detoxification protein [Medicago truncatula]	gi|157630015|gb|EX431097.1|EX431097	632	1e-180	335	98	GQ03906.B7_P21 GQ039 - Stem - Dormant Picea glauca cDNA clone GQ03906_P21 5', mRNA sequence	gi|157630015|gb|EX431097.1|EX431097
WS02712_G18	EF084225	27	107	966	311	18	1402	AT1G31860.1	322	3e-88	235	65	| Symbols: HISN2, AT-IE | AT-IE (Arabidopsis thaliana bifunctional HisI-HisE protein) | chr1:11434230-11436510 REVERSE	estExt_fgenesh4_pm.C_1460004	333	1e-91	231	68	gi|113532260|dbj|BAF04643.1|	322	2e-87	232	67	Os01g0276500 [Oryza sativa (japonica cultivar-group)]	gi|157341209|emb|CAO49116.1|	339	5e-93	232	69	unnamed protein product [Vitis vinifera]	jgi|Phypa1_1|148171	252	4e-67	199	63	e_gw1.272.40.1	ref|NP_174469.1|	322	3e-86	235	65	AT-IE (Arabidopsis thaliana bifunctional HisI-HisE protein) sp|O82768|HIS2_ARATH Histidine biosynthesis bifunctional protein hisIE, chloroplast precursor [Includes: Phosphoribosyl-AMP cyclohydrolase (PRA-CH); Phosphoribosyl-ATP pyrophosphatase (PRA-PH)] g	gi|157592604|gb|EX393832.1|EX393832	1479	0	793	98	GQ03326.B7_I01 GQ033 - Terminal leader (Normalized library) Picea glauca cDNA clone GQ03326_I01 5', mRNA sequence	gi|157592604|gb|EX393832.1|EX393832
WS02712_H01	EF081472	27	48	195	249	15	507	AT1G73177.1	51.6	3e-07	63	44	| Symbols: | similar to conserved hypothetical protein [Medicago truncatula] (GB:ABD32847.1) | chr1:27520382-27521013 REVERSE	grail3.0046008901	51.6	3e-07	61	47	gi|113611912|dbj|BAF22290.1|	44.7	0.0001	64	42	Os07g0633800 [Oryza sativa (japonica cultivar-group)]	gi|147828336|emb|CAN68759.1|	31.2	0.67	57	29	hypothetical protein [Vitis vinifera]	jgi|Phypa1_1|81312	55.8	1e-08	66	45	fgenesh1_pg.scaffold_94000009	gb|ABD32847.1|	52.8	1e-05	61	45	hypothetical protein MtrDRAFT_AC149038g10v2 [Medicago truncatula]	gi|157621930|gb|EX423012.1|EX423012	930	0	489	98	GQ03804.B7_B19 GQ038 - Stem - Active growth Picea glauca cDNA clone GQ03804_B19 5', mRNA sequence	gi|157621930|gb|EX423012.1|EX423012
WS02712_H10	EF085010	27	274	387	119	15	795	AT5G24660.1	50.4	1e-06	40	60	| Symbols: | similar to unknown protein [Arabidopsis thaliana] (TAIR:AT5G24655.1); similar to unknown protein [Brassica rapa subsp. pekinensis] (GB:AAQ92331.1) | chr5:8443475-8443759 REVERSE	grail3.0075000401	58.5	5e-09	48	58	gi|15144306|gb|AAK84447.1|AC087192_8	52	2e-06	51	50	hypothetical protein [Oryza sativa (japonica cultivar-group)]	gi|157355162|emb|CAO48538.1|	37.4	0.019	33	51	unnamed protein product [Vitis vinifera]	jgi|Phypa1_1|82616	44.7	7e-05	53	45	fgenesh1_pg.scaffold_104000115	gb|ABF06706.1|	52.4	3e-05	44	56	UP-9A [Nicotiana tabacum]	gi|157598941|gb|EX400169.1|EX400169	1106	0	566	99	GQ03417.B7_M10 GQ034 - Needles - Mid-season Picea glauca cDNA clone GQ03417_M10 5', mRNA sequence	gi|157598941|gb|EX400169.1|EX400169
WS02712_H11	EF083887	28	75	387	325	15	802	AT2G37870.1	73.6	1e-13	121	35	| Symbols: | protease inhibitor/seed storage/lipid transfer protein (LTP) family protein | chr2:15866358-15866801 FORWARD	eugene3.00100938	83.2	2e-16	125	40	gi|113534338|dbj|BAF06721.1|	71.6	2e-12	116	33	Os01g0849000 [Oryza sativa (japonica cultivar-group)]	gi|157339089|emb|CAO42440.1|	86.7	3e-17	118	41	unnamed protein product [Vitis vinifera]	jgi|Phypa1_1|37410	36.2	0.024	79	26	gw1.2.439.1	emb|CAN60832.1|	86.7	2e-15	118	41	hypothetical protein [Vitis vinifera]	gi|157589312|gb|EX390540.1|EX390540	1524	0	785	99	GQ03317.B7_I17 GQ033 - Terminal leader (Normalized library) Picea glauca cDNA clone GQ03317_I17 5', mRNA sequence	gi|157589312|gb|EX390540.1|EX390540
WS02712_H14	EF081543	27	76	186	238	15	515	AT3G15353.1	57.8	4e-09	66	45	| Symbols: MT3 | MT3 (METALLOTHIONEIN 3) | chr3:5180832-5181332 REVERSE	eugene3.01070053	64.7	3e-11	66	51	gi|2072555|gb|AAB53811.1|	58.5	1e-08	62	45	metallothionein-like protein [Oryza sativa]	gi|7406673|emb|CAB85630.1|	51.6	5e-07	66	43	putative metallothionein-like protein [Vitis vinifera]	jgi|Phypa1_1|122389	31.2	0.39	53	32	e_gw1.39.82.1	sp|Q40854|MT3_PICGL	116	8e-25	61	83	Metallothionein-like protein EMB30 gb|AAB01564.1| metallothionein-like protein [Picea glauca]	gi|157612120|gb|EX413344.1|EX413344	894	0	483	98	GQ03615.B7_L18 GQ036 - Shoot tip - Active growth Picea glauca cDNA clone GQ03615_L18 5', mRNA sequence	gi|157612120|gb|EX413344.1|EX413344
WS02712_H15	EF084098	27	62	669	638	15	1384	AT2G36110.1	30	3.6	40	37	| Symbols: | 3'-5' exonuclease domain-containing protein | chr2:15168956-15169675 FORWARD	fgenesh4_pg.C_scaffold_14872000001	32.3	0.77	54	37	gi|113645653|dbj|BAF28794.1|	32.3	3.5	71	38	Os11g0671100 [Oryza sativa (japonica cultivar-group)]	gi|147856421|emb|CAN82844.1|	31.2	2.8	25	48	hypothetical protein [Vitis vinifera]	jgi|Phypa1_1|152406	33.1	0.41	49	38	e_gw1.364.12.1	ref|XP_967043.1|	415	1e-114	203	88	PREDICTED: similar to CG3244-PA isoform 1 [Tribolium castaneum] ref|XP_976065.1| PREDICTED: similar to CG3244-PA isoform 2 [Tribolium castaneum]	gi|157558143|gb|EX359374.1|EX359374	40.1	0.44	24	95	GQ03201.B7_O24 GQ032 - Shoot tip (Normalized library) Picea glauca cDNA clone GQ03201_O24 5', mRNA sequence	gi|157558143|gb|EX359374.1|EX359374
WS02712_H23	EF083831	28	94	528	391	23	1036	AT2G21620.1	211	6e-55	177	54	| Symbols: RD2 | RD2 (RESPONSIVE TO DESSICATION 2) | chr2:9255829-9257066 FORWARD	estExt_fgenesh4_pg.C_LG_IX0475	217	9e-57	177	57	gi|113537398|dbj|BAF09781.1|	197	6e-50	184	53	Os02g0705400 [Oryza sativa (japonica cultivar-group)]	gi|157340809|emb|CAO47614.1|	185	8e-47	168	55	unnamed protein product [Vitis vinifera]	jgi|Phypa1_1|216751	158	5e-39	133	57	estExt_Genewise1.C_1330029	ref|NP_850015.1|	211	6e-53	177	54	RD2 (RESPONSIVE TO DESSICATION 2) [Arabidopsis thaliana] gb|AAD23643.2| expressed protein [Arabidopsis thaliana] gb|AAM64657.1| RD2 protein [Arabidopsis thaliana]	gi|157590835|gb|EX392063.1|EX392063	1764	0	898	99	GQ03321.B7_K05 GQ033 - Terminal leader (Normalized library) Picea glauca cDNA clone GQ03321_K05 5', mRNA sequence	gi|157590835|gb|EX392063.1|EX392063
WS02712_I04	EF084202	27	45	423	244	14	726	AT3G12490.1	107	8e-24	108	49	| Symbols: | cysteine protease inhibitor, putative / cystatin, putative | chr3:3960530-3961784 REVERSE	estExt_Genewise1_v1.C_LG_III0367	107	8e-24	118	50	gi|113532233|dbj|BAF04616.1|	100	6e-21	132	40	Os01g0270100 [Oryza sativa (japonica cultivar-group)]	gi|157347613|emb|CAO18250.1|	100	2e-21	107	48	unnamed protein product [Vitis vinifera]	jgi|Phypa1_1|127641	99.8	2e-21	108	51	e_gw1.66.151.1	dbj|BAA19608.1|	118	3e-25	109	54	cysteine proteinase inhibitor [Glycine max] dbj|BAA19610.1| cysteine proteinase inhibitor [Glycine max]	gi|157632925|gb|EX434007.1|EX434007	1368	0	710	99	GQ03914.B7_O16 GQ039 - Stem - Dormant Picea glauca cDNA clone GQ03914_O16 5', mRNA sequence	gi|157632925|gb|EX434007.1|EX434007
WS02712_I12	EF083919	27	116	330	223	15	684	AT3G01390.2	150	6e-37	110	69	| Symbols: AVMA10, VMA10 | VMA10 (VACUOLAR MEMBRANE ATPASE 10) | chr3:150272-150929 REVERSE	estExt_fgenesh4_pg.C_LG_X2003	146	1e-35	110	65	gi|38344140|emb|CAE01820.2|	148	1e-35	110	68	OSJNBa0041A02.7 [Oryza sativa (japonica cultivar-group)]	gi|157347513|emb|CAO18150.1|	149	3e-36	110	68	unnamed protein product [Vitis vinifera]	jgi|Phypa1_1|177548	148	3e-36	108	69	estExt_gwp_gw1.C_240112	ref|NP_186788.1|	150	5e-35	110	69	VMA10 (VACUOLAR MEMBRANE ATPASE 10) [Arabidopsis thaliana] ref|NP_850489.1| VMA10 (VACUOLAR MEMBRANE ATPASE 10) [Arabidopsis thaliana] sp|O82628|VATG1_ARATH Vacuolar ATP synthase subunit G 1 (V-ATPase subunit G 1) (Vacuolar proton pump subunit G 1) gb|AAF	gi|157596976|gb|EX398204.1|EX398204	1314	0	667	99	GQ03412.B7_G14 GQ034 - Needles - Mid-season Picea glauca cDNA clone GQ03412_G14 5', mRNA sequence	gi|157596976|gb|EX398204.1|EX398204
WS02712_I15	EF084226	23	392	231	61	15	699	AT5G57410.1	266	9e-72	190	69	| Symbols: | similar to unknown protein [Arabidopsis thaliana] (TAIR:AT2G18876.1); similar to hypothetical protein MtrDRAFT_AC135801g19v1 [Medicago truncatula] (GB:ABE82185.1); contains domain no description (G3D.1.20.5.170); contains domain SUBFAMILY NOT	estExt_fgenesh4_pg.C_LG_XVIII0789	300	6e-82	190	77	gi|125602684|gb|EAZ42009.1|	263	5e-70	176	73	hypothetical protein OsJ_025492 [Oryza sativa (japonica cultivar-group)]	gi|157352206|emb|CAO43234.1|	296	1e-80	190	76	unnamed protein product [Vitis vinifera]	jgi|Phypa1_1|190364	252	2e-67	190	64	estExt_gwp_gw1.C_1450025	gb|ABE82185.1|	289	9e-77	190	74	hypothetical protein MtrDRAFT_AC135801g19v1 [Medicago truncatula]	gi|157639670|gb|EX440752.1|EX440752	1344	0	682	99	GQ04101.B7_C05 GQ041 - Shoot tip - Dormant (Normalized) Picea glauca cDNA clone GQ04101_C05 5', mRNA sequence	gi|157639670|gb|EX440752.1|EX440752
WS02712_I17	EF085477	27	119	1485	256	15	1875	AT2G47510.2	780	0	495	80	| Symbols: FUM1 | FUM1 (FUMARASE 1) | chr2:19505684-19509090 FORWARD	eugene3.00021795	761	0	467	82	gi|108708038|gb|ABF95833.1|	769	0	468	82	Fumarate hydratase 1, mitochondrial precursor, putative, expressed [Oryza sativa (japonica cultivar-group)]	gi|157350119|emb|CAO40057.1|	765	0	467	82	unnamed protein product [Vitis vinifera]	jgi|Phypa1_1|181428	674	0	498	68	estExt_gwp_gw1.C_490093	ref|NP_182273.1|	780	0	495	80	FUM1 (FUMARASE 1); fumarate hydratase [Arabidopsis thaliana] ref|NP_001078075.1| FUM1 (FUMARASE 1) [Arabidopsis thaliana] sp|P93033|FUM1_ARATH Fumarate hydratase 1, mitochondrial precursor (Fumarase 1) gb|AAB71399.1| fumarase [Arabidopsis thaliana] gb|AAC	gi|157549555|gb|EX350786.1|EX350786	1695	0	921	97	GQ03109.B7_H17 GQ031 - Xylem Scrapings (Normalized library) Picea glauca cDNA clone GQ03109_H17 5', mRNA sequence	gi|157549555|gb|EX350786.1|EX350786
WS02712_I19	EF084227	29	60	102	590	15	767	AT1G19660.2	52.8	2e-07	42	54	| Symbols: | wound-responsive family protein | chr1:6800352-6802231 REVERSE	estExt_Genewise1_v1.C_LG_V1436	60.5	1e-09	40	67	gi|113533523|dbj|BAF05906.1|	53.1	9e-07	41	56	Os01g0702000 [Oryza sativa (japonica cultivar-group)]	gi|157335281|emb|CAO61111.1|	60.1	3e-09	40	67	unnamed protein product [Vitis vinifera]	jgi|Phypa1_1|135698	51.6	5e-07	45	60	e_gw1.122.29.1	gb|ABR25784.1|	53.1	2e-05	41	56	wound responsive protein [Oryza sativa (indica cultivar-group)]	gi|157544529|gb|EX345760.1|EX345760	1360	0	747	97	GQ03103.B7_H20 GQ031 - Xylem Scrapings (Normalized library) Picea glauca cDNA clone GQ03103_H20 5', mRNA sequence	gi|157544529|gb|EX345760.1|EX345760
WS02712_I23	EF084040	27	78	534	353	20	985	AT3G18810.1	34.7	0.097	70	28	| Symbols: | protein kinase family protein | chr3:6480707-6483599 REVERSE	eugene3.00050281	32.7	0.39	42	38	gi|77555118|gb|ABA97914.1|	33.1	1.3	71	32	retrotransposon protein, putative, Ty3-gypsy subclass [Oryza sativa (japonica cultivar-group)]	gi|147768436|emb|CAN69267.1|	33.9	0.29	106	22	hypothetical protein [Vitis vinifera]	jgi|Phypa1_1|161669	37	0.019	91	27	estExt_fgenesh1_pg.C_340243	ref|XP_628950.1|	44.7	0.009	178	21	hypothetical protein DDBDRAFT_0192130 [Dictyostelium discoideum AX4] gb|EAL60535.1| hypothetical protein DDBDRAFT_0192130 [Dictyostelium discoideum AX4]	gi|157623096|gb|EX424178.1|EX424178	283	1e-74	171	97	GQ03807.B7_E03 GQ038 - Stem - Active growth Picea glauca cDNA clone GQ03807_E03 5', mRNA sequence	gi|157623096|gb|EX424178.1|EX424178
WS02712_J08	EF083992	31	122	513	184	15	834	AT3G07940.1	136	1e-32	162	41	| Symbols: | zinc finger and C2 domain protein, putative | chr3:2529548-2531374 FORWARD	gw1.III.115.1	141	5e-34	195	38	gi|125597824|gb|EAZ37604.1|	135	1e-31	168	39	hypothetical protein OsJ_021087 [Oryza sativa (japonica cultivar-group)]	gi|147860510|emb|CAN79725.1|	142	5e-34	168	42	hypothetical protein [Vitis vinifera]	jgi|Phypa1_1|142411	142	2e-34	168	44	e_gw1.191.37.1	emb|CAN79725.1|	142	3e-32	168	42	hypothetical protein [Vitis vinifera]	gi|157580792|gb|EX382020.1|EX382020	1518	0	810	98	GQ03304.B7_F22 GQ033 - Terminal leader (Normalized library) Picea glauca cDNA clone GQ03304_F22 5', mRNA sequence	gi|157580792|gb|EX382020.1|EX382020
WS02712_J10	EF081516	27	96	147	319	15	577	AT2G43590.1	27.7	5.4	24	41	| Symbols: | chitinase, putative | chr2:18088669-18089826 REVERSE	No significant hit					gi|38344609|emb|CAD39957.2|	29.3	8.4	49	32	OSJNBa0072D08.14 [Oryza sativa (japonica cultivar-group)]	gi|147833279|emb|CAN64104.1|	29.3	3.2	24	45	hypothetical protein [Vitis vinifera]	jgi|Phypa1_1|73091	28.9	2.4	26	42	fgenesh1_pg.scaffold_40000040	No significant hit						gi|157632171|gb|EX433253.1|EX433253	1102	0	560	99	GQ03912.B7_N16 GQ039 - Stem - Dormant Picea glauca cDNA clone GQ03912_N16 5', mRNA sequence	gi|157632171|gb|EX433253.1|EX433253
WS02712_J16	EF086827	28	44	477	308	15	844	AT1G67090.1	199	1e-51	124	69	| Symbols: RBCS1A | ribulose bisphosphate carboxylase small chain 1A / RuBisCO small subunit 1A (RBCS-1A) (ATS1A) | chr1:25052128-25052912 REVERSE	gw1.IV.3246.1	197	7e-51	124	73	gi|77554260|gb|ABA97056.1|	191	3e-48	123	69	Ribulose bisphosphate carboxylase small chain C, chloroplast precursor, putative, expressed [Oryza sativa (japonica cultivar-group)]	gi|157352198|emb|CAO43226.1|	178	8e-45	123	58	unnamed protein product [Vitis vinifera]	jgi|Phypa1_1|151552	166	1e-41	155	47	e_gw1.339.10.1	sp|P16031|RBS_LARLA	253	8e-66	189	68	Ribulose bisphosphate carboxylase small chain, chloroplast precursor (RuBisCO small subunit) emb|CAA34161.1| ribulose-1,5-carboxylase/oxygenase [Larix laricina]	gi|157601481|gb|EX402705.1|EX402705	1324	0	697	98	GQ03505.B7_L15 GQ035 - Needles - End of season Picea glauca cDNA clone GQ03505_L15 5', mRNA sequence	gi|157601481|gb|EX402705.1|EX402705
WS02712_J18	EF084228	27	231	363	362	15	971	AT2G21410.1	28.1	8.9	47	29	| Symbols: | (VACUOLAR PROTON ATPASE A2); ATPase | chr2:9169783-9175221 FORWARD	fgenesh4_pm.C_LG_IV000085	29.3	4.2	55	34	gi|32479677|emb|CAE02512.1|	30.4	8.4	48	33	P0076O17.10 [Oryza sativa (japonica cultivar-group)]	No significant hit						No significant hit						gb|EAT35891.1|	117	9e-25	104	52	conserved hypothetical protein [Aedes aegypti]	gi|67961883|gb|DR163640.1|DR163640	38.2	1.2	23	95	RTFE1_44_C07.b1_A029 Roots minus iron Pinus taeda cDNA clone RTFE1_44_C07_A029 3', mRNA sequence	gi|157616972|gb|EX418054.1|EX418054
WS02712_J19	EF083825	27	23	909	132	15	1079	AT4G10340.1	385	1e-107	225	81	| Symbols: LHCB5 | LHCB5 (LIGHT HARVESTING COMPLEX OF PHOTOSYSTEM II 5); chlorophyll binding | chr4:6408196-6409492 FORWARD	estExt_Genewise1_v1.C_1250189	385	1e-107	303	65	gi|62733869|gb|AAX95978.1|	380	1e-105	224	80	chlorophyll a/b-binding protein CP26 precursor - maize [Oryza sativa (japonica cultivar-group)]	gi|157352679|emb|CAO44494.1|	390	1e-108	303	66	unnamed protein product [Vitis vinifera]	jgi|Phypa1_1|156993	364	1e-101	229	76	e_gw1.628.7.1	emb|CAA78900.1|	454	1e-126	303	76	Lhcb5 protein [Pinus sylvestris] prf||2104448A Lhcb5 gene	gi|157598158|gb|EX399386.1|EX399386	1838	0	943	99	GQ03415.B7_K17 GQ034 - Needles - Mid-season Picea glauca cDNA clone GQ03415_K17 5', mRNA sequence	gi|157598158|gb|EX399386.1|EX399386
WS02712_J20	EF084405	30	64	609	289	15	977	AT3G03280.1	86.7	2e-17	189	34	| Symbols: | similar to unknown protein [Arabidopsis thaliana] (TAIR:AT5G17350.1); similar to conserved hypothetical protein [Medicago truncatula] (GB:ABE92227.1); contains InterPro domain TGS-like; (InterPro:IPR012676) | chr3:765566-766066 FORWARD	eugene3.00150420	104	8e-23	186	34	gi|77551285|gb|ABA94082.1|	77	8e-14	174	29	expressed protein [Oryza sativa (japonica cultivar-group)]	gi|157338884|emb|CAO42235.1|	90.5	3e-18	120	45	unnamed protein product [Vitis vinifera]	jgi|Phypa1_1|158824	67.8	1e-11	192	28	estExt_fgenesh1_pg.C_70084	gb|ABO83986.1|	97.1	2e-18	186	34	hypothetical protein MtrDRAFT_AC161034g2v1 [Medicago truncatula]	gi|50178305|gb|CO489120.1|CO489120	1118	0	656	96	GQ0258.B3_P08 GQ025: Annual flush SHOOTS diurnal cycle- trees Picea glauca cDNA clone GenomeQuebec_Id:GQ0258P08 5', mRNA sequence	gi|50178305|gb|CO489120.1|CO489120
WS02712_K01	EF083883	27	174	369	277	15	835	AT5G14710.1	155	4e-38	117	61	| Symbols: | similar to conserved hypothetical protein [Medicago truncatula] (GB:ABE79809.1) | chr5:4746468-4747779 FORWARD	grail3.0054003401	167	6e-42	122	62	gi|20503034|gb|AAM22722.1|AC092388_6	150	3e-36	118	59	hypothetical protein [Oryza sativa (japonica cultivar-group)]	gi|157345462|emb|CAO14760.1|	165	7e-41	117	69	unnamed protein product [Vitis vinifera]	jgi|Phypa1_1|217899	170	1e-42	117	64	estExt_Genewise1.C_1490080	gb|ABE79809.1|	164	6e-39	119	63	hypothetical protein MtrDRAFT_AC140916g20v2 [Medicago truncatula]	gi|157606361|gb|EX407585.1|EX407585	1518	0	799	98	GQ03519.B7_A20 GQ035 - Needles - End of season Picea glauca cDNA clone GQ03519_A20 5', mRNA sequence	gi|157606361|gb|EX407585.1|EX407585
WS02712_K02	EF084053	27	174	723	479	15	1391	AT5G17070.1	138	1e-32	241	37	| Symbols: | similar to putative protein [Medicago truncatula] (GB:ABE91889.1); contains domain FAMILY NOT NAMED (PTHR16487); contains domain SUBFAMILY NOT NAMED (PTHR16487:SF4) | chr5:5613517-5616091 REVERSE	eugene3.00190519	160	1e-39	216	44	gi|125596955|gb|EAZ36735.1|	155	3e-37	204	43	hypothetical protein OsJ_020218 [Oryza sativa (japonica cultivar-group)]	gi|157341649|emb|CAO62204.1|	147	3e-35	183	46	unnamed protein product [Vitis vinifera]	jgi|Phypa1_1|159040	149	3e-36	279	35	estExt_fgenesh1_pg.C_90059	gb|ABE91889.2|	164	2e-38	205	43	hypothetical protein MtrDRAFT_AC144806g22v2 [Medicago truncatula]	gi|157566770|gb|EX367998.1|EX367998	1746	0	905	99	GQ03213.B7_N11 GQ032 - Shoot tip (Normalized library) Picea glauca cDNA clone GQ03213_N11 5', mRNA sequence	gi|157566770|gb|EX367998.1|EX367998
WS02712_K03	EF083852	27	98	510	8	15	631	AT2G21490.1	37	0.01	24	62	| Symbols: LEA | dehydrin family protein | chr2:9213289-9214120 REVERSE	eugene3.00020117	40	0.001	32	53	gi|62734020|gb|AAX96129.1|	33.5	0.52	22	72	dehydrin rab 16b [Oryza sativa (japonica cultivar-group)]	gi|157340775|emb|CAO47580.1|	34.3	0.11	42	42	unnamed protein product [Vitis vinifera]	jgi|Phypa1_1|173172	37.7	0.006	32	53	estExt_fgenesh1_pg.C_4210010	gb|AAX92689.1|	221	2e-56	168	67	dehydrin 2 [Picea abies]	gi|83397544|gb|DV991521.1|DV991521	773	0	417	97	GQ02510.B3_J24 GQ025: Annual flush SHOOTS diurnal cycle- trees Picea glauca cDNA clone GenomeQuebec_Id:GQ02510_J24 5', mRNA sequence	gi|83397544|gb|DV991521.1|DV991521
WS02712_K08	EF087577	27	189	786	412	15	1402	AT3G02520.1	442	1e-124	256	85	| Symbols: GF14 NU, GENERAL REGULATORY FACTOR 7, GRF7 | GRF7 (General regulatory factor 7); protein phosphorylated amino acid binding | chr3:526807-527922 REVERSE	eugene3.01230072	454	1e-128	261	87	gi|1519251|gb|AAB07457.1|	449	1e-125	255	87	GF14-c protein	gi|157335851|emb|CAO61681.1|	444	1e-124	258	87	unnamed protein product [Vitis vinifera]	jgi|Phypa1_1|233210	439	1e-123	246	89	estExt_fgenesh2_pg.C_730052	gb|AAC04811.1|	454	1e-126	259	88	GF14 protein [Fritillaria agrestis]	gi|157625786|gb|EX426868.1|EX426868	1727	0	895	99	GQ03814.B7_H21 GQ038 - Stem - Active growth Picea glauca cDNA clone GQ03814_H21 5', mRNA sequence	gi|157625786|gb|EX426868.1|EX426868
WS02712_K12	EF084406	28	179	693	544	15	1431	AT3G08680.2	29.3	6.4	64	32	| Symbols: | leucine-rich repeat transmembrane protein kinase, putative | chr3:2638597-2640596 FORWARD	gw1.XII.204.1	29.3	6.8	31	54	gi|125570944|gb|EAZ12459.1|	32.7	2.8	93	26	hypothetical protein OsJ_002284 [Oryza sativa (japonica cultivar-group)]	gi|157356260|emb|CAO62395.1|	31.6	2.3	71	32	unnamed protein product [Vitis vinifera]	jgi|Phypa1_1|85207	78.2	1e-14	52	59	fgenesh1_pg.scaffold_131000107	ref|XP_646324.1|	45.8	0.007	35	57	hypothetical protein DDBDRAFT_0190596 [Dictyostelium discoideum AX4] gb|EAL72264.1| hypothetical protein DDBDRAFT_0190596 [Dictyostelium discoideum AX4]	gi|157570283|gb|EX371511.1|EX371511	1400	0	746	98	GQ03222.B7_H01 GQ032 - Shoot tip (Normalized library) Picea glauca cDNA clone GQ03222_H01 5', mRNA sequence	gi|157570283|gb|EX371511.1|EX371511
WS02712_K20	EF084054	27	72	324	392	15	803	AT1G22840.1	155	2e-38	104	68	| Symbols: CYTC-1, ATCYTC-A | ATCYTC-A/CYTC-1 (CYTOCHROME C-1); electron carrier | chr1:8079373-8080275 FORWARD	estExt_Genewise1_v1.C_LG_XIX1857	152	3e-37	104	65	gi|125592184|gb|EAZ32534.1|	154	4e-37	104	67	hypothetical protein OsJ_016017 [Oryza sativa (japonica cultivar-group)]	gi|157354275|emb|CAO46876.1|	156	3e-38	104	68	unnamed protein product [Vitis vinifera]	jgi|Phypa1_1|159360	152	2e-37	104	67	estExt_fgenesh1_pg.C_120061	sp|P00039|CYC_MANSE	208	3e-52	108	88	Cytochrome c	gi|134276747|gb|ES228667.1|ES228667	44.1	0.017	22	100	T01176_H08_D1D2_D08_013 DD - Norway Spruce Subtracted Library (bud set - long day) Picea abies cDNA 5', mRNA sequence	gi|157514154|gb|EX315385.1|EX315385
WS02712_K22	EF083946	30	74	921	287	15	1297	AT3G60340.2	421	1e-118	269	70	| Symbols: | palmitoyl protein thioesterase family protein | chr3:22315370-22317364 FORWARD	gw1.29.301.1	426	1e-119	281	69	gi|108705681|gb|ABF93476.1|	426	1e-119	270	72	Palmitoyl protein thioesterase containing protein, expressed [Oryza sativa (japonica cultivar-group)]	gi|157344793|emb|CAO70548.1|	442	1e-124	273	75	unnamed protein product [Vitis vinifera]	jgi|Phypa1_1|129823	335	3e-92	266	57	e_gw1.79.60.1	gb|ABF93476.1|	426	1e-117	270	72	Palmitoyl protein thioesterase containing protein, expressed [Oryza sativa (japonica cultivar-group)]	gi|157567890|gb|EX369118.1|EX369118	1830	0	963	98	GQ03215.B7_O15 GQ032 - Shoot tip (Normalized library) Picea glauca cDNA clone GQ03215_O15 5', mRNA sequence	gi|157567890|gb|EX369118.1|EX369118
WS02712_K23	EF083916	28	59	738	267	15	1079	AT5G36120.1	148	5e-36	114	63	| Symbols: | YGGT family protein | chr5:14215909-14216433 REVERSE	grail3.0003053301	147	9e-36	92	72	gi|113535031|dbj|BAF07414.1|	137	7e-32	92	66	Os01g0966200 [Oryza sativa (japonica cultivar-group)]	gi|157345866|emb|CAO15381.1|	143	4e-34	100	67	unnamed protein product [Vitis vinifera]	jgi|Phypa1_1|164279	147	1e-35	152	49	estExt_fgenesh1_pg.C_670073	ref|NP_198461.2|	148	5e-34	114	63	YGGT family protein [Arabidopsis thaliana] gb|AAM12992.1| putative protein [Arabidopsis thaliana] gb|AAM47922.1| putative protein [Arabidopsis thaliana] dbj|BAD94460.1| hypothetical protein [Arabidopsis thaliana]	gi|157635839|gb|EX436921.1|EX436921	1687	0	900	98	GQ04003.B7_N13 GQ040 - Shoot tip - Active growth (Normalized) Picea glauca cDNA clone GQ04003_N13 5', mRNA sequence	gi|157635839|gb|EX436921.1|EX436921
WS02712_L01	EF084036	27	56	450	184	15	705	AT1G79040.1	147	8e-36	102	67	| Symbols: PSBR | PSBR (photosystem II subunit R) | chr1:29740978-29741674 FORWARD	grail3.0202001702	160	8e-40	102	72	gi|113623179|dbj|BAF23124.1|	150	3e-36	102	69	Os08g0200300 [Oryza sativa (japonica cultivar-group)]	gi|157348853|emb|CAO23854.1|	151	6e-37	102	70	unnamed protein product [Vitis vinifera]	jgi|Phypa1_1|163306	139	2e-33	101	66	estExt_fgenesh1_pg.C_540094	gb|ABC46708.1|	164	4e-39	102	75	chloroplast photosystem II 10 kDa protein [Arachis hypogaea]	gi|157595614|gb|EX396842.1|EX396842	1340	0	688	99	GQ03408.B7_L16 GQ034 - Needles - Mid-season Picea glauca cDNA clone GQ03408_L16 5', mRNA sequence	gi|157595614|gb|EX396842.1|EX396842
WS02712_L06	EF085478	27	109	477	76	19	681	AT3G60900.1	31.2	0.64	24	54	| Symbols: FLA10 | FLA10 (fasciclin-like arabinogalactan-protein 10) | chr3:22510548-22511816 REVERSE	fgenesh4_pg.C_LG_III000455	32	0.4	60	30	gi|125594351|gb|EAZ34410.1|	34.3	0.34	27	51	hypothetical protein OsJ_017893 [Oryza sativa (japonica cultivar-group)]	gi|147838286|emb|CAN72273.1|	33.9	0.17	38	36	hypothetical protein [Vitis vinifera]	jgi|Phypa1_1|208171	29.3	2.3	21	47	estExt_Genewise1.C_440193	dbj|BAC86188.1|	48.5	0.0003	71	38	unnamed protein product [Homo sapiens]	gi|40766390|gb|CK436965.1|CK436965	36.2	3.5	18	100	GQ0043.BR_O18 GQ004: Non-lignified secondary xylem from mature trees Picea glauca cDNA clone GenomeQuebec_Id:GQ0043O18 5', mRNA sequence	gi|40766390|gb|CK436965.1|CK436965
WS02712_L07	EF083845	28	85	405	399	15	904	AT4G02280.1	237	9e-63	139	77	| Symbols: SUS3 | SUS3; UDP-glycosyltransferase/ sucrose synthase/ transferase, transferring glycosyl groups | chr4:995166-998719 FORWARD	estExt_fgenesh4_pm.C_LG_II0867	248	4e-66	139	82	gi|108708058|gb|ABF95853.1|	241	2e-63	140	78	Sucrose synthase 2, putative, expressed [Oryza sativa (japonica cultivar-group)]	gi|157350107|emb|CAO40045.1|	241	1e-63	142	77	unnamed protein product [Vitis vinifera]	jgi|Phypa1_1|186437	218	3e-57	141	69	estExt_gwp_gw1.C_930071	gb|ABR15470.1|	288	4e-76	158	86	sucrose synthase [Pinus taeda]	gi|157535105|gb|EX336336.1|EX336336	1225	0	644	99	GQ03002.B7_H11 GQ030 - Xylem planings - daytime and seasonal Picea glauca cDNA clone GQ03002_H11 5', mRNA sequence	gi|157535105|gb|EX336336.1|EX336336
WS02712_L10	EF084229	27	343	408	363	18	1132	ATCG01310.1	189	2e-48	134	66	| Symbols: RPL2.2 | encodes a chloroplast ribosomal protein L2, a constituent of the large subunit of the ribosomal complex | chrC:152806-154312 FORWARD	fgenesh4_pg.C_scaffold_2160000002	184	1e-46	136	63	gi|25992902|gb|AAN77249.1|	181	3e-45	134	64	ribosomal protein L2 [Oryza sativa]	gi|91701691|gb|ABE47575.1|	187	2e-47	134	65	ribosomal protein L2 [Vitis vinifera]	jgi|Phypa1_1|228370	47.8	1e-05	104	28	estExt_Genewise1.C_5820004	ref|YP_001152154.1|	275	3e-72	136	97	ORF136 [Pinus koraiensis] gb|ABP35401.1| ORF136 [Pinus koraiensis]	gi|157637860|gb|EX438942.1|EX438942	1330	0	699	98	GQ04009.B7_E06 GQ040 - Shoot tip - Active growth (Normalized) Picea glauca cDNA clone GQ04009_E06 5', mRNA sequence	gi|157637860|gb|EX438942.1|EX438942
WS02712_L11	EF083900	27	70	402	740	15	1227	AT4G02360.1	113	3e-25	135	45	| Symbols: | similar to unknown protein [Arabidopsis thaliana] (TAIR:AT1G02813.1); similar to Os05g0362300 [Oryza sativa (japonica cultivar-group)] (GB:NP_001055314.1); similar to Protein of unknown function, DUF538 [Oryza sativa (japonica cultivar-group)	gw1.XIV.2492.1	106	3e-23	130	43	gi|62733292|gb|AAX95409.1|	110	9e-24	154	42	Protein of unknown function, DUF538 [Oryza sativa (japonica cultivar-group)]	gi|157347109|emb|CAO17491.1|	112	8e-25	138	42	unnamed protein product [Vitis vinifera]	jgi|Phypa1_1|175070	82.4	5e-16	135	37	estExt_gwp_gw1.C_100182	ref|NP_192145.1|	113	3e-23	135	45	unknown protein [Arabidopsis thaliana] gb|AAC19282.1| T14P8.17 [Arabidopsis thaliana] emb|CAB80729.1| putative protein [Arabidopsis thaliana]	gi|157565051|gb|EX366279.1|EX366279	1570	0	835	98	GQ03211.B7_C12 GQ032 - Shoot tip (Normalized library) Picea glauca cDNA clone GQ03211_C12 5', mRNA sequence	gi|157565051|gb|EX366279.1|EX366279
WS02712_L15	EF085243	28	208	1602	346	15	2171	AT1G80460.1	729	0	532	68	| Symbols: GLI1, NHO1 | NHO1 (NONHOST RESISTANCE TO P. S. PHASEOLICOLA 1); carbohydrate kinase | chr1:30251852-30253947 REVERSE	fgenesh4_pm.C_scaffold_44000008	754	0	527	70	gi|38352013|gb|AAR18687.1|	744	0	527	69	glycerol kinase-like protein [Oryza sativa (japonica cultivar-group)]	gi|157358917|emb|CAO66805.1|	756	0	530	69	unnamed protein product [Vitis vinifera]	jgi|Phypa1_1|127293	693	0	521	64	e_gw1.64.29.1	gb|AAR88660.1|	762	0	528	71	glycerol kinase [Pandanus amaryllifolius]	gi|157572837|gb|EX374065.1|EX374065	1762	0	909	99	GQ03229.B7_H06 GQ032 - Shoot tip (Normalized library) Picea glauca cDNA clone GQ03229_H06 5', mRNA sequence	gi|157572837|gb|EX374065.1|EX374065
WS02712_L20	EF083829	27	6	399	400	19	824	AT1G51400.1	48.1	7e-06	28	75	| Symbols: | photosystem II 5 kD protein | chr1:19055840-19056160 REVERSE	grail3.0001100501	51.6	6e-07	28	75	gi|113536773|dbj|BAF09156.1|	53.1	1e-06	26	84	Os02g0581100 [Oryza sativa (japonica cultivar-group)]	gi|157350729|emb|CAO40820.1|	52.8	5e-07	27	77	unnamed protein product [Vitis vinifera]	jgi|Phypa1_1|170763	45.4	4e-05	26	65	estExt_fgenesh1_pg.C_2590032	ref|NP_001047242.1|	53.1	2e-05	26	84	Os02g0581100 [Oryza sativa (japonica cultivar-group)] dbj|BAF09156.1| Os02g0581100 [Oryza sativa (japonica cultivar-group)]	gi|157625701|gb|EX426783.1|EX426783	1457	0	779	98	GQ03814.B7_E05 GQ038 - Stem - Active growth Picea glauca cDNA clone GQ03814_E05 5', mRNA sequence	gi|157625701|gb|EX426783.1|EX426783
WS02712_M02	EF083833	27	79	1077	96	15	1267	AT4G22880.2	442	1e-124	343	60	| Symbols: TDS4, TT18, ANS, LDOX | LDOX (TANNIN DEFICIENT SEED 4) | chr4:12004916-12006070 REVERSE	gw1.I.9239.1	457	1e-129	338	63	gi|113532596|dbj|BAF04979.1|	350	5e-96	349	50	Os01g0372500 [Oryza sativa (japonica cultivar-group)]	gi|122893274|gb|ABM67590.1|	459	1e-129	345	62	anthocyanidin synthase [Vitis vinifera]	jgi|Phypa1_1|108581	231	5e-61	330	37	estExt_fgenesh1_pm.C_2870008	gb|ABA01483.1|	459	1e-127	338	63	gibberellin 3-hydroxylase 1 [Gossypium hirsutum] gb|ABM64801.1| anthocyanidin synthase [Gossypium hirsutum]	gi|157607484|gb|EX408708.1|EX408708	1717	0	906	98	GQ03603.B7_B16 GQ036 - Shoot tip - Active growth Picea glauca cDNA clone GQ03603_B16 5', mRNA sequence	gi|157607484|gb|EX408708.1|EX408708
WS02712_M04	EF085093	27	294	1386	107	15	1802	AT3G02650.1	127	3e-29	461	26	| Symbols: | pentatricopeptide (PPR) repeat-containing protein | chr3:566278-569872 FORWARD	eugene3.00190080	123	5e-28	438	26	gi|53981173|gb|AAV24813.1|	117	1e-25	425	28	unknown protein [Oryza sativa (japonica cultivar-group)]	gi|157340379|emb|CAO46056.1|	115	2e-25	470	25	unnamed protein product [Vitis vinifera]	jgi|Phypa1_1|87482	39.7	0.006	168	25	fgenesh1_pg.scaffold_158000038	gb|EAY99899.1|	129	6e-28	419	28	hypothetical protein OsI_021132 [Oryza sativa (indica cultivar-group)]	gi|157554539|gb|EX355770.1|EX355770	1691	0	873	99	GQ03118.B7_D11 GQ031 - Xylem Scrapings (Normalized library) Picea glauca cDNA clone GQ03118_D11 5', mRNA sequence	gi|157554539|gb|EX355770.1|EX355770
WS02712_M07	EF084055	30	47	495	172	15	729	AT1G19715.1	82.4	3e-16	147	35	| Symbols: | jacalin lectin family protein | chr1:6816925-6819423 REVERSE	estExt_Genewise1_v1.C_LG_II2337	80.1	1e-15	147	37	gi|125572211|gb|EAZ13726.1|	65.9	1e-10	148	33	hypothetical protein OsJ_003551 [Oryza sativa (japonica cultivar-group)]	gi|157335257|emb|CAO61087.1|	78.6	7e-15	147	37	unnamed protein product [Vitis vinifera]	jgi|Phypa1_1|169186	48.9	3e-06	161	31	estExt_fgenesh1_pg.C_2000009	ref|NP_849691.1|	82.4	2e-14	147	35	jacalin lectin family protein [Arabidopsis thaliana] gb|AAL32575.1| Unknown protein [Arabidopsis thaliana] gb|AAL91614.1| At1g19720/F14P1_33 [Arabidopsis thaliana] gb|AAN15429.1| Unknown protein [Arabidopsis thaliana]	gi|157632551|gb|EX433633.1|EX433633	1237	0	709	96	GQ03913.B7_O07 GQ039 - Stem - Dormant Picea glauca cDNA clone GQ03913_O07 5', mRNA sequence	gi|157632551|gb|EX433633.1|EX433633
WS02712_M09	EF083874	27	236	594	213	15	1058	AT2G37270.2	350	1e-96	190	92	| Symbols: ATRPS5B | ATRPS5B (RIBOSOMAL PROTEIN 5B); structural constituent of ribosome | chr2:15654962-15656121 REVERSE	eugene3.00061162	346	1e-95	193	89	gi|77550926|gb|ABA93723.1|	354	2e-97	194	91	40S ribosomal protein S5, putative, expressed [Oryza sativa (japonica cultivar-group)]	gi|157348573|emb|CAO23465.1|	350	1e-96	213	83	unnamed protein product [Vitis vinifera]	jgi|Phypa1_1|106946	361	1e-100	192	93	estExt_fgenesh1_pm.C_1140030	ref|NP_001067900.1|	354	5e-96	194	91	Os11g0482000 [Oryza sativa (japonica cultivar-group)] gb|ABA93723.1| 40S ribosomal protein S5, putative, expressed [Oryza sativa (japonica cultivar-group)] dbj|BAF28263.1| Os11g0482000 [Oryza sativa (japonica cultivar-group)] gb|EAY80929.1| hypothetical p	gi|157607542|gb|EX408766.1|EX408766	1846	0	942	99	GQ03603.B7_E04 GQ036 - Shoot tip - Active growth Picea glauca cDNA clone GQ03603_E04 5', mRNA sequence	gi|157607542|gb|EX408766.1|EX408766
WS02712_M19	EF084038	27	94	780	278	15	1167	AT1G26480.1	406	1e-113	249	81	| Symbols: GF14 IOTA, GRF12 | GRF12 (GENERAL REGULATORY FACTOR 12); protein phosphorylated amino acid binding | chr1:9156560-9157832 REVERSE	grail3.0146000801	436	1e-122	259	84	gi|1519251|gb|AAB07457.1|	363	1e-100	249	75	GF14-c protein	gi|157338350|emb|CAO39394.1|	434	1e-122	254	86	unnamed protein product [Vitis vinifera]	jgi|Phypa1_1|108926	451	1e-127	251	89	estExt_fgenesh1_pm.C_3480002	gb|AAF76227.1|AF272573_1	436	1e-120	259	84	14-3-3 protein [Populus x canescens]	gi|157554241|gb|EX355472.1|EX355472	1897	0	977	99	GQ03117.B7_F23 GQ031 - Xylem Scrapings (Normalized library) Picea glauca cDNA clone GQ03117_F23 5', mRNA sequence	gi|157554241|gb|EX355472.1|EX355472
WS02712_M23	EF084407	29	10	534	465	18	1027	AT2G31560.2	38.5	0.007	104	25	| Symbols: | similar to unknown protein [Arabidopsis thaliana] (TAIR:AT1G05870.2); similar to hypothetical protein [Oryza sativa (japonica cultivar-group)] (GB:BAB86085.1); similar to Os11g0282300 [Oryza sativa (japonica cultivar-group)] (GB:NP_001067693.	gw1.64.272.1	37.4	0.017	103	24	gi|125597526|gb|EAZ37306.1|	37	0.096	33	48	hypothetical protein OsJ_020789 [Oryza sativa (japonica cultivar-group)]	gi|157354708|emb|CAO48026.1|	45.1	0.0001	108	29	unnamed protein product [Vitis vinifera]	jgi|Phypa1_1|158586	31.2	1.1	25	52	estExt_fgenesh1_pg.C_20383	gb|ABE80754.2|	46.6	0.003	116	30	hypothetical protein MtrDRAFT_AC138015g34v2 [Medicago truncatula] gb|ABO80765.1| hypothetical protein MtrDRAFT_AC143337g33v2 [Medicago truncatula]	gi|157571562|gb|EX372790.1|EX372790	1291	0	683	98	GQ03225.B7_P15 GQ032 - Shoot tip (Normalized library) Picea glauca cDNA clone GQ03225_P15 5', mRNA sequence	gi|157571562|gb|EX372790.1|EX372790
WS02712_M24	EF083866	27	162	768	144	15	1089	AT5G13510.1	256	2e-68	220	59	| Symbols: | ribosomal protein L10 family protein | chr5:4341297-4341959 FORWARD	gw1.X.2488.1	270	2e-72	183	73	gi|3777602|gb|AAC64971.1|	255	1e-67	184	67	50S ribosomal protein L10 [Oryza sativa]	gi|157351349|emb|CAO41536.1|	261	1e-69	196	66	unnamed protein product [Vitis vinifera]	jgi|Phypa1_1|212126	278	3e-75	212	65	estExt_Genewise1.C_760111	sp|O80362|RK10_TOBAC	271	7e-71	221	63	50S ribosomal protein L10, chloroplast precursor (CL10) dbj|BAA31511.1| chloroplast ribosomal protein L10 [Nicotiana tabacum]	gi|157636218|gb|EX437300.1|EX437300	1727	0	899	99	GQ04004.B7_N23 GQ040 - Shoot tip - Active growth (Normalized) Picea glauca cDNA clone GQ04004_N23 5', mRNA sequence	gi|157636218|gb|EX437300.1|EX437300
WS02712_N03	EF083901	28	126	816	372	15	1329	AT5G40670.1	374	1e-104	271	64	| Symbols: | PQ-loop repeat family protein / transmembrane family protein | chr5:16303196-16304819 FORWARD	gw1.XVII.628.1	357	1e-98	247	67	gi|108862477|gb|ABA97107.2|	387	1e-107	253	72	Lysosomal Cystine Transporter family protein, expressed [Oryza sativa (japonica cultivar-group)]	gi|157345338|emb|CAO14636.1|	380	1e-105	270	68	unnamed protein product [Vitis vinifera]	jgi|Phypa1_1|210671	316	2e-86	243	61	estExt_Genewise1.C_640092	gb|ABA97107.2|	387	1e-106	253	72	Lysosomal Cystine Transporter family protein, expressed [Oryza sativa (japonica cultivar-group)]	gi|157581687|gb|EX382915.1|EX382915	1842	0	937	99	GQ03305.B7_M24 GQ033 - Terminal leader (Normalized library) Picea glauca cDNA clone GQ03305_M24 5', mRNA sequence	gi|157581687|gb|EX382915.1|EX382915
WS02712_N04	EF084056	28	48	615	530	15	1208	AT1G68590.2	135	7e-32	77	77	| Symbols: | plastid-specific 30S ribosomal protein 3, putative / PSRP-3, putative | chr1:25761256-25761832 REVERSE	gw1.X.280.1	141	1e-33	77	81	gi|38344967|emb|CAD40987.2|	135	3e-31	77	77	OSJNBa0072F16.12 [Oryza sativa (japonica cultivar-group)]	gi|157341404|emb|CAO49311.1|	137	2e-32	77	79	unnamed protein product [Vitis vinifera]	jgi|Phypa1_1|115791	140	2e-33	72	87	e_gw1.14.190.1	sp|P82412|RRP3_SPIOL	137	1e-30	77	79	Plastid-specific 30S ribosomal protein 3, chloroplast precursor (PSRP-3) gb|AAF64163.1|AF239218_1 plastid-specific ribosomal protein 3 precursor [Spinacia oleracea]	gi|157565994|gb|EX367222.1|EX367222	1725	0	886	99	GQ03212.B7_L07 GQ032 - Shoot tip (Normalized library) Picea glauca cDNA clone GQ03212_L07 5', mRNA sequence	gi|157565994|gb|EX367222.1|EX367222
WS02712_N06	EF086029	30	5	831	112	15	963	AT2G39990.1	154	6e-38	269	33	| Symbols: EIF2 | EIF2 (eukaryotic translation initiation factor 2); translation initiation factor | chr2:16705410-16707007 REVERSE	grail3.0022015701	167	1e-41	269	36	gi|52353598|gb|AAU44164.1|	159	1e-38	268	35	putative 26S proteasome regulatory subunit [Oryza sativa (japonica cultivar-group)]	gi|157344088|emb|CAO69021.1|	174	1e-43	270	35	unnamed protein product [Vitis vinifera]	jgi|Phypa1_1|120144	181	5e-46	266	37	e_gw1.31.169.1	ref|NP_001040528.1|	419	1e-115	278	78	eukaryotic translation initiation factor 3 subunit 5 [Bombyx mori] gb|ABF51376.1| eukaryotic translation initiation factor 3 subunit 5 [Bombyx mori]	gi|28520602|gb|BX253606.1|BX253606	38.2	1.2	19	100	BX253606 Pinus pinaster differenciating xylem adult Pinus pinaster cDNA clone PP085H01, mRNA sequence	gi|157515807|gb|EX317038.1|EX317038
WS02712_N12	EF084230	27	17	792	222	15	1046	AT3G03980.1	255	4e-68	246	55	| Symbols: | short-chain dehydrogenase/reductase (SDR) family protein | chr3:1031793-1033088 FORWARD	eugene3.00130580	234	6e-62	244	50	gi|113595039|dbj|BAF18913.1|	204	4e-52	242	46	Os06g0185100 [Oryza sativa (japonica cultivar-group)]	gi|157348603|emb|CAO23495.1|	233	2e-61	243	51	unnamed protein product [Vitis vinifera]	jgi|Phypa1_1|187721	127	1e-29	236	35	estExt_gwp_gw1.C_1090081	sp|Q08632|SDR1_PICAB	348	3e-94	253	69	Short-chain type dehydrogenase/reductase emb|CAA52213.1| short-chain alcohol dehydrogenase [Picea abies]	gi|157593729|gb|EX394957.1|EX394957	674	0	778	85	GQ03403.B7_J14 GQ034 - Needles - Mid-season Picea glauca cDNA clone GQ03403_J14 5', mRNA sequence	gi|157593729|gb|EX394957.1|EX394957
WS02712_N14	EF081517	26	344	105	90	15	554	AT5G50040.1	29.3	1.8	49	32	| Symbols: | invertase/pectin methylesterase inhibitor family protein | chr5:20374352-20375333 FORWARD	eugene3.00130239	29.3	1.8	30	36	gi|125605037|gb|EAZ44073.1|	29.3	7.7	50	32	hypothetical protein OsJ_027556 [Oryza sativa (japonica cultivar-group)]	gi|157347339|emb|CAO17868.1|	28.9	3.9	49	34	unnamed protein product [Vitis vinifera]	jgi|Phypa1_1|130021	27.7	4.9	34	35	e_gw1.79.20.1	ref|XP_001582319.1|	35	2.6	74	28	Beta-tubulin cofactor D family protein [Trichomonas vaginalis G3] gb|EAY21333.1| Beta-tubulin cofactor D family protein [Trichomonas vaginalis G3]	gi|157632244|gb|EX433326.1|EX433326	961	0	537	97	GQ03913.B7_A20 GQ039 - Stem - Dormant Picea glauca cDNA clone GQ03913_A20 5', mRNA sequence	gi|157632244|gb|EX433326.1|EX433326
WS02712_N16	EF083867	27	53	492	370	15	930	AT3G53990.1	201	7e-52	159	62	| Symbols: | universal stress protein (USP) family protein | chr3:20000636-20001997 REVERSE	estExt_fgenesh4_pm.C_LG_VI0311	209	2e-54	160	63	gi|48843780|gb|AAT47039.1|	201	3e-51	155	63	putative universal stress protein (USP) [Oryza sativa (japonica cultivar-group)]	gi|147866185|emb|CAN81966.1|	214	8e-56	160	63	hypothetical protein [Vitis vinifera]	jgi|Phypa1_1|127077	168	4e-42	160	48	e_gw1.62.162.1	emb|CAN81966.1|	214	5e-54	160	63	hypothetical protein [Vitis vinifera]	gi|157594947|gb|EX396175.1|EX396175	1721	0	892	99	GQ03406.B7_O09 GQ034 - Needles - Mid-season Picea glauca cDNA clone GQ03406_O09 5', mRNA sequence	gi|157594947|gb|EX396175.1|EX396175
WS02712_N17	EF084231	28	174	207	264	15	660	AT4G12735.1	27.7	6.8	15	80	| Symbols: | unknown protein | chr4:7494000-7494182 REVERSE	eugene3.00110813	29.6	1.9	27	48	No significant hit						gi|157327304|emb|CAO15097.1|	30	2.3	17	76	unnamed protein product [Vitis vinifera]	No significant hit						No significant hit						gi|157507726|gb|EX308957.1|EX308957	997	0	595	96	GQ01309.T3_J17 GQ013 - Elongating ROOTS tips - sapplings Picea glauca cDNA clone GQ01309_J17 5', mRNA sequence	gi|157507726|gb|EX308957.1|EX308957
WS02712_N18	EF084939	27	82	1521	464	15	2082	AT5G14260.2	694	0	467	72	| Symbols: | SET domain-containing protein | chr5:4601142-4603876 FORWARD	eugene3.01730002	705	0	443	77	gi|77554044|gb|ABA96840.1|	644	0	466	66	SET domain containing protein, expressed [Oryza sativa (japonica cultivar-group)]	gi|157345305|emb|CAO14603.1|	711	0	460	75	unnamed protein product [Vitis vinifera]	jgi|Phypa1_1|141673	639	0	463	69	e_gw1.181.20.1	gb|ABE81113.1|	699	0	459	73	Nuclear protein SET [Medicago truncatula]	gi|157578407|gb|EX379635.1|EX379635	1758	0	903	99	GQ03239.B7_L07 GQ032 - Shoot tip (Normalized library) Picea glauca cDNA clone GQ03239_L07 5', mRNA sequence	gi|157578407|gb|EX379635.1|EX379635
WS02712_N20	EF084408	32	268	204	551	15	1038	AT2G19130.1	216	2e-56	302	42	| Symbols: | S-locus lectin protein kinase family protein | chr2:8300871-8303357 FORWARD	eugene3.00191044	211	5e-55	294	40	gi|125600668|gb|EAZ40244.1|	209	1e-53	278	41	hypothetical protein OsJ_023727 [Oryza sativa (japonica cultivar-group)]	gi|157351115|emb|CAO41272.1|	224	9e-59	273	43	unnamed protein product [Vitis vinifera]	jgi|Phypa1_1|141554	137	8e-33	268	32	e_gw1.180.26.1	ref|NP_179503.1|	216	2e-54	302	42	S-locus lectin protein kinase family protein [Arabidopsis thaliana] gb|AAD12030.1| putative receptor-like protein kinase [Arabidopsis thaliana]	gi|157604013|gb|EX405237.1|EX405237	143	3e-32	248	82	GQ03512.B7_K11 GQ035 - Needles - End of season Picea glauca cDNA clone GQ03512_K11 5', mRNA sequence	gi|157604013|gb|EX405237.1|EX405237
WS02712_O02	EF085953	27	25	864	839	15	1743	AT5G51030.1	133	4e-31	277	35	| Symbols: | short-chain dehydrogenase/reductase (SDR) family protein | chr5:20765088-20766578 REVERSE	gw1.142.140.1	142	7e-34	257	35	gi|21740778|emb|CAD41255.1|	129	4e-29	261	36	OSJNBa0067K08.7 [Oryza sativa (japonica cultivar-group)]	gi|157328806|emb|CAO23084.1|	147	3e-35	277	35	unnamed protein product [Vitis vinifera]	jgi|Phypa1_1|131272	157	2e-38	285	37	e_gw1.88.79.1	ref|XP_973193.1|	238	7e-61	274	47	PREDICTED: similar to carbonyl reductase 1-like [Tribolium castaneum]	gi|38012565|gb|BX678627.1|BX678627	38.2	2.2	19	100	BX678627 RS Pinus pinaster cDNA clone RS12B12, mRNA sequence	gi|40779483|gb|CK443125.1|CK443125
WS02712_O06	EF085244	27	409	1206	352	18	1985	AT5G35735.1	350	2e-96	356	50	| Symbols: | auxin-responsive family protein | chr5:13918143-13920164 REVERSE	estExt_fgenesh4_pg.C_LG_XVI0047	361	1e-99	382	50	gi|24414270|gb|AAN59773.1|	348	4e-95	386	47	Putative membrane protein [Oryza sativa (japonica cultivar-group)]	gi|157328392|emb|CAO17998.1|	369	1e-102	377	50	unnamed protein product [Vitis vinifera]	jgi|Phypa1_1|126011	305	8e-83	380	44	e_gw1.57.29.1	emb|CAN65006.1|	358	7e-97	392	48	hypothetical protein [Vitis vinifera]	gi|157569460|gb|EX370688.1|EX370688	1637	0	834	99	GQ03220.B7_D04 GQ032 - Shoot tip (Normalized library) Picea glauca cDNA clone GQ03220_D04 5', mRNA sequence	gi|157569460|gb|EX370688.1|EX370688
WS02712_O18	EF084232	27	41	1080	225	15	1361	AT5G14700.1	261	1e-69	327	44	| Symbols: | cinnamoyl-CoA reductase-related | chr5:4740505-4743330 REVERSE	estExt_Genewise1_v1.C_1230130	258	8e-69	322	46	gi|47900289|gb|AAT39157.1|	269	2e-71	373	43	putative cinnamoyl CoA reductase [Oryza sativa (japonica cultivar-group)]	gi|157345461|emb|CAO14759.1|	251	1e-66	276	48	unnamed protein product [Vitis vinifera]	jgi|Phypa1_1|229491	166	4e-41	260	40	fgenesh2_pg.scaffold_76000011	ref|NP_001056413.1|	269	4e-70	373	43	Os05g0578500 [Oryza sativa (japonica cultivar-group)] gb|AAT39157.1| putative cinnamoyl CoA reductase [Oryza sativa (japonica cultivar-group)] gb|AAU10688.1| putative cinnamoyl CoA reductase [Oryza sativa (japonica cultivar-group)] dbj|BAF18327.1| Os05g05	gi|157583051|gb|EX384279.1|EX384279	1681	0	856	99	GQ03307.B7_I12 GQ033 - Terminal leader (Normalized library) Picea glauca cDNA clone GQ03307_I12 5', mRNA sequence	gi|157583051|gb|EX384279.1|EX384279
WS02712_O19	EF084057	28	48	399	158	18	623	AT1G51400.1	48.1	4e-06	28	75	| Symbols: | photosystem II 5 kD protein | chr1:19055840-19056160 REVERSE	grail3.0001100501	51.6	4e-07	28	75	gi|113536773|dbj|BAF09156.1|	53.1	6e-07	26	84	Os02g0581100 [Oryza sativa (japonica cultivar-group)]	gi|157350729|emb|CAO40820.1|	52.8	3e-07	27	77	unnamed protein product [Vitis vinifera]	jgi|Phypa1_1|170763	45.4	3e-05	26	65	estExt_fgenesh1_pg.C_2590032	ref|NP_001047242.1|	53.1	1e-05	26	84	Os02g0581100 [Oryza sativa (japonica cultivar-group)] dbj|BAF09156.1| Os02g0581100 [Oryza sativa (japonica cultivar-group)]	gi|157614142|gb|EX415224.1|EX415224	1178	0	606	99	GQ03701.B7_N10 GQ037 - Shoot tip - Dormant Picea glauca cDNA clone GQ03701_N10 5', mRNA sequence	gi|157614142|gb|EX415224.1|EX415224
WS02712_O20	EF085448	27	77	1299	268	15	1659	AT1G79530.1	572	1e-163	365	77	| Symbols: GAPCP-1 | GAPCP-1; glyceraldehyde-3-phosphate dehydrogenase | chr1:29921125-29923981 REVERSE	estExt_fgenesh4_pm.C_LG_VIII0332	573	1e-163	365	76	gi|113535562|dbj|BAF07945.1|	588	1e-167	375	77	Os02g0171100 [Oryza sativa (japonica cultivar-group)]	gi|157357910|emb|CAO64922.1|	590	1e-168	369	78	unnamed protein product [Vitis vinifera]	jgi|Phypa1_1|150029	521	1e-148	356	72	e_gw1.309.12.1	gb|AAD10215.1|	711	0	419	86	glyceraldehyde-3-phosphate dehydrogenase [Pinus sylvestris]	gi|157554759|gb|EX355990.1|EX355990	1697	0	868	99	GQ03118.B7_M23 GQ031 - Xylem Scrapings (Normalized library) Picea glauca cDNA clone GQ03118_M23 5', mRNA sequence	gi|157554759|gb|EX355990.1|EX355990
WS02712_O22	EF085875	27	186	1326	276	15	1803	AT5G10330.2	581	1e-166	372	76	| Symbols: EMB2196 | EMB2196 (EMBRYO DEFECTIVE 2196); histidinol-phosphate transaminase | chr5:3248028-3249859 REVERSE	gw1.41.216.1	558	1e-159	363	75	gi|113537419|dbj|BAF09802.1|	596	1e-170	376	77	Os02g0709200 [Oryza sativa (japonica cultivar-group)]	gi|157352557|emb|CAO43663.1|	365	1e-100	268	70	unnamed protein product [Vitis vinifera]	jgi|Phypa1_1|141240	514	1e-146	376	68	e_gw1.175.90.1	ref|NP_001047888.1|	596	1e-168	376	77	Os02g0709200 [Oryza sativa (japonica cultivar-group)] dbj|BAF09802.1| Os02g0709200 [Oryza sativa (japonica cultivar-group)]	gi|157637975|gb|EX439057.1|EX439057	1808	0	952	99	GQ04009.B7_J03 GQ040 - Shoot tip - Active growth (Normalized) Picea glauca cDNA clone GQ04009_J03 5', mRNA sequence	gi|157637975|gb|EX439057.1|EX439057
WS02712_O23	EF085182	31	75	1224	309	15	1623	AT2G19160.1	409	1e-114	365	52	| Symbols: | similar to unknown protein [Arabidopsis thaliana] (TAIR:AT4G30060.1); similar to Protein of unknown function DUF266, plant [Medicago truncatula] (GB:ABD28621.1); contains InterPro domain Protein of unknown function DUF266, plant; (InterPro:IP	fgenesh4_pg.C_LG_XVIII001217	420	1e-117	363	54	gi|113596519|dbj|BAF20393.1|	443	1e-124	363	55	Os06g0700500 [Oryza sativa (japonica cultivar-group)]	gi|157339407|emb|CAO43948.1|	430	1e-120	363	53	unnamed protein product [Vitis vinifera]	jgi|Phypa1_1|121989	409	1e-114	337	55	e_gw1.38.247.1	ref|NP_001058479.1|	443	1e-122	363	55	Os06g0700500 [Oryza sativa (japonica cultivar-group)] dbj|BAD54008.1| unknown protein [Oryza sativa (japonica cultivar-group)] dbj|BAF20393.1| Os06g0700500 [Oryza sativa (japonica cultivar-group)]	gi|83403637|gb|DV997614.1|DV997614	1564	0	839	98	GQ027111.B3_A11 GQ099: Mixed spruce tissues Picea glauca cDNA clone GenomeQuebec_Id:GQ027111_A11 5', mRNA sequence	gi|83403637|gb|DV997614.1|DV997614
WS02712_P02	EF085131	26	279	888	424	15	1606	AT1G13580.2	451	1e-127	299	69	| Symbols: LAG13 | LAG13 (LAG1 LONGEVITY ASSURANCE HOMOLOG 3) | chr1:4645003-4646762 REVERSE	fgenesh4_pg.C_LG_X001227	450	1e-126	299	69	gi|113536775|dbj|BAF09158.1|	430	1e-120	299	67	Os02g0581300 [Oryza sativa (japonica cultivar-group)]	gi|157345860|emb|CAO15375.1|	446	1e-125	299	70	unnamed protein product [Vitis vinifera]	jgi|Phypa1_1|115584	384	1e-107	293	61	e_gw1.13.334.1	sp|Q8W4Y5|ASCL_LYCES	459	1e-127	301	69	ASC1-like protein (Alternaria stem canker resistance-like protein) emb|CAC95155.1| putative resistance protein [Solanum lycopersicum]	gi|157586130|gb|EX387358.1|EX387358	1770	0	913	99	GQ03311.B7_N20 GQ033 - Terminal leader (Normalized library) Picea glauca cDNA clone GQ03311_N20 5', mRNA sequence	gi|157586130|gb|EX387358.1|EX387358
WS02712_P08	EF083962	28	69	108	394	15	586	AT1G49230.1	29.6	1.5	34	35	| Symbols: | zinc finger (C3HC4-type RING finger) family protein | chr1:18212988-18213647 FORWARD	estExt_fgenesh4_pg.C_LG_IX1026	29.6	1.6	54	37	gi|125590818|gb|EAZ31168.1|	30.8	2.9	57	35	hypothetical protein OsJ_014651 [Oryza sativa (japonica cultivar-group)]	gi|157342704|emb|CAO65416.1|	32.3	0.38	59	37	unnamed protein product [Vitis vinifera]	jgi|Phypa1_1|166073	27.7	5.4	53	39	estExt_fgenesh1_pg.C_1020015	ref|XP_001496346.1|	36.6	1	63	34	PREDICTED: similar to SIGLEC5 [Equus caballus]	gi|58027718|gb|CX714459.1|CX714459	454	1e-126	357	91	RTPQ1_22_C01.g1_A032 Roots treated with paraquat Pinus taeda cDNA clone RTPQ1_22_C01_A032 5', mRNA sequence	gi|157591324|gb|EX392552.1|EX392552
WS02712_P09	EF084338	28	154	408	155	15	732	AT4G40030.2	268	3e-72	154	90	| Symbols: | histone H3.2 | chr4:18555834-18556821 REVERSE	estExt_Genewise1_v1.C_LG_VII3878	266	1e-71	136	100	gi|3885890|gb|AAC78105.1|	266	6e-71	136	100	histone H3 [Oryza sativa]	gi|30315015|gb|AAP30739.1|	266	2e-71	136	100	histone H3.3 [Vitis vinifera]	jgi|Phypa1_1|201641	266	1e-71	136	100	estExt_Genewise1.C_30440	ref|NP_001078516.1|	268	2e-70	154	90	histone H3.2 [Arabidopsis thaliana]	gi|157597634|gb|EX398862.1|EX398862	1384	0	714	99	GQ03414.B7_D24 GQ034 - Needles - Mid-season Picea glauca cDNA clone GQ03414_D24 5', mRNA sequence	gi|157597634|gb|EX398862.1|EX398862
WS02712_P11	EF084095	27	75	687	136	15	913	AT1G78380.1	221	4e-58	222	49	| Symbols: GST8, ATGSTU19 | ATGSTU19 (GLUTATHIONE TRANSFERASE 8); glutathione transferase | chr1:29491552-29492712 REVERSE	eugene3.00012834	232	3e-61	225	52	gi|11177831|gb|AAG32470.1|AF309377_1	199	1e-50	230	46	putative glutathione S-transferase OsGSTU5 [Oryza sativa (japonica cultivar-group)]	gi|119633090|gb|ABL84692.1|	233	3e-61	222	50	glutathione S-transferase [Vitis vinifera]	jgi|Phypa1_1|47218	45.4	5e-05	145	27	gw1.145.138.1	gb|AAT69969.1|	393	1e-107	227	80	tau class glutathione S-transferase [Pinus tabuliformis] gb|AAV31760.1| tau class glutathione S-transferase [Pinus tabuliformis]	gi|157621072|gb|EX422154.1|EX422154	1705	0	892	99	GQ03801.B7_L06 GQ038 - Stem - Active growth Picea glauca cDNA clone GQ03801_L06 5', mRNA sequence	gi|157621072|gb|EX422154.1|EX422154
WS02712_P19	EF085454	27	190	1119	469	15	1793	AT5G62810.1	154	2e-37	323	33	| Symbols: ATPEX14, PED2, PEX14 | PEX14 (PEROXISOME DEFECTIVE 2) | chr5:25237549-25240797 FORWARD	gw1.XII.84.1	183	4e-46	317	39	gi|32699976|gb|AAP86645.1|	137	1e-31	323	31	peroxisomal membrane protein OsPex14p [Oryza sativa (japonica cultivar-group)]	gi|157342217|emb|CAO64330.1|	187	4e-47	333	39	unnamed protein product [Vitis vinifera]	jgi|Phypa1_1|171858	111	1e-24	240	30	estExt_fgenesh1_pg.C_3140019	emb|CAN67215.1|	185	8e-45	330	39	hypothetical protein [Vitis vinifera]	gi|157561739|gb|EX362970.1|EX362970	1677	0	875	98	GQ03206.B7_O09 GQ032 - Shoot tip (Normalized library) Picea glauca cDNA clone GQ03206_O09 5', mRNA sequence	gi|157561739|gb|EX362970.1|EX362970
WS02712_P21	EF085717	27	541	978	363	15	1897	AT2G44060.2	369	1e-102	275	64	| Symbols: | late embryogenesis abundant family protein / LEA family protein | chr2:18233998-18235064 FORWARD	estExt_fgenesh4_pg.C_LG_VII0010	403	1e-112	275	69	gi|41469632|gb|AAS07355.1|	385	1e-106	275	65	putative late embryogenesis abundant protein [Oryza sativa (japonica cultivar-group)]	gi|157353851|emb|CAO46383.1|	422	1e-118	275	73	unnamed protein product [Vitis vinifera]	jgi|Phypa1_1|192349	297	1e-80	267	51	estExt_gwp_gw1.C_1780002	emb|CAN78553.1|	422	1e-116	275	73	hypothetical protein [Vitis vinifera]	gi|157567750|gb|EX368978.1|EX368978	1852	0	954	99	GQ03215.B7_I11 GQ032 - Shoot tip (Normalized library) Picea glauca cDNA clone GQ03215_I11 5', mRNA sequence	gi|157567750|gb|EX368978.1|EX368978
WS02713_A04	EF085929	27	209	837	756	15	1817	AT5G23040.2	262	5e-70	215	57	| Symbols: CDF1 | CDF1 (CELL GROWTH DEFECT FACTOR 1); heat shock protein binding | chr5:7729468-7730933 REVERSE	gw1.XII.99.1	261	1e-69	203	61	gi|125605528|gb|EAZ44564.1|	224	7e-58	241	47	hypothetical protein OsJ_028047 [Oryza sativa (japonica cultivar-group)]	gi|147787480|emb|CAN64440.1|	256	7e-68	225	56	hypothetical protein [Vitis vinifera]	jgi|Phypa1_1|222052	234	2e-61	214	55	estExt_Genewise1.C_2240062	ref|NP_197695.1|	262	5e-68	215	57	CDF1 (CELL GROWTH DEFECT FACTOR 1); heat shock protein binding [Arabidopsis thaliana] ref|NP_974822.1| CDF1 (CELL GROWTH DEFECT FACTOR 1); heat shock protein binding [Arabidopsis thaliana] dbj|BAB09821.1| unnamed protein product [Arabidopsis thaliana] gb|	gi|157574662|gb|EX375890.1|EX375890	1639	0	883	98	GQ03232.B7.1_H02 GQ032 - Shoot tip (Normalized library) Picea glauca cDNA clone GQ03232_H02 5', mRNA sequence	gi|157574662|gb|EX375890.1|EX375890
WS02713_A09	EF083939	28	5	294	516	15	830	AT3G14620.1	154	7e-38	139	51	| Symbols: CYP72A8 | CYP72A8 (cytochrome P450, family 72, subfamily A, polypeptide 8); oxygen binding | chr3:4914985-4916860 FORWARD	fgenesh4_pg.C_LG_X001266	155	3e-38	151	45	gi|125571249|gb|EAZ12764.1|	159	1e-38	142	51	hypothetical protein OsJ_002589 [Oryza sativa (japonica cultivar-group)]	gi|157340364|emb|CAO46041.1|	153	2e-37	139	50	unnamed protein product [Vitis vinifera]	jgi|Phypa1_1|177185	145	4e-35	143	44	estExt_gwp_gw1.C_220010	gb|EAZ12764.1|	159	2e-37	142	51	hypothetical protein OsJ_002589 [Oryza sativa (japonica cultivar-group)]	gi|157601815|gb|EX403039.1|EX403039	1027	0	530	99	GQ03506.B7_K02 GQ035 - Needles - End of season Picea glauca cDNA clone GQ03506_K02 5', mRNA sequence	gi|157601815|gb|EX403039.1|EX403039
WS02713_A18	EF084058	28	69	330	419	15	833	AT1G02820.1	42	0.0005	99	32	| Symbols: | late embryogenesis abundant 3 family protein / LEA3 family protein | chr1:623933-624304 REVERSE	estExt_Genewise1_v1.C_LG_II1841	48.9	4e-06	101	30	gi|113532404|dbj|BAF04787.1|	48.9	2e-05	81	40	Os01g0314800 [Oryza sativa (japonica cultivar-group)]	gi|157350098|emb|CAO40036.1|	49.7	4e-06	104	35	unnamed protein product [Vitis vinifera]	jgi|Phypa1_1|71871	36.2	0.026	56	39	fgenesh1_pg.scaffold_34000136	gb|AAF05766.1|AF192758_1	56.6	2e-06	99	38	indole-3-acetic acid induced protein ARG-2 homolog [Glycine max]	gi|157604443|gb|EX405667.1|EX405667	1015	0	520	99	GQ03513.B7_N12 GQ035 - Needles - End of season Picea glauca cDNA clone GQ03513_N12 5', mRNA sequence	gi|157604443|gb|EX405667.1|EX405667
WS02713_A21	EF084233	27	42	786	34	15	877	AT3G57490.1	324	5e-89	213	70	| Symbols: | 40S ribosomal protein S2 (RPS2D) | chr3:21290801-21291864 REVERSE	eugene3.00011680	322	2e-88	219	70	gi|30103021|gb|AAP21434.1|	313	4e-85	219	67	putative 40S ribosomal protein S2 [Oryza sativa (japonica cultivar-group)]	gi|157348680|emb|CAO23572.1|	327	1e-89	215	73	unnamed protein product [Vitis vinifera]	jgi|Phypa1_1|114488	342	2e-94	216	75	e_gw1.10.302.1	gb|AAN86048.1|	404	1e-111	218	92	ribosomal protein S2 [Spodoptera frugiperda]	gi|34343263|gb|CF385685.1|CF385685	63.9	2e-08	56	89	RTDR1_5_A06.g1_A015 Loblolly pine roots recovering from drought DR1 Pinus taeda cDNA clone RTDR1_5_A06_A015 5', mRNA sequence	gi|40764878|gb|CK436241.1|CK436241
WS02713_A22	EF084234	27	235	90	1053	15	1393	AT5G61330.1	230	1e-60	290	44	| Symbols: | rRNA processing protein-related | chr5:24674513-24677329 REVERSE	gw1.XIX.2133.1	249	3e-66	295	46	gi|113532758|dbj|BAF05141.1|	224	4e-58	293	40	Os01g0526200 [Oryza sativa (japonica cultivar-group)]	gi|157344807|emb|CAO70562.1|	258	1e-68	293	48	unnamed protein product [Vitis vinifera]	jgi|Phypa1_1|89684	204	1e-52	392	33	fgenesh1_pg.scaffold_186000033	ref|NP_200941.2|	230	1e-58	290	44	rRNA processing protein-related [Arabidopsis thaliana] dbj|BAB08488.1| unnamed protein product [Arabidopsis thaliana] dbj|BAE99623.1| hypothetical protein [Arabidopsis thaliana]	gi|83391907|gb|DV985884.1|DV985884	1086	0	581	98	GQ0202.TB_K23 GQ020: Clean ROOTS systems -Diurnal cycle Picea glauca cDNA clone GenomeQuebec_Id:GQ0202_K23 3', mRNA sequence	gi|83391907|gb|DV985884.1|DV985884
WS02713_B01	EF084411	27	144	447	200	15	806	AT5G24610.1	137	1e-32	150	46	| Symbols: | similar to unknown protein [Arabidopsis thaliana] (TAIR:AT3G49550.1); similar to expressed protein [Oryza sativa (japonica cultivar-group)] (GB:ABB47870.1) | chr5:8428580-8429020 FORWARD	estExt_Genewise1_v1.C_LG_XV0025	150	7e-37	151	50	gi|78708895|gb|ABB47870.1|	153	7e-37	149	51	expressed protein [Oryza sativa (japonica cultivar-group)]	gi|147787311|emb|CAN64634.1|	158	6e-39	149	53	hypothetical protein [Vitis vinifera]	jgi|Phypa1_1|131539	37	0.014	99	23	e_gw1.89.146.1	emb|CAN64634.1|	158	3e-37	149	53	hypothetical protein [Vitis vinifera]	gi|157567706|gb|EX368934.1|EX368934	1509	0	789	99	GQ03215.B7_G11 GQ032 - Shoot tip (Normalized library) Picea glauca cDNA clone GQ03215_G11 5', mRNA sequence	gi|157567706|gb|EX368934.1|EX368934
WS02713_B05	EF084412	27	243	378	180	15	816	AT3G56340.1	120	1e-27	82	69	| Symbols: | 40S ribosomal protein S26 (RPS26C) | chr3:20903288-20904322 REVERSE	estExt_Genewise1_v1.C_LG_XIII3119	128	5e-30	81	74	gi|113534189|dbj|BAF06572.1|	123	6e-28	82	68	Os01g0823300 [Oryza sativa (japonica cultivar-group)]	gi|157351300|emb|CAO41487.1|	130	2e-30	92	69	unnamed protein product [Vitis vinifera]	jgi|Phypa1_1|140716	129	3e-30	62	93	e_gw1.169.91.1	gb|AAD47346.1|AF112440_1	128	4e-28	82	74	ribosomal protein S26 [Pisum sativum]	gi|157526271|gb|EX327502.1|EX327502	1459	0	794	98	GQ02827.B7_G04 GQ028 - Cambium / phloem scrappings (Normalized library ) Picea glauca cDNA clone GQ02827_G04 5', mRNA sequence	gi|157526271|gb|EX327502.1|EX327502
WS02713_B07	EF083902	27	139	567	479	15	1200	AT1G72750.1	179	4e-45	188	50	| Symbols: ATTIM23-2 | ATTIM23-2 (Arabidopsis thaliana translocase inner membrane subunit 23-2); protein translocase | chr1:27387239-27387805 FORWARD	grail3.0016032101	188	5e-48	175	52	gi|27476098|gb|AAO17029.1|	190	6e-48	149	63	Putative mitochondrial inner membrane protein [Oryza sativa (japonica cultivar-group)]	gi|147784566|emb|CAN70489.1|	183	3e-46	140	61	hypothetical protein [Vitis vinifera]	jgi|Phypa1_1|36810	189	2e-48	140	59	gw1.389.43.1	gb|ABE80471.1|	195	4e-48	175	56	Mitochondrial import inner membrane translocase, subunit Tim23 [Medicago truncatula]	gi|51897002|gb|CV134687.1|CV134687	991	0	831	90	EST845896 Sequencing ESTs from loblolly pine embryos Pinus taeda cDNA clone PICCE16 5' end, mRNA sequence	gi|157641569|gb|EX442651.1|EX442651
WS02713_B11	EF084151	29	162	507	217	15	901	AT1G74520.1	175	3e-44	161	49	| Symbols: ATHVA22A | ATHVA22A (Arabidopsis thaliana HVA22 homologue A) | chr1:28011770-28012817 REVERSE	estExt_fgenesh4_pg.C_LG_XII0676	170	1e-42	168	47	gi|125571896|gb|EAZ13411.1|	177	3e-44	152	55	hypothetical protein OsJ_003236 [Oryza sativa (japonica cultivar-group)]	gi|157356385|emb|CAO62537.1|	192	4e-49	164	55	unnamed protein product [Vitis vinifera]	jgi|Phypa1_1|227472	137	7e-33	161	40	estExt_Genewise1.C_4210010	emb|CAN76903.1|	192	2e-47	164	55	hypothetical protein [Vitis vinifera]	gi|157591739|gb|EX392967.1|EX392967	1524	0	847	97	GQ03324.B7_C02 GQ033 - Terminal leader (Normalized library) Picea glauca cDNA clone GQ03324_C02 5', mRNA sequence	gi|157591739|gb|EX392967.1|EX392967
WS02713_B12	EF085714	27	87	963	246	15	1311	AT1G48630.1	468	1e-132	321	70	| Symbols: | guanine nucleotide-binding family protein / activated protein kinase C receptor, putative / RACK, putative | chr1:17985645-17986936 REVERSE	estExt_fgenesh4_pm.C_LG_XII0164	476	1e-134	322	71	gi|113533441|dbj|BAF05824.1|	466	1e-131	319	70	Os01g0686800 [Oryza sativa (japonica cultivar-group)]	gi|157343653|emb|CAO68159.1|	498	1e-141	313	76	unnamed protein product [Vitis vinifera]	jgi|Phypa1_1|159747	524	1e-149	311	78	estExt_fgenesh1_pg.C_150112	ref|XP_001421096.1|	504	1e-141	311	75	Receptor of activated protein kinase C 1A, component of 40S small ribosomal subunit [Ostreococcus lucimarinus CCE9901] ref|XP_001422858.1| Receptor of activated protein kinase C 1B, component of 40S small ribosomal subunit [Ostreococcus lucimarinus CCE990	gi|157636610|gb|EX437692.1|EX437692	1776	0	924	99	GQ04005.B7_O16 GQ040 - Shoot tip - Active growth (Normalized) Picea glauca cDNA clone GQ04005_O16 5', mRNA sequence	gi|157636610|gb|EX437692.1|EX437692
WS02713_B21	EF084195	27	190	429	296	18	933	AT2G31200.1	220	1e-57	146	72	| Symbols: ADF6 | ADF6 (ACTIN DEPOLYMERIZING FACTOR 6); actin binding | chr2:13301248-13302025 FORWARD	estExt_fgenesh4_pm.C_LG_II0185	240	1e-63	146	78	gi|77556720|gb|ABA99516.1|	219	9e-57	138	71	Actin-depolymerizing factor, putative, expressed [Oryza sativa (japonica cultivar-group)]	gi|18874466|gb|AAL79826.1|AF440310_1	240	1e-63	143	78	actin depolymerizing factor [Vitis vinifera]	jgi|Phypa1_1|221707	196	2e-50	141	62	estExt_Genewise1.C_2170058	sp|Q8SAG3|ADF_VITVI	240	8e-62	143	78	Actin-depolymerizing factor (ADF) gb|AAL79826.1|AF440310_1 actin depolymerizing factor [Vitis vinifera]	gi|157562458|gb|EX363689.1|EX363689	1683	0	869	99	GQ03207.B7_O14 GQ032 - Shoot tip (Normalized library) Picea glauca cDNA clone GQ03207_O14 5', mRNA sequence	gi|157562458|gb|EX363689.1|EX363689
WS02713_C01	EF085869	30	103	2331	413	15	2862	AT5G64940.2	959	0	742	67	| Symbols: ATATH13 | ATATH13 (ABC2 homolog 13) | chr5:25966342-25970552 FORWARD	gw1.V.3051.1	964	0	622	76	gi|113536743|dbj|BAF09126.1|	956	0	787	65	Os02g0575500 [Oryza sativa (japonica cultivar-group)]	gi|157345051|emb|CAO71779.1|	971	0	688	71	unnamed protein product [Vitis vinifera]	jgi|Phypa1_1|130647	926	0	605	76	e_gw1.83.192.1	ref|NP_201299.2|	959	0	742	67	ATATH13 (ABC2 homolog 13) [Arabidopsis thaliana] ref|NP_851271.1| ATATH13 (ABC2 homolog 13) [Arabidopsis thaliana] gb|AAL24359.1| ABC transporter-like [Arabidopsis thaliana] gb|AAL36400.1| putative ABC transporter protein [Arabidopsis thaliana] gb|AAM2002	gi|157599738|gb|EX400966.1|EX400966	1790	0	911	99	GQ03419.B7_P08 GQ034 - Needles - Mid-season Picea glauca cDNA clone GQ03419_P08 5', mRNA sequence	gi|157599738|gb|EX400966.1|EX400966
WS02713_C03	EF084154	28	195	570	283	15	1063	AT1G13380.1	193	1e-49	191	50	| Symbols: | similar to unknown protein [Arabidopsis thaliana] (TAIR:AT4G27435.1); similar to Os09g0281300 [Oryza sativa (japonica cultivar-group)] (GB:NP_001062767.1); similar to fiber protein Fb34 [Gossypium barbadense] (GB:AAR07596.1); contains InterPr	estExt_fgenesh4_pg.C_LG_VIII1073	204	6e-53	192	55	gi|113631000|dbj|BAF24681.1|	201	4e-51	170	57	Os09g0281300 [Oryza sativa (japonica cultivar-group)]	gi|157338791|emb|CAO42142.1|	215	6e-56	191	56	unnamed protein product [Vitis vinifera]	jgi|Phypa1_1|139904	122	3e-28	170	38	e_gw1.161.94.1	ref|NP_001062767.1|	201	9e-50	170	57	Os09g0281300 [Oryza sativa (japonica cultivar-group)] dbj|BAD26527.1| putative fiber protein Fb34 [Oryza sativa (japonica cultivar-group)] dbj|BAD29644.1| putative fiber protein Fb34 [Oryza sativa (japonica cultivar-group)] dbj|BAF24681.1| Os09g0281300 [O	gi|157517997|gb|EX319228.1|EX319228	1810	0	925	99	GQ02814.B7_M03 GQ028 - Cambium / phloem scrappings (Normalized library ) Picea glauca cDNA clone GQ02814_M03 5', mRNA sequence	gi|157517997|gb|EX319228.1|EX319228
WS02713_C06	EF084413	30	70	654	192	15	931	AT1G68610.1	93.2	2e-19	140	38	| Symbols: | similar to unknown protein [Arabidopsis thaliana] (TAIR:AT1G14870.1); similar to PGPS/D12 [Petunia x hybrida] (GB:AAD02554.1); contains InterPro domain Protein of unknown function Cys-rich; (InterPro:IPR006461) | chr1:25767286-25767768 FORWAR	gw1.VIII.1750.1	98.2	7e-21	135	37	gi|28372695|gb|AAO39879.1|	94.4	4e-19	122	41	hypothetical protein [Oryza sativa (japonica cultivar-group)]	gi|157340993|emb|CAO47798.1|	101	1e-21	124	41	unnamed protein product [Vitis vinifera]	jgi|Phypa1_1|27546	112	3e-25	96	50	gw1.28.189.1	gb|ABP03273.1|	103	2e-20	133	39	Uncharacterized Cys-rich domain [Medicago truncatula]	gi|157554489|gb|EX355720.1|EX355720	1645	0	882	98	GQ03118.B7_B06 GQ031 - Xylem Scrapings (Normalized library) Picea glauca cDNA clone GQ03118_B06 5', mRNA sequence	gi|157554489|gb|EX355720.1|EX355720
WS02713_C07	EF084133	27	52	318	242	15	627	AT1G28420.1	33.1	0.15	48	31	| Symbols: HB-1 | HB-1 (homeobox-1); transcription factor | chr1:9979928-9987446 FORWARD	fgenesh4_pg.C_LG_XI000986	33.9	0.092	39	35	gi|125584176|gb|EAZ25107.1|	32.3	1.1	57	33	hypothetical protein OsJ_008590 [Oryza sativa (japonica cultivar-group)]	gi|147834372|emb|CAN65380.1|	42.4	0.0004	88	28	hypothetical protein [Vitis vinifera]	jgi|Phypa1_1|161789	32	0.32	53	32	estExt_fgenesh1_pg.C_360027	emb|CAN65380.1|	42.4	0.021	88	28	hypothetical protein [Vitis vinifera]	gi|157593624|gb|EX394852.1|EX394852	1209	0	610	100	GQ03403.B7_E24 GQ034 - Needles - Mid-season Picea glauca cDNA clone GQ03403_E24 5', mRNA sequence	gi|157593624|gb|EX394852.1|EX394852
WS02713_C13	EF084059	31	96	309	301	15	721	AT5G10810.1	174	5e-44	100	79	| Symbols: ATER | ATER (Arabidopsis thaliana enhancer of rudimentary homologue) | chr5:3418898-3420557 REVERSE	estExt_Genewise1_v1.C_LG_VI1058	185	3e-47	101	87	gi|125582854|gb|EAZ23785.1|	171	3e-42	101	74	hypothetical protein OsJ_007268 [Oryza sativa (japonica cultivar-group)]	gi|147857264|emb|CAN79214.1|	82	6e-16	42	90	hypothetical protein [Vitis vinifera]	jgi|Phypa1_1|221076	143	1e-34	101	65	estExt_Genewise1.C_2060030	emb|CAA06199.1|	179	1e-43	104	80	rudimentary enhancer [Glycine max]	gi|157509585|gb|EX310818.1|EX310818	1247	0	704	97	GQ02801.SP6_A21 GQ028 - Cambium / phloem scrappings (Normalized library ) Picea glauca cDNA clone GQ02801_A21 3', mRNA sequence	gi|157509585|gb|EX310818.1|EX310818
[truncated: 5,984 more rows]
[truncated: 11 more columns]
