# Supplementary material for: A conifer genomics resource of 200,000 spruce (Picea spp.) ESTs and 6,464 high-quality, sequence-finished full-length cDNAs for Sitka spruce (Picea sitchensis)
Source: BMC Genomics. 2008 Oct 14;9:484. doi: 10.1186/1471-2164-9-484 (PMC2579922; doi:10.1186/1471-2164-9-484)
Supplement: Additional File 3 — 3'-end EST inventory. Detailed annotation and GenBank accession numbers for the complete set of spruce 3'-end ESTs. [file 1471-2164-9-484-S3.zip]

## Sheet: Sheet1
Additional File 3. Annotation for the spruce 3' expressed sequence tag collection. Abbreviations are as follows: AGI, Arabidopsis Gene Index; EST, expressed sequence tag.
				BLASTX vs. The Arabidopsis Information Resource (TAIR) Arabidopsis thaliana peptides						BLASTX vs. Populus trichocarpa peptides					BLASTX vs. Oryza sativa peptides						BLASTX vs. Vitis vinifera peptides						BLASTX vs. Physcomitrella patens peptides						BLASTX vs. non-redundant (NR) database of GenBank peptides						BLASTN vs. all gymnosperm ESTs in dbEST database of GenBank						BLASTN vs. Picea gluaca ESTs in dbEST database of GenBank
		EST	EST				Match	Match					Match	Match				Match	Match					Match	Match					Match	Match					Match	Match					Match	Match					Match	Match
Clone ID	GenBank ID	length (bp)	direction	AGI no.	Score	Expect value	length (bp)	identity (%)	BLASTX annotation	Sequence identifier	Score	Expect value	length (bp)	identity (%)	Sequence identifier	Score	Expect value	length (bp)	identity (%)	BLASTX annotation	Sequence identifier	Score	Expect value	length (bp)	identity (%)	BLASTX annotation	Sequence identifier	Score	Expect value	length (bp)	identity (%)	BLASTX annotation	Sequence identifier	Score	Expect value	length (bp)	identity (%)	BLASTX annotation	Sequence identifier	Score	Expect value	length (bp)	identity (%)	BLASTX annotation	Sequence identifier	Score	Expect value	length (bp)	identity (%)
IS0011.B21.1_A01	CO203067	518	3	AT3G15353.1	75.9	1e-14	66	51	| Symbols: MT3 | MT3 (METALLOTHIONEIN 3) | chr3:5180832-5181332 REVERSE	eugene3.00110909	82.4	1e-16	64	56	gi|2072555|gb|AAB53811.1|	75.5	7e-14	63	55	metallothionein-like protein [Oryza sativa]	gi|7406673|emb|CAB85630.1|	83.2	1e-16	62	59	putative metallothionein-like protein [Vitis vinifera]	jgi|Phypa1_1|183385	26.9	6.7	26	42	estExt_gwp_gw1.C_650128	gb|AAD00709.1|	112	1e-23	63	82	metallothionein-like protein [Picea abies]	gi|157592895|gb|EX394123.1|EX394123	957	0	495	99	GQ03401.B7_E22 GQ034 - Needles - Mid-season Picea glauca cDNA clone GQ03401_E22 5', mRNA sequence	gi|157592895|gb|EX394123.1|EX394123	957	0	495	99
IS0011.B21.1_A02	CO203068	599	3	AT3G52450.1	122	2e-28	122	50	| Symbols: | U-box domain-containing protein | chr3:19451921-19453228 REVERSE	eugene3.42840001	130	8e-31	122	51	gi|113534431|dbj|BAF06814.1|	114	2e-25	122	49	Os01g0865700 [Oryza sativa (japonica cultivar-group)]	gi|157356230|emb|CAO50157.1|	128	4e-30	122	50	unnamed protein product [Vitis vinifera]	jgi|Phypa1_1|32641	76.3	1e-14	101	36	gw1.356.15.1	emb|CAN82979.1|	127	3e-28	122	49	hypothetical protein [Vitis vinifera]	gi|50153692|gb|CO478145.1|CO478145	454	1e-126	382	89	GQ0134.B7.1_C16 GQ013: Elongating ROOTS tips - saplings Picea glauca cDNA clone GenomeQuebec_Id:GQ0134C16 3', mRNA sequence	gi|50153692|gb|CO478145.1|CO478145	454	1e-126	382	89
IS0011.B21.1_A03	CO203069	617	3	AT3G21190.1	119	1e-27	102	53	| Symbols: | similar to unknown protein [Arabidopsis thaliana] (TAIR:AT1G51630.1); similar to Os09g0498800 [Oryza sativa (japonica cultivar-group)] (GB:NP_001063569.1); similar to unknown [Flaveria brownii] (GB:AAW56451.1); contains InterPro domain Protein of unknown function DUF246, plant; (InterPro:IPR004348) | chr3:7432585-7434549 REVERSE	gw1.VIII.1447.1	128	3e-30	102	57	gi|113631802|dbj|BAF25483.1|	115	1e-25	102	54	Os09g0498800 [Oryza sativa (japonica cultivar-group)]	gi|157348429|emb|CAO23216.1|	127	7e-30	102	58	unnamed protein product [Vitis vinifera]	jgi|Phypa1_1|82217	101	4e-22	105	50	fgenesh1_pg.scaffold_101000081	gb|AAM65575.1|	119	9e-26	102	53	unknown [Arabidopsis thaliana]	gi|157589856|gb|EX391084.1|EX391084	1146	0	599	98	GQ03319.B7_A08 GQ033 - Terminal leader (Normalized library) Picea glauca cDNA clone GQ03319_A08 5', mRNA sequence	gi|157589856|gb|EX391084.1|EX391084	1146	0	599	98
IS0011.B21.1_A04	CO203070	653	3	AT4G38050.1	31.2	0.55	41	26	| Symbols: | permease | chr4:17869523-17872455 REVERSE	No significant hit					gi|125581471|gb|EAZ22402.1|	30.4	4.2	45	24	hypothetical protein OsJ_005885 [Oryza sativa (japonica cultivar-group)]	gi|157354453|emb|CAO47079.1|	28.1	8	68	32	unnamed protein product [Vitis vinifera]	jgi|Phypa1_1|226366	27.3	7.7	39	30	estExt_Genewise1.C_3570023	ref|NP_943707.1|	36.2	1.5	71	28	succinate:cytochrome c oxidoreductase subunit 3 [Chara vulgaris] gb|AAP92199.1| succinate:cytochrome c oxidoreductase subunit 3 [Chara vulgaris]	gi|157552800|gb|EX354031.1|EX354031	1082	0	546	100	GQ03113.SP6_G18 GQ031 - Xylem Scrapings (Normalized library) Picea glauca cDNA clone GQ03113_G18 3', mRNA sequence	gi|157552800|gb|EX354031.1|EX354031	1082	0	546	100
IS0011.B21.1_A06	CO203071	632	3	AT3G16640.1	235	1e-62	153	73	| Symbols: TCTP | TCTP (TRANSLATIONALLY CONTROLLED TUMOR PROTEIN) | chr3:5669715-5670735 REVERSE	estExt_fgenesh4_pg.C_1330038	252	1e-67	152	78	gi|77552402|gb|ABA95199.1|	261	8e-70	153	80	Translationally-controlled tumor protein, putative, expressed [Oryza sativa (japonica cultivar-group)]	gi|157336275|emb|CAO70960.1|	267	6e-72	152	82	unnamed protein product [Vitis vinifera]	jgi|Phypa1_1|71619	233	7e-62	155	74	fgenesh1_pg.scaffold_33000130	sp|Q9ZRX0|TCTP_PSEMZ	289	7e-77	152	93	Translationally-controlled tumor protein homolog (TCTP) emb|CAA10048.1| TCTP-like protein [Pseudotsuga menziesii]	gi|83386201|gb|DV980179.1|DV980179	1176	0	614	98	GQ018M02.T3_F10 GQ018: Clean ROOTS systems - N treatments Picea glauca cDNA clone GenomeQuebec_Id:GQ018M02_F10 5', mRNA sequence	gi|83386201|gb|DV980179.1|DV980179	1176	0	614	98
IS0011.B21.1_A07	CO203072	538	3	AT5G52390.1	68.6	2e-12	46	63	| Symbols: | photoassimilate-responsive protein, putative | chr5:21281507-21282399 REVERSE	eugene3.00121130	61.6	3e-10	70	45	gi|39546248|emb|CAE04257.3|	28.9	8.4	18	61	OSJNBa0089N06.18 [Oryza sativa (japonica cultivar-group)]	gi|157327488|emb|CAO15469.1|	73.9	9e-14	68	55	unnamed protein product [Vitis vinifera]	jgi|Phypa1_1|37042	58.5	2e-09	37	59	gw1.185.58.1	emb|CAN82560.1|	73.2	7e-12	69	53	hypothetical protein [Vitis vinifera]	gi|157555131|gb|EX356362.1|EX356362	523	1e-147	264	100	GQ03119.B7_M23 GQ031 - Xylem Scrapings (Normalized library) Picea glauca cDNA clone GQ03119_M23 5', mRNA sequence	gi|157555131|gb|EX356362.1|EX356362	523	1e-147	264	100
IS0011.B21.1_A08	CO203073	627	3	AT1G15640.1	27.7	5.7	29	34	| Symbols: | similar to unknown protein [Arabidopsis thaliana] (TAIR:AT1G15620.1) | chr1:5379072-5380022 FORWARD	No significant hit					gi|55297526|dbj|BAD68483.1|	29.3	8.7	20	50	hypothetical protein [Oryza sativa Japonica Group]	gi|147862858|emb|CAN83203.1|	27.7	9.7	45	40	hypothetical protein [Vitis vinifera]	No significant hit						ref|NP_478006.1|	35	3	44	34	wsv484 [Shrimp white spot syndrome virus] gb|AAL33485.1| wsv484 [shrimp white spot syndrome virus] gb|AAL88879.1| WSSV011 [shrimp white spot syndrome virus]	gi|157508588|gb|EX309819.1|EX309819	1181	0	608	99	GQ01312.T3_B07 GQ013 - Elongating ROOTS tips - sapplings Picea glauca cDNA clone GQ01312_B07 5', mRNA sequence	gi|157508588|gb|EX309819.1|EX309819	1181	0	608	99
IS0011.B21.1_A09	CO203074	539	3	AT1G02820.1	42.4	0.0002	97	35	| Symbols: | late embryogenesis abundant 3 family protein / LEA3 family protein | chr1:623933-624304 REVERSE	grail3.0096003001	59.7	1e-09	33	69	gi|125603617|gb|EAZ42942.1|	70.1	3e-12	99	37	hypothetical protein OsJ_026425 [Oryza sativa (japonica cultivar-group)]	gi|157350098|emb|CAO40036.1|	48.1	5e-06	101	34	unnamed protein product [Vitis vinifera]	jgi|Phypa1_1|189930	31.2	0.38	78	28	estExt_gwp_gw1.C_1380136	gb|AAB01566.1|	192	8e-48	95	98	ABA-responsive and embryogenesis-associated gene; LEA-like protein	gi|83402416|gb|DV996393.1|DV996393	975	0	520	98	GQ027113.B3_B09 GQ099: Mixed spruce tissues Picea glauca cDNA clone GenomeQuebec_Id:GQ027113_B09 5', mRNA sequence	gi|83402416|gb|DV996393.1|DV996393	975	0	520	98
IS0011.B21.1_A10	CO203075	579	3	AT3G15480.1	102	1e-22	95	51	| Symbols: | similar to unknown protein [Arabidopsis thaliana] (TAIR:AT1G52910.1); similar to fiber protein Fb34 [Gossypium barbadense] (GB:AAR07596.1); contains InterPro domain Protein of unknown function DUF1218; (InterPro:IPR009606) | chr3:5226496-5227673 REVERSE	estExt_fgenesh4_pg.C_LG_VIII1073	103	1e-22	93	49	gi|125600133|gb|EAZ39709.1|	108	1e-23	98	51	hypothetical protein OsJ_023192 [Oryza sativa (japonica cultivar-group)]	gi|157338193|emb|CAO39237.1|	119	2e-27	94	58	unnamed protein product [Vitis vinifera]	jgi|Phypa1_1|139904	74.7	3e-14	109	32	e_gw1.161.94.1	gb|AAR07596.1|	112	9e-24	94	52	fiber protein Fb34 [Gossypium barbadense]	gi|157540119|gb|EX341350.1|EX341350	1051	0	546	99	GQ03011.B7_L21 GQ030 - Xylem planings - daytime and seasonal Picea glauca cDNA clone GQ03011_L21 5', mRNA sequence	gi|157540119|gb|EX341350.1|EX341350	1051	0	546	99
IS0011.B21.1_A11	CO203076	618	3	AT1G06840.1	28.9	2.5	46	34	| Symbols: | leucine-rich repeat transmembrane protein kinase, putative | chr1:2097853-2103478 REVERSE	gw1.130.18.1	31.6	0.41	74	24	gi|38346446|emb|CAE04440.2|	29.6	6.4	78	23	OSJNBa0018J19.7 [Oryza sativa (japonica cultivar-group)]	gi|157350977|emb|CAO41134.1|	30.8	1.1	44	34	unnamed protein product [Vitis vinifera]	jgi|Phypa1_1|169775	30.4	0.82	31	51	estExt_fgenesh1_pg.C_2190032	ref|ZP_01989032.1|	34.3	5	127	26	transcriptional regulator family protein [Vibrio parahaemolyticus AQ3810] gb|EDM61012.1| transcriptional regulator family protein [Vibrio parahaemolyticus AQ3810]	gi|157515637|gb|EX316868.1|EX316868	220	9e-56	203	89	GQ02810.SP6_K24 GQ028 - Cambium / phloem scrappings (Normalized library ) Picea glauca cDNA clone GQ02810_K24 3', mRNA sequence	gi|157515637|gb|EX316868.1|EX316868	371	1e-101	611	83
IS0011.B21.1_A13	CO203077	470	3	AT3G22840.1	138	2e-33	112	58	| Symbols: ELIP, ELIP1 | ELIP1 (EARLY LIGHT-INDUCABLE PROTEIN); chlorophyll binding | chr3:8084635-8085452 REVERSE	estExt_Genewise1_v1.C_LG_VIII0523	145	1e-35	112	62	gi|125599316|gb|EAZ38892.1|	112	6e-25	112	51	hypothetical protein OsJ_022375 [Oryza sativa (japonica cultivar-group)]	gi|157336543|emb|CAO71228.1|	152	1e-37	112	65	unnamed protein product [Vitis vinifera]	jgi|Phypa1_1|232843	84.7	2e-17	111	43	fgenesh2_pm.scaffold_140000001	gb|AAO33591.1|AF479309_1	145	1e-33	112	63	putative early light induced protein [Arachis hypogaea]	gi|157609948|gb|EX411172.1|EX411172	888	0	452	99	GQ03609.B7_M07 GQ036 - Shoot tip - Active growth Picea glauca cDNA clone GQ03609_M07 5', mRNA sequence	gi|157609948|gb|EX411172.1|EX411172	888	0	452	99
IS0011.B21.1_A14	CO203078	658	3	AT4G09670.1	164	5e-41	145	49	| Symbols: | oxidoreductase family protein | chr4:6107379-6109046 REVERSE	estExt_Genewise1_v1.C_LG_V0559	167	4e-42	145	52	gi|78708587|gb|ABB47562.1|	131	2e-30	104	56	oxidoreductase, putative, expressed [Oryza sativa (japonica cultivar-group)]	gi|157359400|emb|CAO67561.1|	169	2e-42	143	53	unnamed protein product [Vitis vinifera]	jgi|Phypa1_1|110284	144	3e-35	144	48	estExt_fgenesh1_kg.C_1950001	emb|CAN80654.1|	169	1e-40	143	53	hypothetical protein [Vitis vinifera]	gi|40779846|gb|CK443426.1|CK443426	866	0	532	95	GQ0014b.TB_G09 GQ001: Male strobili developmental sequence Picea glauca cDNA clone GenomeQuebec_Id:GQ0014bG09 3', mRNA sequence	gi|40779846|gb|CK443426.1|CK443426	866	0	532	95
IS0011.B21.1_A15	CO203079	642	3	AT3G19570.2	31.6	0.41	50	36	| Symbols: | similar to unknown protein [Arabidopsis thaliana] (TAIR:AT1G49890.1); similar to Protein of unknown function DUF566 [Medicago truncatula] (GB:ABE79541.1); contains InterPro domain Protein of unknown function DUF566; (InterPro:IPR007573) | chr3:6797784-6801350 FORWARD	gw1.I.4078.1	30	1.3	45	44	No significant hit						gi|157339768|emb|CAO44309.1|	28.1	7.7	17	52	unnamed protein product [Vitis vinifera]	jgi|Phypa1_1|70298	27.3	7.4	63	22	fgenesh1_pg.scaffold_27000127	ref|NP_621892.1|	36.2	1.4	60	30	6-phosphogluconate dehydrogenase [Thermoanaerobacter tengcongensis MB4] gb|AAM23496.1| 6-phosphogluconate dehydrogenase, family 1 [Thermoanaerobacter tengcongensis MB4]	gi|157505078|gb|EX306309.1|EX306309	729	0	388	98	GQ01301.T3_N06 GQ013 - Elongating ROOTS tips - sapplings Picea glauca cDNA clone GQ01301_N06 5', mRNA sequence	gi|157505078|gb|EX306309.1|EX306309	729	0	388	98
IS0011.B21.1_A16	CO203080	608	3	AT2G24520.1	314	2e-86	202	78	| Symbols: AHA5 | AHA5 (ARABIDOPSIS H()-ATPASE 5); ATPase | chr2:10422602-10426810 FORWARD	estExt_Genewise1_v1.C_LG_XVIII2227	327	3e-90	201	81	gi|39545733|emb|CAE03410.3|	322	4e-88	201	80	OSJNBa0071I13.11 [Oryza sativa (japonica cultivar-group)]	gi|157339392|emb|CAO43933.1|	333	1e-91	202	83	unnamed protein product [Vitis vinifera]	jgi|Phypa1_1|234515	262	1e-70	171	77	estExt_fgenesh2_pg.C_1370088	emb|CAB69823.1|	334	2e-90	201	83	plasma membrane H+ ATPase [Prunus persica]	gi|83392262|gb|DV986239.1|DV986239	1205	0	608	100	GQ0208.B3_J11 GQ020: Clean ROOTS systems -Diurnal cycle Picea glauca cDNA clone GenomeQuebec_Id:GQ0208_J11 5', mRNA sequence	gi|83392262|gb|DV986239.1|DV986239	1205	0	608	100
IS0011.B21.1_A17	CO203081	684	3	AT4G02770.1	283	7e-77	148	89	| Symbols: PSAD-1 | PSAD-1 (photosystem I subunit D-1) | chr4:1229247-1229873 REVERSE	eugene3.00100819	288	2e-78	148	92	gi|29367391|gb|AAO72568.1|	275	1e-73	149	86	chloroplast photosystem I reaction center subunit II precursor-like protein [Oryza sativa (japonica cultivar-group)]	gi|157336462|emb|CAO71147.1|	292	2e-79	148	93	unnamed protein product [Vitis vinifera]	jgi|Phypa1_1|110797	263	7e-71	153	82	e_gw1.1.266.1	emb|CAN62373.1|	292	1e-77	148	93	hypothetical protein [Vitis vinifera]	gi|157593162|gb|EX394390.1|EX394390	1237	0	660	98	GQ03402.B7_A20 GQ034 - Needles - Mid-season Picea glauca cDNA clone GQ03402_A20 5', mRNA sequence	gi|157593162|gb|EX394390.1|EX394390	1237	0	660	98
IS0011.B21.1_A18	CO203082	690	3	AT2G39050.1	141	4e-34	150	44	| Symbols: | hydroxyproline-rich glycoprotein family protein | chr2:16310505-16312414 FORWARD	fgenesh4_pm.C_LG_XIII000233	148	3e-36	169	42	gi|125601548|gb|EAZ41124.1|	171	2e-42	155	49	hypothetical protein OsJ_024607 [Oryza sativa (japonica cultivar-group)]	gi|157348615|emb|CAO23507.1|	132	4e-31	147	44	unnamed protein product [Vitis vinifera]	jgi|Phypa1_1|113092	158	3e-39	214	37	e_gw1.6.339.1	gb|AAY44603.1|	171	3e-41	155	50	stress responsive protein [Triticum aestivum]	gi|157616999|gb|EX418081.1|EX418081	1271	0	690	98	GQ03709.B7_I17 GQ037 - Shoot tip - Dormant Picea glauca cDNA clone GQ03709_I17 5', mRNA sequence	gi|157616999|gb|EX418081.1|EX418081	1271	0	690	98
IS0011.B21.1_A19	CO203083	530	3	AT4G08900.1	37.7	0.004	59	33	| Symbols: | arginase | chr4:5703496-5705177 FORWARD	eugene3.09070007	76.6	8e-15	76	48	gi|32488415|emb|CAE02758.1|	40	0.004	59	37	OSJNBb0085F13.5 [Oryza sativa (japonica cultivar-group)]	gi|157349379|emb|CAO24525.1|	39.3	0.002	59	35	unnamed protein product [Vitis vinifera]	jgi|Phypa1_1|158155	75.9	1e-14	76	51	e_gw1.4979.4.1	gb|EAT89783.1|	188	1e-46	100	92	hypothetical protein SNOG_03052 [Phaeosphaeria nodorum SN15]	gi|5044054|gb|AI725235.1|AI725235	36.2	2.5	18	100	1101 PtIFG2 Pinus taeda cDNA clone 9134r, mRNA sequence	No significant hit
IS0011.B21.1_A20	DR448912	565	3	AT1G75440.1	112	2e-25	67	76	| Symbols: UBC16 | UBC16 (ubiquitin-conjugating enzyme 15); ubiquitin-protein ligase | chr1:28317284-28318621 FORWARD	estExt_fgenesh4_kg.C_570004	115	2e-26	67	79	gi|57164486|gb|AAK00965.2|AC079736_5	110	2e-24	67	74	putative ubiquitin-conjugating enzyme E2 [Oryza sativa (japonica cultivar-group)]	gi|157335259|emb|CAO61089.1|	115	3e-26	67	79	unnamed protein product [Vitis vinifera]	jgi|Phypa1_1|221296	110	4e-25	67	74	estExt_Genewise1.C_2110009	emb|CAA10494.1|	117	4e-25	67	79	ubiquitin-conjugating enzyme E2 [Pseudotsuga menziesii]	gi|157630390|gb|EX431472.1|EX431472	1049	0	533	99	GQ03908.B7_A10 GQ039 - Stem - Dormant Picea glauca cDNA clone GQ03908_A10 5', mRNA sequence	gi|157630390|gb|EX431472.1|EX431472	1049	0	533	99
IS0011.B21.1_A21	CO203084	672	3	AT1G21890.1	27.7	6.4	57	29	| Symbols: | nodulin MtN21 family protein | chr1:7682797-7685570 REVERSE	estExt_Genewise1_v1.C_LG_X5925	28.1	5.2	45	35	gi|38343964|emb|CAE01548.2|	31.6	2	59	33	OSJNBb0022F16.3 [Oryza sativa (japonica cultivar-group)]	gi|157342088|emb|CAO64201.1|	31.2	0.98	40	40	unnamed protein product [Vitis vinifera]	jgi|Phypa1_1|111412	31.2	0.55	34	32	e_gw1.2.84.1	ref|XP_001329905.1|	33.9	7.8	48	39	hypothetical protein TVAG_016000 [Trichomonas vaginalis G3] gb|EAY17770.1| hypothetical protein TVAG_016000 [Trichomonas vaginalis G3]	gi|83394606|gb|DV988583.1|DV988583	1277	0	655	99	GQ02012.TB_K09 GQ020: Clean ROOTS systems -Diurnal cycle Picea glauca cDNA clone GenomeQuebec_Id:GQ02012_K09 3', mRNA sequence	gi|83394606|gb|DV988583.1|DV988583	1277	0	655	99
IS0011.B21.1_A22	CO203085	576	3	AT3G20865.1	33.9	0.068	53	32	| Symbols: AGP40 | AGP40 (ARABINOGALACTAN-PROTEIN 40) | chr3:7308705-7308893 REVERSE	estExt_fgenesh4_pg.C_LG_XVI0397	31.2	0.47	59	30	gi|125570318|gb|EAZ11833.1|	33.1	0.51	62	40	hypothetical protein OsJ_001658 [Oryza sativa (japonica cultivar-group)]	gi|147799467|emb|CAN70605.1|	29.6	2.2	57	36	hypothetical protein [Vitis vinifera]	jgi|Phypa1_1|160869	35	0.029	56	37	estExt_fgenesh1_pg.C_270125	gb|EAU81673.1|	35.4	1.9	50	36	predicted protein [Coprinopsis cinerea okayama7#130]	gi|50179196|gb|CO489541.1|CO489541	961	0	533	97	GQ0256.B7_D21 GQ025: Annual flush SHOOTS diurnal cycle- trees Picea glauca cDNA clone GenomeQuebec_Id:GQ0256D21 3', mRNA sequence	gi|50179196|gb|CO489541.1|CO489541	961	0	533	97
IS0011.B21.1_A23	CO203086	683	3	AT5G59720.1	179	1e-45	159	59	| Symbols: | HSP18.2 (HEAT SHOCK PROTEIN 18.2) | chr5:24079858-24080343 FORWARD	grail3.0022018701	182	2e-46	162	58	gi|1815660|gb|AAC78392.1|	172	7e-43	150	58	low molecular mass heat shock protein Oshsp17.3 [Oryza sativa]	gi|147805491|emb|CAN60868.1|	174	7e-44	151	59	hypothetical protein [Vitis vinifera]	jgi|Phypa1_1|113859	147	4e-36	148	51	e_gw1.8.135.1	emb|CAC81964.1|	189	9e-47	161	62	small heat-shock protein [Pseudotsuga menziesii]	gi|50150413|gb|CO476801.1|CO476801	852	0	473	97	GQ00610.B3.1_N03 GQ006: Cambium and phloem from mature trees Picea glauca cDNA clone GenomeQuebec_Id:GQ00610N03 5', mRNA sequence	gi|50150413|gb|CO476801.1|CO476801	852	0	473	97
IS0011.B21.1_A24	CO203087	567	3	AT3G14830.2	28.5	2.8	19	47	| Symbols: | similar to unknown protein [Arabidopsis thaliana] (TAIR:AT1G53450.2); similar to unknown protein [Oryza sativa (japonica cultivar-group)] (GB:AAS72350.1); similar to Os01g0729900 [Oryza sativa (japonica cultivar-group)] (GB:NP_001044138.1) | chr3:4983393-4985673 FORWARD	estExt_Genewise1_v1.C_16410003	28.1	3.9	77	29	gi|125599466|gb|EAZ39042.1|	29.3	7.2	108	24	hypothetical protein OsJ_022525 [Oryza sativa (japonica cultivar-group)]	gi|157327395|emb|CAO15203.1|	28.1	6.1	25	44	unnamed protein product [Vitis vinifera]	jgi|Phypa1_1|212461	28.5	2.7	62	25	estExt_Genewise1.C_800026	No significant hit						gi|157505078|gb|EX306309.1|EX306309	739	0	399	98	GQ01301.T3_N06 GQ013 - Elongating ROOTS tips - sapplings Picea glauca cDNA clone GQ01301_N06 5', mRNA sequence	gi|157505078|gb|EX306309.1|EX306309	739	0	399	98
IS0011.B21.1_B01	CO203088	540	3	AT1G01580.1	31.2	0.39	40	37	| Symbols: FRD1, ATFRO2, FRO2 | FRO2 (FERRIC REDUCTION OXIDASE 2); ferric-chelate reductase | chr1:209395-212810 FORWARD	eugene3.00140337	28.1	3.5	45	33	gi|113623304|dbj|BAF23249.1|	28.9	8.4	60	33	Os08g0240800 [Oryza sativa (japonica cultivar-group)]	gi|157349816|emb|CAO39672.1|	30	1.5	45	35	unnamed protein product [Vitis vinifera]	jgi|Phypa1_1|92666	27.7	4.2	25	44	fgenesh1_pg.scaffold_228000048	ref|NP_927861.1|	33.5	6.1	38	34	hypothetical protein plu0508 [Photorhabdus luminescens subsp. laumondii TTO1] emb|CAE12803.1| unnamed protein product [Photorhabdus luminescens subsp. laumondii TTO1]	gi|157507921|gb|EX309152.1|EX309152	745	0	376	100	GQ01310.T3_C21 GQ013 - Elongating ROOTS tips - sapplings Picea glauca cDNA clone GQ01310_C21 5', mRNA sequence	gi|157507921|gb|EX309152.1|EX309152	745	0	376	100
IS0011.B21.1_B02	CO203089	421	3	AT3G50300.1	29.3	0.88	42	45	| Symbols: | transferase family protein | chr3:18655025-18656371 FORWARD	fgenesh4_pg.C_LG_V000268	28.1	2.1	39	35	gi|50511478|gb|AAT77400.1|	28.9	4.6	30	43	unknown protein [Oryza sativa (japonica cultivar-group)]	gi|147806462|emb|CAN65329.1|	26.9	7.1	19	57	hypothetical protein [Vitis vinifera]	jgi|Phypa1_1|171122	28.9	1.1	44	31	estExt_fgenesh1_pg.C_2760038	ref|NP_604159.1|	36.2	0.64	44	38	Integral membrane protein [Fusobacterium nucleatum subsp. nucleatum ATCC 25586] gb|AAL95458.1| Integral membrane protein [Fusobacterium nucleatum subsp. nucleatum ATCC 25586]	gi|157619672|gb|EX420754.1|EX420754	617	1e-175	339	98	GQ03716.B7_O05 GQ037 - Shoot tip - Dormant Picea glauca cDNA clone GQ03716_O05 5', mRNA sequence	gi|157619672|gb|EX420754.1|EX420754	617	1e-175	339	98
IS0011.B21.1_B03	CO203090	616	3	AT4G17615.2	89.7	1e-18	60	71	| Symbols: ATCBL1, SCABP5 | CBL1 (CALCINEURIN B-LIKE PROTEIN 1); calcium ion binding | chr4:9817994-9819008 FORWARD	estExt_fgenesh4_pm.C_1180047	91.7	3e-19	60	71	gi|76577797|gb|ABA54181.1|	91.7	1e-18	58	70	calcineurin B-like protein 6 [Oryza sativa (japonica cultivar-group)]	gi|157330624|emb|CAO48339.1|	92	4e-19	60	71	unnamed protein product [Vitis vinifera]	jgi|Phypa1_1|160928	92.4	2e-19	60	68	estExt_fgenesh1_pg.C_280036	emb|CAN75197.1|	91.7	3e-17	58	68	hypothetical protein [Vitis vinifera]	gi|83393055|gb|DV987032.1|DV987032	1019	0	514	100	GQ0208.TB_P21 GQ020: Clean ROOTS systems -Diurnal cycle Picea glauca cDNA clone GenomeQuebec_Id:GQ0208_P21 3', mRNA sequence	gi|83393055|gb|DV987032.1|DV987032	1019	0	514	100
IS0011.B21.1_B04	DR448913	645	3	AT1G64380.1	43.1	0.0001	129	27	| Symbols: | AP2 domain-containing transcription factor, putative | chr1:23894644-23895651 REVERSE	fgenesh4_pg.C_LG_I000820	54.7	5e-08	108	35	gi|52353532|gb|AAU44098.1|	42.4	0.001	108	26	hypothetical protein [Oryza sativa (japonica cultivar-group)]	gi|157358177|emb|CAO65814.1|	42.7	0.0003	120	30	unnamed protein product [Vitis vinifera]	jgi|Phypa1_1|76154	29.6	1.5	100	28	fgenesh1_pg.scaffold_57000062	gb|EAY99109.1|	43.5	0.009	108	26	hypothetical protein OsI_020342 [Oryza sativa (indica cultivar-group)]	gi|83399946|gb|DV993923.1|DV993923	1205	0	612	99	GQ02775.B3_H01 GQ099: Mixed spruce tissues Picea glauca cDNA clone GenomeQuebec_Id:GQ02775_H01 5', mRNA sequence	gi|83399946|gb|DV993923.1|DV993923	1205	0	612	99
IS0011.B21.1_B05	CO203091	724	3	AT2G32840.1	85.1	4e-17	131	41	| Symbols: | proline-rich family protein | chr2:13940178-13941913 REVERSE	estExt_fgenesh4_pg.C_1480040	110	7e-25	149	43	gi|108707032|gb|ABF94827.1|	98.6	2e-20	147	38	transposon protein, putative, unclassified, expressed [Oryza sativa (japonica cultivar-group)]	gi|157359256|emb|CAO67192.1|	98.6	6e-21	126	43	unnamed protein product [Vitis vinifera]	jgi|Phypa1_1|165986	100	8e-22	147	40	estExt_fgenesh1_pg.C_1000138	gb|ABF94827.1|	98.6	3e-19	147	38	transposon protein, putative, unclassified, expressed [Oryza sativa (japonica cultivar-group)]	gi|157551987|gb|EX353218.1|EX353218	1344	0	690	99	GQ03112.SP6_C20 GQ031 - Xylem Scrapings (Normalized library) Picea glauca cDNA clone GQ03112_C20 3', mRNA sequence	gi|157551987|gb|EX353218.1|EX353218	1344	0	690	99
IS0011.B21.1_B07	CO203092	608	3	AT1G61310.1	32.7	0.17	50	28	| Symbols: | disease resistance protein (CC-NBS-LRR class), putative | chr1:22616831-22619608 REVERSE	gw1.I.1579.1	34.3	0.061	43	37	gi|125606152|gb|EAZ45188.1|	32.3	0.98	35	45	hypothetical protein OsJ_028671 [Oryza sativa (japonica cultivar-group)]	gi|157350817|emb|CAO40932.1|	29.6	2.4	42	35	unnamed protein product [Vitis vinifera]	jgi|Phypa1_1|103492	32	0.28	33	33	fgenesh1_pg.scaffold_2675000001	ref|YP_061942.1|	37	0.74	56	35	membrane protein, tellurium resistance [Leifsonia xyli subsp. xyli str. CTCB07] gb|AAT88837.1| membrane protein, tellurium resistance [Leifsonia xyli subsp. xyli str. CTCB07]	gi|157509446|gb|EX310679.1|EX310679	739	0	425	96	GQ02801.B7_K04 GQ028 - Cambium / phloem scrappings (Normalized library ) Picea glauca cDNA clone GQ02801_K04 5', mRNA sequence	gi|157509446|gb|EX310679.1|EX310679	739	0	425	96
IS0011.B21.1_B10	CO203093	653	3	AT4G29260.1	120	9e-28	119	49	| Symbols: | acid phosphatase class B family protein | chr4:14422316-14423415 REVERSE	grail3.0086010101	126	1e-29	119	49	gi|125595990|gb|EAZ35770.1|	109	5e-24	119	46	hypothetical protein OsJ_019253 [Oryza sativa (japonica cultivar-group)]	gi|157351809|emb|CAO60844.1|	130	1e-30	119	53	unnamed protein product [Vitis vinifera]	jgi|Phypa1_1|133828	108	2e-24	119	46	e_gw1.106.53.1	emb|CAC84485.1|	171	4e-41	119	68	putative acid phosphatase [Pinus pinaster]	gi|157531644|gb|EX332875.1|EX332875	472	1e-131	362	91	GQ02905.B7_C11 GQ029 - Xylem scrapings - AT NITE Picea glauca cDNA clone GQ02905_C11 5', mRNA sequence	gi|157531644|gb|EX332875.1|EX332875	472	1e-132	362	91
IS0011.B21.1_B14	CO203094	549	3	AT1G21065.1	31.6	0.31	68	33	| Symbols: | similar to Protein of unknown function UPF0047 [Medicago truncatula] (GB:ABC75362.1); contains InterPro domain Protein of unknown function UPF0047; (InterPro:IPR001602) | chr1:7374199-7375633 FORWARD	fgenesh4_pm.C_scaffold_57000020	29.3	1.6	53	33	No significant hit						No significant hit						jgi|Phypa1_1|112247	30.4	0.67	45	33	e_gw1.3.69.1	dbj|BAD94509.2|	35.8	1.3	70	31	peroxisome proliferator-activated receptor gamma [Oncorhynchus keta]	gi|83397114|gb|DV991091.1|DV991091	977	0	505	99	GQ02510.B3_D13 GQ025: Annual flush SHOOTS diurnal cycle- trees Picea glauca cDNA clone GenomeQuebec_Id:GQ02510_D13 5', mRNA sequence	gi|83397114|gb|DV991091.1|DV991091	977	0	505	99
IS0011.B21.1_B15	CO203095	642	3	AT1G21065.1	31.6	0.41	68	33	| Symbols: | similar to Protein of unknown function UPF0047 [Medicago truncatula] (GB:ABC75362.1); contains InterPro domain Protein of unknown function UPF0047; (InterPro:IPR001602) | chr1:7374199-7375633 FORWARD	grail3.0003073802	42.7	0.0002	73	36	gi|29893606|gb|AAP06860.1|	32.3	1.1	24	58	hypothetical protein [Oryza sativa (japonica cultivar-group)]	gi|157335994|emb|CAO61824.1|	38.1	0.007	73	32	unnamed protein product [Vitis vinifera]	jgi|Phypa1_1|112247	30.8	0.67	46	32	e_gw1.3.69.1	emb|CAN71044.1|	38.1	0.38	73	32	hypothetical protein [Vitis vinifera]	gi|83397114|gb|DV991091.1|DV991091	1207	0	625	99	GQ02510.B3_D13 GQ025: Annual flush SHOOTS diurnal cycle- trees Picea glauca cDNA clone GenomeQuebec_Id:GQ02510_D13 5', mRNA sequence	gi|83397114|gb|DV991091.1|DV991091	1207	0	625	99
IS0011.B21.1_B16	CO203096	532	3	AT3G44880.1	77.4	5e-15	67	52	| Symbols: LLS1, ACD1 | ACD1 (ACCELERATED CELL DEATH 1, PHEOPHORBIDE A OXYGENASE) | chr3:16394843-16397189 FORWARD	gw1.163.75.1	86.3	1e-17	67	56	gi|15451611|gb|AAK98735.1|AC090485_14	79	7e-15	67	52	Putative cell death suppressor protein [Oryza sativa]	gi|157346670|emb|CAO16739.1|	79	3e-15	67	52	unnamed protein product [Vitis vinifera]	jgi|Phypa1_1|150204	81.3	3e-16	67	55	e_gw1.312.16.1	gb|AAL32300.1|AF321984_1	84	4e-15	67	55	lethal leaf spot 1-like protein [Lycopersicon esculentum]	gi|157572654|gb|EX373882.1|EX373882	878	0	519	96	GQ03228.B7_P04 GQ032 - Shoot tip (Normalized library) Picea glauca cDNA clone GQ03228_P04 5', mRNA sequence	gi|157572654|gb|EX373882.1|EX373882	878	0	519	96
IS0011.B21.1_B17	DR448914	495	3	AT3G15353.1	57	6e-09	66	42	| Symbols: MT3 | MT3 (METALLOTHIONEIN 3) | chr3:5180832-5181332 REVERSE	eugene3.01070053	64.7	3e-11	66	51	gi|2072555|gb|AAB53811.1|	58.5	8e-09	62	45	metallothionein-like protein [Oryza sativa]	gi|7406673|emb|CAB85630.1|	51.6	4e-07	66	43	putative metallothionein-like protein [Vitis vinifera]	jgi|Phypa1_1|122389	30.4	0.54	53	32	e_gw1.39.82.1	sp|Q40854|MT3_PICGL	114	2e-24	61	81	Metallothionein-like protein EMB30 gb|AAB01564.1| metallothionein-like protein [Picea glauca]	gi|83386069|gb|DV980047.1|DV980047	902	0	476	98	GQ018M01.T3_B03 GQ018: Clean ROOTS systems - N treatments Picea glauca cDNA clone GenomeQuebec_Id:GQ018M01_B03 5', mRNA sequence	gi|83386069|gb|DV980047.1|DV980047	902	0	476	98
IS0011.B21.1_B19	CO203097	583	3	AT2G41380.1	125	2e-29	139	46	| Symbols: | embryo-abundant protein-related | chr2:17259059-17259964 FORWARD	grail3.0024027701	135	2e-32	139	51	gi|125586683|gb|EAZ27347.1|	117	3e-26	135	45	hypothetical protein OsJ_010830 [Oryza sativa (japonica cultivar-group)]	gi|157356879|emb|CAO63081.1|	134	8e-32	138	47	unnamed protein product [Vitis vinifera]	jgi|Phypa1_1|204276	102	2e-22	138	39	estExt_Genewise1.C_190176	gb|AAB01567.1|	215	1e-54	138	75	embryo-abundant protein [Picea glauca]	gi|157507930|gb|EX309161.1|EX309161	999	0	508	99	GQ01310.T3_D07 GQ013 - Elongating ROOTS tips - sapplings Picea glauca cDNA clone GQ01310_D07 5', mRNA sequence	gi|157507930|gb|EX309161.1|EX309161	999	0	508	99
IS0011.B21.1_B20	CO203098	558	3	AT1G09460.1	28.5	2.7	48	35	| Symbols: | glucan endo-1,3-beta-glucosidase-related | chr1:3053903-3055092 FORWARD	No significant hit					No significant hit						gi|157346514|emb|CAO16397.1|	30.4	1.2	38	36	unnamed protein product [Vitis vinifera]	jgi|Phypa1_1|86281	28.9	2	40	35	fgenesh1_pg.scaffold_144000010	No significant hit						gi|50170109|gb|CO485459.1|CO485459	519	1e-146	367	92	GQ0203.TB.1_C10 GQ020: Clean ROOTS systems -Diurnal cycle Picea glauca cDNA clone GenomeQuebec_Id:GQ0203C10 3', mRNA sequence	gi|50170109|gb|CO485459.1|CO485459	519	1e-146	367	92
IS0011.B21.1_B21	CO203099	599	3	AT5G59720.1	165	2e-41	115	68	| Symbols: | HSP18.2 (HEAT SHOCK PROTEIN 18.2) | chr5:24079858-24080343 FORWARD	grail3.0066002801	165	2e-41	118	68	gi|1815660|gb|AAC78392.1|	162	5e-40	118	66	low molecular mass heat shock protein Oshsp17.3 [Oryza sativa]	gi|147805491|emb|CAN60868.1|	167	6e-42	118	72	hypothetical protein [Vitis vinifera]	jgi|Phypa1_1|158998	147	6e-36	114	61	estExt_fgenesh1_pg.C_80130	gb|ABF61865.1|	169	7e-41	118	70	chaperone [Agave tequilana]	gi|157549664|gb|EX350895.1|EX350895	698	0	368	98	GQ03109.B7_M12 GQ031 - Xylem Scrapings (Normalized library) Picea glauca cDNA clone GQ03109_M12 5', mRNA sequence	gi|157549664|gb|EX350895.1|EX350895	698	0	368	98
IS0011.B21.1_B22	CO203100	724	3	AT5G19875.1	72	3e-13	86	41	| Symbols: | similar to oxidoreductase/ transition metal ion binding [Arabidopsis thaliana] (TAIR:AT2G31940.1); similar to conserved hypothetical protein [Medicago truncatula] (GB:ABE77569.1) | chr5:6718414-6718785 FORWARD	estExt_fgenesh4_pg.C_LG_III1860	87.8	6e-18	90	46	gi|113631537|dbj|BAF25218.1|	73.9	4e-13	99	41	Os09g0445600 [Oryza sativa (japonica cultivar-group)]	gi|157359240|emb|CAO67176.1|	87.4	1e-17	92	44	unnamed protein product [Vitis vinifera]	jgi|Phypa1_1|73449	30.8	0.82	40	32	fgenesh1_pg.scaffold_42000007	gb|ABE77569.1|	88.2	4e-16	90	51	conserved hypothetical protein [Medicago truncatula] gb|ABE89330.1| conserved hypothetical protein [Medicago truncatula]	gi|157611091|gb|EX412315.1|EX412315	1281	0	678	98	GQ03612.B7_O20 GQ036 - Shoot tip - Active growth Picea glauca cDNA clone GQ03612_O20 5', mRNA sequence	gi|157611091|gb|EX412315.1|EX412315	1281	0	678	98
IS0011.B21.1_B23	CO203101	631	3	AT3G55060.1	30	1.2	56	35	| Symbols: | similar to unknown protein [Arabidopsis thaliana] (TAIR:AT2G39300.1); similar to Moesin; Prefoldin [Medicago truncatula] (GB:ABE91351.1); contains InterPro domain Prefoldin; (InterPro:IPR009053) | chr3:20414166-20417199 REVERSE	estExt_Genewise1_v1.C_48390002	51.6	4e-07	53	50	gi|113534021|dbj|BAF06404.1|	33.9	0.36	16	93	Os01g0790200 [Oryza sativa (japonica cultivar-group)]	gi|147791692|emb|CAN70703.1|	33.5	0.18	52	40	hypothetical protein [Vitis vinifera]	jgi|Phypa1_1|166457	29.3	1.9	65	32	estExt_fgenesh1_pg.C_1160058	gb|AAF09840.1|AE001886_6	61.2	3e-09	48	62	hypothetical protein DR_0254 [Deinococcus radiodurans R1]	gi|49446423|gb|CO365106.1|CO365106	1114	0	578	99	RTK1_23_E04.g1_A029 Roots minus potassium Pinus taeda cDNA clone RTK1_23_E04_A029 5' similar to mitochondrial genome, mRNA sequence	gi|50164291|gb|CO482840.1|CO482840	1102	0	556	100
IS0011.B21.1_B24	CO203102	530	3	AT2G22860.1	37.7	0.004	27	70	| Symbols: ATPSK2 | ATPSK2 (PHYTOSULFOKINE 2 PRECURSOR); growth factor | chr2:9744746-9745157 FORWARD	eugene3.00071277	35	0.028	30	63	gi|125598978|gb|EAZ38554.1|	35.4	0.087	29	58	hypothetical protein OsJ_022037 [Oryza sativa (japonica cultivar-group)]	gi|157335669|emb|CAO61499.1|	39.3	0.002	28	67	unnamed protein product [Vitis vinifera]	jgi|Phypa1_1|67931	27.7	4	17	52	fgenesh1_pg.scaffold_16000162	dbj|BAC65353.1|	58.9	1e-07	109	40	phytosulfokine peptide precursor [Cryptomeria japonica]	gi|157520905|gb|EX322136.1|EX322136	791	0	439	97	GQ02818.SP6_C24 GQ028 - Cambium / phloem scrappings (Normalized library ) Picea glauca cDNA clone GQ02818_C24 3', mRNA sequence	gi|157520905|gb|EX322136.1|EX322136	791	0	439	97
IS0011.B21.1_C01	CO203103	648	3	AT2G04850.1	29.6	1.6	73	34	| Symbols: | auxin-responsive protein-related | chr2:1704295-1705605 FORWARD	No significant hit					gi|108706444|gb|ABF94239.1|	31.2	2.4	91	25	hypothetical protein LOC_Os03g07720 [Oryza sativa (japonica cultivar-group)]	gi|147765953|emb|CAN67819.1|	28.1	7.9	53	33	hypothetical protein [Vitis vinifera]	jgi|Phypa1_1|165460	28.5	3.4	31	38	estExt_fgenesh1_pg.C_880116	ref|ZP_01558045.1|	35	3.3	66	34	biotin--acetyl-CoA-carboxylase ligase [Burkholderia ambifaria MC40-6] gb|EAV49436.1| biotin--acetyl-CoA-carboxylase ligase [Burkholderia ambifaria MC40-6]	gi|157573372|gb|EX374600.1|EX374600	293	8e-78	356	85	GQ03230.B7.1_O11 GQ032 - Shoot tip (Normalized library) Picea glauca cDNA clone GQ03230_O11 5', mRNA sequence	gi|157573372|gb|EX374600.1|EX374600	293	3e-78	356	85
IS0011.B21.1_C02	CO203104	521	3	AT5G09530.1	30.4	0.62	49	40	| Symbols: | hydroxyproline-rich glycoprotein family protein | chr5:2960081-2961193 REVERSE	gw1.XV.426.1	29.6	1.1	55	38	No significant hit						gi|157327850|emb|CAO16551.1|	28.1	5.3	37	40	unnamed protein product [Vitis vinifera]	jgi|Phypa1_1|84602	27.7	3.9	34	35	fgenesh1_pg.scaffold_125000036	No significant hit						gi|83393144|gb|DV987121.1|DV987121	934	0	503	98	GQ0208.B3_L09 GQ020: Clean ROOTS systems -Diurnal cycle Picea glauca cDNA clone GenomeQuebec_Id:GQ0208_L09 5', mRNA sequence	gi|83393144|gb|DV987121.1|DV987121	934	0	503	98
IS0011.B21.1_C03	CO203105	666	3	AT3G60340.2	132	2e-31	81	70	| Symbols: | palmitoyl protein thioesterase family protein | chr3:22315370-22317364 FORWARD	fgenesh4_pg.C_LG_II001248	136	1e-32	85	70	gi|108705680|gb|ABF93475.1|	136	6e-32	82	73	Palmitoyl protein thioesterase containing protein, expressed [Oryza sativa (japonica cultivar-group)]	gi|157344793|emb|CAO70548.1|	147	1e-35	85	77	unnamed protein product [Vitis vinifera]	jgi|Phypa1_1|129823	113	8e-26	86	56	e_gw1.79.60.1	gb|EAY88171.1|	136	1e-30	82	73	hypothetical protein OsI_009404 [Oryza sativa (indica cultivar-group)] gb|EAZ25250.1| hypothetical protein OsJ_008733 [Oryza sativa (japonica cultivar-group)]	gi|157537439|gb|EX338670.1|EX338670	1193	0	646	98	GQ03006.SP6_I04 GQ030 - Xylem planings - daytime and seasonal Picea glauca cDNA clone GQ03006_I04 3', mRNA sequence	gi|157537439|gb|EX338670.1|EX338670	1193	0	646	98
IS0011.B21.1_C04	CO203106	615	3	AT4G31150.2	30.4	0.85	52	36	| Symbols: | endonuclease V family protein | chr4:15143913-15145475 REVERSE	eugene3.01630041	31.2	0.53	56	30	gi|125594389|gb|EAZ34448.1|	32	1.3	53	33	hypothetical protein OsJ_017931 [Oryza sativa (japonica cultivar-group)]	gi|147839055|emb|CAN74631.1|	30.8	1.1	40	37	hypothetical protein [Vitis vinifera]	jgi|Phypa1_1|93886	28.5	3.1	41	36	fgenesh1_pg.scaffold_250000002	ref|NP_969717.1|	42.7	0.014	86	37	hypothetical protein Bd2932 [Bdellovibrio bacteriovorus HD100] emb|CAE80710.1| conserved hypothetical protein [Bdellovibrio bacteriovorus HD100]	gi|50180984|gb|CO490279.1|CO490279	1065	0	557	99	GQ026M16.T24_C02 GQ026: NEEDLES - N fertilization treatments Picea glauca cDNA clone GenomeQuebec_Id:GQ026M16C02 3', mRNA sequence	gi|50180984|gb|CO490279.1|CO490279	1065	0	557	99
IS0011.B21.1_C05	CO203107	647	3	AT3G57000.1	77.4	7e-15	48	70	| Symbols: | nucleolar essential protein-related | chr3:21103589-21105088 FORWARD	grail3.0004003701	85.5	3e-17	49	77	gi|125581710|gb|EAZ22641.1|	84.3	2e-16	49	75	hypothetical protein OsJ_006124 [Oryza sativa (japonica cultivar-group)]	gi|157353631|emb|CAO46155.1|	71.6	6e-13	48	72	unnamed protein product [Vitis vinifera]	jgi|Phypa1_1|46413	78.6	3e-15	66	56	gw1.16.228.1	ref|NP_001046590.1|	84.3	3e-21	49	75	Os02g0290400 [Oryza sativa (japonica cultivar-group)] dbj|BAD21740.1| putative nucleolar essential protein [Oryza sativa (japonica cultivar-group)] dbj|BAD21747.1| putative nucleolar essential protein [Oryza sativa (japonica cultivar-group)] dbj|BAF08504.1| Os02g0290400 [Oryza sativa (japonica cultivar-group)]	gi|157615735|gb|EX416817.1|EX416817	950	0	495	99	GQ03706.B7_C10 GQ037 - Shoot tip - Dormant Picea glauca cDNA clone GQ03706_C10 5', mRNA sequence	gi|157615735|gb|EX416817.1|EX416817	950	0	495	99
IS0011.B21.1_C06	CO203108	157	3	No significant hit						No significant hit					No significant hit						No significant hit						No significant hit						No significant hit						gi|34351735|gb|CF393318.1|CF393318	36.2	0.69	18	100	RTDR3_20_C07.g1_A022 Loblolly pine roots recovering from drought DR3 Pinus taeda cDNA clone RTDR3_20_C07_A022 5', mRNA sequence	gi|83402621|gb|DV996598.1|DV996598	32.2	4	20	95
IS0011.B21.1_C07	CO203109	656	3	AT5G05000.1	126	1e-29	121	50	| Symbols: ATTOC34, OEP34, TOC34 | ATTOC34/OEP34 (Translocase of chloroplast 34) | chr5:1474263-1475773 REVERSE	estExt_fgenesh4_pm.C_LG_XIV0229	100	8e-22	106	49	gi|108707091|gb|ABF94886.1|	114	2e-25	132	46	Translocase of chloroplast 34, putative, expressed [Oryza sativa (japonica cultivar-group)]	gi|157359138|emb|CAO67058.1|	127	1e-29	118	55	unnamed protein product [Vitis vinifera]	jgi|Phypa1_1|211678	164	3e-41	121	60	estExt_Genewise1.C_720121	gb|AAS47580.1|	164	3e-39	121	60	chloroplast Toc34-1 [Physcomitrella patens]	gi|83391133|gb|DV985111.1|DV985111	1265	0	638	100	GQ0207.TB.1_G06 GQ020: Clean ROOTS systems -Diurnal cycle Picea glauca cDNA clone GenomeQuebec_Id:GQ0207_G06 3', mRNA sequence	gi|83391133|gb|DV985111.1|DV985111	1265	0	638	100
IS0011.B21.1_C08	DR448915	345	3	AT2G42960.1	31.2	0.15	35	42	| Symbols: | protein kinase family protein | chr2:17875674-17877707 REVERSE	fgenesh4_pg.C_LG_II000096	28.1	1.4	18	66	gi|113536384|dbj|BAF08767.1|	32.7	0.27	46	36	Os02g0481900 [Oryza sativa (japonica cultivar-group)]	gi|157336720|emb|CAO71405.1|	30.4	0.44	20	60	unnamed protein product [Vitis vinifera]	jgi|Phypa1_1|165445	25.4	8	18	50	estExt_fgenesh1_pg.C_880089	sp|Q40854|MT3_PICGL	58.2	2e-07	29	82	Metallothionein-like protein EMB30 gb|AAB01564.1| metallothionein-like protein [Picea glauca]	gi|50175764|gb|CO488000.1|CO488000	563	1e-159	324	97	GQ0251c.B7_C01 GQ025: Annual flush SHOOTS diurnal cycle- trees Picea glauca cDNA clone GenomeQuebec_Id:GQ0251cC01 3', mRNA sequence	gi|50175764|gb|CO488000.1|CO488000	563	1e-159	324	97
IS0011.B21.1_C09	CO203110	671	3	AT3G23810.1	182	1e-46	95	88	| Symbols: SAHH2 | SAHH2 (S-ADENOSYL-L-HOMOCYSTEINE (SAH) HYDROLASE 2); adenosylhomocysteinase | chr3:8588020-8589678 REVERSE	estExt_Genewise1_v1.C_LG_I3343	185	2e-47	95	91	gi|29367605|gb|AAO72664.1|	181	1e-45	95	90	wheat adenosylhomocysteinase-like protein [Oryza sativa (japonica cultivar-group)]	gi|157342079|emb|CAO64192.1|	181	6e-46	95	89	unnamed protein product [Vitis vinifera]	jgi|Phypa1_1|176956	186	1e-47	95	93	estExt_gwp_gw1.C_200164	sp|P35007|SAHH_CATRO	186	8e-51	95	91	Adenosylhomocysteinase (S-adenosyl-L-homocysteine hydrolase) (AdoHcyase) emb|CAA81527.1| S-adenosyl-L-homocysteine hydrolase [Catharanthus roseus]	gi|157531577|gb|EX332808.1|EX332808	1281	0	654	99	GQ02904.SP6_P09 GQ029 - Xylem scrapings - AT NITE Picea glauca cDNA clone GQ02904_P09 3', mRNA sequence	gi|157531577|gb|EX332808.1|EX332808	1281	0	654	99
IS0011.B21.1_C10	CO203111	663	3	AT5G19440.1	98.6	3e-21	80	53	| Symbols: | cinnamyl-alcohol dehydrogenase, putative (CAD) | chr5:6556495-6558125 FORWARD	eugene3.00091074	105	2e-23	81	62	gi|113532765|dbj|BAF05148.1|	104	2e-22	86	52	Os01g0528800 [Oryza sativa (japonica cultivar-group)]	gi|157337545|emb|CAO21891.1|	110	2e-24	82	58	unnamed protein product [Vitis vinifera]	jgi|Phypa1_1|184659	75.5	3e-14	81	41	estExt_gwp_gw1.C_750108	gb|AAY26021.2|	111	3e-23	80	63	cinnamyl alcohol dehydrogenase [Eucommia ulmoides]	gi|50164567|gb|CO482965.1|CO482965	789	0	406	99	GQ0195.TB_N19 GQ019: Clean ROOTS systems - P treatments Picea glauca cDNA clone GenomeQuebec_Id:GQ0195N19 3', mRNA sequence	gi|50164567|gb|CO482965.1|CO482965	789	0	406	99
IS0011.B21.1_C11	CO203112	658	3	AT5G48810.1	117	4e-27	133	47	| Symbols: B5 #3, ATB5-B | ATB5-B (Cytochrome b5 B) | chr5:19806475-19807406 REVERSE	estExt_fgenesh4_pg.C_LG_I2461	114	5e-26	126	46	gi|13786468|gb|AAK39593.1|AC025296_28	110	2e-24	124	45	putative cytochrome [Oryza sativa]	gi|157335617|emb|CAO61447.1|	126	2e-29	123	52	unnamed protein product [Vitis vinifera]	jgi|Phypa1_1|183990	116	1e-26	124	50	estExt_gwp_gw1.C_690148	emb|CAN63256.1|	126	9e-28	123	52	hypothetical protein [Vitis vinifera]	gi|157585414|gb|EX386642.1|EX386642	1243	0	639	99	GQ03310.B7_O24 GQ033 - Terminal leader (Normalized library) Picea glauca cDNA clone GQ03310_O24 5', mRNA sequence	gi|157585414|gb|EX386642.1|EX386642	1243	0	639	99
IS0011.B21.1_C12	CO203113	542	3	AT5G17920.2	146	8e-36	81	87	| Symbols: ATMETS, ATMS1, ATCIMS | ATCIMS (COBALAMIN-INDEPENDENT METHIONINE SYNTHASE) | chr5:5935773-5939197 FORWARD	estExt_fgenesh4_pg.C_LG_XIII0289	150	4e-37	81	92	gi|77556631|gb|ABA99427.1|	151	9e-37	81	90	5-methyltetrahydropteroyltriglutamate-homocysteine methyltransferase, putative, expressed [Oryza sativa (japonica cultivar-group)]	gi|157359341|emb|CAO67498.1|	153	1e-37	81	92	unnamed protein product [Vitis vinifera]	jgi|Phypa1_1|227136	136	8e-33	79	82	estExt_Genewise1.C_3990008	emb|CAN73135.1|	153	5e-36	81	92	hypothetical protein [Vitis vinifera]	gi|40763213|gb|CK435455.1|CK435455	1039	0	524	100	GQ0064.TB_K20 GQ006: Cambium and phloem from mature trees Picea glauca cDNA clone GenomeQuebec_Id:GQ0064K20 3', mRNA sequence	gi|40763213|gb|CK435455.1|CK435455	1039	0	524	100
IS0011.B21.1_C13	DR448916	584	3	AT1G13950.1	169	1e-42	97	84	| Symbols: EIF-5A | EIF-5A (eukaryotic translation initiation factor 5A-1); translation initiation factor | chr1:4773628-4774665 FORWARD	estExt_fgenesh4_pm.C_LG_VIII0372	181	4e-46	97	90	gi|3789948|gb|AAC67555.1|	179	5e-45	97	89	translation initiation factor 5A [Oryza sativa]	gi|157339799|emb|CAO44340.1|	178	3e-45	97	89	unnamed protein product [Vitis vinifera]	jgi|Phypa1_1|87545	165	2e-41	95	85	fgenesh1_pg.scaffold_158000101	gb|AAX92692.1|	196	9e-49	97	100	eukaryotic translation initiation factor 5A [Picea abies]	gi|83391188|gb|DV985166.1|DV985166	1122	0	566	100	GQ0204.TB_O13 GQ020: Clean ROOTS systems -Diurnal cycle Picea glauca cDNA clone GenomeQuebec_Id:GQ0204_O13 3', mRNA sequence	gi|83391188|gb|DV985166.1|DV985166	1122	0	566	100
IS0011.B21.1_C14	CO203114	623	3	AT1G74230.1	30	1.1	17	70	| Symbols: GR-RBP5 | GR-RBP5 (glycine-rich RNA-binding protein 5); RNA binding | chr1:27919007-27920518 FORWARD	eugene3.01370090	32.3	0.24	80	33	gi|56784858|dbj|BAD82098.1|	35	0.16	31	41	hypothetical protein [Oryza sativa Japonica Group]	gi|147857446|emb|CAN78649.1|	41.2	0.0008	57	29	hypothetical protein [Vitis vinifera]	jgi|Phypa1_1|195090	30.8	0.64	33	33	estExt_gwp_gw1.C_2300007	gb|ABB97027.1|	43.9	0.006	48	41	unknown [Brassica rapa]	gi|157518234|gb|EX319465.1|EX319465	1191	0	605	99	GQ02814.SP6_I12 GQ028 - Cambium / phloem scrappings (Normalized library ) Picea glauca cDNA clone GQ02814_I12 3', mRNA sequence	gi|157518234|gb|EX319465.1|EX319465	1191	0	605	99
IS0011.B21.1_C15	CO203115	518	3	AT2G04940.1	30.4	0.62	42	38	| Symbols: | scramblase-related | chr2:1736668-1740251 REVERSE	eugene3.25480001	30.8	0.5	75	29	gi|77555695|gb|ABA98491.1|	31.6	1.2	106	27	retrotransposon protein, putative, unclassified [Oryza sativa (japonica cultivar-group)]	gi|147781352|emb|CAN64971.1|	30	1.4	48	37	hypothetical protein [Vitis vinifera]	jgi|Phypa1_1|182594	29.3	1.3	93	23	estExt_gwp_gw1.C_580187	ref|XP_569409.1|	158	1e-37	111	67	Hmp1 protein [Cryptococcus neoformans var. neoformans JEC21] ref|ZP_01759189.1| hypothetical protein CNBC6920 [Cryptococcus neoformans var. neoformans B-3501A] ref|XP_776303.1| hypothetical protein CNBC6920 [Cryptococcus neoformans var. neoformans B-3501A] gb|EAL21656.1| hypothetical protein CNBC6920 [Cryptococcus neoformans var. neoformans B-3501A] gb|AAW42102.1| Hmp1 protein, putative [Cryptoco…	gi|40760656|gb|CK434234.1|CK434234	38.2	0.63	19	100	GQ0011a.TB_A11 GQ001: Male strobili developmental sequence Picea glauca cDNA clone GenomeQuebec_Id:GQ0011aA11 3', mRNA sequence	gi|40760656|gb|CK434234.1|CK434234	38.2	0.23	19	100
IS0011.B21.1_C16	CO203116	575	3	AT4G21930.1	77	7e-15	162	41	| Symbols: | similar to unknown protein [Arabidopsis thaliana] (TAIR:AT1G61930.1); similar to Protein of unknown function DUF584 [Medicago truncatula] (GB:ABE80969.1); similar to Os07g0516300 [Oryza sativa (japonica cultivar-group)] (GB:NP_001059782.1); contains InterPro domain Protein of unknown function DUF584; (InterPro:IPR007608) | chr4:11639905-11640456 FORWARD	estExt_fgenesh4_pg.C_LG_XI0025	81.6	3e-16	181	39	gi|21741857|emb|CAD41447.1|	62.8	6e-10	99	41	OSJNBa0019D11.12 [Oryza sativa (japonica cultivar-group)]	gi|157328335|emb|CAO17934.1|	85.9	3e-17	197	39	unnamed protein product [Vitis vinifera]	jgi|Phypa1_1|128975	86.7	9e-18	115	47	e_gw1.73.139.1	gb|ABE80969.1|	82.8	1e-14	105	49	Protein of unknown function DUF584 [Medicago truncatula]	gi|157623408|gb|EX424490.1|EX424490	607	1e-172	310	99	GQ03808.B7_B10 GQ038 - Stem - Active growth Picea glauca cDNA clone GQ03808_B10 5', mRNA sequence	gi|157623408|gb|EX424490.1|EX424490	607	1e-172	310	99
IS0011.B21.1_C19	CO203117	577	3	AT4G10250.1	108	3e-24	86	61	| Symbols: ATHSP22.0 | ATHSP22.0 (Arabidopsis thaliana heat shock protein 22.0) | chr4:6370533-6371120 FORWARD	grail3.0066002801	112	2e-25	87	57	gi|164375535|gb|ABY52935.1|	112	9e-25	86	59	heat shock protein Hsp20 [Oryza sativa Japonica Group]	gi|147785904|emb|CAN70834.1|	109	2e-24	87	55	hypothetical protein [Vitis vinifera]	jgi|Phypa1_1|199029	98.6	2e-21	117	40	estExt_gwp_gw1.C_3500017	sp|P12810|HSP11_WHEAT	115	1e-24	86	61	16.9 kDa class I heat shock protein (Low molecular weight heat shock protein) (Heat shock protein 17) (HSP 16.9) emb|CAA31785.1| unnamed protein product [Triticum aestivum] prf||1908436A heat shock protein 16.8	gi|40770685|gb|CK438911.1|CK438911	892	0	511	97	GQ0033d.TB_B08 GQ003: Vegetative buds developmental sequence Picea glauca cDNA clone GenomeQuebec_Id:GQ0033dB08 3', mRNA sequence	gi|40770685|gb|CK438911.1|CK438911	892	0	511	97
IS0011.B21.1_C20	CO203118	630	3	AT5G59720.1	160	6e-40	115	66	| Symbols: | HSP18.2 (HEAT SHOCK PROTEIN 18.2) | chr5:24079858-24080343 FORWARD	estExt_Genewise1_v1.C_LG_XIX2021	163	7e-41	115	69	gi|113531484|dbj|BAF03867.1|	157	2e-38	115	66	Os01g0136000 [Oryza sativa (japonica cultivar-group)]	gi|147820339|emb|CAN65185.1|	166	1e-41	115	69	hypothetical protein [Vitis vinifera]	jgi|Phypa1_1|199029	148	3e-36	115	61	estExt_gwp_gw1.C_3500017	gb|ABF61872.1|	167	3e-40	115	70	chaperone [Agave tequilana]	gi|50156116|gb|CO479146.1|CO479146	842	0	597	92	GQ0177.B7_O20 GQ017: Immature somatic EMBRYOS Picea glauca cDNA clone GenomeQuebec_Id:GQ0177O20 3', mRNA sequence	gi|50156116|gb|CO479146.1|CO479146	842	0	597	92
IS0011.B21.1_C21	CO203119	662	3	AT1G55420.1	33.5	0.11	43	41	| Symbols: EDA11 | EDA11 (embryo sac development arrest 11) | chr1:20695441-20697618 REVERSE	fgenesh4_pg.C_LG_III000455	33.1	0.16	31	38	gi|62733619|gb|AAX95736.1|	35.8	0.1	57	31	Reverse transcriptase (RNA-dependent DNA polymerase), putative [Oryza sativa (japonica cultivar-group)]	gi|157347241|emb|CAO17623.1|	28.1	8.1	32	34	unnamed protein product [Vitis vinifera]	jgi|Phypa1_1|48853	28.5	3.5	46	34	gw1.23.189.1	gb|AAX95736.1|	35.8	2	57	31	Reverse transcriptase (RNA-dependent DNA polymerase), putative [Oryza sativa (japonica cultivar-group)] gb|AAP52615.2| retrotransposon protein, putative, Ty1-copia subclass [Oryza sativa (japonica cultivar-group)]	gi|83392276|gb|DV986253.1|DV986253	977	0	645	94	GQ0208.TB_G22 GQ020: Clean ROOTS systems -Diurnal cycle Picea glauca cDNA clone GenomeQuebec_Id:GQ0208_G22 3', mRNA sequence	gi|83392276|gb|DV986253.1|DV986253	977	0	645	94
IS0011.B21.1_C22	CO203120	604	3	AT1G17620.1	34.3	0.056	38	36	| Symbols: | similar to unknown protein [Arabidopsis thaliana] (TAIR:AT5G11890.1); similar to Heavy metal transport/detoxification protein; Harpin-induced 1 [Medicago truncatula] (GB:ABE94112.1); contains InterPro domain Harpin-induced 1; (InterPro:IPR010847) | chr1:6062306-6063100 FORWARD	eugene3.47280001	42.4	0.0002	40	37	gi|51038125|gb|AAT93928.1|	29.3	8.1	53	30	unknown protein [Oryza sativa (japonica cultivar-group)]	gi|147852004|emb|CAN80190.1|	41.2	0.0008	41	39	hypothetical protein [Vitis vinifera]	jgi|Phypa1_1|160337	30.4	0.79	86	27	estExt_fgenesh1_pg.C_210109	emb|CAN80190.1|	41.2	0.039	41	39	hypothetical protein [Vitis vinifera]	gi|157532687|gb|EX333918.1|EX333918	1053	0	585	97	GQ02906.SP6_E16 GQ029 - Xylem scrapings - AT NITE Picea glauca cDNA clone GQ02906_E16 3', mRNA sequence	gi|157532687|gb|EX333918.1|EX333918	1053	0	585	97
IS0011.B21.1_C24	CO203121	612	3	AT4G16566.1	177	4e-45	136	64	| Symbols: | histidine triad family protein / HIT family protein | chr4:9334895-9335906 REVERSE	estExt_fgenesh4_pm.C_LG_III0166	171	4e-43	135	63	gi|113564992|dbj|BAF15335.1|	167	3e-41	137	57	Os04g0535400 [Oryza sativa (japonica cultivar-group)]	gi|157327789|emb|CAO16478.1|	191	4e-49	137	67	unnamed protein product [Vitis vinifera]	jgi|Phypa1_1|233374	140	7e-34	134	51	estExt_fgenesh2_pg.C_770091	gb|AAM66018.1|	177	4e-43	136	64	unknown [Arabidopsis thaliana]	gi|157589917|gb|EX391145.1|EX391145	434	1e-120	240	97	GQ03319.B7_C23 GQ033 - Terminal leader (Normalized library) Picea glauca cDNA clone GQ03319_C23 5', mRNA sequence	gi|157589917|gb|EX391145.1|EX391145	434	1e-120	240	97
IS0011.B21.1_D02	CO203122	675	3	AT3G55060.1	30	1.3	56	35	| Symbols: | similar to unknown protein [Arabidopsis thaliana] (TAIR:AT2G39300.1); similar to Moesin; Prefoldin [Medicago truncatula] (GB:ABE91351.1); contains InterPro domain Prefoldin; (InterPro:IPR009053) | chr3:20414166-20417199 REVERSE	estExt_Genewise1_v1.C_48390002	51.6	4e-07	53	50	gi|113534021|dbj|BAF06404.1|	33.9	0.4	16	93	Os01g0790200 [Oryza sativa (japonica cultivar-group)]	gi|147791692|emb|CAN70703.1|	33.5	0.2	52	40	hypothetical protein [Vitis vinifera]	jgi|Phypa1_1|166457	29.3	2.1	65	32	estExt_fgenesh1_pg.C_1160058	gb|AAF09840.1|AE001886_6	61.2	3e-09	48	62	hypothetical protein DR_0254 [Deinococcus radiodurans R1]	gi|49446423|gb|CO365106.1|CO365106	1265	0	654	99	RTK1_23_E04.g1_A029 Roots minus potassium Pinus taeda cDNA clone RTK1_23_E04_A029 5' similar to mitochondrial genome, mRNA sequence	gi|50164291|gb|CO482840.1|CO482840	1253	0	632	100
IS0011.B21.1_D03	DR448917	630	3	AT4G01850.2	200	5e-52	109	86	| Symbols: SAM-2, MAT2 | MAT2/SAM-2 (S-adenosylmethionine synthetase 2) | chr4:796298-797479 REVERSE	estExt_Genewise1_v1.C_LG_XIII0489	201	2e-52	109	87	gi|51038250|gb|AAT94053.1|	201	2e-51	109	85	S-adenosylmethionine synthetase [Oryza sativa (japonica cultivar-group)]	gi|157350251|emb|CAO40189.1|	207	9e-54	110	90	unnamed protein product [Vitis vinifera]	jgi|Phypa1_1|60419	198	2e-51	109	87	fgenesh1_pm.scaffold_244000006	gb|AAW77967.1|	213	5e-54	110	93	s-adenosyl methionine synthetase 2 [Pinus taeda] gb|AAW77968.1| s-adenosyl methionine synthetase 2 [Pinus taeda] gb|AAW77969.1| s-adenosyl methionine synthetase 2 [Pinus taeda] gb|AAW77970.1| s-adenosyl methionine synthetase 2 [Pinus taeda] gb|AAW77971.1| s-adenosyl methionine synthetase 2 [Pinus taeda] gb|AAW77972.1| s-adenosyl methionine synthetase 2 [Pinus taeda] gb|AAW77973.1| s-adenosyl meth…	gi|157506833|gb|EX308064.1|EX308064	1205	0	612	99	GQ01306.T3_P20 GQ013 - Elongating ROOTS tips - sapplings Picea glauca cDNA clone GQ01306_P20 5', mRNA sequence	gi|157506833|gb|EX308064.1|EX308064	1205	0	612	99
IS0011.B21.1_D05	DR448918	591	3	AT4G01850.2	217	5e-57	117	88	| Symbols: SAM-2, MAT2 | MAT2/SAM-2 (S-adenosylmethionine synthetase 2) | chr4:796298-797479 REVERSE	estExt_Genewise1_v1.C_LG_XIII0489	216	8e-57	117	87	gi|51038250|gb|AAT94053.1|	217	2e-56	117	86	S-adenosylmethionine synthetase [Oryza sativa (japonica cultivar-group)]	gi|147791974|emb|CAN75334.1|	223	1e-58	118	89	hypothetical protein [Vitis vinifera]	jgi|Phypa1_1|60419	216	7e-57	118	88	fgenesh1_pm.scaffold_244000006	emb|CAN75334.1|	223	7e-57	118	89	hypothetical protein [Vitis vinifera]	gi|83398147|gb|DV992124.1|DV992124	1118	0	572	99	GQ0256.B7_I08 GQ025: Annual flush SHOOTS diurnal cycle- trees Picea glauca cDNA clone GenomeQuebec_Id:GQ0256_I08 3', mRNA sequence	gi|83398147|gb|DV992124.1|DV992124	1118	0	572	99
IS0011.B21.1_D06	CO203123	672	3	AT4G34050.2	140	5e-34	104	63	| Symbols: | caffeoyl-CoA 3-O-methyltransferase, putative | chr4:16310849-16311978 FORWARD	grail3.0001059501	147	6e-36	104	65	gi|49618875|gb|AAT68022.1|	131	2e-30	104	59	caffeoyl-CoA O-methyltransferase [Oryza sativa (japonica cultivar-group)]	gi|1000519|emb|CAA90969.1|	150	1e-36	104	67	caffeoyl-CoA O-methyltransferase [Vitis vinifera]	jgi|Phypa1_1|116394	124	6e-29	104	51	e_gw1.16.6.1	gb|ABB89956.1|	157	6e-37	104	73	caffeoyl-CoA O-methyltransferase [Chamaecyparis formosensis]	gi|157622482|gb|EX423564.1|EX423564	1130	0	618	97	GQ03805.B7_J16 GQ038 - Stem - Active growth Picea glauca cDNA clone GQ03805_J16 5', mRNA sequence	gi|157622482|gb|EX423564.1|EX423564	1130	0	618	97
IS0011.B21.1_D07	CO203124	466	3	AT1G43890.2	100	4e-22	87	59	| Symbols: AtRABC1, AtRab18, ATRAB18 | ATRAB18 (Arabidopsis Rab GTPase homolog C1) | chr1:16649374-16650835 FORWARD	fgenesh4_pm.C_LG_II000343	107	3e-24	85	61	gi|15451614|gb|AAK98738.1|AC090485_17	95.1	7e-20	85	56	Putative GTP-binding protein [Oryza sativa]	gi|157335088|emb|CAO60918.1|	105	2e-23	86	65	unnamed protein product [Vitis vinifera]	jgi|Phypa1_1|160328	86.7	6e-18	68	61	estExt_fgenesh1_pg.C_210088	emb|CAA98164.1|	108	1e-22	85	63	RAB1Y [Lotus japonicus]	gi|157516005|gb|EX317236.1|EX317236	799	0	448	96	GQ02811.B7_K23 GQ028 - Cambium / phloem scrappings (Normalized library ) Picea glauca cDNA clone GQ02811_K23 5', mRNA sequence	gi|157516005|gb|EX317236.1|EX317236	799	0	448	96
IS0011.B21.1_D08	CO203125	610	3	AT5G02530.1	35.4	0.026	23	65	| Symbols: | RNA and export factor-binding protein, putative | chr5:564330-565774 REVERSE	gw1.IV.3602.1	40.4	0.0009	21	85	gi|108707486|gb|ABF95281.1|	38.5	0.014	23	69	RNA and export factor-binding protein, putative, expressed [Oryza sativa (japonica cultivar-group)]	gi|157337353|emb|CAO21699.1|	36.2	0.026	23	69	unnamed protein product [Vitis vinifera]	jgi|Phypa1_1|57202	44.3	5e-05	22	90	fgenesh1_pm.scaffold_57000010	emb|CAG26902.1|	38.9	0.2	23	73	ALY protein [Nicotiana benthamiana]	gi|57883941|gb|CX649112.1|CX649112	842	0	505	96	COLD1_33_C07.b1_A029 Root cold Pinus taeda cDNA clone COLD1_33_C07_A029 3', mRNA sequence	gi|83386096|gb|DV980074.1|DV980074	710	0	358	100
IS0011.B21.1_D09	CO203126	498	3	AT5G36700.1	28.9	1.7	44	45	| Symbols: | phosphoglycolate phosphatase, putative | chr5:14439159-14441660 REVERSE	grail3.0048017501	29.3	1.4	14	85	No significant hit						gi|147783605|emb|CAN61611.1|	29.6	1.6	52	32	hypothetical protein [Vitis vinifera]	jgi|Phypa1_1|231564	28.1	2.7	28	39	fgenesh2_pg.scaffold_134000042	gb|AAA74420.1|	48.1	0.0002	76	42	arabinogalactan-like protein	gi|157505257|gb|EX306488.1|EX306488	944	0	480	99	GQ01302.T3_F08 GQ013 - Elongating ROOTS tips - sapplings Picea glauca cDNA clone GQ01302_F08 5', mRNA sequence	gi|157505257|gb|EX306488.1|EX306488	944	0	480	99
IS0011.B21.1_D10	CO203127	606	3	AT3G55620.1	166	1e-41	94	82	| Symbols: EMB1624 | EMB1624 (EMBRYO DEFECTIVE 1624); translation initiation factor | chr3:20645560-20647291 FORWARD	fgenesh4_kg.C_LG_X000095	174	5e-44	94	90	gi|125601250|gb|EAZ40826.1|	168	9e-42	94	87	hypothetical protein OsJ_024309 [Oryza sativa (japonica cultivar-group)]	gi|157344965|emb|CAO71693.1|	174	5e-44	94	91	unnamed protein product [Vitis vinifera]	jgi|Phypa1_1|194687	168	2e-42	92	88	estExt_gwp_gw1.C_2220028	emb|CAN77181.1|	174	3e-45	94	91	hypothetical protein [Vitis vinifera]	gi|50174641|gb|CO487531.1|CO487531	1106	0	587	98	GQ0227.B7.1_O16 GQ022: ROOT XYLEM - mature trees Picea glauca cDNA clone GenomeQuebec_Id:GQ0227O16 3', mRNA sequence	gi|50174641|gb|CO487531.1|CO487531	1106	0	587	98
IS0011.B21.1_D11	CO203128	303	3	No significant hit						eugene3.00100441	26.6	4.1	39	35	No significant hit						gi|147816423|emb|CAN70765.1|	27.3	3.8	58	36	hypothetical protein [Vitis vinifera]	No significant hit						No significant hit						gi|83397895|gb|DV991872.1|DV991872	464	1e-129	250	98	GQ0259.B3_I05 GQ025: Annual flush SHOOTS diurnal cycle- trees Picea glauca cDNA clone GenomeQuebec_Id:GQ0259_I05 5', mRNA sequence	gi|83397895|gb|DV991872.1|DV991872	464	1e-130	250	98
IS0011.B21.1_D12	CO203129	517	3	AT3G15353.1	72.4	1e-13	66	53	| Symbols: MT3 | MT3 (METALLOTHIONEIN 3) | chr3:5180832-5181332 REVERSE	eugene3.01070053	78.6	2e-15	64	56	gi|2072555|gb|AAB53811.1|	76.6	3e-14	65	55	metallothionein-like protein [Oryza sativa]	gi|7406673|emb|CAB85630.1|	81.6	4e-16	62	58	putative metallothionein-like protein [Vitis vinifera]	jgi|Phypa1_1|164587	32.7	0.12	20	75	estExt_fgenesh1_pg.C_720016	gb|AAD00709.1|	120	3e-26	64	85	metallothionein-like protein [Picea abies]	gi|157595174|gb|EX396402.1|EX396402	989	0	507	99	GQ03407.B7_I04 GQ034 - Needles - Mid-season Picea glauca cDNA clone GQ03407_I04 5', mRNA sequence	gi|157595174|gb|EX396402.1|EX396402	989	0	507	99
IS0011.B21.1_D13	CO203130	574	3	AT5G59720.1	166	9e-42	117	69	| Symbols: | HSP18.2 (HEAT SHOCK PROTEIN 18.2) | chr5:24079858-24080343 FORWARD	grail3.0022018701	171	2e-43	118	70	gi|169799|gb|AAA33910.1|	165	9e-41	118	68	16.9 kDa heat shock protein	gi|147805491|emb|CAN60868.1|	173	9e-44	117	73	hypothetical protein [Vitis vinifera]	jgi|Phypa1_1|174654	151	2e-37	116	65	estExt_gwp_gw1.C_80062	gb|ABF61872.1|	177	4e-43	120	72	chaperone [Agave tequilana]	gi|157615690|gb|EX416772.1|EX416772	1080	0	553	99	GQ03706.B7_A13 GQ037 - Shoot tip - Dormant Picea glauca cDNA clone GQ03706_A13 5', mRNA sequence	gi|157615690|gb|EX416772.1|EX416772	1080	0	553	99
IS0011.B21.1_D14	CO203131	608	3	AT3G20310.1	37.7	0.005	102	30	| Symbols: ATERF-7, ATERF7, ERF7 | ERF7 (ETHYLINE RESPONSE FACTOR7); DNA binding / protein binding / transcription factor/ transcriptional repressor | chr3:7085963-7086697 REVERSE	fgenesh4_pg.C_scaffold_2415000001	33.5	0.1	67	35	gi|108864407|gb|ABA93826.2|	31.2	2.2	38	42	retrotransposon protein, putative, unclassified [Oryza sativa (japonica cultivar-group)]	gi|38112198|gb|AAR11193.1|	29.6	2.4	90	28	9-cis-epoxycarotenoid dioxygenase 1 [Vitis vinifera]	jgi|Phypa1_1|114843	33.1	0.12	78	32	e_gw1.11.227.1	ref|NP_188666.1|	37.7	0.44	102	30	ERF7 (ETHYLINE RESPONSE FACTOR7); DNA binding / protein binding / transcription factor/ transcriptional repressor [Arabidopsis thaliana] sp|Q9LDE4|ERF7_ARATH Ethylene-responsive transcription factor 7 (Ethylene-responsive element-binding factor 7) (EREBP-7) (AtERF7) dbj|BAA96653.1| ERF transcription factor 7 [Arabidopsis thaliana] dbj|BAB02811.1| ethylene responsive element binding factor-like pr…	gi|40780874|gb|CK444454.1|CK444454	993	0	563	96	GQ0073.TB_J08 GQ007: Secondary xylem of girdled saplings Picea glauca cDNA clone GenomeQuebec_Id:GQ0073J08 3', mRNA sequence	gi|83394881|gb|DV988858.1|DV988858	950	0	503	98
IS0011.B21.1_D15	CO203132	559	3	AT4G00570.1	57	7e-09	62	43	| Symbols: | malate oxidoreductase, putative | chr4:242817-246522 REVERSE	eugene3.00021450	62	2e-10	62	51	gi|113611236|dbj|BAF21614.1|	54.3	2e-07	61	45	Os07g0496200 [Oryza sativa (japonica cultivar-group)]	gi|157349665|emb|CAO39521.1|	59.3	2e-09	62	50	unnamed protein product [Vitis vinifera]	jgi|Phypa1_1|198570	53.1	1e-07	60	43	estExt_gwp_gw1.C_3320018	emb|CAB95832.1|	60.5	5e-08	62	50	NAD-dependent malic enzyme (malate oxidoreductase) [Cicer arietinum]	gi|157584918|gb|EX386146.1|EX386146	1029	0	542	99	GQ03309.SP6_J17 GQ033 - Terminal leader (Normalized library) Picea glauca cDNA clone GQ03309_J17 3', mRNA sequence	gi|157584918|gb|EX386146.1|EX386146	1029	0	542	99
IS0011.B21.1_D16	CO203133	656	3	AT4G02380.1	46.2	2e-05	104	31	| Symbols: ATLEA5, SAG21 | SAG21 (SENESCENCE-ASSOCIATED GENE 21) | chr4:1046414-1046807 REVERSE	estExt_Genewise1_v1.C_LG_II1841	50.1	1e-06	101	30	gi|113532404|dbj|BAF04787.1|	52.4	1e-06	71	43	Os01g0314800 [Oryza sativa (japonica cultivar-group)]	gi|157350098|emb|CAO40036.1|	51.2	9e-07	105	35	unnamed protein product [Vitis vinifera]	jgi|Phypa1_1|110620	38.1	0.004	20	65	estExt_fgenesh1_kg.C_3980002	gb|AAF05766.1|AF192758_1	57.4	6e-07	99	38	indole-3-acetic acid induced protein ARG-2 homolog [Glycine max]	gi|157604443|gb|EX405667.1|EX405667	922	0	501	98	GQ03513.B7_N12 GQ035 - Needles - End of season Picea glauca cDNA clone GQ03513_N12 5', mRNA sequence	gi|157604443|gb|EX405667.1|EX405667	922	0	501	98
IS0011.B21.1_D18	CO203134	712	3	AT1G34355.1	27.7	6.9	34	44	| Symbols: | forkhead-associated domain-containing protein / FHA domain-containing protein | chr1:12536475-12541708 FORWARD	fgenesh4_pm.C_scaffold_131000036	28.9	3.3	50	34	gi|53791742|dbj|BAD53413.1|	29.6	8.4	34	47	hypothetical protein [Oryza sativa Japonica Group]	gi|147816086|emb|CAN77341.1|	30	2.4	58	27	hypothetical protein [Vitis vinifera]	jgi|Phypa1_1|101222	30.4	1	75	29	fgenesh1_pg.scaffold_460000019	ref|XP_001014048.1|	34.3	6.7	91	29	D-hydantoinase family protein [Tetrahymena thermophila SB210] gb|EAR93803.1| D-hydantoinase family protein [Tetrahymena thermophila SB210]	gi|50173199|gb|CO486902.1|CO486902	44.1	0.014	26	96	GQ0222.B7_F21 GQ022: ROOT XYLEM - mature trees Picea glauca cDNA clone GenomeQuebec_Id:GQ0222F21 3', mRNA sequence	gi|50173199|gb|CO486902.1|CO486902	44.1	0.005	26	96
IS0011.B21.1_D19	CO203135	589	3	AT1G80740.1	37	0.008	40	45	| Symbols: CMT1 | CMT1 (CHROMOMETHYLASE 1); DNA binding | chr1:30347286-30351723 FORWARD	gw1.I.6596.1	46.6	1e-05	36	63	gi|18542935|gb|AAL75760.1|	44.7	0.0002	37	62	Putative chromomethylase [Oryza sativa (japonica cultivar-group)]	gi|157359202|emb|CAO67127.1|	46.6	2e-05	39	56	unnamed protein product [Vitis vinifera]	jgi|Phypa1_1|135156	31.2	0.44	39	46	e_gw1.117.67.1	emb|CAN68025.1|	46.6	0.0009	39	56	hypothetical protein [Vitis vinifera]	gi|83385874|gb|DV979852.1|DV979852	1035	0	572	97	GQ0176.B7_G11 GQ017: Immature somatic EMBRYOS Picea glauca cDNA clone GenomeQuebec_Id:GQ0176_G11 3', mRNA sequence	gi|83385874|gb|DV979852.1|DV979852	1035	0	572	97
IS0011.B21.1_D20	DR448919	539	3	AT3G15353.1	40.8	0.0005	30	63	| Symbols: MT3 | MT3 (METALLOTHIONEIN 3) | chr3:5180832-5181332 REVERSE	eugene3.01070053	43.9	6e-05	30	70	gi|50878333|gb|AAT85108.1|	40.4	0.003	65	35	putative metallothionein [Oryza sativa (japonica cultivar-group)]	gi|7406673|emb|CAB85630.1|	37.7	0.007	31	67	putative metallothionein-like protein [Vitis vinifera]	jgi|Phypa1_1|103572	29.3	1.4	27	51	fgenesh1_pg.scaffold_3068000001	sp|Q40854|MT3_PICGL	70.5	7e-22	35	82	Metallothionein-like protein EMB30 gb|AAB01564.1| metallothionein-like protein [Picea glauca]	gi|157607751|gb|EX408975.1|EX408975	462	1e-128	299	94	GQ03603.B7_N02 GQ036 - Shoot tip - Active growth Picea glauca cDNA clone GQ03603_N02 5', mRNA sequence	gi|157607751|gb|EX408975.1|EX408975	462	1e-129	299	94
IS0011.B21.1_D21	CO203136	540	3	AT5G64140.1	78.6	2e-15	51	80	| Symbols: RPS28 | RPS28 (RIBOSOMAL PROTEIN S28); structural constituent of ribosome | chr5:25684755-25684949 REVERSE	estExt_fgenesh4_pg.C_LG_VIII0110	89.7	1e-18	51	82	gi|125585051|gb|EAZ25715.1|	97.8	1e-20	52	92	hypothetical protein OsJ_009198 [Oryza sativa (japonica cultivar-group)]	gi|157348572|emb|CAO23464.1|	94	8e-20	51	90	unnamed protein product [Vitis vinifera]	jgi|Phypa1_1|198079	97.4	4e-21	51	92	estExt_gwp_gw1.C_3130011	gb|AAP80664.1|AF479045_1	98.2	2e-19	53	92	S28 ribosomal protein [Triticum aestivum]	gi|40761416|gb|CK434597.1|CK434597	912	0	460	100	GQ0061.TB_E22 GQ006: Cambium and phloem from mature trees Picea glauca cDNA clone GenomeQuebec_Id:GQ0061E22 3', mRNA sequence	gi|40761416|gb|CK434597.1|CK434597	912	0	460	100
IS0011.B21.1_D22	CO203137	625	3	AT2G40720.1	30.4	0.87	43	37	| Symbols: | pentatricopeptide (PPR) repeat-containing protein | chr2:16994347-16996929 FORWARD	gw1.223.78.1	27.3	7.8	20	50	No significant hit						gi|147771624|emb|CAN71544.1|	28.1	7.3	91	30	hypothetical protein [Vitis vinifera]	jgi|Phypa1_1|63706	28.1	4.1	47	38	fgenesh1_pg.scaffold_1000080	ref|XP_001113815.1|	35	3	79	32	PREDICTED: similar to Salivary gland secretion 1 CG3047-PA [Macaca mulatta]	gi|157528052|gb|EX329283.1|EX329283	952	0	511	98	GQ02829.SP6_I23 GQ028 - Cambium / phloem scrappings (Normalized library ) Picea glauca cDNA clone GQ02829_I23 3', mRNA sequence	gi|157528052|gb|EX329283.1|EX329283	952	0	511	98
IS0011.B21.1_D23	CO203138	505	3	AT2G16600.2	110	6e-25	59	88	| Symbols: ROC3 | ROC3 (rotamase CyP 3) | chr2:7207944-7208465 FORWARD	estExt_fgenesh4_pg.C_LG_IX0365	111	2e-25	59	86	gi|125580608|gb|EAZ21539.1|	100	3e-21	59	79	hypothetical protein OsJ_005022 [Oryza sativa (japonica cultivar-group)]	gi|157340532|emb|CAO47337.1|	104	4e-23	59	81	unnamed protein product [Vitis vinifera]	jgi|Phypa1_1|170556	87.4	4e-18	58	68	estExt_fgenesh1_pg.C_2490037	emb|CAC81066.1|	122	8e-27	59	100	putative cyclosporin A-binding protein [Picea abies]	gi|40771089|gb|CK439105.1|CK439105	965	0	487	100	GQ0034a.TB_F08 GQ003: Vegetative buds developmental sequence Picea glauca cDNA clone GenomeQuebec_Id:GQ0034aF08 3', mRNA sequence	gi|40771089|gb|CK439105.1|CK439105	965	0	487	100
IS0011.B21.1_D24	CO203139	477	3	AT4G01023.1	26.6	7.6	33	36	| Symbols: | zinc finger (C3HC4-type RING finger) family protein | chr4:445844-446720 FORWARD	gw1.134.91.1	27.7	3.6	24	54	No significant hit						gi|147787796|emb|CAN60684.1|	31.2	0.51	46	30	hypothetical protein [Vitis vinifera]	jgi|Phypa1_1|234038	27.7	3.3	45	28	estExt_fgenesh2_pg.C_1130062	ref|YP_507866.1|	34.3	2.5	49	36	SURF1 family protein [Ehrlichia chaffeensis str. Arkansas] gb|ABD44841.1| SURF1 family protein [Ehrlichia chaffeensis str. Arkansas]	gi|83379841|gb|DV973819.1|DV973819	904	0	459	99	GQ027104.B3_C05 GQ099: Mixed spruce tissues Picea glauca cDNA clone GenomeQuebec_Id:GQ027104_C05 5', mRNA sequence	gi|83379841|gb|DV973819.1|DV973819	904	0	459	99
IS0011.B21.1_E01	DR448920	595	3	AT1G62500.1	114	6e-26	86	59	| Symbols: | protease inhibitor/seed storage/lipid transfer protein (LTP) family protein | chr1:23135846-23136739 FORWARD	gw1.VI.2898.1	120	8e-28	82	65	gi|125598014|gb|EAZ37794.1|	127	2e-29	89	65	hypothetical protein OsJ_021277 [Oryza sativa (japonica cultivar-group)]	gi|157343011|emb|CAO65723.1|	122	3e-28	89	60	unnamed protein product [Vitis vinifera]	jgi|Phypa1_1|133341	28.9	2.2	98	26	e_gw1.102.2.1	ref|NP_001058178.1|	127	4e-28	89	65	Os06g0643500 [Oryza sativa (japonica cultivar-group)] dbj|BAD37369.1| putative cell wall protein [Oryza sativa (japonica cultivar-group)] dbj|BAF20092.1| Os06g0643500 [Oryza sativa (japonica cultivar-group)] gb|EAZ37794.1| hypothetical protein OsJ_021277 [Oryza sativa (japonica cultivar-group)]	gi|157506949|gb|EX308180.1|EX308180	1072	0	577	98	GQ01307.T3_F02 GQ013 - Elongating ROOTS tips - sapplings Picea glauca cDNA clone GQ01307_F02 5', mRNA sequence	gi|157506949|gb|EX308180.1|EX308180	1072	0	577	98
IS0011.B21.1_E02	CO203140	451	3	AT1G23800.1	120	3e-28	67	82	| Symbols: ALDH2B, ALDH2B7 | ALDH2B7 (Aldehyde dehydrogenase 2B7); 3-chloroallyl aldehyde dehydrogenase/ aldehyde dehydrogenase (NAD) | chr1:8412227-8414793 REVERSE	estExt_fgenesh4_pg.C_LG_XII0768	132	1e-31	67	89	gi|125596806|gb|EAZ36586.1|	123	2e-28	67	85	hypothetical protein OsJ_020069 [Oryza sativa (japonica cultivar-group)]	gi|157342247|emb|CAO64360.1|	133	8e-32	67	91	unnamed protein product [Vitis vinifera]	jgi|Phypa1_1|155901	115	1e-26	67	77	e_gw1.496.9.1	emb|CAN63005.1|	133	4e-30	67	91	hypothetical protein [Vitis vinifera]	gi|157547071|gb|EX348302.1|EX348302	858	0	433	100	GQ03105.SP6_L08 GQ031 - Xylem Scrapings (Normalized library) Picea glauca cDNA clone GQ03105_L08 3', mRNA sequence	gi|157547071|gb|EX348302.1|EX348302	858	0	433	100
IS0011.B21.1_E03	CO203141	664	3	AT4G13360.1	303	6e-83	191	76	| Symbols: | catalytic | chr4:7775129-7777697 FORWARD	estExt_fgenesh4_pg.C_LG_VI1023	309	1e-84	189	77	gi|113596018|dbj|BAF19892.1|	298	9e-81	186	77	Os06g0594100 [Oryza sativa (japonica cultivar-group)]	gi|157342853|emb|CAO65565.1|	311	5e-85	186	80	unnamed protein product [Vitis vinifera]	jgi|Phypa1_1|164493	271	2e-73	184	71	estExt_fgenesh1_pg.C_690137	ref|NP_193072.2|	303	5e-81	191	76	catalytic [Arabidopsis thaliana]	gi|83390938|gb|DV984916.1|DV984916	1316	0	664	100	GQ0203.B3_K16 GQ020: Clean ROOTS systems -Diurnal cycle Picea glauca cDNA clone GenomeQuebec_Id:GQ0203_K16 5', mRNA sequence	gi|83390938|gb|DV984916.1|DV984916	1316	0	664	100
IS0011.B21.1_E05	CO203142	669	3	AT4G14150.1	30.8	0.75	79	27	| Symbols: PAKRP1 | PAKRP1 (PHRAGMOPLAST-ASSOCIATED KINESIN-RELATED PROTEIN 1); microtubule motor | chr4:8158640-8165003 REVERSE	grail3.0129003701	27.7	6.7	47	31	gi|40538892|gb|AAR87149.1|	29.6	7.5	70	27	expressed protein [Oryza sativa (japonica cultivar-group)]	gi|147866806|emb|CAN83075.1|	33.1	0.26	17	64	hypothetical protein [Vitis vinifera]	jgi|Phypa1_1|67365	28.5	3.5	57	29	fgenesh1_pg.scaffold_14000153	ref|XP_594790.3|	35.4	2.7	41	39	PREDICTED: hypothetical protein [Bos taurus]	gi|61672801|gb|DN615301.1|DN615301	56	3e-06	36	94	EST968351 Subtracted pine embryo library, Lib_B Pinus taeda cDNA clone PSACE24, mRNA sequence	gi|50174457|gb|CO487464.1|CO487464	38.2	0.3	19	100
IS0011.B21.1_E06	CO203143	635	3	AT4G24190.2	30.8	0.69	21	52	| Symbols: SHD | SHD (SHEPHERD); ATP binding | chr4:12551912-12555861 REVERSE	estExt_fgenesh4_pg.C_LG_V1547	32.3	0.25	21	57	gi|18855040|gb|AAL79732.1|AC091774_23	29.3	8.9	21	52	heat shock protein 90 [Oryza sativa]	gi|157335141|emb|CAO60971.1|	32.7	0.31	21	57	unnamed protein product [Vitis vinifera]	jgi|Phypa1_1|216220	33.1	0.13	21	66	estExt_Genewise1.C_1260016	gb|AAC32119.1|	45.4	0.002	23	95	putative ER-targeted protein [Picea mariana]	gi|157527188|gb|EX328419.1|EX328419	1211	0	615	99	GQ02828.SP6_C18 GQ028 - Cambium / phloem scrappings (Normalized library ) Picea glauca cDNA clone GQ02828_C18 3', mRNA sequence	gi|157527188|gb|EX328419.1|EX328419	1211	0	615	99
IS0011.B21.1_E08	CO203144	545	3	AT2G30210.1	164	3e-41	102	66	| Symbols: LAC3 | LAC3 (laccase 3); copper ion binding / oxidoreductase | chr2:12894812-12896904 REVERSE	estExt_Genewise1_v1.C_LG_XVI3501	169	1e-42	102	68	gi|125571297|gb|EAZ12812.1|	163	3e-40	102	66	hypothetical protein OsJ_002637 [Oryza sativa (japonica cultivar-group)]	gi|157346089|emb|CAO15786.1|	167	8e-42	102	65	unnamed protein product [Vitis vinifera]	jgi|Phypa1_1|59951	146	8e-36	112	55	fgenesh1_pm.scaffold_206000007	gb|AAK37830.1|AF132126_1	171	1e-41	102	67	laccase [Pinus taeda]	gi|83403595|gb|DV997572.1|DV997572	474	1e-132	314	93	GQ02743.B3_C10 GQ099: Mixed spruce tissues Picea glauca cDNA clone GenomeQuebec_Id:GQ02743_C10 5', mRNA sequence	gi|83403595|gb|DV997572.1|DV997572	474	1e-132	314	93
IS0011.B21.1_E09	CO203145	665	3	AT4G27610.3	53.1	1e-07	53	43	| Symbols: | similar to unknown protein [Arabidopsis thaliana] (TAIR:AT4G27620.2); similar to unknown protein [Oryza sativa (japonica cultivar-group)] (GB:BAD29314.1) | chr4:13785654-13787338 REVERSE	fgenesh4_pg.C_LG_XIX000494	53.5	1e-07	83	33	gi|48475092|gb|AAT44161.1|	57.4	3e-08	59	38	unknown protein [Oryza sativa (japonica cultivar-group)]	gi|157341568|emb|CAO62123.1|	54.7	8e-08	53	43	unnamed protein product [Vitis vinifera]	jgi|Phypa1_1|234432	41.2	0.0005	92	28	estExt_fgenesh2_pg.C_1360028	gb|EAZ35446.1|	57.4	6e-07	59	38	hypothetical protein OsJ_018929 [Oryza sativa (japonica cultivar-group)]	gi|83387944|gb|DV981922.1|DV981922	1283	0	647	100	GQ0166.B3_E17 GQ016: Primary, secondary SHOOT -N fertil. Treatments Picea glauca cDNA clone GenomeQuebec_Id:GQ0166_E17 5', mRNA sequence	gi|83387944|gb|DV981922.1|DV981922	1283	0	647	100
IS0011.B21.1_E10	DR448921	651	3	AT3G54250.1	179	1e-45	137	62	| Symbols: | mevalonate diphosphate decarboxylase, putative | chr3:20093446-20095666 REVERSE	grail3.0106013901	186	1e-47	137	64	gi|50252009|dbj|BAD27942.1|	160	4e-39	137	58	putative mevalonate disphosphate decarboxylase [Oryza sativa Japonica Group]	gi|157357577|emb|CAO64146.1|	181	7e-46	131	64	unnamed protein product [Vitis vinifera]	jgi|Phypa1_1|107531	152	2e-37	135	54	estExt_fgenesh1_pm.C_1690014	gb|AAV32433.1|	232	1e-59	143	77	mevalonate disphosphate decarboxylase [Ginkgo biloba]	gi|157568043|gb|EX369271.1|EX369271	1205	0	632	99	GQ03216.B7_F09 GQ032 - Shoot tip (Normalized library) Picea glauca cDNA clone GQ03216_F09 5', mRNA sequence	gi|157568043|gb|EX369271.1|EX369271	1205	0	632	99
IS0011.B21.1_E11	CO203146	566	3	AT3G08770.1	75.5	2e-14	96	43	| Symbols: LTP6 | LTP6 (Lipid transfer protein 6); lipid binding | chr3:2664355-2664790 REVERSE	grail3.0076005701	84	6e-17	96	45	gi|77548426|gb|ABA91223.1|	83.6	3e-16	96	48	Nonspecific lipid-transfer protein precursor, putative, expressed [Oryza sativa (japonica cultivar-group)]	gi|28194086|gb|AAO33394.1|AF467946_1	72.8	2e-13	94	42	lipid transfer protein isoform 4 [Vitis vinifera]	jgi|Phypa1_1|163050	46.2	1e-05	92	32	estExt_fgenesh1_pg.C_510082	gb|AAK01293.1|AF331710_1	92	2e-17	94	51	lipid transfer protein [Avicennia marina]	gi|157624970|gb|EX426052.1|EX426052	1007	0	548	98	GQ03812.B7_E20 GQ038 - Stem - Active growth Picea glauca cDNA clone GQ03812_E20 5', mRNA sequence	gi|157624970|gb|EX426052.1|EX426052	1007	0	548	98
IS0011.B21.1_E12	CO203147	583	3	AT1G59650.1	68.2	3e-12	39	76	| Symbols: CW14 | CW14 | chr1:21923764-21926335 FORWARD	estExt_Genewise1_v1.C_LG_X5376	63.5	9e-11	36	77	gi|28273423|gb|AAO38509.1|	61.6	1e-09	38	71	unknown protein [Oryza sativa (japonica cultivar-group)]	gi|157345558|emb|CAO14856.1|	59.7	2e-09	36	69	unnamed protein product [Vitis vinifera]	jgi|Phypa1_1|94057	28.5	2.8	32	37	fgenesh1_pg.scaffold_253000022	ref|NP_564750.1|	68.2	3e-10	39	76	CW14 [Arabidopsis thaliana] gb|AAF79756.1|AC009317_15 T30E16.22 [Arabidopsis thaliana] dbj|BAA87958.1| CW14 [Arabidopsis thaliana] gb|AAO42254.1| unknown protein [Arabidopsis thaliana] gb|AAO63923.1| unknown protein [Arabidopsis thaliana]	gi|157556021|gb|EX357252.1|EX357252	700	0	361	99	GQ03122.B7_D11 GQ031 - Xylem Scrapings (Normalized library) Picea glauca cDNA clone GQ03122_D11 5', mRNA sequence	gi|157556021|gb|EX357252.1|EX357252	700	0	361	99
IS0011.B21.1_E14	CO203148	532	3	AT4G05050.2	157	4e-39	79	100	| Symbols: UBQ11 | UBQ11 (UBIQUITIN 11); protein binding | chr4:2588269-2588958 REVERSE	estExt_fgenesh4_pm.C_LG_XI0348	157	4e-39	79	100	gi|57863866|gb|AAW56906.1|	155	8e-38	78	100	polyubiquitin [Oryza sativa (japonica cultivar-group)]	gi|147802377|emb|CAN77120.1|	157	6e-39	79	100	hypothetical protein [Vitis vinifera]	jgi|Phypa1_1|222215	155	1e-38	79	98	estExt_Genewise1.C_2270098	gb|ABH08753.1|	157	3e-37	79	100	ubiquitin [Arabidopsis thaliana]	gi|83396463|gb|DV990440.1|DV990440	1003	0	510	99	GQ0254b.B7_A12 GQ025: Annual flush SHOOTS diurnal cycle- trees Picea glauca cDNA clone GenomeQuebec_Id:GQ0254b_A12 3', mRNA sequence	gi|83396463|gb|DV990440.1|DV990440	1003	0	510	99
IS0011.B21.1_E15	CO203149	647	3	AT4G17730.2	115	3e-26	112	53	| Symbols: ATSYP23, SYP23 | SYP23 (syntaxin 23) | chr4:9865364-9866730 FORWARD	estExt_fgenesh4_pg.C_290237	140	9e-34	112	66	gi|113532151|dbj|BAF04534.1|	115	1e-25	112	56	Os01g0254900 [Oryza sativa (japonica cultivar-group)]	gi|157341909|emb|CAO63365.1|	143	1e-34	112	66	unnamed protein product [Vitis vinifera]	jgi|Phypa1_1|105891	106	1e-23	112	47	estExt_fgenesh1_pm.C_530012	emb|CAN75135.1|	143	6e-33	112	66	hypothetical protein [Vitis vinifera]	gi|157589583|gb|EX390811.1|EX390811	965	0	491	99	GQ03318.B7_E11 GQ033 - Terminal leader (Normalized library) Picea glauca cDNA clone GQ03318_E11 5', mRNA sequence	gi|157589583|gb|EX390811.1|EX390811	965	0	491	99
IS0011.B21.1_E16	CO203150	540	3	AT2G37040.1	99	2e-21	82	54	| Symbols: PAL1 | PAL1 (PHE AMMONIA LYASE 1); phenylalanine ammonia-lyase | chr2:15564681-15567316 REVERSE	estExt_Genewise1_v1.C_280658	96.7	8e-21	82	52	gi|38568069|emb|CAE05458.3|	88.2	1e-17	78	52	OSJNBa0073E02.18 [Oryza sativa (japonica cultivar-group)]	gi|157342578|emb|CAO65290.1|	160	6e-40	121	62	unnamed protein product [Vitis vinifera]	jgi|Phypa1_1|123073	99	1e-21	87	51	e_gw1.43.93.1	gb|AAW80639.1|	186	4e-46	122	67	phenylalanine ammonia lyase [Equisetum arvense]	gi|50165902|gb|CO483544.1|CO483544	898	0	457	99	GQ0203.TB.1_K20 GQ020: Clean ROOTS systems -Diurnal cycle Picea glauca cDNA clone GenomeQuebec_Id:GQ0203K20 3', mRNA sequence	gi|50165902|gb|CO483544.1|CO483544	898	0	457	99
IS0011.B21.1_E17	CO203151	664	3	AT3G54900.1	184	4e-47	111	76	| Symbols: CXIP1 | CXIP1 (CAX INTERACTING PROTEIN 1) | chr3:20352828-20353349 REVERSE	gw1.XIV.2949.1	165	3e-41	89	86	gi|27573347|gb|AAO20065.1|	187	3e-47	135	68	hypothetical protein [Oryza sativa (japonica cultivar-group)]	gi|157341243|emb|CAO49150.1|	193	1e-49	107	83	unnamed protein product [Vitis vinifera]	jgi|Phypa1_1|153882	179	2e-45	110	73	e_gw1.403.24.1	gb|ABO78413.1|	201	4e-50	129	73	Glutaredoxin-related protein; Glutaredoxin active site [Medicago truncatula]	gi|157583409|gb|EX384637.1|EX384637	1277	0	644	100	GQ03307.SP6_H18 GQ033 - Terminal leader (Normalized library) Picea glauca cDNA clone GQ03307_H18 3', mRNA sequence	gi|157583409|gb|EX384637.1|EX384637	1277	0	644	100
IS0011.B21.1_E18	CO203152	616	3	AT2G22540.1	61.2	4e-10	123	31	| Symbols: AGL22, SVP | SVP (SHORT VEGETATIVE PHASE); transcription factor | chr2:9587497-9590683 FORWARD	grail3.0083000102	62	3e-10	106	33	gi|125583769|gb|EAZ24700.1|	61.6	2e-09	112	33	hypothetical protein OsJ_008183 [Oryza sativa (japonica cultivar-group)]	gi|157330629|emb|CAO48343.1|	69.7	2e-12	113	37	unnamed protein product [Vitis vinifera]	jgi|Phypa1_1|85237	34.7	0.043	103	25	fgenesh1_pg.scaffold_132000024	gb|AAW66885.1|	72.8	1e-11	112	37	MADS box transcription factor [Elaeis guineensis]	gi|157622832|gb|EX423914.1|EX423914	918	0	491	98	GQ03806.B7_I20 GQ038 - Stem - Active growth Picea glauca cDNA clone GQ03806_I20 5', mRNA sequence	gi|157622832|gb|EX423914.1|EX423914	918	0	491	98
IS0011.B21.1_E20	CO203153	620	3	AT2G43080.1	47.8	5e-06	22	86	| Symbols: AT-P4H-1 | AT-P4H-1 (A. THALIANA P4H ISOFORM 1); oxidoreductase, acting on paired donors, with incorporation or reduction of molecular oxygen, 2-oxoglutarate as one donor, and incorporation of one atom each of oxygen into both donors / procollagen-proline 4-dioxygen | chr2:17922832-17925676 FORWARD	estExt_fgenesh4_pm.C_LG_II1012	48.9	2e-06	22	86	gi|38346023|emb|CAE03962.2|	44.3	0.0003	21	85	OSJNBb0085H11.11 [Oryza sativa (japonica cultivar-group)]	gi|157353365|emb|CAO45291.1|	47.8	9e-06	22	86	unnamed protein product [Vitis vinifera]	jgi|Phypa1_1|202199	43.9	7e-05	22	72	estExt_Genewise1.C_80094	emb|CAN70717.1|	47.8	0.0004	22	86	hypothetical protein [Vitis vinifera]	gi|50161804|gb|CO481774.1|CO481774	1150	0	609	98	GQ0191.TB_O14 GQ019: Clean ROOTS systems - P treatments Picea glauca cDNA clone GenomeQuebec_Id:GQ0191O14 3', mRNA sequence	gi|50161804|gb|CO481774.1|CO481774	1150	0	609	98
IS0011.B21.1_E22	CO203154	378	3	AT1G64160.1	35.4	0.009	22	59	| Symbols: | disease resistance-responsive family protein / dirigent family protein | chr1:23817726-23818274 FORWARD	grail3.0008041901	42.7	6e-05	24	70	gi|125601225|gb|EAZ40801.1|	37	0.014	24	58	hypothetical protein OsJ_024284 [Oryza sativa (japonica cultivar-group)]	gi|157358238|emb|CAO65875.1|	42.7	9e-05	24	70	unnamed protein product [Vitis vinifera]	jgi|Phypa1_1|105104	27.7	1.9	31	41	estExt_fgenesh1_pm.C_260007	gb|ABD52126.1|	55.1	1e-06	24	100	dirigent protein pDIR15 [Picea sitchensis]	gi|157642473|gb|EX443555.1|EX443555	436	1e-121	283	93	GQ04108.B7_I24 GQ041 - Shoot tip - Dormant (Normalized) Picea glauca cDNA clone GQ04108_I24 5', mRNA sequence	gi|157642473|gb|EX443555.1|EX443555	436	1e-121	283	93
IS0011.B21.1_E23	CO203155	637	3	AT3G57450.1	63.2	1e-10	37	67	| Symbols: | similar to Hypothetical protein [Oryza sativa] (GB:AAM08779.1); similar to Os07g0185900 [Oryza sativa (japonica cultivar-group)] (GB:NP_001059068.1) | chr3:21273005-21273295 FORWARD	eugene3.14250001	66.6	1e-11	53	52	gi|125599372|gb|EAZ38948.1|	67.8	2e-11	76	44	hypothetical protein OsJ_022431 [Oryza sativa (japonica cultivar-group)]	gi|157348697|emb|CAO23589.1|	67.8	9e-12	58	53	unnamed protein product [Vitis vinifera]	jgi|Phypa1_1|92551	40.4	0.0008	61	37	fgenesh1_pg.scaffold_227000002	ref|NP_001059068.1|	67.8	4e-10	76	44	Os07g0185900 [Oryza sativa (japonica cultivar-group)] dbj|BAC79927.1| unknown protein [Oryza sativa (japonica cultivar-group)] dbj|BAD30185.1| unknown protein [Oryza sativa (japonica cultivar-group)] dbj|BAF20982.1| Os07g0185900 [Oryza sativa (japonica cultivar-group)] gb|EAZ03027.1| hypothetical protein OsI_024259 [Oryza sativa (indica cultivar-group)] gb|EAZ38948.1| hypothetical protein OsJ_022…	gi|5859246|gb|AW010468.1|AW010468	404	1e-111	424	87	ST07B07 Pine TriplEx shoot tip library Pinus taeda cDNA clone ST07B07, mRNA sequence	gi|50162119|gb|CO481891.1|CO481891	190	3e-47	112	96
IS0011.B21.1_F01	CO203156	619	3	AT1G16900.1	30.4	0.85	41	41	| Symbols: | sugar binding / transferase, transferring glycosyl groups | chr1:5779255-5782296 REVERSE	gw1.XI.3620.1	31.6	0.41	35	42	gi|113531891|dbj|BAF04274.1|	30	4.9	35	40	Os01g0209000 [Oryza sativa (japonica cultivar-group)]	gi|147839188|emb|CAN72375.1|	31.6	0.65	35	42	hypothetical protein [Vitis vinifera]	jgi|Phypa1_1|173520	30.8	0.63	40	37	estExt_fgenesh1_pg.C_4780009	ref|XP_955785.1|	33.9	6.5	55	30	related to latency associated protein [MIPS] [Neurospora crassa OR74A] pir||T49554 related to latency associated protein [imported] - Neurospora crassa gb|EAA26549.1| related to latency associated protein [MIPS] [Neurospora crassa]	gi|40779951|gb|CK443531.1|CK443531	862	0	463	98	GQ0013c.BR.1_F07 GQ001: Male strobili developmental sequence Picea glauca cDNA clone GenomeQuebec_Id:GQ0013cF07 5', mRNA sequence	gi|40779951|gb|CK443531.1|CK443531	862	0	463	98
IS0011.B21.1_F02	CO203157	569	3	AT4G33690.1	28.1	3.7	26	34	| Symbols: | similar to nucleic acid binding [Arabidopsis thaliana] (TAIR:AT3G23900.2); similar to Os07g0213400 [Oryza sativa (japonica cultivar-group)] (GB:NP_001059181.1); similar to unknown protein [Oryza sativa (japonica cultivar-group)] (GB:BAD05599.1) | chr4:16175201-16176140 FORWARD	fgenesh4_pg.C_LG_XIX000466	29.6	1.3	48	33	No significant hit						gi|157340749|emb|CAO47554.1|	27.7	8.1	62	30	unnamed protein product [Vitis vinifera]	jgi|Phypa1_1|177431	27.7	4.6	33	33	estExt_gwp_gw1.C_230080	ref|YP_001353355.1|	34.7	3.1	54	33	two-component hybrid sensor and regulator [Janthinobacterium sp. Marseille] gb|ABR90984.1| two-component hybrid sensor and regulator [Janthinobacterium sp. Marseille]	gi|157589193|gb|EX390421.1|EX390421	1013	0	551	98	GQ03317.B7_D17 GQ033 - Terminal leader (Normalized library) Picea glauca cDNA clone GQ03317_D17 5', mRNA sequence	gi|157589193|gb|EX390421.1|EX390421	1013	0	551	98
IS0011.B21.1_F03	CO203158	550	3	AT3G15353.1	60.1	8e-10	68	48	| Symbols: MT3 | MT3 (METALLOTHIONEIN 3) | chr3:5180832-5181332 REVERSE	eugene3.00110909	65.9	2e-11	64	53	gi|2072555|gb|AAB53811.1|	62.8	5e-10	61	49	metallothionein-like protein [Oryza sativa]	gi|7406673|emb|CAB85630.1|	57.8	7e-09	65	50	putative metallothionein-like protein [Vitis vinifera]	jgi|Phypa1_1|67639	27.3	5.6	36	30	fgenesh1_pg.scaffold_15000171	sp|Q40854|MT3_PICGL	131	2e-29	58	96	Metallothionein-like protein EMB30 gb|AAB01564.1| metallothionein-like protein [Picea glauca]	gi|157628599|gb|EX429681.1|EX429681	916	0	499	97	GQ03903.B7_B17 GQ039 - Stem - Dormant Picea glauca cDNA clone GQ03903_B17 5', mRNA sequence	gi|157628599|gb|EX429681.1|EX429681	916	0	499	97
IS0011.B21.1_F04	CO203159	679	3	AT5G08770.1	59.7	2e-09	95	35	| Symbols: | similar to hypothetical protein MtrDRAFT_AC141112g27v1 [Medicago truncatula] (GB:ABE79289.1) | chr5:2855639-2856532 REVERSE	gw1.V.2646.1	78.2	4e-15	101	44	gi|78707808|gb|ABB46783.1|	30	5.9	20	45	hypothetical protein LOC_Os10g06790 [Oryza sativa (japonica cultivar-group)]	gi|157344933|emb|CAO71661.1|	67.8	1e-11	106	37	unnamed protein product [Vitis vinifera]	jgi|Phypa1_1|231479	30	1.2	83	24	fgenesh2_pg.scaffold_132000020	gb|ABE79289.1|	73.6	9e-12	94	43	hypothetical protein MtrDRAFT_AC141112g27v2 [Medicago truncatula]	gi|57881210|gb|CX646381.1|CX646381	761	0	656	90	COLD1_9_B08.b1_A029 Root cold Pinus taeda cDNA clone COLD1_9_B08_A029 3', mRNA sequence	gi|83404313|gb|DV998290.1|DV998290	212	9e-54	360	82
IS0011.B21.1_F05	CO203160	640	3	AT3G16640.1	237	4e-63	153	73	| Symbols: TCTP | TCTP (TRANSLATIONALLY CONTROLLED TUMOR PROTEIN) | chr3:5669715-5670735 REVERSE	estExt_fgenesh4_pg.C_1330038	254	3e-68	152	79	gi|77552402|gb|ABA95199.1|	262	5e-70	153	80	Translationally-controlled tumor protein, putative, expressed [Oryza sativa (japonica cultivar-group)]	gi|157336275|emb|CAO70960.1|	269	2e-72	152	83	unnamed protein product [Vitis vinifera]	jgi|Phypa1_1|71619	235	2e-62	155	74	fgenesh1_pg.scaffold_33000130	sp|Q9ZRX0|TCTP_PSEMZ	291	2e-77	152	94	Translationally-controlled tumor protein homolog (TCTP) emb|CAA10048.1| TCTP-like protein [Pseudotsuga menziesii]	gi|83381559|gb|DV975537.1|DV975537	1191	0	622	98	GQ0065.TB_J08 GQ006: Cambium and phloem from mature trees Picea glauca cDNA clone GenomeQuebec_Id:GQ0065_J08 3', mRNA sequence	gi|83381559|gb|DV975537.1|DV975537	1191	0	622	98
IS0011.B21.1_F06	CO203161	674	3	ATCG00900.1	260	5e-70	155	84	| Symbols: RPS7, RPS7.1 | encodes a chloroplast ribosomal protein S7, a constituent of the small subunit of the ribosomal complex | chrC:97478-97945 REVERSE	grail3.14269000101	258	2e-69	155	84	gi|12037|emb|CAA33942.1|	236	4e-62	156	78	ribosomal protein S7 [Oryza sativa (japonica cultivar-group)]	gi|91701696|gb|ABE47580.1|	259	1e-69	155	83	ribosomal protein S7 [Vitis vinifera]	jgi|Phypa1_1|106946	60.1	1e-09	134	33	estExt_fgenesh1_pm.C_1140030	gb|AAV84620.1|	302	1e-80	155	98	ribosomal protein S7 [Abies lasiocarpa] gb|AAV84622.1| ribosomal protein S7 [Pseudotsuga menziesii]	gi|157552956|gb|EX354187.1|EX354187	1247	0	656	98	GQ03113.SP6_N14 GQ031 - Xylem Scrapings (Normalized library) Picea glauca cDNA clone GQ03113_N14 3', mRNA sequence	gi|157552956|gb|EX354187.1|EX354187	1247	0	656	98
IS0011.B21.1_F07	CO203162	495	3	AT5G11860.4	117	5e-27	86	68	| Symbols: | phosphoric monoester hydrolase | chr5:3822025-3823396 REVERSE	gw1.I.7657.1	115	1e-26	68	80	gi|27573336|gb|AAO20054.1|	116	3e-26	73	75	putative NLI interacting factor [Oryza sativa (japonica cultivar-group)]	gi|157358506|emb|CAO66173.1|	129	2e-30	83	78	unnamed protein product [Vitis vinifera]	jgi|Phypa1_1|152342	39.7	0.0009	58	31	e_gw1.362.10.1	ref|NP_196747.1|	117	3e-25	86	68	NLI interacting factor (NIF) family protein [Arabidopsis thaliana] ref|NP_850809.1| NLI interacting factor (NIF) family protein [Arabidopsis thaliana] ref|NP_974767.1| NLI interacting factor (NIF) family protein [Arabidopsis thaliana] ref|NP_001078572.1| phosphoric monoester hydrolase [Arabidopsis thaliana] emb|CAB87659.1| putative protein [Arabidopsis thaliana] gb|AAM62668.1| unknown [Arabidopsi…	gi|157525295|gb|EX326526.1|EX326526	848	0	452	98	GQ02825.B7_N10 GQ028 - Cambium / phloem scrappings (Normalized library ) Picea glauca cDNA clone GQ02825_N10 5', mRNA sequence	gi|157525295|gb|EX326526.1|EX326526	848	0	452	98
IS0011.B21.1_F08	CO203163	675	3	AT3G16640.1	201	4e-52	134	72	| Symbols: TCTP | TCTP (TRANSLATIONALLY CONTROLLED TUMOR PROTEIN) | chr3:5669715-5670735 REVERSE	estExt_fgenesh4_pg.C_1330038	217	5e-57	133	78	gi|77552402|gb|ABA95199.1|	228	1e-59	134	81	Translationally-controlled tumor protein, putative, expressed [Oryza sativa (japonica cultivar-group)]	gi|157336275|emb|CAO70960.1|	231	5e-61	133	82	unnamed protein product [Vitis vinifera]	jgi|Phypa1_1|71619	198	2e-51	136	72	fgenesh1_pg.scaffold_33000130	sp|Q9ZRX0|TCTP_PSEMZ	250	5e-65	133	93	Translationally-controlled tumor protein homolog (TCTP) emb|CAA10048.1| TCTP-like protein [Pseudotsuga menziesii]	gi|83382130|gb|DV976108.1|DV976108	1255	0	654	98	GQ0069.TB_H03 GQ006: Cambium and phloem from mature trees Picea glauca cDNA clone GenomeQuebec_Id:GQ0069_H03 3', mRNA sequence	gi|83382130|gb|DV976108.1|DV976108	1255	0	654	98
IS0011.B21.1_F09	CO203164	491	3	AT3G15353.1	67.8	3e-12	69	47	| Symbols: MT3 | MT3 (METALLOTHIONEIN 3) | chr3:5180832-5181332 REVERSE	eugene3.00110909	66.6	7e-12	64	48	gi|2072555|gb|AAB53811.1|	68.2	1e-11	63	50	metallothionein-like protein [Oryza sativa]	gi|7406673|emb|CAB85630.1|	72.8	2e-13	62	53	putative metallothionein-like protein [Vitis vinifera]	jgi|Phypa1_1|164587	32.3	0.14	25	56	estExt_fgenesh1_pg.C_720016	gb|AAD00709.1|	87	3e-16	54	72	metallothionein-like protein [Picea abies]	gi|157622375|gb|EX423457.1|EX423457	850	0	449	98	GQ03805.B7_E24 GQ038 - Stem - Active growth Picea glauca cDNA clone GQ03805_E24 5', mRNA sequence	gi|157622375|gb|EX423457.1|EX423457	850	0	449	98
IS0011.B21.1_F10	CO203165	697	3	AT2G19860.2	107	9e-24	122	45	| Symbols: HXK2, ATHXK2 | ATHXK2 (HEXOKINASE 2) | chr2:8579031-8580844 FORWARD	estExt_fgenesh4_pg.C_LG_XVIII0751	117	7e-27	122	50	gi|48843819|gb|AAT47078.1|	111	2e-24	122	45	unknown protein [Oryza sativa (japonica cultivar-group)]	gi|157342730|emb|CAO65442.1|	114	7e-26	122	48	unnamed protein product [Vitis vinifera]	jgi|Phypa1_1|115056	103	7e-23	124	52	e_gw1.12.202.1	gb|AAG28503.1|AF196966_1	122	2e-26	122	54	hexokinase [Citrus sinensis]	gi|83385776|gb|DV979754.1|DV979754	1294	0	669	99	GQ0177.B7_O18 GQ017: Immature somatic EMBRYOS Picea glauca cDNA clone GenomeQuebec_Id:GQ0177_O18 3', mRNA sequence	gi|83385776|gb|DV979754.1|DV979754	1294	0	669	99
IS0011.B21.1_F11	CO203166	532	3	AT4G26850.1	82	2e-16	51	74	| Symbols: VTC2 | VTC2 (VITAMIN C DEFECTIVE 2) | chr4:13499268-13501151 REVERSE	grail3.0062001301	87	6e-18	100	48	gi|77553232|gb|ABA96028.1|	87	3e-17	50	82	VTC2, putative, expressed [Oryza sativa (japonica cultivar-group)]	gi|157337865|emb|CAO38909.1|	88.2	4e-18	54	75	unnamed protein product [Vitis vinifera]	jgi|Phypa1_1|23110	82.8	1e-16	50	76	gw1.9.83.1	gb|ABP65665.1|	87.8	3e-16	52	78	VTC2-like protein [Actinidia chinensis]	gi|50152356|gb|CO477593.1|CO477593	963	0	486	100	GQ0131.B7_P15 GQ013: Elongating ROOTS tips - saplings Picea glauca cDNA clone GenomeQuebec_Id:GQ0131P15 3', mRNA sequence	gi|50152356|gb|CO477593.1|CO477593	963	0	486	100
IS0011.B21.1_F12	CO203167	694	3	AT5G51440.1	140	7e-34	169	45	| Symbols: | 23.5 kDa mitochondrial small heat shock protein (HSP23.5-M) | chr5:20908468-20909239 FORWARD	estExt_fgenesh4_pg.C_LG_III0867	154	4e-38	168	50	gi|125583753|gb|EAZ24684.1|	130	4e-30	144	51	hypothetical protein OsJ_008167 [Oryza sativa (japonica cultivar-group)]	gi|157327794|emb|CAO16483.1|	150	9e-37	163	52	unnamed protein product [Vitis vinifera]	jgi|Phypa1_1|72790	104	4e-23	169	39	fgenesh1_pg.scaffold_38000175	emb|CAC81962.1|	283	8e-75	165	82	small heat-shock protein [Picea glauca]	gi|157637419|gb|EX438501.1|EX438501	1191	0	613	99	GQ04008.B7_B08 GQ040 - Shoot tip - Active growth (Normalized) Picea glauca cDNA clone GQ04008_B08 5', mRNA sequence	gi|157637419|gb|EX438501.1|EX438501	1191	0	613	99
IS0011.B21.1_F13	DR448922	614	3	AT1G13950.1	191	2e-49	107	85	| Symbols: EIF-5A | EIF-5A (eukaryotic translation initiation factor 5A-1); translation initiation factor | chr1:4773628-4774665 FORWARD	estExt_fgenesh4_pm.C_LG_VIII0372	203	8e-53	107	90	gi|3789948|gb|AAC67555.1|	201	1e-51	107	89	translation initiation factor 5A [Oryza sativa]	gi|157339799|emb|CAO44340.1|	203	1e-52	107	90	unnamed protein product [Vitis vinifera]	jgi|Phypa1_1|87545	187	4e-48	105	85	fgenesh1_pg.scaffold_158000101	gb|AAX92692.1|	220	4e-56	107	100	eukaryotic translation initiation factor 5A [Picea abies]	gi|83391188|gb|DV985166.1|DV985166	1181	0	596	100	GQ0204.TB_O13 GQ020: Clean ROOTS systems -Diurnal cycle Picea glauca cDNA clone GenomeQuebec_Id:GQ0204_O13 3', mRNA sequence	gi|83391188|gb|DV985166.1|DV985166	1181	0	596	100
IS0011.B21.1_F14	CO203168	548	3	AT3G09390.1	35.4	0.022	69	33	| Symbols: ATMT-K, ATMT-1, MT2, MT2A | MT2A (METALLOTHIONEIN 2A) | chr3:2889743-2890194 REVERSE	eugene3.00060718	43.1	0.0001	60	40	gi|1815628|gb|AAC49627.1|	41.6	0.001	64	34	metallothionein-like type 2	gi|157345949|emb|CAO15646.1|	48.1	5e-06	66	42	unnamed protein product [Vitis vinifera]	jgi|Phypa1_1|92722	32.3	0.18	99	30	fgenesh1_pg.scaffold_229000051	gb|AAX92705.1|	110	5e-23	65	81	metallothionein-like protein class II [Picea abies]	gi|83397908|gb|DV991885.1|DV991885	1041	0	529	99	GQ0256.B3_L23 GQ025: Annual flush SHOOTS diurnal cycle- trees Picea glauca cDNA clone GenomeQuebec_Id:GQ0256_L23 5', mRNA sequence	gi|83397908|gb|DV991885.1|DV991885	1041	0	529	99
IS0011.B21.1_F15	CO203169	522	3	AT4G02380.2	33.5	0.074	33	45	| Symbols: ATLEA5, SAG21 | SAG21 (SENESCENCE-ASSOCIATED GENE 21) | chr4:1046414-1046746 REVERSE	grail3.0096003001	60.8	5e-10	33	69	gi|125603617|gb|EAZ42942.1|	53.9	2e-07	34	58	hypothetical protein OsJ_026425 [Oryza sativa (japonica cultivar-group)]	gi|157350098|emb|CAO40036.1|	36.6	0.015	35	45	unnamed protein product [Vitis vinifera]	jgi|Phypa1_1|233271	27.7	3.9	14	57	estExt_fgenesh2_pg.C_750086	gb|ABA54786.1|	118	2e-25	95	69	ABA-responsive LEA-like protein [Picea glauca] gb|ABA54787.1| ABA-responsive LEA-like protein [Picea glauca]	gi|157628254|gb|EX429336.1|EX429336	971	0	502	99	GQ03902.B7_C12 GQ039 - Stem - Dormant Picea glauca cDNA clone GQ03902_C12 5', mRNA sequence	gi|157628254|gb|EX429336.1|EX429336	971	0	502	99
IS0011.B21.1_F17	CO203170	544	3	AT5G26160.1	27.7	4.4	41	43	| Symbols: | similar to unknown protein [Arabidopsis thaliana] (TAIR:AT5G20610.1); similar to Os09g0553900 [Oryza sativa (japonica cultivar-group)] (GB:NP_001063884.1); similar to unknown protein [Oryza sativa (japonica cultivar-group)] (GB:BAD82279.1); similar to Os01g0714100 [Oryza sativa (japonica cultivar-group)] (GB:NP_001044057.1) | chr5:9143272-9146315 FORWARD	fgenesh4_pg.C_LG_II002136	29.6	1.2	35	37	gi|113563934|dbj|BAF14277.1|	29.3	6.5	20	60	Os04g0280300 [Oryza sativa (japonica cultivar-group)]	gi|147826608|emb|CAN77452.1|	30.4	1.1	44	34	hypothetical protein [Vitis vinifera]	jgi|Phypa1_1|147629	28.1	3.2	60	30	e_gw1.263.15.1	No significant hit						gi|157537234|gb|EX338465.1|EX338465	597	1e-169	517	90	GQ03006.B7_M02 GQ030 - Xylem planings - daytime and seasonal Picea glauca cDNA clone GQ03006_M02 5', mRNA sequence	gi|157537234|gb|EX338465.1|EX338465	597	1e-169	517	90
IS0011.B21.1_F18	CO203171	614	3	AT1G71950.1	105	2e-23	111	47	| Symbols: | identical protein binding / subtilase | chr1:27084115-27085235 REVERSE	eugene3.00410081	108	3e-24	84	61	gi|48843790|gb|AAT47049.1|	117	2e-26	89	61	unknown protein [Oryza sativa (japonica cultivar-group)]	gi|157356041|emb|CAO49929.1|	106	2e-23	112	47	unnamed protein product [Vitis vinifera]	jgi|Phypa1_1|166675	65.5	2e-11	83	43	estExt_fgenesh1_pg.C_1210071	gb|ABR25786.1|	118	2e-25	106	52	pi starvation-induced protein [Oryza sativa (indica cultivar-group)]	gi|157529030|gb|EX330261.1|EX330261	1179	0	595	100	GQ02901.B7_F07 GQ029 - Xylem scrapings - AT NITE Picea glauca cDNA clone GQ02901_F07 5', mRNA sequence	gi|157529030|gb|EX330261.1|EX330261	1179	0	595	100
IS0011.B21.1_F19	CO203172	575	3	AT5G47590.1	27.3	6.4	25	48	| Symbols: | heat shock protein-related | chr5:19315171-19316325 REVERSE	eugene3.00060977	28.1	4	90	27	No significant hit						gi|147858624|emb|CAN83092.1|	30.8	0.98	29	48	hypothetical protein [Vitis vinifera]	jgi|Phypa1_1|126533	30.8	0.55	53	30	e_gw1.59.224.1	No significant hit						gi|157616994|gb|EX418076.1|EX418076	846	0	474	97	GQ03709.B7_I12 GQ037 - Shoot tip - Dormant Picea glauca cDNA clone GQ03709_I12 5', mRNA sequence	gi|157616994|gb|EX418076.1|EX418076	846	0	474	97
IS0011.B21.1_F20	CO203173	578	3	AT2G37600.2	99	2e-21	75	69	| Symbols: | 60S ribosomal protein L36 (RPL36A) | chr2:15781488-15782281 REVERSE	estExt_fgenesh4_pg.C_LG_XI0796	103	6e-23	75	74	gi|47900317|gb|AAT39164.1|	97.4	2e-20	75	69	putative 60S ribosomal protein L36 [Oryza sativa (japonica cultivar-group)]	gi|157349747|emb|CAO39603.1|	99.4	2e-21	75	70	unnamed protein product [Vitis vinifera]	jgi|Phypa1_1|165217	96.7	8e-21	75	69	estExt_fgenesh1_pg.C_840059	gb|ABO81713.1|	105	2e-21	75	76	Ribosomal protein L36E [Medicago truncatula]	gi|157643881|gb|EX444963.1|EX444963	1094	0	552	100	GQ04112.B7_E24 GQ041 - Shoot tip - Dormant (Normalized) Picea glauca cDNA clone GQ04112_E24 5', mRNA sequence	gi|157643881|gb|EX444963.1|EX444963	1094	0	552	100
IS0011.B21.1_F21	CO203174	645	3	AT3G55060.1	30	1.2	56	35	| Symbols: | similar to unknown protein [Arabidopsis thaliana] (TAIR:AT2G39300.1); similar to Moesin; Prefoldin [Medicago truncatula] (GB:ABE91351.1); contains InterPro domain Prefoldin; (InterPro:IPR009053) | chr3:20414166-20417199 REVERSE	estExt_Genewise1_v1.C_48390002	51.6	4e-07	53	50	gi|113534021|dbj|BAF06404.1|	33.9	0.37	16	93	Os01g0790200 [Oryza sativa (japonica cultivar-group)]	gi|147791692|emb|CAN70703.1|	33.5	0.19	52	40	hypothetical protein [Vitis vinifera]	jgi|Phypa1_1|166457	29.3	2	65	32	estExt_fgenesh1_pg.C_1160058	gb|AAF09840.1|AE001886_6	61.2	4e-09	48	62	hypothetical protein DR_0254 [Deinococcus radiodurans R1]	gi|49446423|gb|CO365106.1|CO365106	1201	0	618	99	RTK1_23_E04.g1_A029 Roots minus potassium Pinus taeda cDNA clone RTK1_23_E04_A029 5' similar to mitochondrial genome, mRNA sequence	gi|50164291|gb|CO482840.1|CO482840	1179	0	595	100
IS0011.B21.1_F22	CO203175	690	3	AT2G31560.2	80.9	7e-16	125	37	| Symbols: | similar to unknown protein [Arabidopsis thaliana] (TAIR:AT1G05870.2); similar to hypothetical protein [Oryza sativa (japonica cultivar-group)] (GB:BAB86085.1); similar to Os11g0282300 [Oryza sativa (japonica cultivar-group)] (GB:NP_001067693.1); similar to Os12g0230600 [Oryza sativa (japonica cultivar-group)] (GB:NP_001066444.1); contains InterPro domain Protein of unknown function D…	estExt_fgenesh4_pg.C_LG_V0514	99	2e-21	118	47	gi|38346599|emb|CAD39790.2|	85.9	9e-17	125	43	OSJNBa0071G03.3 [Oryza sativa (japonica cultivar-group)]	gi|157345119|emb|CAO71847.1|	95.5	4e-20	116	50	unnamed protein product [Vitis vinifera]	jgi|Phypa1_1|56164	27.3	8.3	74	29	fgenesh1_pm.scaffold_29000018	emb|CAN61779.1|	91.7	3e-17	114	49	hypothetical protein [Vitis vinifera]	gi|157543713|gb|EX344944.1|EX344944	743	0	379	99	GQ03102.SP6_C23 GQ031 - Xylem Scrapings (Normalized library) Picea glauca cDNA clone GQ03102_C23 3', mRNA sequence	gi|157543713|gb|EX344944.1|EX344944	743	0	379	99
IS0011.B21.1_F24	CO203176	666	3	AT5G05340.1	182	2e-46	136	61	| Symbols: | peroxidase, putative | chr5:1579143-1580820 REVERSE	estExt_fgenesh4_pm.C_870009	200	8e-52	136	67	gi|77548362|gb|ABA91159.1|	201	1e-51	136	68	Peroxidase 52 precursor, putative, expressed [Oryza sativa (japonica cultivar-group)]	gi|157355447|emb|CAO48837.1|	198	3e-51	136	69	unnamed protein product [Vitis vinifera]	jgi|Phypa1_1|232626	120	9e-28	150	41	fgenesh2_pm.scaffold_112000006	emb|CAL25300.1|	272	1e-71	136	97	properoxidase [Picea abies]	gi|157508523|gb|EX309754.1|EX309754	1144	0	597	99	GQ01311.T3_O07 GQ013 - Elongating ROOTS tips - sapplings Picea glauca cDNA clone GQ01311_O07 5', mRNA sequence	gi|157508523|gb|EX309754.1|EX309754	1144	0	597	99
IS0011.B21.1_G01	CO203177	579	3	AT2G41680.1	42	0.0003	26	73	| Symbols: | thioredoxin reductase, putative / NADPH-dependent thioredoxin reductase, putative | chr2:17383427-17386106 REVERSE	gw1.VI.2404.1	38.9	0.002	26	61	gi|34576294|emb|CAE46765.1|	40.4	0.003	26	65	NADPH thioredoxin reductase [Oryza sativa (japonica cultivar-group)]	gi|157348715|emb|CAO23607.1|	39.7	0.002	26	65	unnamed protein product [Vitis vinifera]	jgi|Phypa1_1|159038	39.3	0.002	26	65	estExt_fgenesh1_pg.C_90055	gb|ABH10139.1|	42.4	0.016	25	76	NADP-thioredoxin reductase C [Medicago truncatula]	gi|157553860|gb|EX355091.1|EX355091	981	0	503	99	GQ03116.B7_F15 GQ031 - Xylem Scrapings (Normalized library) Picea glauca cDNA clone GQ03116_F15 5', mRNA sequence	gi|157553860|gb|EX355091.1|EX355091	981	0	503	99
IS0011.B21.1_G02	CO203178	582	3	AT4G17340.1	169	1e-42	116	73	| Symbols: TIP2;2, DELTA-TIP2 | DELTA-TIP2/TIP2;2 (tonoplast intrinsic protein 2;2); water channel | chr4:9699330-9700262 FORWARD	estExt_fgenesh4_pg.C_LG_III0571	176	9e-45	116	75	gi|125583139|gb|EAZ24070.1|	160	2e-39	115	73	hypothetical protein OsJ_007553 [Oryza sativa (japonica cultivar-group)]	gi|157330890|emb|CAO50033.1|	168	3e-42	116	72	unnamed protein product [Vitis vinifera]	jgi|Phypa1_1|191107	121	3e-28	84	66	estExt_gwp_gw1.C_1560118	gb|AAB67881.1|	174	3e-42	116	75	membrane channel protein [Solanum tuberosum]	gi|83387481|gb|DV981459.1|DV981459	1154	0	582	100	GQ0168.B7_A01 GQ016: Primary, secondary SHOOT -N fertil. Treatments Picea glauca cDNA clone GenomeQuebec_Id:GQ0168_A01 3', mRNA sequence	gi|83387481|gb|DV981459.1|DV981459	1154	0	582	100
IS0011.B21.1_G03	CO203179	686	3	AT3G24880.1	28.9	3	63	31	| Symbols: | DNA binding | chr3:9086464-9095544 REVERSE	eugene3.00060718	40	0.001	55	40	gi|1815628|gb|AAC49627.1|	32.3	1.2	49	32	metallothionein-like type 2	gi|157345949|emb|CAO15646.1|	36.2	0.032	56	39	unnamed protein product [Vitis vinifera]	jgi|Phypa1_1|160384	29.3	2.2	61	31	estExt_fgenesh1_pg.C_210204	gb|AAX92705.1|	93.2	1e-17	58	79	metallothionein-like protein class II [Picea abies]	gi|157621232|gb|EX422314.1|EX422314	1324	0	668	100	GQ03802.B7_D05 GQ038 - Stem - Active growth Picea glauca cDNA clone GQ03802_D05 5', mRNA sequence	gi|157621232|gb|EX422314.1|EX422314	1324	0	668	100
IS0011.B21.1_G04	CO203180	666	3	AT2G02850.1	111	3e-25	97	52	| Symbols: ARPN | ARPN (PLANTACYANIN); copper ion binding | chr2:826629-827719 REVERSE	gw1.II.2698.1	111	5e-25	95	55	gi|62733550|gb|AAX95667.1|	123	5e-28	98	60	Plastocyanin-like domain, putative [Oryza sativa (japonica cultivar-group)]	gi|157335078|emb|CAO60908.1|	117	1e-26	96	56	unnamed protein product [Vitis vinifera]	jgi|Phypa1_1|28742	73.9	7e-14	99	39	gw1.23.98.1	ref|NP_001051044.1|	123	1e-26	98	60	Os03g0709300 [Oryza sativa (japonica cultivar-group)] gb|AAX95667.1| Plastocyanin-like domain, putative [Oryza sativa (japonica cultivar-group)] gb|ABF98494.1| Chemocyanin precursor, putative, expressed [Oryza sativa (japonica cultivar-group)] dbj|BAF12958.1| Os03g0709300 [Oryza sativa (japonica cultivar-group)] gb|EAY91593.1| hypothetical protein OsI_012826 [Oryza sativa (indica cultivar-group)]…	gi|157557551|gb|EX358782.1|EX358782	989	0	510	99	GQ03126.B7_F09 GQ031 - Xylem Scrapings (Normalized library) Picea glauca cDNA clone GQ03126_F09 5', mRNA sequence	gi|157557551|gb|EX358782.1|EX358782	989	0	510	99
IS0011.B21.1_G05	CO203181	602	3	AT2G37060.3	42	0.0003	34	58	| Symbols: | CCAAT-box binding transcription factor, putative | chr2:15583415-15584739 FORWARD	eugene3.00160779	40.8	0.0006	37	54	gi|125572543|gb|EAZ14058.1|	45.4	0.0001	35	68	hypothetical protein OsJ_003883 [Oryza sativa (japonica cultivar-group)]	gi|157351002|emb|CAO41159.1|	38.5	0.005	43	48	unnamed protein product [Vitis vinifera]	jgi|Phypa1_1|96394	37.7	0.005	27	62	fgenesh1_pg.scaffold_302000018	gb|EAZ14058.1|	45.4	0.002	35	68	hypothetical protein OsJ_003883 [Oryza sativa (japonica cultivar-group)]	gi|157515533|gb|EX316764.1|EX316764	1013	0	564	97	GQ02810.SP6_G02 GQ028 - Cambium / phloem scrappings (Normalized library ) Picea glauca cDNA clone GQ02810_G02 3', mRNA sequence	gi|157515533|gb|EX316764.1|EX316764	1013	0	564	97
IS0011.B21.1_G06	CO203182	604	3	AT1G75950.1	151	3e-37	105	72	| Symbols: ASK1, ATSKP1, SKP1A, UIP1, SKP1 | SKP1 (ARABIDOPSIS SKP1 HOMOLOGUE); ubiquitin-protein ligase | chr1:28520376-28521115 FORWARD	estExt_fgenesh4_pm.C_570017	159	1e-39	102	76	gi|52076056|dbj|BAD46569.1|	145	1e-34	115	67	putative UIP2 [Oryza sativa Japonica Group]	gi|157335113|emb|CAO60943.1|	157	1e-38	102	78	unnamed protein product [Vitis vinifera]	jgi|Phypa1_1|104499	173	8e-44	102	82	estExt_fgenesh1_pm.C_70040	gb|AAX92710.1|	179	3e-62	87	100	SCF ubiquitin ligase [Picea abies]	gi|157587748|gb|EX388976.1|EX388976	1162	0	586	100	GQ03313.SP6_E01 GQ033 - Terminal leader (Normalized library) Picea glauca cDNA clone GQ03313_E01 3', mRNA sequence	gi|157587748|gb|EX388976.1|EX388976	1162	0	586	100
IS0011.B21.1_G07	CO203183	629	3	AT5G53800.1	28.5	3.4	70	25	| Symbols: | similar to DEAD box RNA helicase, putative [Arabidopsis thaliana] (TAIR:AT1G20920.1); similar to hypothetical protein TTHERM_01026350 [Tetrahymena thermophila SB210] (GB:XP_001030734.1); similar to Os04g0530300 [Oryza sativa (japonica cultivar-group)] (GB:NP_001053388.1); similar to OSIGBa0155K17.11 [Oryza sativa (indica cultivar-group)] (GB:CAJ86384.1) | chr5:21865406-21867161 FORWA…	estExt_fgenesh4_pg.C_880014	31.6	0.42	64	28	gi|125596579|gb|EAZ36359.1|	30.8	3	57	29	hypothetical protein OsJ_019842 [Oryza sativa (japonica cultivar-group)]	gi|157338210|emb|CAO39254.1|	32.3	0.4	66	25	unnamed protein product [Vitis vinifera]	jgi|Phypa1_1|187682	30	1.1	63	34	estExt_gwp_gw1.C_1090028	ref|XP_001381458.1|	39.7	0.12	68	30	PREDICTED: similar to splicing factor, arginine/serine-rich 12 [Monodelphis domestica]	gi|83387495|gb|DV981473.1|DV981473	890	0	607	94	GQ0167.B3_C09 GQ016: Primary, secondary SHOOT -N fertil. Treatments Picea glauca cDNA clone GenomeQuebec_Id:GQ0167_C09 5', mRNA sequence	gi|83387495|gb|DV981473.1|DV981473	890	0	607	94
IS0011.B21.1_G08	CO203184	581	3	AT5G43830.1	149	1e-36	102	64	| Symbols: | similar to unknown protein [Arabidopsis thaliana] (TAIR:AT3G22850.1); similar to aluminum-induced protein-like protein [Thellun (GB:AAM19711.1); contains domain no description (G3D.3.60.20.10); contains domain N-terminal nucleophile aminohydrolases (Ntn hydrolases) (SSF56235) | chr5:17639820-17641466 REVERSE	estExt_fgenesh4_pg.C_LG_VIII1400	155	2e-38	105	65	gi|30017570|gb|AAP12992.1|	160	2e-39	104	67	unknown protein [Oryza sativa (japonica cultivar-group)]	gi|147805616|emb|CAN71784.1|	166	2e-41	104	71	hypothetical protein [Vitis vinifera]	jgi|Phypa1_1|235089	121	3e-28	82	62	estExt_fgenesh2_pm.C_1260013	emb|CAN71784.1|	166	1e-39	104	71	hypothetical protein [Vitis vinifera]	gi|157529387|gb|EX330618.1|EX330618	1084	0	559	99	GQ02901.SP6_F04 GQ029 - Xylem scrapings - AT NITE Picea glauca cDNA clone GQ02901_F04 3', mRNA sequence	gi|157529387|gb|EX330618.1|EX330618	1084	0	559	99
IS0011.B21.1_G09	CO203185	526	3	AT1G02390.1	28.9	1.8	42	42	| Symbols: ATGPAT2, GPAT2 | ATGPAT2/GPAT2 (GLYCEROL-3-PHOSPHATE ACYLTRANSFERASE 2); acyltransferase | chr1:480921-483163 FORWARD	grail3.0158003502	27.7	4.4	57	29	No significant hit						gi|157327907|emb|CAO16621.1|	28.9	3.1	24	37	unnamed protein product [Vitis vinifera]	jgi|Phypa1_1|221270	26.6	8.9	23	47	estExt_Genewise1.C_2100028	No significant hit						gi|157572868|gb|EX374096.1|EX374096	698	0	360	99	GQ03229.B7_I15 GQ032 - Shoot tip (Normalized library) Picea glauca cDNA clone GQ03229_I15 5', mRNA sequence	gi|157572868|gb|EX374096.1|EX374096	698	0	360	99
IS0011.B21.1_G11	DR448923	663	3	AT1G75440.1	180	7e-46	104	77	| Symbols: UBC16 | UBC16 (ubiquitin-conjugating enzyme 15); ubiquitin-protein ligase | chr1:28317284-28318621 FORWARD	estExt_fgenesh4_kg.C_570004	186	1e-47	104	81	gi|57164486|gb|AAK00965.2|AC079736_5	177	2e-44	104	76	putative ubiquitin-conjugating enzyme E2 [Oryza sativa (japonica cultivar-group)]	gi|157335259|emb|CAO61089.1|	186	2e-47	104	80	unnamed protein product [Vitis vinifera]	jgi|Phypa1_1|221296	172	2e-43	104	74	estExt_Genewise1.C_2110009	gb|ABR14728.1|	187	5e-46	104	79	ubiquitin conjugating enzyme [Gossypium hirsutum]	gi|157630390|gb|EX431472.1|EX431472	1263	0	645	99	GQ03908.B7_A10 GQ039 - Stem - Dormant Picea glauca cDNA clone GQ03908_A10 5', mRNA sequence	gi|157630390|gb|EX431472.1|EX431472	1263	0	645	99
IS0011.B21.1_G12	CO203186	558	3	AT3G01460.1	28.5	2.7	82	26	| Symbols: MBD9 | MBD9 (METHYL-CPG-BINDING DOMAIN 9); DNA binding | chr3:173323-182045 FORWARD	eugene3.00400354	29.6	1.3	28	42	gi|108862407|gb|ABA97278.2|	30.4	3.1	41	34	retrotransposon protein, putative, Ty1-copia subclass [Oryza sativa (japonica cultivar-group)]	gi|157345195|emb|CAO71923.1|	33.1	0.19	48	37	unnamed protein product [Vitis vinifera]	jgi|Phypa1_1|57034	30	0.9	71	30	fgenesh1_pm.scaffold_53000001	gb|ABQ51223.1|	158	1e-37	78	98	R2R3-MYB transcription factor MYB7 [Picea glauca]	gi|83393833|gb|DV987810.1|DV987810	979	0	498	99	GQ02014.TB_D18 GQ020: Clean ROOTS systems -Diurnal cycle Picea glauca cDNA clone GenomeQuebec_Id:GQ02014_D18 3', mRNA sequence	gi|83393833|gb|DV987810.1|DV987810	979	0	498	99
IS0011.B21.1_G13	CO203187	363	3	AT4G21160.4	37	0.003	41	39	| Symbols: AGD12, ZAC | ZAC (ARF-GAP DOMAIN 12); ARF GTPase activator | chr4:11284704-11286542 FORWARD	gw1.I.7103.1	37.4	0.002	41	43	gi|125583509|gb|EAZ24440.1|	41.6	0.0006	39	46	hypothetical protein OsJ_007923 [Oryza sativa (japonica cultivar-group)]	gi|147860510|emb|CAN79725.1|	38.5	0.002	41	46	hypothetical protein [Vitis vinifera]	jgi|Phypa1_1|142411	38.9	0.0007	41	48	e_gw1.191.37.1	gb|EAZ24440.1|	41.6	0.015	39	46	hypothetical protein OsJ_007923 [Oryza sativa (japonica cultivar-group)]	gi|157638190|gb|EX439272.1|EX439272	636	0	345	99	GQ04010.B7_C05 GQ040 - Shoot tip - Active growth (Normalized) Picea glauca cDNA clone GQ04010_C05 5', mRNA sequence	gi|157638190|gb|EX439272.1|EX439272	636	0	345	99
IS0011.B21.1_G14	CO203188	605	3	AT1G75900.1	125	2e-29	125	46	| Symbols: | family II extracellular lipase 3 (EXL3) | chr1:28502840-28504604 FORWARD	estExt_Genewise1_v1.C_LG_V1864	112	1e-25	111	46	gi|113534214|dbj|BAF06597.1|	114	1e-25	125	45	Os01g0827700 [Oryza sativa (japonica cultivar-group)]	gi|157337021|emb|CAO21367.1|	115	3e-26	112	44	unnamed protein product [Vitis vinifera]	jgi|Phypa1_1|55642	108	3e-24	117	41	fgenesh1_pm.scaffold_15000051	ref|NP_177718.1|	125	2e-27	125	46	family II extracellular lipase 3 (EXL3) [Arabidopsis thaliana] gb|AAK30018.1| family II lipase EXL3 [Arabidopsis thaliana]	gi|157618454|gb|EX419536.1|EX419536	1124	0	587	99	GQ03713.B7_H19 GQ037 - Shoot tip - Dormant Picea glauca cDNA clone GQ03713_H19 5', mRNA sequence	gi|157618454|gb|EX419536.1|EX419536	1124	0	587	99
IS0011.B21.1_G15	CO203189	673	3	AT3G62290.1	272	1e-73	133	98	| Symbols: ATARFA1E | ATARFA1E (ADP-ribosylation factor A1E); GTP binding / phospholipase activator/ protein binding | chr3:23063262-23064520 FORWARD	grail3.0131005102	272	1e-73	133	98	gi|50511366|gb|AAT77289.1|	271	1e-72	133	97	ADP-ribosylation factor [Oryza sativa (japonica cultivar-group)]	gi|157347001|emb|CAO17383.1|	271	6e-73	132	98	unnamed protein product [Vitis vinifera]	jgi|Phypa1_1|211063	270	4e-73	133	97	estExt_Genewise1.C_670119	ref|NP_191788.1|	272	1e-71	133	98	ATARFA1E (ADP-ribosylation factor A1E); GTP binding / phospholipase activator/ protein binding [Arabidopsis thaliana] gb|AAK49618.1|AF372902_1 AT3g62290/T17J13_250 [Arabidopsis thaliana] emb|CAB71889.1| ADP-ribosylation factor-like protein [Arabidopsis thaliana] gb|AAL15358.1| AT3g62290/T17J13_250 [Arabidopsis thaliana] gb|AAM62611.1| ADP-ribosylation factor-like protein [Arabidopsis thaliana] gb…	gi|157588997|gb|EX390225.1|EX390225	1283	0	655	99	GQ03316.B7_L01 GQ033 - Terminal leader (Normalized library) Picea glauca cDNA clone GQ03316_L01 5', mRNA sequence	gi|157588997|gb|EX390225.1|EX390225	1283	0	655	99
IS0011.B21.1_G17	CO203190	616	3	AT5G14990.1	32.7	0.17	57	28	| Symbols: | similar to myosin heavy chain-related [Arabidopsis thaliana] (TAIR:AT2G34730.1); similar to Viral A-type inclusion protein repeat [Entamoeba histolytica HM-1:IMSS] (GB:XP_653447.1); similar to Os04g0521600 [Oryza sativa (japonica cultivar-group)] (GB:NP_001053337.1); similar to OSIGBa0131L05.8 [Oryza sativa (indica cultivar-group)] (GB:CAH67527.1) | chr5:4850767-4853006 FORWARD	fgenesh4_pg.C_LG_XV000042	35	0.037	78	34	gi|125597085|gb|EAZ36865.1|	34.3	0.26	50	36	hypothetical protein OsJ_020348 [Oryza sativa (japonica cultivar-group)]	gi|157355270|emb|CAO48646.1|	35	0.058	94	28	unnamed protein product [Vitis vinifera]	jgi|Phypa1_1|162293	31.6	0.36	95	27	estExt_fgenesh1_pg.C_410136	ref|XP_956334.1|	39.7	0.12	102	36	hypothetical protein [Neurospora crassa OR74A] gb|EAA27098.1| hypothetical protein [Neurospora crassa]	gi|157522768|gb|EX323999.1|EX323999	1023	0	590	97	GQ02821.B7_F10 GQ028 - Cambium / phloem scrappings (Normalized library ) Picea glauca cDNA clone GQ02821_F10 5', mRNA sequence	gi|157522768|gb|EX323999.1|EX323999	1023	0	590	97
IS0011.B21.1_G18	CO203191	682	3	AT2G06140.1	31.2	0.59	22	50	| Symbols: | similar to unknown protein [Arabidopsis thaliana] (TAIR:AT5G32605.1); similar to erythrocyte membrane-associated (GB:XP_731351.1); contains InterPro domain Prefoldin; (InterPro:IPR009053) | chr2:2392857-2394901 FORWARD	estExt_fgenesh4_pg.C_LG_III1155	33.5	0.13	67	29	gi|62732777|gb|AAX94896.1|	32.7	0.91	48	35	hypothetical protein [Oryza sativa (japonica cultivar-group)]	gi|157359703|emb|CAO68418.1|	31.2	1	53	33	unnamed protein product [Vitis vinifera]	jgi|Phypa1_1|155705	32.3	0.25	49	34	e_gw1.478.9.1	ref|ZP_01560776.1|	38.5	0.33	60	38	GCN5-related N-acetyltransferase [Burkholderia cenocepacia MC0-3] gb|EAV61421.1| GCN5-related N-acetyltransferase [Burkholderia cenocepacia MC0-3]	gi|157558336|gb|EX359567.1|EX359567	1241	0	673	98	GQ03201.SP6_H08 GQ032 - Shoot tip (Normalized library) Picea glauca cDNA clone GQ03201_H08 3', mRNA sequence	gi|157558336|gb|EX359567.1|EX359567	1241	0	673	98
IS0011.B21.1_G19	CO203192	572	3	AT1G02816.1	28.5	2.8	47	29	| Symbols: | similar to unknown protein [Arabidopsis thaliana] (TAIR:AT4G02370.1); similar to Os05g0362300 [Oryza sativa (japonica cultivar-group)] (GB:NP_001055314.1); similar to Protein of unknown function, DUF538 [Oryza sativa (japonica cultivar-group)] (GB:AAX95409.1); similar to Os05g0362500 [Oryza sativa (japonica cultivar-group)] (GB:NP_001055315.1); contains InterPro domain Protein of unk…	gw1.20970.1.1	28.5	3	52	32	gi|15144312|gb|AAK84453.1|AC087192_14	29.6	5.6	45	26	hypothetical protein [Oryza sativa (japonica cultivar-group)]	gi|157359256|emb|CAO67192.1|	28.9	3.7	35	40	unnamed protein product [Vitis vinifera]	jgi|Phypa1_1|117049	29.3	1.6	35	42	e_gw1.18.169.1	No significant hit						gi|157517085|gb|EX318316.1|EX318316	1098	0	554	100	GQ02812.SP6_P21 GQ028 - Cambium / phloem scrappings (Normalized library ) Picea glauca cDNA clone GQ02812_P21 3', mRNA sequence	gi|157517085|gb|EX318316.1|EX318316	1098	0	554	100
IS0011.B21.1_G20	CO203193	530	3	AT1G78210.1	30.4	0.65	73	24	| Symbols: | hydrolase, alpha/beta fold family protein | chr1:29427713-29429187 REVERSE	estExt_fgenesh4_pm.C_LG_XIII0444	27.7	4.5	26	42	No significant hit						gi|147859202|emb|CAN83534.1|	30	1.4	22	50	hypothetical protein [Vitis vinifera]	jgi|Phypa1_1|69048	29.6	1.1	73	24	fgenesh1_pg.scaffold_21000156	ref|ZP_01061735.1|	35.4	1.5	43	39	kinesin light chain-like protein [Flavobacterium sp. MED217] gb|EAQ48698.1| kinesin light chain-like protein [Leeuwenhoekiella blandensis MED217]	gi|157508236|gb|EX309467.1|EX309467	36.2	2.5	18	100	GQ01311.T3_B08 GQ013 - Elongating ROOTS tips - sapplings Picea glauca cDNA clone GQ01311_B08 5', mRNA sequence	gi|157508236|gb|EX309467.1|EX309467	36.2	0.93	18	100
IS0011.B21.1_G21	CO203194	355	3	AT5G51550.1	64.3	2e-11	36	72	| Symbols: | phosphate-responsive 1 family protein | chr5:20957019-20958032 REVERSE	gw1.XV.2946.1	61.2	2e-10	37	64	gi|28190675|gb|AAO33153.1|	58.2	6e-09	34	70	unknown [Oryza sativa (japonica cultivar-group)]	gi|157327224|emb|CAO14515.1|	61.2	2e-10	33	72	unnamed protein product [Vitis vinifera]	jgi|Phypa1_1|213572	48.9	7e-07	32	59	estExt_Genewise1.C_900149	gb|AAM64823.1|	64.3	2e-09	36	72	unknown [Arabidopsis thaliana]	gi|40761371|gb|CK434575.1|CK434575	593	1e-168	355	96	GQ0061.TB_D24 GQ006: Cambium and phloem from mature trees Picea glauca cDNA clone GenomeQuebec_Id:GQ0061D24 3', mRNA sequence	gi|40761371|gb|CK434575.1|CK434575	593	1e-168	355	96
IS0011.B21.1_G22	CO203195	646	3	AT5G24510.1	90.5	8e-19	60	73	| Symbols: | 60s acidic ribosomal protein P1, putative | chr5:8369298-8369869 REVERSE	eugene3.00140509	102	3e-22	60	85	gi|125601988|gb|EAZ41313.1|	95.9	8e-20	60	76	hypothetical protein OsJ_024796 [Oryza sativa (japonica cultivar-group)]	gi|157355202|emb|CAO48578.1|	93.2	2e-19	59	72	unnamed protein product [Vitis vinifera]	jgi|Phypa1_1|160947	93.2	1e-19	59	74	estExt_fgenesh1_pg.C_280078	gb|AAB71079.1|	96.3	1e-18	60	75	acidic ribosomal protein P1a [Zea mays]	gi|157542949|gb|EX344180.1|EX344180	1041	0	572	98	GQ03102.B7_A17 GQ031 - Xylem Scrapings (Normalized library) Picea glauca cDNA clone GQ03102_A17 5', mRNA sequence	gi|157542949|gb|EX344180.1|EX344180	1041	0	572	98
IS0011.B21.1_G23	CO203196	600	3	AT4G04020.1	28.5	3.1	26	38	| Symbols: FIB | FIB (FIBRILLIN); structural molecule | chr4:1932159-1933544 FORWARD	fgenesh4_pm.C_LG_VIII000712	28.9	2.5	61	24	gi|77554065|gb|ABA96861.1|	29.3	8	45	33	expressed protein [Oryza sativa (japonica cultivar-group)]	gi|157354150|emb|CAO46717.1|	32	0.48	47	31	unnamed protein product [Vitis vinifera]	jgi|Phypa1_1|191029	28.5	3	62	32	estExt_gwp_gw1.C_1560009	ref|ZP_01168068.1|	35.8	1.6	107	30	putative ammonium permease [Oceanospirillum sp. MED92] gb|EAR59821.1| putative ammonium permease [Oceanospirillum sp. MED92]	gi|157600214|gb|EX401438.1|EX401438	392	1e-107	238	95	GQ03502.B7_D15 GQ035 - Needles - End of season Picea glauca cDNA clone GQ03502_D15 5', mRNA sequence	gi|157600214|gb|EX401438.1|EX401438	392	1e-108	238	95
IS0011.B21.1_G24	CO203197	496	3	AT2G18100.1	29.6	0.96	62	33	| Symbols: | similar to unknown protein [Arabidopsis thaliana] (TAIR:AT4G36210.3); similar to hypothetical protein LOC_Os10g36830 [Oryza sativa (japonica cultivar-group)] (GB:AAP54584.2); similar to expressed protein [Oryza sativa (japonica cultivar-group)] (GB:ABF93615.1); similar to Os03g0112800 [Oryza sativa (japonica cultivar-group)] (GB:NP_001048731.1); contains InterPro domain Protein of un…	eugene3.00130813	30.8	0.46	47	36	gi|13603427|dbj|BAB40154.1|	30.8	1.8	38	34	hypothetical protein [Oryza sativa Japonica Group]	gi|157339434|emb|CAO43975.1|	31.2	0.55	27	44	unnamed protein product [Vitis vinifera]	jgi|Phypa1_1|167103	32	0.19	90	25	estExt_fgenesh1_pg.C_1360017	gb|AAG60365.1|AF214937_1	41.6	0.017	66	36	conotoxin scaffold III/IV precursor [Conus ventricosus]	gi|89955572|gb|AM168533.1|AM168533	848	0	474	97	AM168533 K00001 Picea abies cDNA clone K0000100001A09F1, mRNA sequence	gi|50175864|gb|CO488051.1|CO488051	686	0	368	98
IS0011.B21.1_H03	CO203198	527	3	AT2G20580.1	103	8e-23	57	82	| Symbols: RPN1A, AtRPN1a | AtRPN1a/RPN1A (26S proteasome regulatory subunit S2 1A); binding | chr2:8866292-8871780 FORWARD	estExt_fgenesh4_pg.C_640219	107	3e-24	57	89	gi|125580801|gb|EAZ21732.1|	102	6e-22	57	84	hypothetical protein OsJ_005215 [Oryza sativa (japonica cultivar-group)]	gi|157344409|emb|CAO69792.1|	107	9e-24	58	86	unnamed protein product [Vitis vinifera]	jgi|Phypa1_1|174095	114	2e-26	61	90	estExt_gwp_gw1.C_30405	gb|AAP86656.1|	104	2e-21	57	85	26S proteasome subunit RPN1b [Arabidopsis thaliana]	gi|157517535|gb|EX318766.1|EX318766	912	0	509	97	GQ02813.SP6_F06 GQ028 - Cambium / phloem scrappings (Normalized library ) Picea glauca cDNA clone GQ02813_F06 3', mRNA sequence	gi|157517535|gb|EX318766.1|EX318766	912	0	509	97
IS0011.B21.1_H04	CO203199	690	3	AT3G51340.1	31.2	0.6	59	33	| Symbols: | aspartyl protease family protein | chr3:19067992-19070731 REVERSE	fgenesh4_pg.C_LG_XII000162	32.7	0.22	76	32	gi|38605787|emb|CAD39983.3|	34.7	0.25	72	30	OSJNBb0045P24.1 [Oryza sativa (japonica cultivar-group)]	gi|157338197|emb|CAO39241.1|	28.9	5.1	81	23	unnamed protein product [Vitis vinifera]	jgi|Phypa1_1|184387	27.3	8.3	29	44	estExt_gwp_gw1.C_730051	gb|EDL82636.1|	35.4	2.8	88	27	death-associated protein [Rattus norvegicus]	gi|157551034|gb|EX352265.1|EX352265	1352	0	690	99	GQ03111.B7_I24 GQ031 - Xylem Scrapings (Normalized library) Picea glauca cDNA clone GQ03111_I24 5', mRNA sequence	gi|157551034|gb|EX352265.1|EX352265	1352	0	690	99
IS0011.B21.1_H06	CO203200	528	3	AT5G02230.2	117	3e-27	81	61	| Symbols: | haloacid dehalogenase-like hydrolase family protein | chr5:449130-450505 FORWARD	estExt_fgenesh4_pg.C_LG_VI0678	127	3e-30	83	69	gi|108707441|gb|ABF95236.1|	125	8e-29	106	60	haloacid dehalogenase-like hydrolase family protein, putative, expressed [Oryza sativa (japonica cultivar-group)]	gi|7406669|emb|CAB85628.1|	129	2e-30	90	66	putative ripening-related protein [Vitis vinifera]	jgi|Phypa1_1|140188	94.7	3e-20	77	53	e_gw1.164.28.1	emb|CAB85628.1|	129	8e-29	90	66	putative ripening-related protein [Vitis vinifera]	gi|157576705|gb|EX377933.1|EX377933	617	1e-175	358	96	GQ03236.B7_A17 GQ032 - Shoot tip (Normalized library) Picea glauca cDNA clone GQ03236_A17 5', mRNA sequence	gi|157576705|gb|EX377933.1|EX377933	617	1e-175	358	96
IS0011.B21.1_H07	CO203201	448	3	AT2G46330.1	67.8	3e-12	41	80	| Symbols: ATAGP16, AGP16 | AGP16 (ARABINOGALACTAN PROTEIN 16) | chr2:19025803-19026181 REVERSE	eugene3.00140399	72.4	1e-13	47	74	gi|113533289|dbj|BAF05672.1|	78.2	8e-15	47	85	Os01g0657000 [Oryza sativa (japonica cultivar-group)]	gi|157349864|emb|CAO39720.1|	73.2	1e-13	47	74	unnamed protein product [Vitis vinifera]	jgi|Phypa1_1|160869	28.5	1.7	32	43	estExt_fgenesh1_pg.C_270125	ref|NP_001043758.1|	78.2	2e-13	47	85	Os01g0657000 [Oryza sativa (japonica cultivar-group)] dbj|BAB63730.1| unknown protein [Oryza sativa (japonica cultivar-group)] dbj|BAF05672.1| Os01g0657000 [Oryza sativa (japonica cultivar-group)] gb|EAY75239.1| hypothetical protein OsI_003086 [Oryza sativa (indica cultivar-group)] gb|EAZ12959.1| hypothetical protein OsJ_002784 [Oryza sativa (japonica cultivar-group)]	gi|157505617|gb|EX306848.1|EX306848	821	0	430	99	GQ01303.T3_G03 GQ013 - Elongating ROOTS tips - sapplings Picea glauca cDNA clone GQ01303_G03 5', mRNA sequence	gi|157505617|gb|EX306848.1|EX306848	821	0	430	99
IS0011.B21.1_H08	CO203202	621	3	AT1G29850.2	144	3e-35	130	66	| Symbols: | double-stranded DNA-binding family protein | chr1:10447850-10449614 FORWARD	estExt_Genewise1_v1.C_2040015	162	2e-40	128	70	gi|48375149|gb|AAT42243.1|	155	8e-38	128	67	cell death-related protein [Oryza sativa (japonica cultivar-group)]	gi|157328410|emb|CAO18322.1|	48.9	4e-06	61	49	unnamed protein product [Vitis vinifera]	jgi|Phypa1_1|120815	146	1e-35	125	67	e_gw1.34.387.1	gb|AAT42243.1|	155	2e-36	128	67	cell death-related protein [Oryza sativa (japonica cultivar-group)] gb|AAW56895.1| cell death-related protein [Oryza sativa (japonica cultivar-group)]	gi|157632313|gb|EX433395.1|EX433395	1094	0	585	98	GQ03913.B7_D19 GQ039 - Stem - Dormant Picea glauca cDNA clone GQ03913_D19 5', mRNA sequence	gi|157632313|gb|EX433395.1|EX433395	1094	0	585	98
IS0011.B21.1_H09	CO203203	512	3	AT2G02120.1	55.8	1e-08	36	61	| Symbols: PDF2.1, LCR70 | LCR70/PDF2.1 (Low-molecular-weight cysteine-rich 70); protease inhibitor | chr2:538318-538841 FORWARD	estExt_Genewise1_v1.C_LG_XIX0269	52.4	2e-07	37	56	gi|125582957|gb|EAZ23888.1|	61.6	1e-09	46	56	hypothetical protein OsJ_007371 [Oryza sativa (japonica cultivar-group)]	gi|157354154|emb|CAO46721.1|	54.7	5e-08	38	57	unnamed protein product [Vitis vinifera]	jgi|Phypa1_1|171502	30	0.77	60	30	estExt_fgenesh1_pg.C_2950026	gb|AAR84643.1|	115	8e-25	74	77	defensin [Picea glauca]	gi|40772736|gb|CK439902.1|CK439902	936	0	484	99	GQ0025a.BR_C03 GQ002: Female cones developmental sequence Picea glauca cDNA clone GenomeQuebec_Id:GQ0025aC03 5', mRNA sequence	gi|40772736|gb|CK439902.1|CK439902	936	0	484	99
IS0011.B21.1_H10	CO203204	662	3	AT1G24735.1	104	5e-23	124	45	| Symbols: | caffeoyl-CoA 3-O-methyltransferase, putative | chr1:8758685-8759434 FORWARD	grail3.0001059501	102	2e-22	122	44	gi|49618877|gb|AAT68023.1|	103	3e-22	125	44	caffeoyl-CoA O-methyltransferase [Oryza sativa (japonica cultivar-group)]	gi|157344411|emb|CAO69794.1|	106	2e-23	122	43	unnamed protein product [Vitis vinifera]	jgi|Phypa1_1|116394	97.4	6e-21	124	42	e_gw1.16.6.1	sp|O04854|CAMT_EUCGU	108	2e-22	121	45	Caffeoyl-CoA O-methyltransferase (Trans-caffeoyl-CoA 3-O-methyltransferase) (CCoAMT) (CCoAOMT) emb|CAA72911.1| caffeoyl-CoA O-methyltransferase [Eucalyptus gunnii]	gi|83387739|gb|DV981717.1|DV981717	1261	0	644	99	GQ0168.B7_I05 GQ016: Primary, secondary SHOOT -N fertil. Treatments Picea glauca cDNA clone GenomeQuebec_Id:GQ0168_I05 3', mRNA sequence	gi|83387739|gb|DV981717.1|DV981717	1261	0	644	99
IS0011.B21.1_H11	CO203205	584	3	AT4G28390.1	187	5e-48	106	88	| Symbols: ATAAC3, AAC3 | AAC3 (ADP/ATP CARRIER 3); ATP:ADP antiporter/ binding | chr4:14041492-14042787 REVERSE	gw1.64.623.1	191	3e-49	106	88	gi|125593659|gb|EAZ33718.1|	186	5e-47	105	87	hypothetical protein OsJ_017201 [Oryza sativa (japonica cultivar-group)]	gi|157344386|emb|CAO69769.1|	190	1e-48	106	87	unnamed protein product [Vitis vinifera]	jgi|Phypa1_1|154659	184	3e-47	106	84	e_gw1.434.15.1	emb|CAC27140.1|	208	1e-52	106	100	ADP, ATP carrier protein precursor [Picea abies]	gi|40770279|gb|CK438725.1|CK438725	1114	0	566	99	GQ0033c.TB_A03 GQ003: Vegetative buds developmental sequence Picea glauca cDNA clone GenomeQuebec_Id:GQ0033cA03 3', mRNA sequence	gi|40770279|gb|CK438725.1|CK438725	1114	0	566	99
IS0011.B21.1_H12	CO203206	614	3	AT4G31130.1	107	7e-24	102	53	| Symbols: | similar to Protein of unknown function DUF1218 [Medicago truncatula] (GB:ABE80387.1); contains InterPro domain Protein of unknown function DUF1218; (InterPro:IPR009606) | chr4:15137165-15138471 REVERSE	fgenesh4_pg.C_LG_VII001300	151	4e-37	128	60	gi|54287468|gb|AAV31212.1|	151	1e-36	121	62	unknown protein [Oryza sativa (japonica cultivar-group)]	gi|157339452|emb|CAO43993.1|	130	8e-31	124	50	unnamed protein product [Vitis vinifera]	jgi|Phypa1_1|138324	143	7e-35	133	49	e_gw1.145.144.1	gb|EAY96342.1|	151	2e-35	121	62	hypothetical protein OsI_017575 [Oryza sativa (indica cultivar-group)]	gi|50159856|gb|CO480840.1|CO480840	1174	0	596	99	GQ0161.TB_N09 GQ016: Primary, secondary SHOOT -N fertil. Treatments Picea glauca cDNA clone GenomeQuebec_Id:GQ0161N09 3', mRNA sequence	gi|50159856|gb|CO480840.1|CO480840	1174	0	596	99
IS0011.B21.1_H13	CO203207	578	3	AT2G46240.1	41.2	0.0004	93	26	| Symbols: ATBAG6, BAG6 | ATBAG6/BAG6 (ARABIDOPSIS THALIANA BCL-2-ASSOCIATED ATHANOGENE 6); calmodulin binding / protein binding | chr2:18993659-18996900 FORWARD	estExt_fgenesh4_pg.C_LG_XII1276	39.7	0.001	46	41	gi|125581548|gb|EAZ22479.1|	48.5	1e-05	67	37	hypothetical protein OsJ_005962 [Oryza sativa (japonica cultivar-group)]	gi|157351697|emb|CAO42686.1|	40	0.002	46	39	unnamed protein product [Vitis vinifera]	jgi|Phypa1_1|166260	48.1	3e-06	41	56	estExt_fgenesh1_pg.C_1070045	gb|EAY85271.1|	49.3	0.0001	67	37	hypothetical protein OsI_006504 [Oryza sativa (indica cultivar-group)]	gi|157601184|gb|EX402408.1|EX402408	539	1e-152	333	95	GQ03504.B7_O18 GQ035 - Needles - End of season Picea glauca cDNA clone GQ03504_O18 5', mRNA sequence	gi|157601184|gb|EX402408.1|EX402408	539	1e-152	333	95
IS0011.B21.1_H14	CO203208	659	3	AT1G01300.1	89.7	1e-18	107	42	| Symbols: | aspartyl protease family protein | chr1:117065-118522 FORWARD	eugene3.00010143	95.5	3e-20	106	45	gi|125605744|gb|EAZ44780.1|	97.1	4e-20	106	46	hypothetical protein OsJ_028263 [Oryza sativa (japonica cultivar-group)]	gi|157348383|emb|CAO23170.1|	99.8	2e-21	106	45	unnamed protein product [Vitis vinifera]	jgi|Phypa1_1|121432	90.1	1e-18	107	46	e_gw1.36.238.1	dbj|BAA22813.1|	101	4e-20	107	45	CND41, chloroplast nucleoid DNA binding protein [Nicotiana tabacum]	gi|157624577|gb|EX425659.1|EX425659	1259	0	639	99	GQ03811.B7_D20 GQ038 - Stem - Active growth Picea glauca cDNA clone GQ03811_D20 5', mRNA sequence	gi|157624577|gb|EX425659.1|EX425659	1259	0	639	99
IS0011.B21.1_H15	CO203209	580	3	AT5G50460.1	94	6e-20	68	69	| Symbols: | protein transport protein SEC61 gamma subunit, putative | chr5:20569394-20569735 REVERSE	gw1.I.3107.1	96.3	1e-20	68	72	gi|113596282|dbj|BAF20156.1|	100	3e-21	69	75	Os06g0653900 [Oryza sativa (japonica cultivar-group)]	gi|147841775|emb|CAN62208.1|	95.9	2e-20	69	69	hypothetical protein [Vitis vinifera]	jgi|Phypa1_1|187710	99.8	1e-21	69	72	estExt_gwp_gw1.C_1090062	ref|NP_001058242.1|	100	5e-20	69	75	Os06g0653900 [Oryza sativa (japonica cultivar-group)] dbj|BAD37419.1| putative transport protein SEC61 [Oryza sativa (japonica cultivar-group)] dbj|BAD37541.1| putative transport protein SEC61 [Oryza sativa (japonica cultivar-group)] dbj|BAF20156.1| Os06g0653900 [Oryza sativa (japonica cultivar-group)] gb|EAZ01925.1| hypothetical protein OsI_023157 [Oryza sativa (indica cultivar-group)]	gi|157589801|gb|EX391029.1|EX391029	1114	0	562	100	GQ03318.B7_N24 GQ033 - Terminal leader (Normalized library) Picea glauca cDNA clone GQ03318_N24 5', mRNA sequence	gi|157589801|gb|EX391029.1|EX391029	1114	0	562	100
IS0011.B21.1_H16	CO203210	432	3	No significant hit						eugene3.00440016	26.2	8.4	44	31	No significant hit						No significant hit						jgi|Phypa1_1|166880	27.7	2.6	33	42	estExt_fgenesh1_pg.C_1270006	No significant hit						gi|50162381|gb|CO481985.1|CO481985	260	8e-68	139	98	GQ0193.TB.1_K01 GQ019: Clean ROOTS systems - P treatments Picea glauca cDNA clone GenomeQuebec_Id:GQ0193K01 3', mRNA sequence	gi|50162381|gb|CO481985.1|CO481985	260	3e-68	139	98
IS0011.B21.1_H17	CO203211	591	3	AT3G23810.1	173	6e-44	90	87	| Symbols: SAHH2 | SAHH2 (S-ADENOSYL-L-HOMOCYSTEINE (SAH) HYDROLASE 2); adenosylhomocysteinase | chr3:8588020-8589678 REVERSE	estExt_Genewise1_v1.C_LG_I3343	176	9e-45	90	91	gi|29367605|gb|AAO72664.1|	172	6e-43	90	90	wheat adenosylhomocysteinase-like protein [Oryza sativa (japonica cultivar-group)]	gi|157342079|emb|CAO64192.1|	172	3e-43	90	88	unnamed protein product [Vitis vinifera]	jgi|Phypa1_1|176956	177	5e-45	90	93	estExt_gwp_gw1.C_200164	gb|AAO89237.1|	177	2e-43	90	93	adenosylhomocysteinase [Medicago truncatula] gb|ABE90446.1| S-adenosyl-L-homocysteine hydrolase [Medicago truncatula]	gi|83376847|gb|DV970825.1|DV970825	882	0	449	99	GQ0045.TB_H01 GQ004: Non-lignified secondary xylem from mature trees Picea glauca cDNA clone GenomeQuebec_Id:GQ0045_H01 3', mRNA sequence	gi|83376847|gb|DV970825.1|DV970825	882	0	449	99
IS0011.B21.1_H20	CO203212	547	3	AT5G12020.1	103	5e-23	92	55	| Symbols: HSP17.6II | 17.6 kDa class II heat shock protein (HSP17.6-CII) | chr5:3882410-3882877 REVERSE	estExt_fgenesh4_pm.C_LG_VI0650	117	4e-27	92	65	gi|75911506|gb|ABA29610.1|	101	1e-21	94	55	class II small heat shock protein [Oryza sativa (japonica cultivar-group)]	gi|157339312|emb|CAO43853.1|	119	1e-27	92	67	unnamed protein product [Vitis vinifera]	jgi|Phypa1_1|141732	108	1e-24	92	58	e_gw1.182.33.1	gb|AAB01561.1|	149	1e-34	92	82	heat shock protein 17.0 [Picea glauca]	gi|50146202|gb|CO474917.1|CO474917	999	0	516	99	GQ0068.TB_G15 GQ006: Cambium and phloem from mature trees Picea glauca cDNA clone GenomeQuebec_Id:GQ0068G15 3', mRNA sequence	gi|50146202|gb|CO474917.1|CO474917	999	0	516	99
IS0011.B21.1_H21	CO203213	602	3	AT1G08830.2	194	3e-50	110	80	| Symbols: CSD1 | CSD1 (copper/zinc superoxide dismutase 1) | chr1:2827703-2829056 FORWARD	eugene3.00700152	202	1e-52	110	82	gi|310321|gb|AAC14465.1|	205	8e-53	110	82	cytosolic copper/zinc-superoxide dismutase [Oryza sativa]	gi|157327316|emb|CAO15111.1|	191	5e-49	105	84	unnamed protein product [Vitis vinifera]	jgi|Phypa1_1|162557	197	4e-51	111	81	estExt_fgenesh1_pg.C_440157	sp|P24669|SODC_PINSY	221	3e-56	110	94	Superoxide dismutase [Cu-Zn] emb|CAA41454.1| CuZn superoxide dismutase [Pinus sylvestris]	gi|157504719|gb|EX305950.1|EX305950	1116	0	584	98	GQ01301.B7_L15 GQ013 - Elongating ROOTS tips - sapplings Picea glauca cDNA clone GQ01301_L15 3', mRNA sequence	gi|157504719|gb|EX305950.1|EX305950	1116	0	584	98
IS0011.B21.1_H22	CO203214	437	3	No significant hit						eugene3.00140050	29.6	0.79	38	36	gi|62733041|gb|AAX95158.1|	28.9	5.1	48	31	retrotransposon protein, putative, Ty3-gypsy sub-class [Oryza sativa (japonica cultivar-group)]	gi|147865035|emb|CAN83237.1|	28.9	2.1	39	38	hypothetical protein [Vitis vinifera]	jgi|Phypa1_1|173456	30	0.54	52	28	estExt_fgenesh1_pg.C_4620016	ref|NP_996951.1|	32.7	7.1	42	38	hypothetical protein LOC404600 [Danio rerio] ref|XP_001336247.1| PREDICTED: hypothetical protein [Danio rerio] gb|AAH66545.1| Zgc:77526 [Danio rerio]	gi|83402148|gb|DV996125.1|DV996125	787	0	418	98	GQ027112.B3_D03 GQ099: Mixed spruce tissues Picea glauca cDNA clone GenomeQuebec_Id:GQ027112_D03 5', mRNA sequence	gi|83402148|gb|DV996125.1|DV996125	787	0	418	98
IS0011.B21.1_H24	DR448924	701	3	AT1G13950.1	224	5e-59	125	86	| Symbols: EIF-5A | EIF-5A (eukaryotic translation initiation factor 5A-1); translation initiation factor | chr1:4773628-4774665 FORWARD	estExt_fgenesh4_pm.C_LG_VIII0372	235	2e-62	125	91	gi|3789948|gb|AAC67555.1|	234	2e-61	125	90	translation initiation factor 5A [Oryza sativa]	gi|157339799|emb|CAO44340.1|	238	6e-63	125	92	unnamed protein product [Vitis vinifera]	jgi|Phypa1_1|87545	220	7e-58	123	86	fgenesh1_pg.scaffold_158000101	gb|AAX92692.1|	255	2e-66	125	100	eukaryotic translation initiation factor 5A [Picea abies]	gi|157504567|gb|EX305798.1|EX305798	1354	0	683	100	GQ01301.B7_D15 GQ013 - Elongating ROOTS tips - sapplings Picea glauca cDNA clone GQ01301_D15 3', mRNA sequence	gi|157504567|gb|EX305798.1|EX305798	1354	0	683	100
IS0011.B21.1_I01	CO203215	573	3	AT4G09320.1	176	8e-45	96	83	| Symbols: NDPK1 | NDPK1 (nucleoside diphosphate kinase 1); ATP binding / nucleoside diphosphate kinase | chr4:5923421-5924363 FORWARD	eugene3.00400106	176	7e-45	96	83	gi|12597873|gb|AAG60181.1|AC084763_1	170	2e-42	96	79	putative nucleoside diphosphate kinase [Oryza sativa]	gi|157344757|emb|CAO70512.1|	167	9e-42	96	82	unnamed protein product [Vitis vinifera]	jgi|Phypa1_1|140249	174	4e-44	96	81	e_gw1.165.52.1	sp|Q02254|NDK1_SPIOL	184	2e-45	96	89	Nucleoside diphosphate kinase 1 (Nucleoside diphosphate kinase I) (NDK I) (NDP kinase I) (NDPK I) dbj|BAA01510.1| nucleoside diphosphate kinase I [Spinacia oleracea]	gi|157507271|gb|EX308502.1|EX308502	1084	0	555	99	GQ01308.T3_D17 GQ013 - Elongating ROOTS tips - sapplings Picea glauca cDNA clone GQ01308_D17 5', mRNA sequence	gi|157507271|gb|EX308502.1|EX308502	1084	0	555	99
IS0011.B21.1_I02	DR448925	490	3	AT3G15353.1	57	5e-09	66	42	| Symbols: MT3 | MT3 (METALLOTHIONEIN 3) | chr3:5180832-5181332 REVERSE	eugene3.01070053	64.7	3e-11	66	51	gi|2072555|gb|AAB53811.1|	58.5	8e-09	62	45	metallothionein-like protein [Oryza sativa]	gi|7406673|emb|CAB85630.1|	51.6	4e-07	66	43	putative metallothionein-like protein [Vitis vinifera]	jgi|Phypa1_1|122389	30.4	0.54	53	32	e_gw1.39.82.1	sp|Q40854|MT3_PICGL	114	2e-24	61	81	Metallothionein-like protein EMB30 gb|AAB01564.1| metallothionein-like protein [Picea glauca]	gi|83386069|gb|DV980047.1|DV980047	894	0	472	98	GQ018M01.T3_B03 GQ018: Clean ROOTS systems - N treatments Picea glauca cDNA clone GenomeQuebec_Id:GQ018M01_B03 5', mRNA sequence	gi|83386069|gb|DV980047.1|DV980047	894	0	472	98
IS0011.B21.1_I04	CO203216	652	3	AT5G59720.1	166	1e-41	122	61	| Symbols: | HSP18.2 (HEAT SHOCK PROTEIN 18.2) | chr5:24079858-24080343 FORWARD	grail3.0022018701	187	5e-48	125	72	gi|18031727|gb|AAK54445.1|	163	3e-40	131	61	class I low-molecular-weight heat shock protein 17.9 [Oryza sativa]	gi|147820339|emb|CAN65185.1|	174	5e-44	126	69	hypothetical protein [Vitis vinifera]	jgi|Phypa1_1|113859	153	9e-38	121	60	e_gw1.8.135.1	emb|CAA63571.1|	230	5e-59	123	91	low molecular weight heat-shock protein [Pseudotsuga menziesii]	gi|157506857|gb|EX308088.1|EX308088	1233	0	622	100	GQ01307.T3_A23 GQ013 - Elongating ROOTS tips - sapplings Picea glauca cDNA clone GQ01307_A23 5', mRNA sequence	gi|157506857|gb|EX308088.1|EX308088	1233	0	622	100
IS0011.B21.1_I05	CO203217	715	3	AT4G34050.1	177	4e-45	121	69	| Symbols: | caffeoyl-CoA 3-O-methyltransferase, putative | chr4:16310849-16311978 FORWARD	grail3.0001059501	183	1e-46	121	70	gi|49618875|gb|AAT68022.1|	168	2e-41	121	66	caffeoyl-CoA O-methyltransferase [Oryza sativa (japonica cultivar-group)]	gi|1000519|emb|CAA90969.1|	186	3e-47	121	71	caffeoyl-CoA O-methyltransferase [Vitis vinifera]	jgi|Phypa1_1|116394	149	1e-36	122	54	e_gw1.16.6.1	gb|ABB89956.1|	194	5e-48	121	77	caffeoyl-CoA O-methyltransferase [Chamaecyparis formosensis]	gi|83395408|gb|DV989385.1|DV989385	1350	0	697	99	GQ0209.TB_P07 GQ020: Clean ROOTS systems -Diurnal cycle Picea glauca cDNA clone GenomeQuebec_Id:GQ0209_P07 3', mRNA sequence	gi|83395408|gb|DV989385.1|DV989385	1350	0	697	99
IS0011.B21.1_I07	CO203218	581	3	AT3G62290.1	124	4e-29	58	100	| Symbols: ATARFA1E | ATARFA1E (ADP-ribosylation factor A1E); GTP binding / phospholipase activator/ protein binding | chr3:23063262-23064520 FORWARD	grail3.0131005102	124	4e-29	58	100	gi|50511366|gb|AAT77289.1|	124	2e-28	58	100	ADP-ribosylation factor [Oryza sativa (japonica cultivar-group)]	gi|157347001|emb|CAO17383.1|	122	2e-28	57	100	unnamed protein product [Vitis vinifera]	jgi|Phypa1_1|211063	122	1e-28	58	98	estExt_Genewise1.C_670119	gb|ABD73294.1|	124	3e-27	58	100	ADP-ribosylation factor-like protein [Panax ginseng]	gi|83402271|gb|DV996248.1|DV996248	1114	0	562	100	GQ02793.B3_C02 GQ099: Mixed spruce tissues Picea glauca cDNA clone GenomeQuebec_Id:GQ02793_C02 5', mRNA sequence	gi|83402271|gb|DV996248.1|DV996248	1114	0	562	100
IS0011.B21.1_I08	CO203219	674	3	AT5G07140.1	31.6	0.44	76	30	| Symbols: | protein kinase family protein | chr5:2212878-2215134 FORWARD	fgenesh4_pg.C_LG_XI000016	27.3	8.9	23	52	No significant hit						gi|157342714|emb|CAO65426.1|	28.9	4.9	38	39	unnamed protein product [Vitis vinifera]	jgi|Phypa1_1|170728	30.4	0.95	32	43	estExt_fgenesh1_pg.C_2570066	No significant hit						gi|90046896|gb|CT579594.1|CT579594	170	9e-41	122	93	CT579594 LG0ACA Pinus pinaster cDNA, mRNA sequence	gi|157621148|gb|EX422230.1|EX422230	73.8	5e-12	37	100
IS0011.B21.1_I09	CO203220	611	3	AT3G26934.1	31.2	0.49	29	37	| Symbols: | unknown protein | chr3:9929553-9930360 REVERSE	No significant hit					gi|113533855|dbj|BAF06238.1|	30	4.9	28	46	Os01g0761500 [Oryza sativa (japonica cultivar-group)]	gi|157346551|emb|CAO16434.1|	30.4	1.4	70	28	unnamed protein product [Vitis vinifera]	jgi|Phypa1_1|90300	28.1	4	34	47	fgenesh1_pg.scaffold_195000041	emb|CAA60459.1|	35	2.9	46	45	polyketide synthase [Streptomyces hygroscopicus]	gi|157604506|gb|EX405730.1|EX405730	997	0	595	96	GQ03514.B7_A04 GQ035 - Needles - End of season Picea glauca cDNA clone GQ03514_A04 5', mRNA sequence	gi|157604506|gb|EX405730.1|EX405730	997	0	595	96
IS0011.B21.1_I10	DR448926	612	3	AT5G15650.1	147	4e-36	86	80	| Symbols: REVERSIBLY GLYCOSYLATED POLYPEPTIDE 2, RGP2 | RGP2 (Reversibly glycosylated polypeptide-3); DNA binding / alpha-1,4-glucan-protein synthase (UDP-forming) | chr5:5092206-5094096 FORWARD	estExt_Genewise1_v1.C_LG_IV0305	164	4e-41	94	84	gi|22795245|gb|AAN08217.1|	154	2e-37	95	74	reversibly glycosylated polypeptide [Oryza sativa (japonica cultivar-group)]	gi|157343798|emb|CAO68304.1|	160	9e-40	97	77	unnamed protein product [Vitis vinifera]	jgi|Phypa1_1|58851	140	7e-34	95	70	fgenesh1_pm.scaffold_131000007	gb|AAT44738.1|	165	2e-39	99	78	UDP-glucose:protein transglucosylase-like protein SlUPTG1 [Lycopersicon esculentum]	gi|157534905|gb|EX336136.1|EX336136	1074	0	571	98	GQ03001.SP6_O13 GQ030 - Xylem planings - daytime and seasonal Picea glauca cDNA clone GQ03001_O13 3', mRNA sequence	gi|157534905|gb|EX336136.1|EX336136	1074	0	571	98
IS0011.B21.1_I12	CO203221	589	3	AT4G25590.1	157	4e-39	94	76	| Symbols: | actin binding | chr4:13059146-13060059 REVERSE	estExt_fgenesh4_pm.C_LG_I0696	156	1e-38	94	76	gi|38345587|emb|CAE01864.2|	156	3e-38	94	74	OSJNBb0012E24.5 [Oryza sativa (japonica cultivar-group)]	gi|157337360|emb|CAO21706.1|	162	3e-40	94	79	unnamed protein product [Vitis vinifera]	jgi|Phypa1_1|221707	132	1e-31	98	62	estExt_Genewise1.C_2170058	emb|CAA18167.1|	157	3e-37	94	76	actin depolymerizing factor-like protein [Arabidopsis thaliana] emb|CAB81369.1| actin depolymerizing factor-like protein [Arabidopsis thaliana] gb|AAQ65136.1| At4g25590 [Arabidopsis thaliana]	gi|50157739|gb|CO479910.1|CO479910	1065	0	545	99	GQ018M09.T24_F10 GQ018: Clean ROOTS systems - N treatments Picea glauca cDNA clone GenomeQuebec_Id:GQ018M09F10 3', mRNA sequence	gi|50157739|gb|CO479910.1|CO479910	1065	0	545	99
IS0011.B21.1_I14	CO203222	665	3	AT5G01750.2	116	1e-26	115	48	| Symbols: | Identical to Protein At5g01750 [Arabidopsis Thaliana] (GB:Q9LZX1;GB:Q8LEK9); similar to unknown protein [Arabidopsis thaliana] (TAIR:AT3G11740.1); similar to Protein of unknown function DUF567 [Medicago truncatula] (GB:ABE88873.1); contains InterPro domain Protein of unknown function DUF567; (InterPro:IPR007612) | chr5:290031-291106 FORWARD	fgenesh4_pg.C_LG_XVI001214	108	3e-24	113	48	gi|125599614|gb|EAZ39190.1|	99.4	8e-21	113	45	hypothetical protein OsJ_022673 [Oryza sativa (japonica cultivar-group)]	gi|157355435|emb|CAO48825.1|	120	2e-27	113	52	unnamed protein product [Vitis vinifera]	jgi|Phypa1_1|167699	87.4	6e-18	110	40	estExt_fgenesh1_pg.C_1550043	gb|ABE88873.1|	126	1e-27	115	53	Protein of unknown function DUF567 [Medicago truncatula]	gi|157550809|gb|EX352040.1|EX352040	1233	0	646	99	GQ03110.SP6_O18 GQ031 - Xylem Scrapings (Normalized library) Picea glauca cDNA clone GQ03110_O18 3', mRNA sequence	gi|157550809|gb|EX352040.1|EX352040	1233	0	646	99
IS0011.B21.1_I15	CO203223	670	3	AT3G55770.5	192	1e-49	117	76	| Symbols: | zinc ion binding | chr3:20714778-20716094 FORWARD	estExt_fgenesh4_kg.C_LG_X0064	206	1e-53	117	82	gi|29893622|gb|AAP06876.1|	193	3e-49	117	76	putative LIM-domain protein [Oryza sativa (japonica cultivar-group)]	gi|157344102|emb|CAO69035.1|	205	3e-53	117	82	unnamed protein product [Vitis vinifera]	jgi|Phypa1_1|79552	148	3e-36	114	59	fgenesh1_pg.scaffold_80000002	emb|CAN81425.1|	205	1e-51	117	82	hypothetical protein [Vitis vinifera]	gi|157520942|gb|EX322173.1|EX322173	1291	0	651	100	GQ02818.SP6_E15 GQ028 - Cambium / phloem scrappings (Normalized library ) Picea glauca cDNA clone GQ02818_E15 3', mRNA sequence	gi|157520942|gb|EX322173.1|EX322173	1291	0	651	100
IS0011.B21.1_I16	DR448927	446	3	No significant hit						fgenesh4_kg.C_scaffold_121000002	26.6	6.9	17	64	gi|60498741|dbj|BAC19865.2|	28.9	5.4	31	38	hypothetical protein [Oryza sativa Japonica Group]	gi|147794090|emb|CAN64464.1|	27.7	4.9	32	31	hypothetical protein [Vitis vinifera]	jgi|Phypa1_1|36786	27.3	3.7	88	25	gw1.372.58.1	ref|ZP_01450389.1|	33.5	4.3	44	38	NADH:ubiquinone oxidoreductase subunit 5 (chain L)/Multisubunit Na+/H+ antiporter, MnhA subunit [alpha proteobacterium HTCC2255]	gi|157588484|gb|EX389712.1|EX389712	529	1e-149	371	92	GQ03315.B7_E09 GQ033 - Terminal leader (Normalized library) Picea glauca cDNA clone GQ03315_E09 5', mRNA sequence	gi|157588484|gb|EX389712.1|EX389712	529	1e-149	371	92
IS0011.B21.1_I18	CO203224	603	3	AT3G28390.1	91.7	3e-19	71	59	| Symbols: PGP18 | PGP18 (P-GLYCOPROTEIN 18); ATPase, coupled to transmembrane movement of substances | chr3:10630662-10635204 REVERSE	fgenesh4_pm.C_LG_VI000232	89	2e-18	71	56	gi|125581109|gb|EAZ22040.1|	96.7	4e-20	71	63	hypothetical protein OsJ_005523 [Oryza sativa (japonica cultivar-group)]	gi|157345571|emb|CAO14869.1|	96.3	2e-20	72	61	unnamed protein product [Vitis vinifera]	jgi|Phypa1_1|199955	97.1	7e-21	70	65	estExt_gwp_gw1.C_3970003	gb|EAZ22040.1|	96.7	8e-19	71	63	hypothetical protein OsJ_005523 [Oryza sativa (japonica cultivar-group)]	gi|157520333|gb|EX321564.1|EX321564	527	1e-148	298	97	GQ02817.SP6_I10 GQ028 - Cambium / phloem scrappings (Normalized library ) Picea glauca cDNA clone GQ02817_I10 3', mRNA sequence	gi|157520333|gb|EX321564.1|EX321564	527	1e-148	298	97
IS0011.B21.1_I19	CO203225	608	3	AT1G43130.1	152	1e-37	89	79	| Symbols: LCV2 | LCV2 (LIKE COV 2) | chr1:16231101-16233598 REVERSE	grail3.0003056701	162	2e-40	99	79	gi|113534448|dbj|BAF06831.1|	157	2e-38	99	77	Os01g0867900 [Oryza sativa (japonica cultivar-group)]	gi|157342800|emb|CAO65512.1|	159	2e-39	100	78	unnamed protein product [Vitis vinifera]	jgi|Phypa1_1|136174	157	6e-39	85	89	e_gw1.126.156.1	ref|NP_001044917.1|	157	4e-37	99	77	Os01g0867900 [Oryza sativa (japonica cultivar-group)] dbj|BAB89792.1| membrane protein COV-like [Oryza sativa (japonica cultivar-group)] dbj|BAF06831.1| Os01g0867900 [Oryza sativa (japonica cultivar-group)] gb|EAY76620.1| hypothetical protein OsI_004467 [Oryza sativa (indica cultivar-group)] gb|EAZ14285.1| hypothetical protein OsJ_004110 [Oryza sativa (japonica cultivar-group)]	gi|157532686|gb|EX333917.1|EX333917	1162	0	590	99	GQ02906.SP6_E15 GQ029 - Xylem scrapings - AT NITE Picea glauca cDNA clone GQ02906_E15 3', mRNA sequence	gi|157532686|gb|EX333917.1|EX333917	1162	0	590	99
IS0011.B21.1_I20	CO203226	500	3	AT1G66240.1	40.4	0.0006	63	31	| Symbols: ATX1 | ATX1; metal ion binding | chr1:24690108-24690990 REVERSE	gw1.VIII.1505.1	42.4	0.0002	60	36	gi|125602535|gb|EAZ41860.1|	40.8	0.002	63	33	hypothetical protein OsJ_025343 [Oryza sativa (japonica cultivar-group)]	gi|157335930|emb|CAO61760.1|	38.9	0.003	42	38	unnamed protein product [Vitis vinifera]	jgi|Phypa1_1|187462	42.7	0.0001	59	40	estExt_gwp_gw1.C_1060024	ref|XP_001392155.1|	54.7	2e-06	59	35	hypothetical protein An08g00370 [Aspergillus niger] emb|CAK45189.1| unnamed protein product [Aspergillus niger]	gi|28562308|gb|BX254284.1|BX254284	40.1	0.15	20	100	BX254284 Pinus pinaster differenciating xylem adult Pinus pinaster cDNA clone PP096C01, mRNA sequence	gi|50145833|gb|CO474760.1|CO474760	38.2	0.22	19	100
IS0011.B21.1_I21	CO203227	524	3	AT3G15353.1	75.9	1e-14	66	51	| Symbols: MT3 | MT3 (METALLOTHIONEIN 3) | chr3:5180832-5181332 REVERSE	eugene3.00110909	82.4	1e-16	64	56	gi|2072555|gb|AAB53811.1|	75.5	7e-14	63	55	metallothionein-like protein [Oryza sativa]	gi|7406673|emb|CAB85630.1|	83.2	1e-16	62	59	putative metallothionein-like protein [Vitis vinifera]	jgi|Phypa1_1|168808	27.7	4	60	31	estExt_fgenesh1_pg.C_1890062	gb|AAD00709.1|	112	1e-23	63	82	metallothionein-like protein [Picea abies]	gi|157592891|gb|EX394119.1|EX394119	961	0	505	99	GQ03401.B7_E18 GQ034 - Needles - Mid-season Picea glauca cDNA clone GQ03401_E18 5', mRNA sequence	gi|157592891|gb|EX394119.1|EX394119	961	0	505	99
IS0011.B21.1_I22	CO203228	311	3	AT5G37410.1	28.1	1.2	44	29	| Symbols: | binding | chr5:14853891-14855738 FORWARD	grail3.0001068602	26.9	3.2	58	27	gi|108709935|gb|ABF97730.1|	27.7	8.6	34	35	hypothetical protein LOC_Os03g42954 [Oryza sativa (japonica cultivar-group)]	gi|157335452|emb|CAO61282.1|	28.1	2.2	32	46	unnamed protein product [Vitis vinifera]	No significant hit						No significant hit						gi|157565542|gb|EX366770.1|EX366770	319	7e-86	249	91	GQ03211.SP6_H20 GQ032 - Shoot tip (Normalized library) Picea glauca cDNA clone GQ03211_H20 3', mRNA sequence	gi|157565542|gb|EX366770.1|EX366770	319	2e-86	249	91
IS0011.B21.1_I23	CO203229	615	3	AT5G22880.1	155	2e-38	82	96	| Symbols: | histone H2B, putative | chr5:7652133-7652570 REVERSE	estExt_Genewise1_v1.C_LG_X2891	152	2e-37	82	95	gi|113531557|dbj|BAF03940.1|	152	9e-37	82	93	Os01g0149600 [Oryza sativa (japonica cultivar-group)]	gi|157337358|emb|CAO21704.1|	152	3e-37	82	95	unnamed protein product [Vitis vinifera]	jgi|Phypa1_1|214250	150	7e-37	82	93	estExt_Genewise1.C_980191	emb|CAC84679.1|	157	5e-37	82	98	putative histone H4 [Pinus pinaster]	gi|157641762|gb|EX442844.1|EX442844	971	0	562	96	GQ04106.B7_K21 GQ041 - Shoot tip - Dormant (Normalized) Picea glauca cDNA clone GQ04106_K21 5', mRNA sequence	gi|157641762|gb|EX442844.1|EX442844	971	0	562	96
IS0011.B21.1_I24	CO203230	640	3	AT5G05340.1	171	4e-43	128	60	| Symbols: | peroxidase, putative | chr5:1579143-1580820 REVERSE	estExt_fgenesh4_pm.C_870009	189	2e-48	128	67	gi|77548362|gb|ABA91159.1|	190	3e-48	128	67	Peroxidase 52 precursor, putative, expressed [Oryza sativa (japonica cultivar-group)]	gi|157355447|emb|CAO48837.1|	186	2e-47	128	67	unnamed protein product [Vitis vinifera]	jgi|Phypa1_1|232626	110	7e-25	142	40	fgenesh2_pm.scaffold_112000006	emb|CAL25300.1|	257	3e-67	128	96	properoxidase [Picea abies]	gi|157508523|gb|EX309754.1|EX309754	1128	0	597	98	GQ01311.T3_O07 GQ013 - Elongating ROOTS tips - sapplings Picea glauca cDNA clone GQ01311_O07 5', mRNA sequence	gi|157508523|gb|EX309754.1|EX309754	1128	0	597	98
IS0011.B21.1_J01	CO203231	430	3	AT5G17230.2	26.9	4.5	21	52	| Symbols: PSY | PSY (PHYTOENE SYNTHASE) | chr5:5659841-5662089 REVERSE	gw1.X.5860.1	26.6	6.3	15	66	gi|51854436|gb|AAU10815.1|	28.1	8.1	41	31	putative diacylglycerol acyltransferase [Oryza sativa (japonica cultivar-group)]	No significant hit						jgi|Phypa1_1|102042	26.6	5.8	31	32	fgenesh1_pg.scaffold_526000003	No significant hit						gi|157640893|gb|EX441975.1|EX441975	500	1e-140	342	92	GQ04104.B7_F24 GQ041 - Shoot tip - Dormant (Normalized) Picea glauca cDNA clone GQ04104_F24 5', mRNA sequence	gi|157640893|gb|EX441975.1|EX441975	500	1e-140	342	92
IS0011.B21.1_J02	CO203232	594	3	AT3G18810.1	44.3	5e-05	77	33	| Symbols: | protein kinase family protein | chr3:6480707-6483599 REVERSE	eugene3.00070108	36.2	0.015	63	28	gi|41469651|gb|AAS07374.1|	41.2	0.002	79	29	hypothetical protein [Oryza sativa (japonica cultivar-group)]	gi|147821863|emb|CAN63740.1|	37.7	0.008	78	28	hypothetical protein [Vitis vinifera]	jgi|Phypa1_1|233569	37.7	0.005	75	26	estExt_fgenesh2_pg.C_890101	ref|XP_001020639.1|	56.6	8e-07	74	36	hypothetical protein TTHERM_00220670 [Tetrahymena thermophila SB210] gb|EAS00394.1| hypothetical protein TTHERM_00220670 [Tetrahymena thermophila SB210]	gi|157622095|gb|EX423177.1|EX423177	1055	0	544	99	GQ03804.B7_I21 GQ038 - Stem - Active growth Picea glauca cDNA clone GQ03804_I21 5', mRNA sequence	gi|157622095|gb|EX423177.1|EX423177	1055	0	544	99
IS0011.B21.1_J03	CO203233	602	3	AT1G23740.1	163	8e-41	178	47	| Symbols: | oxidoreductase, zinc-binding dehydrogenase family protein | chr1:8398234-8399645 REVERSE	fgenesh4_pm.C_LG_XVI000502	157	4e-39	175	48	gi|125603246|gb|EAZ42571.1|	160	2e-39	175	50	hypothetical protein OsJ_026054 [Oryza sativa (japonica cultivar-group)]	gi|157349257|emb|CAO24403.1|	191	6e-49	177	58	unnamed protein product [Vitis vinifera]	jgi|Phypa1_1|153994	194	4e-50	175	56	e_gw1.407.27.1	gb|ABP02894.1|	179	7e-44	179	54	Alcohol dehydrogenase superfamily, zinc-containing [Medicago truncatula]	gi|157593482|gb|EX394710.1|EX394710	1138	0	602	98	GQ03402.B7_O19 GQ034 - Needles - Mid-season Picea glauca cDNA clone GQ03402_O19 5', mRNA sequence	gi|157593482|gb|EX394710.1|EX394710	1138	0	602	98
IS0011.B21.1_J04	DR448928	675	3	AT1G13950.1	196	1e-50	109	85	| Symbols: EIF-5A | EIF-5A (eukaryotic translation initiation factor 5A-1); translation initiation factor | chr1:4773628-4774665 FORWARD	estExt_fgenesh4_pm.C_LG_VIII0372	207	5e-54	109	90	gi|3789948|gb|AAC67555.1|	206	6e-53	109	89	translation initiation factor 5A [Oryza sativa]	gi|157339799|emb|CAO44340.1|	207	8e-54	109	90	unnamed protein product [Vitis vinifera]	jgi|Phypa1_1|87545	191	2e-49	107	85	fgenesh1_pg.scaffold_158000101	gb|AAX92692.1|	224	2e-57	109	100	eukaryotic translation initiation factor 5A [Picea abies]	gi|157504567|gb|EX305798.1|EX305798	1302	0	657	100	GQ01301.B7_D15 GQ013 - Elongating ROOTS tips - sapplings Picea glauca cDNA clone GQ01301_D15 3', mRNA sequence	gi|157504567|gb|EX305798.1|EX305798	1302	0	657	100
IS0011.B21.1_J05	CO203234	607	3	AT1G32530.1	32	0.28	69	28	| Symbols: | zinc finger (C3HC4-type RING finger) family protein | chr1:11759646-11762366 REVERSE	fgenesh4_pg.C_LG_X000178	31.6	0.39	49	40	gi|38346294|emb|CAE04176.2|	31.2	2.2	41	29	OSJNBa0029C04.7 [Oryza sativa (japonica cultivar-group)]	gi|157350809|emb|CAO40924.1|	30	1.8	64	32	unnamed protein product [Vitis vinifera]	jgi|Phypa1_1|213479	32.7	0.16	76	32	estExt_Genewise1.C_890154	ref|XP_768228.1|	36.2	1.3	54	27	calmodulin binding protein [Giardia lamblia ATCC 50803] gb|EAA38074.1| GLP_714_26114_29632 [Giardia lamblia ATCC 50803]	gi|157575634|gb|EX376862.1|EX376862	926	0	499	98	GQ03233.B7_B10 GQ032 - Shoot tip (Normalized library) Picea glauca cDNA clone GQ03233_B10 5', mRNA sequence	gi|157575634|gb|EX376862.1|EX376862	926	0	499	98
IS0011.B21.1_J06	CO203235	663	3	AT4G08685.1	78.2	4e-15	123	38	| Symbols: SAH7 | SAH7 | chr4:5550560-5551256 FORWARD	estExt_fgenesh4_pg.C_LG_V0869	82.4	2e-16	127	37	gi|19920189|gb|AAM08621.1|AC107314_12	92.4	9e-19	128	39	Putative Pollen specific protein C13 precursor [Oryza sativa (japonica cultivar-group)]	gi|157335918|emb|CAO61748.1|	84.3	1e-16	128	37	unnamed protein product [Vitis vinifera]	jgi|Phypa1_1|164903	47.4	7e-06	76	34	estExt_fgenesh1_pg.C_790101	ref|NP_001064462.1|	92.4	2e-17	128	39	Os10g0371000 [Oryza sativa (japonica cultivar-group)] gb|AAM08621.1|AC107314_12 Putative Pollen specific protein C13 precursor [Oryza sativa (japonica cultivar-group)] gb|AAN31783.1| Putataive pollen specific protein C13 precursor [Oryza sativa (japonica cultivar-group)] gb|AAP53386.1| Pollen proteins Ole e I family protein, expressed [Oryza sativa (japonica cultivar-group)] dbj|BAF26376.1| Os10g…	gi|157609368|gb|EX410592.1|EX410592	1279	0	645	100	GQ03608.B7_C21 GQ036 - Shoot tip - Active growth Picea glauca cDNA clone GQ03608_C21 5', mRNA sequence	gi|157609368|gb|EX410592.1|EX410592	1279	0	645	100
IS0011.B21.1_J07	CO203236	473	3	AT3G15353.1	58.9	1e-09	57	47	| Symbols: MT3 | MT3 (METALLOTHIONEIN 3) | chr3:5180832-5181332 REVERSE	eugene3.00110909	67	5e-12	55	52	gi|2072555|gb|AAB53811.1|	58.9	6e-09	54	51	metallothionein-like protein [Oryza sativa]	gi|7406673|emb|CAB85630.1|	68.6	3e-12	55	56	putative metallothionein-like protein [Vitis vinifera]	jgi|Phypa1_1|183385	26.9	5.5	26	42	estExt_gwp_gw1.C_650128	gb|AAD00709.1|	90.9	2e-17	54	79	metallothionein-like protein [Picea abies]	gi|50177418|gb|CO488707.1|CO488707	769	0	412	98	GQ0256.B3_P05 GQ025: Annual flush SHOOTS diurnal cycle- trees Picea glauca cDNA clone GenomeQuebec_Id:GQ0256P05 5', mRNA sequence	gi|50177418|gb|CO488707.1|CO488707	769	0	412	98
IS0011.B21.1_J08	CO203237	559	3	AT5G64510.1	92.4	2e-19	94	43	| Symbols: | similar to ORF; able to induce HR-like lesions [Nicotiana tabacum] (GB:AAC49976.1); similar to Os01g0767600 [Oryza sativa (japonica cultivar-group)] (GB:NP_001044361.1) | chr5:25801818-25803378 FORWARD	fgenesh4_pg.C_scaffold_40000226	87	7e-18	100	40	gi|113533892|dbj|BAF06275.1|	73.6	3e-13	95	36	Os01g0767600 [Oryza sativa (japonica cultivar-group)]	gi|157355929|emb|CAO49799.1|	87	1e-17	95	46	unnamed protein product [Vitis vinifera]	jgi|Phypa1_1|127640	87.8	4e-18	95	47	e_gw1.66.196.1	ref|NP_201256.2|	92.4	1e-17	94	43	unknown protein [Arabidopsis thaliana] gb|AAO42078.1| unknown protein [Arabidopsis thaliana] gb|AAO50694.1| unknown protein [Arabidopsis thaliana]	gi|157579100|gb|EX380328.1|EX380328	950	0	503	98	GQ03301.SP6_J15 GQ033 - Terminal leader (Normalized library) Picea glauca cDNA clone GQ03301_J15 3', mRNA sequence	gi|157579100|gb|EX380328.1|EX380328	950	0	503	98
IS0011.B21.1_J09	CO203238	444	3	AT3G11810.1	30	0.59	61	36	| Symbols: | similar to unknown protein [Arabidopsis thaliana] (TAIR:AT2G03330.1); similar to conserved hypothetical protein [Medicago truncatula] (GB:ABE90086.1); similar to Os12g0257500 [Oryza sativa (japonica cultivar-group)] (GB:NP_001066512.1) | chr3:3727825-3728871 FORWARD	estExt_Genewise1_v1.C_LG_X6081	27.7	3.1	29	44	No significant hit						gi|147822420|emb|CAN68498.1|	29.3	1.6	59	33	hypothetical protein [Vitis vinifera]	jgi|Phypa1_1|64197	28.9	1.3	35	34	fgenesh1_pg.scaffold_2000074	ref|XP_001460216.1|	35	1.4	61	39	hypothetical protein [Paramecium tetraurelia] emb|CAK92819.1| unnamed protein product [Paramecium tetraurelia]	gi|157622560|gb|EX423642.1|EX423642	797	0	442	98	GQ03805.B7_N06 GQ038 - Stem - Active growth Picea glauca cDNA clone GQ03805_N06 5', mRNA sequence	gi|157622560|gb|EX423642.1|EX423642	797	0	442	98
IS0011.B21.1_J10	CO203239	477	3	AT1G31812.1	103	5e-23	85	57	| Symbols: ACBP | ACBP (ACYL-COA-BINDING PROTEIN); acyl-CoA binding | chr1:11411113-11412080 REVERSE	estExt_fgenesh4_pg.C_290324	121	2e-28	84	67	gi|38093741|gb|AAR10857.1|	123	2e-28	84	69	putative Acyl-CoA-binding protein [Oryza sativa (japonica cultivar-group)]	gi|157358824|emb|CAO66704.1|	115	2e-26	80	68	unnamed protein product [Vitis vinifera]	jgi|Phypa1_1|109682	94.4	3e-20	84	53	estExt_fgenesh1_kg.C_360005	ref|NP_001050536.1|	123	3e-27	84	69	Os03g0576600 [Oryza sativa (japonica cultivar-group)] gb|AAR10857.1| putative Acyl-CoA-binding protein [Oryza sativa (japonica cultivar-group)] gb|ABF97253.1| Acyl-CoA-binding protein, putative [Oryza sativa (japonica cultivar-group)] dbj|BAF12450.1| Os03g0576600 [Oryza sativa (japonica cultivar-group)]	gi|40776847|gb|CK441867.1|CK441867	775	0	459	96	GQ0011c.BR_H07 GQ001: Male strobili developmental sequence Picea glauca cDNA clone GenomeQuebec_Id:GQ0011cH07 5', mRNA sequence	gi|40776847|gb|CK441867.1|CK441867	775	0	459	96
IS0011.B21.1_J11	CO203240	584	3	AT4G02380.1	44.3	5e-05	102	31	| Symbols: ATLEA5, SAG21 | SAG21 (SENESCENCE-ASSOCIATED GENE 21) | chr4:1046414-1046807 REVERSE	estExt_Genewise1_v1.C_LG_II1841	49.7	1e-06	101	30	gi|113532404|dbj|BAF04787.1|	51.2	2e-06	81	41	Os01g0314800 [Oryza sativa (japonica cultivar-group)]	gi|157350098|emb|CAO40036.1|	50.1	2e-06	104	35	unnamed protein product [Vitis vinifera]	jgi|Phypa1_1|71871	36.2	0.014	56	39	fgenesh1_pg.scaffold_34000136	gb|AAF05766.1|AF192758_1	57	6e-07	99	38	indole-3-acetic acid induced protein ARG-2 homolog [Glycine max]	gi|157604443|gb|EX405667.1|EX405667	983	0	508	99	GQ03513.B7_N12 GQ035 - Needles - End of season Picea glauca cDNA clone GQ03513_N12 5', mRNA sequence	gi|157604443|gb|EX405667.1|EX405667	983	0	508	99
IS0011.B21.1_J12	CO203241	617	3	AT2G46690.1	117	5e-27	73	69	| Symbols: | auxin-responsive family protein | chr2:19187974-19188339 FORWARD	eugene3.00120284	112	1e-25	103	54	gi|113596613|dbj|BAF20487.1|	91.3	2e-18	86	53	Os06g0714300 [Oryza sativa (japonica cultivar-group)]	gi|147833400|emb|CAN64099.1|	123	2e-28	92	60	hypothetical protein [Vitis vinifera]	jgi|Phypa1_1|8913	70.1	9e-13	68	47	gw1.310.16.1	emb|CAN64099.1|	123	8e-27	92	60	hypothetical protein [Vitis vinifera]	gi|157602593|gb|EX403817.1|EX403817	854	0	463	98	GQ03508.B7_M04 GQ035 - Needles - End of season Picea glauca cDNA clone GQ03508_M04 5', mRNA sequence	gi|157602593|gb|EX403817.1|EX403817	854	0	463	98
IS0011.B21.1_J13	CO203242	580	3	AT2G33530.1	204	3e-53	141	70	| Symbols: SCPL46 | SCPL46 (serine carboxypeptidase-like 46); serine carboxypeptidase | chr2:14204942-14207612 REVERSE	fgenesh4_pg.C_LG_XII001029	209	1e-54	143	69	gi|77551170|gb|ABA93967.1|	209	4e-54	141	70	Serine carboxypeptidase family protein, expressed [Oryza sativa (japonica cultivar-group)]	gi|157343868|emb|CAO68374.1|	214	5e-56	141	71	unnamed protein product [Vitis vinifera]	jgi|Phypa1_1|111698	118	3e-27	139	45	e_gw1.2.134.1	emb|CAN81275.1|	214	2e-54	141	71	hypothetical protein [Vitis vinifera]	gi|157514928|gb|EX316159.1|EX316159	1076	0	547	99	GQ02809.SP6_K16 GQ028 - Cambium / phloem scrappings (Normalized library ) Picea glauca cDNA clone GQ02809_K16 3', mRNA sequence	gi|157514928|gb|EX316159.1|EX316159	1076	0	547	99
IS0011.B21.1_J14	DR448929	403	3	AT3G15353.1	59.7	5e-10	66	48	| Symbols: MT3 | MT3 (METALLOTHIONEIN 3) | chr3:5180832-5181332 REVERSE	eugene3.00110909	65.9	8e-12	64	50	gi|2072555|gb|AAB53811.1|	63.9	1e-10	63	49	metallothionein-like protein [Oryza sativa]	gi|7406673|emb|CAB85630.1|	53.9	5e-08	67	47	putative metallothionein-like protein [Vitis vinifera]	jgi|Phypa1_1|145371	29.6	0.59	45	35	e_gw1.227.119.1	sp|Q40854|MT3_PICGL	122	7e-27	60	86	Metallothionein-like protein EMB30 gb|AAB01564.1| metallothionein-like protein [Picea glauca]	gi|50156870|gb|CO479484.1|CO479484	674	0	383	97	GQ018M05.T24_C03 GQ018: Clean ROOTS systems - N treatments Picea glauca cDNA clone GenomeQuebec_Id:GQ018M05C03 3', mRNA sequence	gi|50156870|gb|CO479484.1|CO479484	674	0	383	97
IS0011.B21.1_J15	CO203243	553	3	AT3G52310.1	28.5	2.7	29	48	| Symbols: | ABC transporter family protein | chr3:19410356-19413839 FORWARD	eugene3.00002052	28.5	2.8	24	50	gi|113536562|dbj|BAF08945.1|	31.2	1.8	51	37	Os02g0533700 [Oryza sativa (japonica cultivar-group)]	gi|147809906|emb|CAN67104.1|	28.5	4.5	52	36	hypothetical protein [Vitis vinifera]	jgi|Phypa1_1|140062	26.9	7.5	26	61	e_gw1.162.28.1	ref|ZP_01695995.1|	36.6	0.77	35	54	hypothetical protein BcoaDRAFT_0610 [Bacillus coagulans 36D1] gb|EAY44788.1| hypothetical protein BcoaDRAFT_0610 [Bacillus coagulans 36D1]	No significant hit						gi|157555702|gb|EX356933.1|EX356933	34.2	3.8	17	100
IS0011.B21.1_J16	CO203244	630	3	AT4G30310.2	28.1	4.4	30	40	| Symbols: | ribitol kinase, putative | chr4:14831919-14835098 FORWARD	gw1.XVIII.2866.1	28.9	2.7	30	36	gi|51090569|dbj|BAD36021.1|	31.2	2.3	37	40	hypothetical protein [Oryza sativa Japonica Group]	gi|147816423|emb|CAN70765.1|	28.5	5.7	16	56	hypothetical protein [Vitis vinifera]	jgi|Phypa1_1|137303	28.1	4.2	42	38	e_gw1.136.92.1	ref|YP_723565.1|	35	3	73	30	hypothetical protein Tery_4083 [Trichodesmium erythraeum IMS101] gb|ABG53092.1| hypothetical protein Tery_4083 [Trichodesmium erythraeum IMS101]	gi|157542466|gb|EX343697.1|EX343697	569	1e-161	295	99	GQ03101.SP6_L21 GQ031 - Xylem Scrapings (Normalized library) Picea glauca cDNA clone GQ03101_L21 3', mRNA sequence	gi|157542466|gb|EX343697.1|EX343697	569	1e-161	295	99
IS0011.B21.1_J17	CO203245	654	3	AT5G10980.1	201	2e-52	102	100	| Symbols: | histone H3 | chr5:3472592-3473350 REVERSE	estExt_Genewise1_v1.C_LG_VII3878	201	2e-52	102	100	gi|3885890|gb|AAC78105.1|	201	1e-51	102	100	histone H3 [Oryza sativa]	gi|30315015|gb|AAP30739.1|	201	4e-52	102	100	histone H3.3 [Vitis vinifera]	jgi|Phypa1_1|201641	201	2e-52	102	100	estExt_Genewise1.C_30440	ref|NP_001078516.1|	201	2e-65	102	100	histone H3.2 [Arabidopsis thaliana]	gi|157506486|gb|EX307717.1|EX307717	1229	0	636	99	GQ01305.T3_P06 GQ013 - Elongating ROOTS tips - sapplings Picea glauca cDNA clone GQ01305_P06 5', mRNA sequence	gi|157506486|gb|EX307717.1|EX307717	1229	0	636	99
IS0011.B21.1_J18	CO203246	588	3	AT4G22830.1	160	4e-40	91	76	| Symbols: | similar to hypothetical protein sll0608 [Synechocystis sp. PCC 6803] (GB:NP_442291.1); similar to Os04g0379400 [Oryza sativa (japonica cultivar-group)] (GB:NP_001052589.1); similar to OSJNBb0089B03.1 [Oryza sativa (japonica cultivar-group)] (GB:CAE03987.1) | chr4:11990307-11991336 REVERSE	grail3.0008058501	166	1e-41	96	76	gi|113564160|dbj|BAF14503.1|	163	3e-40	101	68	Os04g0379400 [Oryza sativa (japonica cultivar-group)]	gi|147797656|emb|CAN72084.1|	29.6	2.3	50	24	hypothetical protein [Vitis vinifera]	jgi|Phypa1_1|166600	169	1e-42	100	76	estExt_fgenesh1_pg.C_1200015	ref|NP_001052589.1|	163	5e-39	101	68	Os04g0379400 [Oryza sativa (japonica cultivar-group)] dbj|BAF14503.1| Os04g0379400 [Oryza sativa (japonica cultivar-group)]	gi|157592199|gb|EX393427.1|EX393427	975	0	500	99	GQ03325.B7_G08 GQ033 - Terminal leader (Normalized library) Picea glauca cDNA clone GQ03325_G08 5', mRNA sequence	gi|157592199|gb|EX393427.1|EX393427	975	0	500	99
IS0011.B21.1_J19	CO203247	602	3	AT5G01800.1	88.2	3e-18	64	54	| Symbols: | saposin B domain-containing protein | chr5:307419-308643 FORWARD	estExt_fgenesh4_pg.C_LG_XVI1246	79.3	2e-15	76	39	gi|77548365|gb|ABA91162.1|	80.9	2e-15	69	43	Saposin-like type B, region 1 family protein, expressed [Oryza sativa (japonica cultivar-group)]	gi|157355454|emb|CAO48844.1|	82.8	2e-16	67	46	unnamed protein product [Vitis vinifera]	jgi|Phypa1_1|18127	69.7	1e-12	61	49	gw1.68.142.1	ref|NP_195800.1|	88.2	3e-16	64	54	saposin B domain-containing protein [Arabidopsis thaliana] emb|CAB82750.1| putative protein [Arabidopsis thaliana] gb|AAL08276.1| AT5g01800/T20L15_70 [Arabidopsis thaliana] gb|AAL87364.1| AT5g01800/T20L15_70 [Arabidopsis thaliana]	gi|157520335|gb|EX321566.1|EX321566	1108	0	592	98	GQ02817.SP6_I12 GQ028 - Cambium / phloem scrappings (Normalized library ) Picea glauca cDNA clone GQ02817_I12 3', mRNA sequence	gi|157520335|gb|EX321566.1|EX321566	1108	0	592	98
IS0011.B21.1_J22	CO203248	692	3	AT2G42690.1	153	1e-37	116	58	| Symbols: | lipase, putative | chr2:17783433-17784759 REVERSE	fgenesh4_pm.C_LG_III000281	166	1e-41	124	62	gi|113533572|dbj|BAF05955.1|	139	7e-33	123	53	Os01g0710700 [Oryza sativa (japonica cultivar-group)]	gi|157344504|emb|CAO69887.1|	153	2e-37	113	60	unnamed protein product [Vitis vinifera]	jgi|Phypa1_1|2928	91.7	4e-19	127	38	gw1.294.13.1	gb|AAD01804.1|	163	7e-39	122	63	lipase [Dianthus caryophyllus]	gi|83388746|gb|DV982724.1|DV982724	1296	0	665	99	GQ0192.TB_H17 GQ019: Clean ROOTS systems - P treatments Picea glauca cDNA clone GenomeQuebec_Id:GQ0192_H17 3', mRNA sequence	gi|83388746|gb|DV982724.1|DV982724	1296	0	665	99
IS0011.B21.1_J23	CO203249	630	3	AT4G29720.1	161	3e-40	172	47	| Symbols: ATPAO5 | ATPAO5 (POLYAMINE OXIDASE 5); amine oxidase | chr4:14553462-14555063 REVERSE	eugene3.00061049	172	1e-43	167	55	gi|113533569|dbj|BAF05952.1|	138	1e-32	160	48	Os01g0710200 [Oryza sativa (japonica cultivar-group)]	gi|157342644|emb|CAO65356.1|	152	3e-37	160	49	unnamed protein product [Vitis vinifera]	jgi|Phypa1_1|208738	68.9	2e-12	130	36	estExt_Genewise1.C_480072	gb|ABN08767.1|	166	9e-40	159	54	Amine oxidase [Medicago truncatula]	gi|50176877|gb|CO488510.1|CO488510	1130	0	578	99	GQ0255.B3_P09 GQ025: Annual flush SHOOTS diurnal cycle- trees Picea glauca cDNA clone GenomeQuebec_Id:GQ0255P09 5', mRNA sequence	gi|50176877|gb|CO488510.1|CO488510	1130	0	578	99
IS0011.B21.1_K03	CO203250	648	3	AT5G09510.1	237	5e-63	128	89	| Symbols: | 40S ribosomal protein S15 (RPS15D) | chr5:2955699-2956555 REVERSE	estExt_fgenesh4_kg.C_LG_X0019	245	1e-65	128	94	gi|28209509|gb|AAO37527.1|	241	1e-63	128	91	putative ribosomal protein S15 [Oryza sativa (japonica cultivar-group)]	gi|157336613|emb|CAO71298.1|	249	1e-66	128	96	unnamed protein product [Vitis vinifera]	jgi|Phypa1_1|131980	248	3e-66	128	94	e_gw1.91.117.1	sp|O65059|RS15_PICMA	257	4e-67	128	100	40S ribosomal protein S15 gb|AAC32121.1| probable 40S ribosomal protein S15 [Picea mariana]	gi|83383326|gb|DV977304.1|DV977304	1217	0	630	99	GQ0067.B3_H18 GQ006: Cambium and phloem from mature trees Picea glauca cDNA clone GenomeQuebec_Id:GQ0067_H18 5', mRNA sequence	gi|83383326|gb|DV977304.1|DV977304	1217	0	630	99
IS0011.B21.1_K04	CO203251	640	3	AT3G16640.1	169	2e-42	112	70	| Symbols: TCTP | TCTP (TRANSLATIONALLY CONTROLLED TUMOR PROTEIN) | chr3:5669715-5670735 REVERSE	estExt_Genewise1_v1.C_LG_X3955	179	1e-45	112	75	gi|77552402|gb|ABA95199.1|	191	1e-48	112	80	Translationally-controlled tumor protein, putative, expressed [Oryza sativa (japonica cultivar-group)]	gi|157336275|emb|CAO70960.1|	189	3e-48	112	80	unnamed protein product [Vitis vinifera]	jgi|Phypa1_1|71619	171	3e-43	112	72	fgenesh1_pg.scaffold_33000130	sp|Q9ZRX0|TCTP_PSEMZ	208	2e-52	112	92	Translationally-controlled tumor protein homolog (TCTP) emb|CAA10048.1| TCTP-like protein [Pseudotsuga menziesii]	gi|157622381|gb|EX423463.1|EX423463	1189	0	621	98	GQ03805.B7_F06 GQ038 - Stem - Active growth Picea glauca cDNA clone GQ03805_F06 5', mRNA sequence	gi|157622381|gb|EX423463.1|EX423463	1189	0	621	98
IS0011.B21.1_K05	CO203252	661	3	AT1G68490.1	43.5	0.0001	46	56	| Symbols: | similar to unknown protein [Arabidopsis thaliana] (TAIR:AT1G13390.2); similar to hypothetical protein [Cleome spinosa] (GB:ABD96883.1) | chr1:25697589-25698609 FORWARD	estExt_fgenesh4_pg.C_LG_VIII1075	46.2	2e-05	43	58	gi|31432381|gb|AAP54018.1|	31.6	1.9	51	37	retrotransposon protein, putative, Ty1-copia subclass [Oryza sativa (japonica cultivar-group)]	gi|157338792|emb|CAO42143.1|	49.3	3e-06	46	54	unnamed protein product [Vitis vinifera]	jgi|Phypa1_1|65717	35	0.037	51	37	fgenesh1_pg.scaffold_7000185	gb|ABE78755.1|	46.6	0.001	63	47	hypothetical protein MtrDRAFT_AC147741g18v2 [Medicago truncatula]	gi|157607202|gb|EX408426.1|EX408426	1243	0	643	99	GQ03602.B7_F12 GQ036 - Shoot tip - Active growth Picea glauca cDNA clone GQ03602_F12 5', mRNA sequence	gi|157607202|gb|EX408426.1|EX408426	1243	0	643	99
IS0011.B21.1_K06	CO203253	608	3	AT5G65170.1	64.7	4e-11	82	48	| Symbols: | VQ motif-containing protein | chr5:26058444-26059532 FORWARD	eugene3.00060073	61.2	5e-10	44	70	gi|49389113|dbj|BAD26392.1|	66.6	5e-11	124	37	hypothetical protein [Oryza sativa Japonica Group]	gi|157328464|emb|CAO21164.1|	60.8	1e-09	127	37	unnamed protein product [Vitis vinifera]	jgi|Phypa1_1|167584	48.5	3e-06	61	47	estExt_fgenesh1_pg.C_1520013	gb|EAZ08851.1|	66.6	9e-10	124	37	hypothetical protein OsI_030083 [Oryza sativa (indica cultivar-group)]	gi|67555159|gb|DR095804.1|DR095804	555	1e-156	424	91	STRR1_23_E12.g1_A033 Stem Response Resistant Pinus taeda cDNA clone STRR1_23_E12_A033 5', mRNA sequence	gi|157536559|gb|EX337790.1|EX337790	46.1	0.001	51	86
IS0011.B21.1_K07	CO203254	655	3	AT2G22795.1	36.2	0.017	83	33	| Symbols: | similar to unknown protein [Arabidopsis thaliana] (TAIR:AT4G37820.1); similar to hypothetical protein B14911_03489 [Bacillus sp. NRRL B-14911] (GB:ZP_01168655.1) | chr2:9704460-9706664 REVERSE	fgenesh4_pg.C_LG_IX000417	32.7	0.2	96	28	gi|32489862|emb|CAE04029.1|	35.8	0.1	75	32	OSJNBb0068N06.5 [Oryza sativa (japonica cultivar-group)]	gi|147854261|emb|CAN81310.1|	30.4	1.6	60	41	hypothetical protein [Vitis vinifera]	jgi|Phypa1_1|171567	32	0.31	86	29	estExt_fgenesh1_pg.C_3000010	emb|CAI59824.1|	42.7	0.016	88	32	MIDAS-containing protein midasin [Nyctotherus ovalis]	gi|157532053|gb|EX333284.1|EX333284	1255	0	637	99	GQ02905.SP6_F19 GQ029 - Xylem scrapings - AT NITE Picea glauca cDNA clone GQ02905_F19 3', mRNA sequence	gi|157532053|gb|EX333284.1|EX333284	1255	0	637	99
IS0011.B21.1_K08	CO203255	605	3	AT1G20080.1	105	2e-23	73	64	| Symbols: | C2 domain-containing protein | chr1:6962227-6964903 FORWARD	estExt_fgenesh4_pg.C_LG_IX0330	108	2e-24	72	70	gi|125581961|gb|EAZ22892.1|	112	1e-24	73	65	hypothetical protein OsJ_006375 [Oryza sativa (japonica cultivar-group)]	gi|157335131|emb|CAO60961.1|	117	1e-26	74	74	unnamed protein product [Vitis vinifera]	jgi|Phypa1_1|59260	89.7	1e-18	74	62	fgenesh1_pm.scaffold_156000008	emb|CAN71066.1|	115	1e-24	74	74	hypothetical protein [Vitis vinifera]	gi|157514974|gb|EX316205.1|EX316205	1162	0	586	100	GQ02809.SP6_M19 GQ028 - Cambium / phloem scrappings (Normalized library ) Picea glauca cDNA clone GQ02809_M19 3', mRNA sequence	gi|157514974|gb|EX316205.1|EX316205	1162	0	586	100
IS0011.B21.1_K09	CO203256	648	3	AT2G30080.1	30	1.2	32	43	| Symbols: ZIP6 | ZIP6 (ZINC TRANSPORTER 6 PRECURSOR); cation transporter | chr2:12845807-12847189 REVERSE	gw1.VIII.2014.1	28.1	4.9	31	41	gi|27552550|gb|AAO19373.1|	32.3	1.1	41	39	hypothetical protein [Oryza sativa (japonica cultivar-group)]	gi|147776526|emb|CAN74017.1|	32	0.54	42	40	hypothetical protein [Vitis vinifera]	jgi|Phypa1_1|141351	27.3	7.6	16	62	e_gw1.177.55.1	No significant hit						gi|157509873|gb|EX311106.1|EX311106	924	0	524	97	GQ02801.SP6_O22 GQ028 - Cambium / phloem scrappings (Normalized library ) Picea glauca cDNA clone GQ02801_O22 3', mRNA sequence	gi|157509873|gb|EX311106.1|EX311106	924	0	524	97
IS0011.B21.1_K10	CO203257	541	3	AT5G12030.1	62.8	1e-10	60	55	| Symbols: HSP17.6, AT-HSP17.6A | AT-HSP17.6A (Arabidopsis thaliana heat shock protein 17.6A) | chr5:3884215-3884685 REVERSE	estExt_fgenesh4_pm.C_LG_VI0650	67.4	5e-12	60	60	gi|75911506|gb|ABA29610.1|	57.4	2e-08	62	51	class II small heat shock protein [Oryza sativa (japonica cultivar-group)]	gi|157339312|emb|CAO43853.1|	67	1e-11	60	60	unnamed protein product [Vitis vinifera]	jgi|Phypa1_1|141732	67.4	5e-12	60	56	e_gw1.182.33.1	gb|AAB01561.1|	92	1e-17	60	80	heat shock protein 17.0 [Picea glauca]	gi|157525596|gb|EX326827.1|EX326827	952	0	528	98	GQ02825.SP6_N09 GQ028 - Cambium / phloem scrappings (Normalized library ) Picea glauca cDNA clone GQ02825_N09 3', mRNA sequence	gi|157525596|gb|EX326827.1|EX326827	952	0	528	98
IS0011.B21.1_K11	CO203258	631	3	AT5G13490.2	273	6e-74	175	77	| Symbols: AAC2 | AAC2 (ADP/ATP CARRIER 2); binding | chr5:4336037-4337382 FORWARD	gw1.VII.539.1	271	3e-73	174	76	gi|119395234|gb|ABL74578.1|	275	9e-74	174	75	ATP/ADP translocator [Oryza sativa (japonica cultivar-group)]	gi|147863982|emb|CAN81107.1|	272	2e-73	174	75	hypothetical protein [Vitis vinifera]	jgi|Phypa1_1|154659	280	5e-76	177	78	e_gw1.434.15.1	ref|XP_750288.1|	306	4e-82	176	85	mitochondrial ADP,ATP carrier protein (Ant), putative [Aspergillus fumigatus Af293] gb|EAL88250.1| mitochondrial ADP,ATP carrier protein (Ant), putative [Aspergillus fumigatus Af293]	gi|49444604|gb|CO363287.1|CO363287	176	1e-42	221	85	RTK1_8_F11.g1_A029 Roots minus potassium Pinus taeda cDNA clone RTK1_8_F11_A029 5', mRNA sequence	gi|157506900|gb|EX308131.1|EX308131	167	5e-40	220	84
IS0011.B21.1_K12	CO203259	574	3	AT3G21240.1	132	1e-31	105	66	| Symbols: AT4CL2, 4CL2 | 4CL2 (4-coumarate:CoA ligase 2); 4-coumarate-CoA ligase | chr3:7454503-7457320 REVERSE	gw1.XVIII.2818.1	132	1e-31	106	64	gi|113537350|dbj|BAF09733.1|	134	2e-31	106	65	Os02g0697400 [Oryza sativa (japonica cultivar-group)]	gi|157352222|emb|CAO43250.1|	130	9e-31	105	62	unnamed protein product [Vitis vinifera]	jgi|Phypa1_1|89614	129	1e-30	104	61	fgenesh1_pg.scaffold_185000045	sp|P41636|4CL_PINTA	170	5e-41	105	82	4-coumarate--CoA ligase (4CL) (4-coumaroyl-CoA synthase) gb|AAA92668.1| 4-coumarate-CoA ligase enzyme	gi|157610370|gb|EX411594.1|EX411594	1047	0	553	98	GQ03610.B7_P11 GQ036 - Shoot tip - Active growth Picea glauca cDNA clone GQ03610_P11 5', mRNA sequence	gi|157610370|gb|EX411594.1|EX411594	1047	0	553	98
IS0011.B21.1_K14	CO203260	673	3	AT3G53580.1	153	8e-38	118	63	| Symbols: | diaminopimelate epimerase family protein | chr3:19875762-19877885 FORWARD	estExt_Genewise1_v1.C_LG_VI1708	147	4e-36	114	63	gi|77556798|gb|ABA99594.1|	157	2e-38	116	64	Diaminopimelate epimerase, putative, expressed [Oryza sativa (japonica cultivar-group)]	gi|157347466|emb|CAO18103.1|	144	1e-34	114	61	unnamed protein product [Vitis vinifera]	jgi|Phypa1_1|91684	30.4	0.94	65	26	fgenesh1_pg.scaffold_213000053	gb|EAY83558.1|	157	4e-37	116	64	hypothetical protein OsI_037517 [Oryza sativa (indica cultivar-group)]	gi|157584715|gb|EX385943.1|EX385943	1217	0	655	98	GQ03309.SP6_A08 GQ033 - Terminal leader (Normalized library) Picea glauca cDNA clone GQ03309_A08 3', mRNA sequence	gi|157584715|gb|EX385943.1|EX385943	1217	0	655	98
IS0011.B21.1_K15	CO203261	693	3	AT3G23810.1	166	9e-42	87	86	| Symbols: SAHH2 | SAHH2 (S-ADENOSYL-L-HOMOCYSTEINE (SAH) HYDROLASE 2); adenosylhomocysteinase | chr3:8588020-8589678 REVERSE	estExt_Genewise1_v1.C_LG_I3343	169	2e-42	87	89	gi|29367605|gb|AAO72664.1|	165	9e-41	87	88	wheat adenosylhomocysteinase-like protein [Oryza sativa (japonica cultivar-group)]	gi|157342079|emb|CAO64192.1|	167	9e-42	87	89	unnamed protein product [Vitis vinifera]	jgi|Phypa1_1|176956	170	8e-43	87	91	estExt_gwp_gw1.C_200164	gb|AAO89237.1|	173	9e-42	87	94	adenosylhomocysteinase [Medicago truncatula] gb|ABE90446.1| S-adenosyl-L-homocysteine hydrolase [Medicago truncatula]	gi|83378883|gb|DV972861.1|DV972861	1088	0	603	98	GQ00411.TB_C05 GQ004: Non-lignified secondary xylem from mature trees Picea glauca cDNA clone GenomeQuebec_Id:GQ00411_C05 3', mRNA sequence	gi|83378883|gb|DV972861.1|DV972861	1088	0	603	98
IS0011.B21.1_K16	CO203262	676	3	AT5G08480.2	46.6	1e-05	135	31	| Symbols: | VQ motif-containing protein | chr5:2744487-2745008 FORWARD	grail3.0013049901	60.1	1e-09	124	37	gi|32487350|emb|CAE03172.1|	38.1	0.021	79	34	OSJNBa0070O11.3 [Oryza sativa (japonica cultivar-group)]	gi|147768317|emb|CAN78123.1|	43.1	0.0003	60	41	hypothetical protein [Vitis vinifera]	jgi|Phypa1_1|85797	41.2	0.0005	134	31	fgenesh1_pg.scaffold_138000069	ref|NP_178160.1|	54.7	4e-06	130	33	VQ motif-containing protein [Arabidopsis thaliana] gb|AAF27124.1|AC018849_12 unknown protein; 73942-74475 [Arabidopsis thaliana] gb|AAR24209.1| At1g80450 [Arabidopsis thaliana] gb|AAT06433.1| At1g80450 [Arabidopsis thaliana]	gi|157555880|gb|EX357111.1|EX357111	1289	0	658	99	GQ03121.B7_N08 GQ031 - Xylem Scrapings (Normalized library) Picea glauca cDNA clone GQ03121_N08 5', mRNA sequence	gi|157555880|gb|EX357111.1|EX357111	1289	0	658	99
IS0011.B21.1_K17	CO203263	678	3	AT1G73880.1	130	9e-31	138	46	| Symbols: | UDP-glucoronosyl/UDP-glucosyl transferase family protein | chr1:27788804-27790225 FORWARD	eugene3.00101302	133	1e-31	141	47	gi|32488920|emb|CAE04501.1|	117	2e-26	132	44	OSJNBb0059K02.11 [Oryza sativa (japonica cultivar-group)]	gi|157343437|emb|CAO67943.1|	130	1e-30	148	43	unnamed protein product [Vitis vinifera]	jgi|Phypa1_1|162654	112	1e-25	137	44	estExt_fgenesh1_pg.C_450169	gb|AAM12962.1|	130	8e-29	138	46	putative glucosyltransferase [Arabidopsis thaliana] gb|AAP31940.1| At1g73880 [Arabidopsis thaliana]	gi|50158127|gb|CO480086.1|CO480086	912	0	492	98	GQ018M11.T24_C04 GQ018: Clean ROOTS systems - N treatments Picea glauca cDNA clone GenomeQuebec_Id:GQ018M11C04 3', mRNA sequence	gi|50158127|gb|CO480086.1|CO480086	912	0	492	98
IS0011.B21.1_K18	CO203264	606	3	AT4G31750.1	167	4e-42	100	81	| Symbols: | protein phosphatase 2C, putative / PP2C, putative | chr4:15364663-15367213 REVERSE	eugene3.00061984	167	6e-42	100	81	gi|38345197|emb|CAE02890.2|	165	7e-41	103	76	OSJNBa0015K02.7 [Oryza sativa (japonica cultivar-group)]	gi|157327253|emb|CAO14548.1|	167	7e-42	100	81	unnamed protein product [Vitis vinifera]	jgi|Phypa1_1|92442	169	1e-42	101	80	fgenesh1_pg.scaffold_225000022	emb|CAN67174.1|	167	4e-40	100	81	hypothetical protein [Vitis vinifera]	gi|83398679|gb|DV992656.1|DV992656	1158	0	588	99	GQ0256.B7_P09 GQ025: Annual flush SHOOTS diurnal cycle- trees Picea glauca cDNA clone GenomeQuebec_Id:GQ0256_P09 3', mRNA sequence	gi|83398679|gb|DV992656.1|DV992656	1158	0	588	99
IS0011.B21.1_K19	CO203265	545	3	AT2G21490.1	37	0.007	24	62	| Symbols: LEA | dehydrin family protein | chr2:9213289-9214120 REVERSE	eugene3.14320001	38.1	0.003	41	48	gi|2913893|dbj|BAA24979.1|	35	0.12	50	40	LIP5 [Oryza sativa (japonica cultivar-group)]	gi|157340775|emb|CAO47580.1|	34.3	0.08	42	42	unnamed protein product [Vitis vinifera]	jgi|Phypa1_1|173172	37.7	0.004	32	53	estExt_fgenesh1_pg.C_4210010	gb|AAX92688.1|	86.3	8e-16	42	95	dehydrin 2 [Picea abies]	gi|157602597|gb|EX403821.1|EX403821	831	0	423	99	GQ03508.B7_M08 GQ035 - Needles - End of season Picea glauca cDNA clone GQ03508_M08 5', mRNA sequence	gi|157602597|gb|EX403821.1|EX403821	831	0	423	99
IS0011.B21.1_K20	CO203266	589	3	AT5G50460.1	97.4	5e-21	68	72	| Symbols: | protein transport protein SEC61 gamma subunit, putative | chr5:20569394-20569735 REVERSE	gw1.I.3107.1	97.1	7e-21	68	72	gi|113596282|dbj|BAF20156.1|	101	2e-21	69	75	Os06g0653900 [Oryza sativa (japonica cultivar-group)]	gi|157341116|emb|CAO49023.1|	97.1	1e-20	68	72	unnamed protein product [Vitis vinifera]	jgi|Phypa1_1|187710	103	7e-23	69	75	estExt_gwp_gw1.C_1090062	ref|NP_001058242.1|	101	3e-20	69	75	Os06g0653900 [Oryza sativa (japonica cultivar-group)] dbj|BAD37419.1| putative transport protein SEC61 [Oryza sativa (japonica cultivar-group)] dbj|BAD37541.1| putative transport protein SEC61 [Oryza sativa (japonica cultivar-group)] dbj|BAF20156.1| Os06g0653900 [Oryza sativa (japonica cultivar-group)] gb|EAZ01925.1| hypothetical protein OsI_023157 [Oryza sativa (indica cultivar-group)]	gi|83397192|gb|DV991169.1|DV991169	1074	0	570	98	GQ0255.B3_O07 GQ025: Annual flush SHOOTS diurnal cycle- trees Picea glauca cDNA clone GenomeQuebec_Id:GQ0255_O07 5', mRNA sequence	gi|83397192|gb|DV991169.1|DV991169	1074	0	570	98
IS0011.B21.1_K21	CO203267	616	3	AT5G56030.1	223	5e-59	136	81	| Symbols: ERD8, HSP81-2 | HSP81-2 (EARLY-RESPONSIVE TO DEHYDRATION 8); ATP binding | chr5:22704149-22706659 FORWARD	eugene3.00013054	222	2e-58	137	83	gi|113631733|dbj|BAF25414.1|	211	9e-55	136	80	Os09g0482100 [Oryza sativa (japonica cultivar-group)]	gi|157330268|emb|CAO45000.1|	224	4e-59	137	83	unnamed protein product [Vitis vinifera]	jgi|Phypa1_1|108065	210	6e-55	136	77	estExt_fgenesh1_pm.C_2200009	gb|AAN31859.1|	225	1e-57	136	82	putative heat shock protein 81-2 (HSP81-2) [Arabidopsis thaliana]	gi|40761830|gb|CK434798.1|CK434798	973	0	491	100	GQ0063.TB_E11 GQ006: Cambium and phloem from mature trees Picea glauca cDNA clone GenomeQuebec_Id:GQ0063E11 3', mRNA sequence	gi|40761830|gb|CK434798.1|CK434798	973	0	491	100
IS0011.B21.1_K23	CO203268	759	3	AT3G03060.1	56.2	2e-08	30	86	| Symbols: | ATPase | chr3:692195-695431 FORWARD	gw1.VII.3576.1	57.4	1e-08	30	83	gi|125583347|gb|EAZ24278.1|	52.8	1e-06	30	80	hypothetical protein OsJ_007761 [Oryza sativa (japonica cultivar-group)]	gi|157341634|emb|CAO62189.1|	56.6	3e-08	31	80	unnamed protein product [Vitis vinifera]	jgi|Phypa1_1|214849	48.5	4e-06	32	71	estExt_Genewise1.C_1060106	emb|CAN78021.1|	56.6	1e-06	31	80	hypothetical protein [Vitis vinifera]	gi|157522302|gb|EX323533.1|EX323533	1148	0	626	98	GQ02820.SP6_B10 GQ028 - Cambium / phloem scrappings (Normalized library ) Picea glauca cDNA clone GQ02820_B10 3', mRNA sequence	gi|157522302|gb|EX323533.1|EX323533	1148	0	626	98
IS0011.B21.1_K24	CO203269	611	3	AT1G72700.1	27.3	7.1	37	32	| Symbols: | haloacid dehalogenase-like hydrolase family protein | chr1:27370572-27375153 FORWARD	grail3.0002003502	28.5	3.4	37	29	No significant hit						gi|157357289|emb|CAO63797.1|	28.1	7.1	48	39	unnamed protein product [Vitis vinifera]	jgi|Phypa1_1|73316	28.9	2.4	50	36	fgenesh1_pg.scaffold_41000080	gb|ABC86567.1|	38.1	0.34	33	45	homeodomain-leucine zipper transcription factor TaHDZipI-2 [Triticum aestivum]	gi|157609388|gb|EX410612.1|EX410612	1116	0	571	99	GQ03608.B7_D20 GQ036 - Shoot tip - Active growth Picea glauca cDNA clone GQ03608_D20 5', mRNA sequence	gi|157609388|gb|EX410612.1|EX410612	1116	0	571	99
IS0011.B21.1_L01	CO203270	540	3	AT1G72700.1	27.3	5.7	37	32	| Symbols: | haloacid dehalogenase-like hydrolase family protein | chr1:27370572-27375153 FORWARD	grail3.0002003502	28.5	2.7	37	29	No significant hit						gi|157357289|emb|CAO63797.1|	28.1	5.6	48	39	unnamed protein product [Vitis vinifera]	jgi|Phypa1_1|73316	28.9	1.9	50	36	fgenesh1_pg.scaffold_41000080	gb|ABC86567.1|	38.1	0.24	33	45	homeodomain-leucine zipper transcription factor TaHDZipI-2 [Triticum aestivum]	gi|157614030|gb|EX415112.1|EX415112	1027	0	522	99	GQ03701.B7_I14 GQ037 - Shoot tip - Dormant Picea glauca cDNA clone GQ03701_I14 5', mRNA sequence	gi|157614030|gb|EX415112.1|EX415112	1027	0	522	99
IS0011.B21.1_L02	CO203271	552	3	AT3G61110.1	146	7e-36	86	80	| Symbols: ARS27A | ARS27A (ARABIDOPSIS RIBOSOMAL PROTEIN S27); structural constituent of ribosome | chr3:22622685-22623607 FORWARD	estExt_fgenesh4_pg.C_LG_I0594	143	8e-35	86	79	gi|113536378|dbj|BAF08761.1|	146	4e-35	86	82	Os02g0478700 [Oryza sativa (japonica cultivar-group)]	gi|147771740|emb|CAN78160.1|	146	1e-35	86	81	hypothetical protein [Vitis vinifera]	jgi|Phypa1_1|59405	148	2e-36	86	82	fgenesh1_pm.scaffold_165000005	emb|CAN78160.1|	146	5e-34	86	81	hypothetical protein [Vitis vinifera]	gi|157506727|gb|EX307958.1|EX307958	1051	0	534	99	GQ01306.T3_K23 GQ013 - Elongating ROOTS tips - sapplings Picea glauca cDNA clone GQ01306_K23 5', mRNA sequence	gi|157506727|gb|EX307958.1|EX307958	1051	0	534	99
IS0011.B21.1_L03	CO203272	583	3	AT3G04260.1	30	1	51	33	| Symbols: PTAC3 | PTAC3 (PLASTID TRANSCRIPTIONALLY ACTIVE3); DNA binding | chr3:1123238-1127522 REVERSE	fgenesh4_pg.C_scaffold_123000017	33.1	0.12	105	26	gi|125570211|gb|EAZ11726.1|	32.7	0.68	67	31	hypothetical protein OsJ_001551 [Oryza sativa (japonica cultivar-group)]	gi|147775766|emb|CAN64798.1|	32.7	0.26	114	22	hypothetical protein [Vitis vinifera]	jgi|Phypa1_1|232610	41.6	0.0003	68	32	fgenesh2_pm.scaffold_111000001	ref|NP_572641.1|	39.3	0.14	107	22	CG15295-PA [Drosophila melanogaster] gb|AAF46609.1| CG15295-PA [Drosophila melanogaster]	gi|157585403|gb|EX386631.1|EX386631	535	1e-150	270	100	GQ03310.B7_O13 GQ033 - Terminal leader (Normalized library) Picea glauca cDNA clone GQ03310_O13 5', mRNA sequence	gi|157585403|gb|EX386631.1|EX386631	535	1e-151	270	100
IS0011.B21.1_L04	DR448930	490	3	AT3G15353.1	57.4	4e-09	66	45	| Symbols: MT3 | MT3 (METALLOTHIONEIN 3) | chr3:5180832-5181332 REVERSE	eugene3.00110909	64.3	4e-11	64	46	gi|2072555|gb|AAB53811.1|	57.8	1e-08	64	45	metallothionein-like protein [Oryza sativa]	gi|7406673|emb|CAB85630.1|	51.6	4e-07	66	43	putative metallothionein-like protein [Vitis vinifera]	jgi|Phypa1_1|122389	30.8	0.41	53	32	e_gw1.39.82.1	sp|Q40854|MT3_PICGL	115	7e-25	61	83	Metallothionein-like protein EMB30 gb|AAB01564.1| metallothionein-like protein [Picea glauca]	gi|157628995|gb|EX430077.1|EX430077	900	0	470	99	GQ03904.B7_C18 GQ039 - Stem - Dormant Picea glauca cDNA clone GQ03904_C18 5', mRNA sequence	gi|157628995|gb|EX430077.1|EX430077	900	0	470	99
IS0011.B21.1_L07	CO203273	549	3	AT4G30150.1	27.3	5.9	25	48	| Symbols: | similar to Os03g0203100 [Oryza sativa (japonica cultivar-group)] (GB:NP_001049305.1) | chr4:14742458-14749770 FORWARD	fgenesh4_pg.C_LG_XII000289	26.9	8.1	43	37	No significant hit						No significant hit						jgi|Phypa1_1|75058	26.9	7.4	33	39	fgenesh1_pg.scaffold_51000029	No significant hit						gi|83386851|gb|DV980829.1|DV980829	955	0	482	100	GQ0163.TB_L24 GQ016: Primary, secondary SHOOT -N fertil. Treatments Picea glauca cDNA clone GenomeQuebec_Id:GQ0163_L24 3', mRNA sequence	gi|83386851|gb|DV980829.1|DV980829	955	0	482	100
IS0011.B21.1_L08	CO203274	553	3	AT3G08770.1	75.5	2e-14	96	43	| Symbols: LTP6 | LTP6 (Lipid transfer protein 6); lipid binding | chr3:2664355-2664790 REVERSE	grail3.0076005701	84	6e-17	96	45	gi|77548426|gb|ABA91223.1|	83.6	3e-16	96	48	Nonspecific lipid-transfer protein precursor, putative, expressed [Oryza sativa (japonica cultivar-group)]	gi|28194086|gb|AAO33394.1|AF467946_1	72.8	2e-13	94	42	lipid transfer protein isoform 4 [Vitis vinifera]	jgi|Phypa1_1|163050	46.2	1e-05	92	32	estExt_fgenesh1_pg.C_510082	gb|AAK01293.1|AF331710_1	92	2e-17	94	51	lipid transfer protein [Avicennia marina]	gi|157624970|gb|EX426052.1|EX426052	979	0	534	98	GQ03812.B7_E20 GQ038 - Stem - Active growth Picea glauca cDNA clone GQ03812_E20 5', mRNA sequence	gi|157624970|gb|EX426052.1|EX426052	979	0	534	98
IS0011.B21.1_L09	CO203275	546	3	AT1G26790.1	29.6	1.2	68	32	| Symbols: | Dof-type zinc finger domain-containing protein | chr1:9273844-9275299 REVERSE	eugene3.00020860	30.4	0.72	51	33	gi|38605822|emb|CAE05231.3|	32	1	47	36	OSJNBa0011K22.13 [Oryza sativa (japonica cultivar-group)]	gi|147788150|emb|CAN67057.1|	32.3	0.3	71	26	hypothetical protein [Vitis vinifera]	jgi|Phypa1_1|161935	28.9	1.9	41	34	estExt_fgenesh1_pg.C_370102	gb|AAX92705.1|	57	5e-07	34	82	metallothionein-like protein class II [Picea abies]	gi|157628582|gb|EX429664.1|EX429664	1045	0	527	100	GQ03903.B7_A21 GQ039 - Stem - Dormant Picea glauca cDNA clone GQ03903_A21 5', mRNA sequence	gi|157628582|gb|EX429664.1|EX429664	1045	0	527	100
IS0011.B21.1_L11	CO203276	699	3	AT3G09640.2	232	1e-61	152	74	| Symbols: APX1B | APX2 (ASCORBATE PEROXIDASE 2); L-ascorbate peroxidase | chr3:2956306-2958168 FORWARD	estExt_fgenesh4_pg.C_LG_IX1399	248	3e-66	153	79	gi|113612277|dbj|BAF22655.1|	234	2e-61	153	76	Os07g0694700 [Oryza sativa (japonica cultivar-group)]	gi|161778778|gb|ABX79340.1|	244	8e-65	153	78	cytosolic ascorbate peroxidase [Vitis vinifera]	jgi|Phypa1_1|63071	196	1e-50	154	65	fgenesh1_kg.scaffold_152000004	gb|AAR32786.1|	264	4e-69	153	85	ascorbate peroxidase [Pinus pinaster]	gi|83377336|gb|DV971314.1|DV971314	1350	0	681	100	GQ0045.TB_J14 GQ004: Non-lignified secondary xylem from mature trees Picea glauca cDNA clone GenomeQuebec_Id:GQ0045_J14 3', mRNA sequence	gi|83377336|gb|DV971314.1|DV971314	1350	0	681	100
IS0011.B21.1_L12	CO203277	535	3	AT2G03880.1	28.9	1.9	88	25	| Symbols: | pentatricopeptide (PPR) repeat-containing protein | chr2:1181557-1183449 FORWARD	No significant hit					gi|125571460|gb|EAZ12975.1|	29.6	4.9	40	42	hypothetical protein OsJ_002800 [Oryza sativa (japonica cultivar-group)]	gi|157353312|emb|CAO45238.1|	27.7	7.1	42	38	unnamed protein product [Vitis vinifera]	jgi|Phypa1_1|64955	29.6	1.1	75	22	fgenesh1_pg.scaffold_4000070	No significant hit						gi|47033381|gb|CR392818.1|CR392818	131	6e-29	142	86	CR392818 RN Pinus pinaster cDNA clone RN48F06, mRNA sequence	gi|83382209|gb|DV976187.1|DV976187	36.2	0.94	18	100
IS0011.B21.1_L13	CO203278	512	3	AT5G43540.1	33.1	0.094	72	27	| Symbols: | zinc finger (C2H2 type) family protein | chr5:17514221-17514634 FORWARD	eugene3.00660095	27.7	4.2	37	35	No significant hit						gi|147794188|emb|CAN77836.1|	27.7	6.6	34	35	hypothetical protein [Vitis vinifera]	jgi|Phypa1_1|88699	27.7	3.8	32	34	fgenesh1_pg.scaffold_173000019	ref|XP_845187.1|	34.7	2.3	35	40	serine/threonine protein phosphatase, putative [Trypanosoma brucei TREU927] gb|AAX80468.1| serine/threonine protein phosphatase, putative [Trypanosoma brucei] gb|AAZ11628.1| serine/threonine protein phosphatase, putative [Trypanosoma brucei]	gi|20665069|gb|BQ290704.1|BQ290704	38.2	0.62	23	95	NXRV048_D11_F NXRV (Nsf Xylem Root wood Vertical) Pinus taeda cDNA clone NXRV048_D11 5', mRNA sequence	gi|83386604|gb|DV980582.1|DV980582	34.2	3.6	17	100
IS0011.B21.1_L14	CO203279	636	3	AT1G66200.1	228	2e-60	118	90	| Symbols: ATGSR2 | ATGSR2 (Arabidopsis thaliana glutamine synthase clone R2); glutamate-ammonia ligase | chr1:24659183-24661183 REVERSE	estExt_Genewise1_v1.C_LG_II2125	232	1e-61	120	91	gi|22748337|gb|AAN05339.1|	223	2e-58	122	86	Putative GLN1_ORYSA GLUTAMINE SYNTHETASE ROOT ISOZYME (GLUTAMATE--AMMONIA LIGASE) [Oryza sativa (japonica cultivar-group)]	gi|157352868|emb|CAO44738.1|	230	1e-60	120	90	unnamed protein product [Vitis vinifera]	jgi|Phypa1_1|109545	223	9e-59	120	85	estExt_fgenesh1_kg.C_190003	emb|CAA06383.1|	236	9e-61	120	95	glutamine synthetase [Pinus sylvestris]	gi|157587795|gb|EX389023.1|EX389023	1245	0	636	99	GQ03313.SP6_G03 GQ033 - Terminal leader (Normalized library) Picea glauca cDNA clone GQ03313_G03 3', mRNA sequence	gi|157587795|gb|EX389023.1|EX389023	1245	0	636	99
IS0011.B21.1_L15	CO203280	538	3	AT5G54110.1	40	0.0008	23	73	| Symbols: ATMAMI | ATMAMI (ARABIDOPSIS THALIANA MEMBRANE-ASSOCIATED MANNITOL-INDUCED); structural molecule | chr5:21975582-21977593 FORWARD	gw1.XI.2151.1	38.1	0.003	23	69	gi|125600705|gb|EAZ40281.1|	39.3	0.006	23	65	hypothetical protein OsJ_023764 [Oryza sativa (japonica cultivar-group)]	gi|157338151|emb|CAO39195.1|	38.9	0.003	23	69	unnamed protein product [Vitis vinifera]	jgi|Phypa1_1|204233	35	0.026	23	65	estExt_Genewise1.C_190104	gb|AAB41326.1|	40	0.063	23	73	membrane associated protein [Arabidopsis thaliana]	gi|50164845|gb|CO483068.1|CO483068	1015	0	520	99	GQ0198.TB_A21 GQ019: Clean ROOTS systems - P treatments Picea glauca cDNA clone GenomeQuebec_Id:GQ0198A21 3', mRNA sequence	gi|50164845|gb|CO483068.1|CO483068	1015	0	520	99
IS0011.B21.1_L16	CO203281	563	3	AT3G15353.1	72.4	2e-13	66	53	| Symbols: MT3 | MT3 (METALLOTHIONEIN 3) | chr3:5180832-5181332 REVERSE	eugene3.01070053	78.6	2e-15	64	56	gi|2072555|gb|AAB53811.1|	76.6	4e-14	65	55	metallothionein-like protein [Oryza sativa]	gi|7406673|emb|CAB85630.1|	81.6	5e-16	62	58	putative metallothionein-like protein [Vitis vinifera]	jgi|Phypa1_1|164587	32.7	0.14	20	75	estExt_fgenesh1_pg.C_720016	gb|AAD00709.1|	120	4e-26	64	85	metallothionein-like protein [Picea abies]	gi|157603813|gb|EX405037.1|EX405037	1005	0	515	99	GQ03512.B7_B22 GQ035 - Needles - End of season Picea glauca cDNA clone GQ03512_B22 5', mRNA sequence	gi|157603813|gb|EX405037.1|EX405037	1005	0	515	99
IS0011.B21.1_L18	CO203282	585	3	AT5G11230.1	31.6	0.35	55	36	| Symbols: | phosphate translocator-related | chr5:3580563-3581618 FORWARD	fgenesh4_pg.C_LG_XVIII000393	30	1.1	37	37	No significant hit						gi|157339676|emb|CAO44217.1|	31.6	0.59	55	36	unnamed protein product [Vitis vinifera]	jgi|Phypa1_1|181500	27.7	4.8	39	33	estExt_gwp_gw1.C_490192	gb|ABE88491.1|	33.1	9.8	55	36	Protein of unknown function DUF250 [Medicago truncatula]	gi|27915951|gb|CB091759.1|CB091759	38.2	0.71	23	95	he96b07.g1 Cycad Leaf Library (NYBG) Cycas rumphii cDNA clone he96b07, mRNA sequence	gi|50153109|gb|CO477936.1|CO477936	36.2	1	18	100
IS0011.B21.1_L19	CO203283	576	3	AT1G34460.1	28.5	2.9	50	32	| Symbols: | cyclin, putative | chr1:12595088-12600075 FORWARD	gw1.XVIII.1087.1	27.3	6.8	56	26	No significant hit						gi|157349555|emb|CAO24773.1|	30.4	1.3	124	22	unnamed protein product [Vitis vinifera]	jgi|Phypa1_1|170207	29.3	1.6	26	42	estExt_fgenesh1_pg.C_2350050	No significant hit						gi|83377811|gb|DV971789.1|DV971789	40.1	0.18	20	100	GQ0047.B3_I10 GQ004: Non-lignified secondary xylem from mature trees Picea glauca cDNA clone GenomeQuebec_Id:GQ0047_I10 5', mRNA sequence	gi|83377811|gb|DV971789.1|DV971789	40.1	0.065	20	100
IS0011.B21.1_L20	CO203284	539	3	AT2G20290.1	26.9	7.4	74	29	| Symbols: ATXIG, XIG | XIG (Myosin-like protein XIG); motor/ protein binding | chr2:8750356-8758959 REVERSE	eugene3.00860083	28.5	2.7	37	37	No significant hit						No significant hit						No significant hit						No significant hit						gi|40768704|gb|CK438058.1|CK438058	884	0	446	100	GQ0081.BR_P16 GQ008: Cambium, phloem and bark of girdled saplings Picea glauca cDNA clone GenomeQuebec_Id:GQ0081P16 5', mRNA sequence	gi|40768704|gb|CK438058.1|CK438058	884	0	446	100
IS0011.B21.1_L21	CO203285	566	3	AT5G12030.1	64.3	5e-11	67	49	| Symbols: HSP17.6, AT-HSP17.6A | AT-HSP17.6A (Arabidopsis thaliana heat shock protein 17.6A) | chr5:3884215-3884685 REVERSE	estExt_fgenesh4_pm.C_LG_VI0650	75.5	2e-14	67	61	gi|75911506|gb|ABA29610.1|	66.2	5e-11	69	52	class II small heat shock protein [Oryza sativa (japonica cultivar-group)]	gi|157339307|emb|CAO43848.1|	73.9	1e-13	67	59	unnamed protein product [Vitis vinifera]	jgi|Phypa1_1|141732	72.4	2e-13	67	55	e_gw1.182.33.1	gb|AAB01561.1|	100	3e-20	67	79	heat shock protein 17.0 [Picea glauca]	gi|83402946|gb|DV996923.1|DV996923	1019	0	542	98	GQ027111.B3_C10 GQ099: Mixed spruce tissues Picea glauca cDNA clone GenomeQuebec_Id:GQ027111_C10 5', mRNA sequence	gi|83402946|gb|DV996923.1|DV996923	1019	0	542	98
IS0011.B21.1_L22	CO203286	617	3	AT4G33865.1	93.6	8e-20	46	82	| Symbols: | 40S ribosomal protein S29 (RPS29C) | chr4:16233400-16234119 REVERSE	estExt_Genewise1_v1.C_LG_II2732	92.8	1e-19	46	80	gi|31745220|gb|AAP68880.1|	95.1	1e-19	46	84	putative ribosomal protein S29 [Oryza sativa (japonica cultivar-group)]	gi|157342511|emb|CAO65223.1|	89.7	2e-18	45	80	unnamed protein product [Vitis vinifera]	jgi|Phypa1_1|202119	89	2e-18	46	82	estExt_Genewise1.C_70335	ref|NP_001068325.1|	95.1	4e-22	46	84	Os11g0634500 [Oryza sativa (japonica cultivar-group)] ref|NP_001066851.1| Os12g0508300 [Oryza sativa (japonica cultivar-group)] gb|AAP68880.1| putative ribosomal protein S29 [Oryza sativa (japonica cultivar-group)] gb|ABA94856.1| 40S ribosomal protein S29, putative, expressed [Oryza sativa (japonica cultivar-group)] dbj|BAF28688.1| Os11g0634500 [Oryza sativa (japonica cultivar-group)] dbj|BAF2987…	gi|157588943|gb|EX390171.1|EX390171	1049	0	568	98	GQ03316.B7_I14 GQ033 - Terminal leader (Normalized library) Picea glauca cDNA clone GQ03316_I14 5', mRNA sequence	gi|157588943|gb|EX390171.1|EX390171	1049	0	568	98
IS0011.B21.1_M01	CO203287	362	3	AT4G25000.1	64.3	2e-11	69	46	| Symbols: ATAMY1, AMY1 | AMY1 (ALPHA-AMYLASE-LIKE); alpha-amylase | chr4:12852119-12853835 REVERSE	grail3.0033012902	60.5	3e-10	68	44	gi|125605951|gb|EAZ44987.1|	75.1	5e-14	68	54	hypothetical protein OsJ_028470 [Oryza sativa (japonica cultivar-group)]	gi|157341003|emb|CAO47808.1|	73.6	5e-14	68	57	unnamed protein product [Vitis vinifera]	jgi|Phypa1_1|115279	81.3	1e-16	69	55	e_gw1.13.241.1	dbj|BAC02435.1|	79.3	7e-14	70	54	alpha-amylase [Ipomoea nil]	gi|48931564|gb|CO161023.1|CO161023	246	9e-64	221	88	FLD1_26_D09.b1_A029 Root flooded Pinus taeda cDNA clone FLD1_26_D09_A029 3', mRNA sequence	gi|50159424|gb|CO480682.1|CO480682	170	2e-41	106	95
IS0011.B21.1_M02	CO203288	514	3	AT1G51940.1	150	3e-37	98	72	| Symbols: | protein kinase family protein / peptidoglycan-binding LysM domain-containing protein | chr1:19299761-19302610 REVERSE	gw1.I.410.1	150	4e-37	98	73	gi|113533737|dbj|BAF06120.1|	149	4e-36	98	74	Os01g0741200 [Oryza sativa (japonica cultivar-group)]	gi|157340136|emb|CAO45813.1|	152	1e-37	98	75	unnamed protein product [Vitis vinifera]	jgi|Phypa1_1|44470	60.8	4e-10	68	44	gw1.45.162.1	gb|AAF99862.1|AC015448_12	150	2e-35	98	72	Putative protein kinase [Arabidopsis thaliana]	gi|157523847|gb|EX325078.1|EX325078	928	0	496	98	GQ02823.B7_D14 GQ028 - Cambium / phloem scrappings (Normalized library ) Picea glauca cDNA clone GQ02823_D14 5', mRNA sequence	gi|157523847|gb|EX325078.1|EX325078	928	0	496	98
IS0011.B21.1_M03	CO203289	550	3	AT3G03070.1	135	2e-32	75	80	| Symbols: | NADH-ubiquinone oxidoreductase-related | chr3:696600-698076 REVERSE	eugene3.00870009	139	9e-34	98	70	gi|125602276|gb|EAZ41601.1|	118	8e-27	81	66	hypothetical protein OsJ_025084 [Oryza sativa (japonica cultivar-group)]	gi|157341635|emb|CAO62190.1|	141	5e-34	97	71	unnamed protein product [Vitis vinifera]	jgi|Phypa1_1|116971	115	2e-26	73	72	e_gw1.18.123.1	gb|ABS72192.1|	138	1e-31	101	67	mitochondrial NADH-ubiquinone oxidoreductase [Corchorus olitorius]	gi|83401528|gb|DV995505.1|DV995505	1033	0	529	99	GQ02743.B3_G07 GQ099: Mixed spruce tissues Picea glauca cDNA clone GenomeQuebec_Id:GQ02743_G07 5', mRNA sequence	gi|83401528|gb|DV995505.1|DV995505	1033	0	529	99
IS0011.B21.1_M04	CO203290	676	3	AT3G46440.2	28.1	4.9	37	40	| Symbols: UXS5 | UXS5 (UDP-Xyl synthase 5); catalytic | chr3:17100253-17102596 REVERSE	eugene3.00021895	36.2	0.019	121	26	gi|53791256|dbj|BAD52461.1|	37.7	0.028	92	30	hypothetical protein [Oryza sativa Japonica Group]	gi|147766067|emb|CAN67974.1|	32.3	0.44	50	34	hypothetical protein [Vitis vinifera]	jgi|Phypa1_1|170116	28.1	4.7	99	23	estExt_fgenesh1_pg.C_2320032	gb|AAW80625.1|	38.9	0.24	99	28	NPR1 interactor [Oryza sativa (indica cultivar-group)] gb|EAY72394.1| hypothetical protein OsI_000241 [Oryza sativa (indica cultivar-group)]	gi|157541358|gb|EX342589.1|EX342589	1142	0	600	99	GQ03013.B7_L12 GQ030 - Xylem planings - daytime and seasonal Picea glauca cDNA clone GQ03013_L12 5', mRNA sequence	gi|157541358|gb|EX342589.1|EX342589	1142	0	600	99
IS0011.B21.1_M05	CO203291	310	3	AT4G23690.1	49.7	4e-07	36	61	| Symbols: | disease resistance-responsive family protein / dirigent family protein | chr4:12339162-12339725 REVERSE	estExt_Genewise1_v1.C_LG_I8734	56.2	5e-09	36	72	gi|125601240|gb|EAZ40816.1|	50.4	1e-06	36	61	hypothetical protein OsJ_024299 [Oryza sativa (japonica cultivar-group)]	gi|157358241|emb|CAO65878.1|	55.1	2e-08	36	69	unnamed protein product [Vitis vinifera]	jgi|Phypa1_1|88090	27.7	1.6	44	34	fgenesh1_pg.scaffold_165000015	gb|ABD52126.1|	65.1	1e-09	36	86	dirigent protein pDIR15 [Picea sitchensis]	gi|157632751|gb|EX433833.1|EX433833	466	1e-130	293	95	GQ03914.B7_G22 GQ039 - Stem - Dormant Picea glauca cDNA clone GQ03914_G22 5', mRNA sequence	gi|157632751|gb|EX433833.1|EX433833	466	1e-130	293	95
IS0011.B21.1_M06	CO203292	668	3	No significant hit						fgenesh4_pg.C_scaffold_142000017	30.4	1	25	40	gi|19920150|gb|AAM08582.1|AC092750_16	29.3	9.7	69	30	Hypothetical protein ORF542 from chromosome 10 chloroplast insertion [Oryza sativa (japonica cultivar-group)]	gi|157344755|emb|CAO70510.1|	28.9	4.8	53	35	unnamed protein product [Vitis vinifera]	jgi|Phypa1_1|167865	30.4	0.93	98	25	estExt_fgenesh1_pg.C_1590046	dbj|BAA23548.1|	65.1	3e-09	95	43	lipid transfer protein [Picea abies]	gi|157550381|gb|EX351612.1|EX351612	1199	0	621	99	GQ03110.B7_M02 GQ031 - Xylem Scrapings (Normalized library) Picea glauca cDNA clone GQ03110_M02 5', mRNA sequence	gi|157550381|gb|EX351612.1|EX351612	1199	0	621	99
IS0011.B21.1_M08	CO203293	544	3	AT1G26790.1	30	0.89	68	32	| Symbols: | Dof-type zinc finger domain-containing protein | chr1:9273844-9275299 REVERSE	eugene3.00020860	30.4	0.71	51	33	gi|28209524|gb|AAO37542.1|	31.2	1.7	48	37	putative mutator-like transposase [Oryza sativa (japonica cultivar-group)]	gi|147788150|emb|CAN67057.1|	32.3	0.3	71	26	hypothetical protein [Vitis vinifera]	jgi|Phypa1_1|161084	28.5	2.5	44	34	estExt_fgenesh1_pg.C_290165	gb|AAX92705.1|	56.6	7e-07	57	57	metallothionein-like protein class II [Picea abies]	gi|157622811|gb|EX423893.1|EX423893	1041	0	525	100	GQ03806.B7_H23 GQ038 - Stem - Active growth Picea glauca cDNA clone GQ03806_H23 5', mRNA sequence	gi|157622811|gb|EX423893.1|EX423893	1041	0	525	100
IS0011.B21.1_M09	CO203294	364	3	AT3G15353.1	52	8e-08	63	41	| Symbols: MT3 | MT3 (METALLOTHIONEIN 3) | chr3:5180832-5181332 REVERSE	eugene3.00110909	63.5	3e-11	60	53	gi|2072555|gb|AAB53811.1|	51.6	5e-07	60	43	metallothionein-like protein [Oryza sativa]	gi|7406673|emb|CAB85630.1|	52.8	9e-08	62	43	putative metallothionein-like protein [Vitis vinifera]	jgi|Phypa1_1|122389	29.6	0.45	52	32	e_gw1.39.82.1	sp|Q40854|MT3_PICGL	113	4e-24	56	85	Metallothionein-like protein EMB30 gb|AAB01564.1| metallothionein-like protein [Picea glauca]	gi|157628049|gb|EX429131.1|EX429131	569	1e-161	307	98	GQ03901.B7_J14 GQ039 - Stem - Dormant Picea glauca cDNA clone GQ03901_J14 5', mRNA sequence	gi|157628049|gb|EX429131.1|EX429131	569	1e-161	307	98
IS0011.B21.1_M10	CO203295	475	3	AT5G01980.1	33.9	0.047	48	33	| Symbols: | zinc finger (C3HC4-type RING finger) family protein | chr5:375539-377020 FORWARD	estExt_fgenesh4_pg.C_1220024	42.4	0.0001	83	31	gi|18087865|gb|AAL59019.1|AC087182_2	46.6	3e-05	81	32	putative zinc finger protein [Oryza sativa]	gi|157346987|emb|CAO17369.1|	35.4	0.027	49	38	unnamed protein product [Vitis vinifera]	jgi|Phypa1_1|170681	36.6	0.007	55	40	estExt_fgenesh1_pg.C_2560026	gb|EAZ16486.1|	46.6	0.0005	81	32	hypothetical protein OsJ_030695 [Oryza sativa (japonica cultivar-group)]	gi|157521215|gb|EX322446.1|EX322446	658	0	371	97	GQ02819.B7_A21 GQ028 - Cambium / phloem scrappings (Normalized library ) Picea glauca cDNA clone GQ02819_A21 5', mRNA sequence	gi|157521215|gb|EX322446.1|EX322446	658	0	371	97
IS0011.B21.1_M11	CO203296	529	3	AT3G61110.1	145	1e-35	86	79	| Symbols: ARS27A | ARS27A (ARABIDOPSIS RIBOSOMAL PROTEIN S27); structural constituent of ribosome | chr3:22622685-22623607 FORWARD	estExt_fgenesh4_pg.C_LG_I0594	144	3e-35	86	80	gi|113536378|dbj|BAF08761.1|	145	8e-35	86	81	Os02g0478700 [Oryza sativa (japonica cultivar-group)]	gi|147771740|emb|CAN78160.1|	147	5e-36	86	82	hypothetical protein [Vitis vinifera]	jgi|Phypa1_1|59405	149	7e-37	86	83	fgenesh1_pm.scaffold_165000005	emb|CAN78160.1|	147	2e-34	86	82	hypothetical protein [Vitis vinifera]	gi|157510471|gb|EX311704.1|EX311704	1011	0	510	100	GQ02803.B7_D01 GQ028 - Cambium / phloem scrappings (Normalized library ) Picea glauca cDNA clone GQ02803_D01 5', mRNA sequence	gi|157510471|gb|EX311704.1|EX311704	1011	0	510	100
IS0011.B21.1_M12	CO203297	523	3	AT1G09560.1	135	1e-32	105	61	| Symbols: GLP5 | GLP5 (GERMIN-LIKE PROTEIN 5); manganese ion binding / metal ion binding / nutrient reservoir | chr1:3093898-3094641 FORWARD	estExt_fgenesh4_pm.C_LG_XIII0003	122	1e-28	105	55	gi|31712108|gb|AAP68412.1|	130	3e-30	105	57	germin-like protein [Oryza sativa (japonica cultivar-group)]	gi|157346940|emb|CAO17322.1|	134	5e-32	105	60	unnamed protein product [Vitis vinifera]	jgi|Phypa1_1|164327	108	2e-24	103	50	estExt_fgenesh1_pg.C_680016	ref|NP_172427.1|	135	8e-31	105	61	GLP5 (GERMIN-LIKE PROTEIN 5); manganese ion binding / metal ion binding / nutrient reservoir [Arabidopsis thaliana] gb|AAG40029.1|AF324678_1 At1g09560 [Arabidopsis thaliana] gb|AAG41457.1|AF326875_1 putative germin protein [Arabidopsis thaliana] gb|AAK00378.1|AF339696_1 putative germin protein [Arabidopsis thaliana] gb|AAC33216.1| germin-like protein [Arabidopsis thaliana]	gi|89955997|gb|AM168958.1|AM168958	726	0	390	98	AM168958 K00001 Picea abies cDNA clone K0000100005F12F1, mRNA sequence	gi|157610185|gb|EX411409.1|EX411409	252	8e-66	283	86
IS0011.B21.1_M14	CO203298	576	3	AT5G08690.1	134	5e-32	100	67	| Symbols: | ATP synthase beta chain 2, mitochondrial | chr5:2825740-2828353 FORWARD	estExt_fgenesh4_pg.C_LG_X1053	136	8e-33	100	68	gi|49328022|gb|AAT58723.1|	137	2e-32	100	68	putative ATP synthase beta chain [Oryza sativa (japonica cultivar-group)]	gi|157338877|emb|CAO42228.1|	134	6e-32	100	68	unnamed protein product [Vitis vinifera]	jgi|Phypa1_1|218214	140	5e-34	104	66	estExt_Genewise1.C_1540041	dbj|BAE66333.1|	193	5e-48	107	92	unnamed protein product [Aspergillus oryzae]	gi|40768524|gb|CK437975.1|CK437975	305	2e-81	296	87	GQ0081.TB_E21 GQ008: Cambium, phloem and bark of girdled saplings Picea glauca cDNA clone GenomeQuebec_Id:GQ0081E21 3', mRNA sequence	gi|40768524|gb|CK437975.1|CK437975	305	7e-82	296	87
IS0011.B21.1_M15	CO203299	567	3	AT5G12110.1	111	2e-25	67	83	| Symbols: | elongation factor 1B alpha-subunit 1 (eEF1Balpha1) | chr5:3914484-3915733 FORWARD	eugene3.00091463	119	2e-27	67	85	gi|125601074|gb|EAZ40650.1|	110	2e-24	93	64	hypothetical protein OsJ_024133 [Oryza sativa (japonica cultivar-group)]	gi|157343779|emb|CAO68285.1|	113	1e-25	67	79	unnamed protein product [Vitis vinifera]	jgi|Phypa1_1|217719	108	2e-24	67	80	estExt_Genewise1.C_1450133	dbj|BAE92290.1|	126	6e-28	67	92	putative elongation factor [Cryptomeria japonica]	gi|40781172|gb|CK444752.1|CK444752	735	0	396	97	GQ0072.TB.1_H06 GQ007: Secondary xylem of girdled saplings Picea glauca cDNA clone GenomeQuebec_Id:GQ0072H06 3', mRNA sequence	gi|40781172|gb|CK444752.1|CK444752	735	0	396	97
IS0011.B21.1_M16	CO203300	554	3	AT3G15353.1	72.4	2e-13	66	53	| Symbols: MT3 | MT3 (METALLOTHIONEIN 3) | chr3:5180832-5181332 REVERSE	eugene3.01070053	78.6	2e-15	64	56	gi|2072555|gb|AAB53811.1|	76.6	4e-14	65	55	metallothionein-like protein [Oryza sativa]	gi|7406673|emb|CAB85630.1|	81.6	5e-16	62	58	putative metallothionein-like protein [Vitis vinifera]	jgi|Phypa1_1|164587	32.7	0.14	20	75	estExt_fgenesh1_pg.C_720016	gb|AAD00709.1|	120	4e-26	64	85	metallothionein-like protein [Picea abies]	gi|157593357|gb|EX394585.1|EX394585	999	0	504	100	GQ03402.B7_J08 GQ034 - Needles - Mid-season Picea glauca cDNA clone GQ03402_J08 5', mRNA sequence	gi|157593357|gb|EX394585.1|EX394585	999	0	504	100
IS0011.B21.1_M17	CO203301	614	3	AT3G58560.1	96.7	1e-20	65	72	| Symbols: | endonuclease/exonuclease/phosphatase family protein | chr3:21661857-21664873 REVERSE	estExt_fgenesh4_pg.C_LG_XVI0485	95.9	2e-20	65	70	gi|108706369|gb|ABF94164.1|	94.4	2e-19	65	69	Endonuclease/Exonuclease/phosphatase family protein, expressed [Oryza sativa (japonica cultivar-group)]	gi|157348550|emb|CAO23442.1|	94.4	8e-20	65	69	unnamed protein product [Vitis vinifera]	jgi|Phypa1_1|108866	99	2e-21	65	73	estExt_fgenesh1_pm.C_3350011	emb|CAB68194.1|	96.7	8e-19	65	72	putative protein [Arabidopsis thaliana]	gi|83390651|gb|DV984629.1|DV984629	1152	0	597	99	GQ0205.TB_M13 GQ020: Clean ROOTS systems -Diurnal cycle Picea glauca cDNA clone GenomeQuebec_Id:GQ0205_M13 3', mRNA sequence	gi|83390651|gb|DV984629.1|DV984629	1152	0	597	99
IS0011.B21.1_M18	CO203302	572	3	AT5G19050.1	210	4e-55	141	73	| Symbols: | similar to unnamed protein product [Kluyveromyces lactis] (GB:XP_455602.1); similar to Os07g0211800 [Oryza sativa (japonica cultivar-group)] (GB:NP_001059175.1); contains InterPro domain Esterase/lipase/thioesterase; (InterPro:IPR000379); contains InterPro domain Protein of unknown function DUF1749; (InterPro:IPR013744) | chr5:6369309-6371728 FORWARD	gw1.VIII.1940.1	222	1e-58	142	74	gi|125599531|gb|EAZ39107.1|	228	1e-59	141	78	hypothetical protein OsJ_022590 [Oryza sativa (japonica cultivar-group)]	gi|157336408|emb|CAO71093.1|	220	9e-58	142	73	unnamed protein product [Vitis vinifera]	jgi|Phypa1_1|220091	186	8e-48	141	60	estExt_Genewise1.C_1880021	gb|EAZ39107.1|	228	2e-58	141	78	hypothetical protein OsJ_022590 [Oryza sativa (japonica cultivar-group)]	gi|157620894|gb|EX421976.1|EX421976	1126	0	572	99	GQ03801.B7_D11 GQ038 - Stem - Active growth Picea glauca cDNA clone GQ03801_D11 5', mRNA sequence	gi|157620894|gb|EX421976.1|EX421976	1126	0	572	99
IS0011.B21.1_M20	CO203303	672	3	AT5G41010.1	97.8	5e-21	48	87	| Symbols: | DNA-directed RNA polymerases I, II, and III 7 kDa subunit, putative | chr5:16441278-16442149 FORWARD	grail3.0014029901	101	5e-22	47	95	gi|22324456|dbj|BAC10371.1|	66.2	7e-11	47	61	hypothetical protein [Oryza sativa Japonica Group]	gi|157330381|emb|CAO46214.1|	91.3	8e-19	44	90	unnamed protein product [Vitis vinifera]	jgi|Phypa1_1|63544	99.4	2e-21	56	80	fgenesh1_kg.scaffold_403000003	ref|NP_198917.1|	97.8	4e-19	48	87	DNA-directed RNA polymerases I, II, and III 7 kDa subunit, putative [Arabidopsis thaliana] dbj|BAB09703.1| unnamed protein product [Arabidopsis thaliana] gb|AAK76628.1| unknown protein [Arabidopsis thaliana] gb|AAL85038.1| unknown protein [Arabidopsis thaliana] gb|AAM67289.1| DNA directed RNA polymerase II polypeptide K [Arabidopsis thaliana]	gi|157635369|gb|EX436451.1|EX436451	1281	0	654	99	GQ04002.B7_J12 GQ040 - Shoot tip - Active growth (Normalized) Picea glauca cDNA clone GQ04002_J12 5', mRNA sequence	gi|157635369|gb|EX436451.1|EX436451	1281	0	654	99
IS0011.B21.1_M21	CO203304	545	3	AT2G38000.1	161	3e-40	112	64	| Symbols: | chaperone protein dnaJ-related | chr2:15910393-15912354 REVERSE	gw1.VI.861.1	186	6e-48	114	76	gi|55168149|gb|AAV44016.1|	167	1e-41	111	63	unknown protein [Oryza sativa (japonica cultivar-group)]	gi|157346067|emb|CAO15764.1|	186	1e-47	114	75	unnamed protein product [Vitis vinifera]	jgi|Phypa1_1|104273	27.3	5.6	39	38	fgenesh1_pg.scaffold_10531000001	gb|EAY97508.1|	167	2e-40	111	63	hypothetical protein OsI_018741 [Oryza sativa (indica cultivar-group)]	gi|157529461|gb|EX330692.1|EX330692	1049	0	545	99	GQ02901.SP6_I12 GQ029 - Xylem scrapings - AT NITE Picea glauca cDNA clone GQ02901_I12 3', mRNA sequence	gi|157529461|gb|EX330692.1|EX330692	1049	0	545	99
IS0011.B21.1_M22	CO203305	534	3	AT2G03370.1	28.1	3.3	70	27	| Symbols: | serine carboxypeptidase | chr2:1024711-1026966 REVERSE	eugene3.00131097	34.3	0.048	29	48	No significant hit						gi|157336528|emb|CAO71213.1|	32.3	0.29	42	33	unnamed protein product [Vitis vinifera]	jgi|Phypa1_1|183682	28.1	3.1	34	35	estExt_gwp_gw1.C_670134	gb|AAM67318.1|	33.5	5.8	31	48	unknown [Arabidopsis thaliana] dbj|BAD94411.1| hypothetical protein [Arabidopsis thaliana]	gi|157509131|gb|EX310362.1|EX310362	934	0	483	99	GQ01313.T3_K08 GQ013 - Elongating ROOTS tips - sapplings Picea glauca cDNA clone GQ01313_K08 5', mRNA sequence	gi|157509131|gb|EX310362.1|EX310362	934	0	483	99
IS0011.B21.1_M23	CO203306	495	3	AT4G07690.1	30.8	0.43	28	42	| Symbols: | similar to unknown protein [Arabidopsis thaliana] (TAIR:AT3G30500.1); similar to hypothetical protein 31.t00082 [Brassica oleracea] (GB:ABD65101.1); contains InterPro domain Nucleic acid-binding, OB-fold, subgroup; (InterPro:IPR012340); contains InterPro domain Protein of unknown function DUF223, Arabidopsis thaliana; (InterPro:IPR003871); contains InterPro domain Nucleic acid-bindin…	fgenesh4_pm.C_LG_V000648	28.1	3	24	50	No significant hit						gi|157351951|emb|CAO42915.1|	28.5	3.6	29	41	unnamed protein product [Vitis vinifera]	No significant hit						No significant hit						gi|157566476|gb|EX367704.1|EX367704	218	3e-55	121	97	GQ03213.B7_A20 GQ032 - Shoot tip (Normalized library) Picea glauca cDNA clone GQ03213_A20 5', mRNA sequence	gi|157566476|gb|EX367704.1|EX367704	218	1e-55	121	97
IS0011.B21.1_N01	CO203307	585	3	AT1G69545.1	109	1e-24	114	48	| Symbols: | leucine-rich repeat family protein | chr1:26152499-26154610 REVERSE	eugene3.00700253	108	3e-24	136	44	gi|113532175|dbj|BAF04558.1|	92	1e-18	114	42	Os01g0260500 [Oryza sativa (japonica cultivar-group)]	gi|157346538|emb|CAO16421.1|	84	1e-16	111	43	unnamed protein product [Vitis vinifera]	jgi|Phypa1_1|140477	114	3e-26	114	48	e_gw1.167.77.1	gb|AAM28915.1|	109	1e-22	117	47	NBS [Pinus taeda]	gi|83387926|gb|DV981904.1|DV981904	906	0	479	98	GQ0165.B7_A05 GQ016: Primary, secondary SHOOT -N fertil. Treatments Picea glauca cDNA clone GenomeQuebec_Id:GQ0165_A05 3', mRNA sequence	gi|83387926|gb|DV981904.1|DV981904	906	0	479	98
IS0011.B21.1_N02	CO203308	618	3	AT5G12020.1	112	1e-25	95	55	| Symbols: HSP17.6II | 17.6 kDa class II heat shock protein (HSP17.6-CII) | chr5:3882410-3882877 REVERSE	estExt_fgenesh4_pm.C_LG_VI0650	121	3e-28	95	64	gi|75911506|gb|ABA29610.1|	104	2e-22	98	54	class II small heat shock protein [Oryza sativa (japonica cultivar-group)]	gi|157339312|emb|CAO43853.1|	122	2e-28	95	66	unnamed protein product [Vitis vinifera]	jgi|Phypa1_1|70357	104	4e-23	95	56	fgenesh1_pg.scaffold_27000186	emb|CAC81958.1|	166	8e-40	120	75	small heat-shock protein [Picea abies] emb|CAC81960.1| small heat-shock protein [Picea abies]	gi|157507054|gb|EX308285.1|EX308285	1158	0	592	99	GQ01307.T3_J24 GQ013 - Elongating ROOTS tips - sapplings Picea glauca cDNA clone GQ01307_J24 5', mRNA sequence	gi|157507054|gb|EX308285.1|EX308285	1158	0	592	99
IS0011.B21.1_N03	CO203309	668	3	AT5G12020.1	130	7e-31	124	50	| Symbols: HSP17.6II | 17.6 kDa class II heat shock protein (HSP17.6-CII) | chr5:3882410-3882877 REVERSE	estExt_fgenesh4_pm.C_LG_VI0650	141	4e-34	128	57	gi|75911506|gb|ABA29610.1|	120	2e-27	131	48	class II small heat shock protein [Oryza sativa (japonica cultivar-group)]	gi|147820772|emb|CAN67480.1|	149	2e-36	131	60	hypothetical protein [Vitis vinifera]	jgi|Phypa1_1|70357	120	7e-28	115	53	fgenesh1_pg.scaffold_27000186	emb|CAA67726.1|	226	8e-58	151	80	small heat shock protein [Picea abies] emb|CAC81955.1| small heat-shock protein [Picea abies] emb|CAC81957.1| small heat-shock protein [Picea abies] emb|CAC81959.1| small heat-shock protein [Picea abies] emb|CAC81961.1| small heat-shock protein [Picea abies]	gi|157557287|gb|EX358518.1|EX358518	1289	0	650	100	GQ03125.B7_K04 GQ031 - Xylem Scrapings (Normalized library) Picea glauca cDNA clone GQ03125_K04 5', mRNA sequence	gi|157557287|gb|EX358518.1|EX358518	1289	0	650	100
IS0011.B21.1_N04	CO203310	663	3	AT4G34200.1	189	2e-48	133	69	| Symbols: EDA9 | EDA9 (embryo sac development arrest 9); NAD binding / amino acid binding / cofactor binding / oxidoreductase, acting on the CH-OH group of donors, NAD or NADP as acceptor / phosphoglycerate dehydrogenase | chr4:16374045-16376565 REVERSE	gw1.I.3925.1	195	2e-50	133	72	gi|32488924|emb|CAE04505.1|	192	9e-49	133	72	OSJNBb0059K02.15 [Oryza sativa (japonica cultivar-group)]	gi|157341055|emb|CAO47860.1|	197	6e-51	133	74	unnamed protein product [Vitis vinifera]	jgi|Phypa1_1|66684	172	2e-43	133	64	fgenesh1_pg.scaffold_11000203	gb|EAZ32227.1|	192	2e-47	133	72	hypothetical protein OsJ_015710 [Oryza sativa (japonica cultivar-group)]	gi|157593449|gb|EX394677.1|EX394677	1237	0	644	99	GQ03402.B7_N09 GQ034 - Needles - Mid-season Picea glauca cDNA clone GQ03402_N09 5', mRNA sequence	gi|157593449|gb|EX394677.1|EX394677	1237	0	644	99
IS0011.B21.1_N05	CO203311	659	3	AT2G02850.1	111	3e-25	97	52	| Symbols: ARPN | ARPN (PLANTACYANIN); copper ion binding | chr2:826629-827719 REVERSE	gw1.II.2698.1	111	5e-25	95	55	gi|62733550|gb|AAX95667.1|	123	5e-28	98	60	Plastocyanin-like domain, putative [Oryza sativa (japonica cultivar-group)]	gi|157335078|emb|CAO60908.1|	117	1e-26	96	56	unnamed protein product [Vitis vinifera]	jgi|Phypa1_1|28742	73.9	7e-14	99	39	gw1.23.98.1	ref|NP_001051044.1|	123	9e-27	98	60	Os03g0709300 [Oryza sativa (japonica cultivar-group)] gb|AAX95667.1| Plastocyanin-like domain, putative [Oryza sativa (japonica cultivar-group)] gb|ABF98494.1| Chemocyanin precursor, putative, expressed [Oryza sativa (japonica cultivar-group)] dbj|BAF12958.1| Os03g0709300 [Oryza sativa (japonica cultivar-group)] gb|EAY91593.1| hypothetical protein OsI_012826 [Oryza sativa (indica cultivar-group)]…	gi|157557551|gb|EX358782.1|EX358782	991	0	508	99	GQ03126.B7_F09 GQ031 - Xylem Scrapings (Normalized library) Picea glauca cDNA clone GQ03126_F09 5', mRNA sequence	gi|157557551|gb|EX358782.1|EX358782	991	0	508	99
IS0011.B21.1_N06	CO203312	614	3	AT3G45310.1	171	3e-43	104	76	| Symbols: | cysteine proteinase, putative | chr3:16639689-16641458 REVERSE	grail3.0028002001	168	2e-42	109	71	gi|125605856|gb|EAZ44892.1|	168	9e-42	109	73	hypothetical protein OsJ_028375 [Oryza sativa (japonica cultivar-group)]	gi|157342532|emb|CAO65244.1|	172	3e-43	109	72	unnamed protein product [Vitis vinifera]	jgi|Phypa1_1|143194	148	3e-36	104	64	e_gw1.199.86.1	emb|CAN62278.1|	172	1e-71	109	72	hypothetical protein [Vitis vinifera]	gi|83390215|gb|DV984193.1|DV984193	1112	0	593	98	GQ0196.B3_F24 GQ019: Clean ROOTS systems - P treatments Picea glauca cDNA clone GenomeQuebec_Id:GQ0196_F24 5', mRNA sequence	gi|83390215|gb|DV984193.1|DV984193	1112	0	593	98
IS0011.B21.1_N07	CO203313	598	3	AT1G26880.1	176	9e-45	95	88	| Symbols: | 60S ribosomal protein L34 (RPL34A) | chr1:9315627-9316668 REVERSE	estExt_fgenesh4_pg.C_LG_XVII0366	181	2e-46	95	92	gi|125602242|gb|EAZ41567.1|	178	8e-45	95	90	hypothetical protein OsJ_025050 [Oryza sativa (japonica cultivar-group)]	gi|157345687|emb|CAO14985.1|	175	3e-44	95	88	unnamed protein product [Vitis vinifera]	jgi|Phypa1_1|109833	161	3e-40	95	80	estExt_fgenesh1_kg.C_570001	gb|AAT39969.1|	179	1e-43	95	91	60S ribosomal protein L34, putative [Solanum demissum] gb|ABO92971.1| putative ribosomal protein L34e [Solanum tuberosum]	gi|157639297|gb|EX440379.1|EX440379	1116	0	579	99	GQ04013.B7_C07 GQ040 - Shoot tip - Active growth (Normalized) Picea glauca cDNA clone GQ04013_C07 5', mRNA sequence	gi|157639297|gb|EX440379.1|EX440379	1116	0	579	99
IS0011.B21.1_N08	CO203314	628	3	AT1G28330.1	73.9	7e-14	121	36	| Symbols: DRM1 | DRM1 (DORMANCY-ASSOCIATED PROTEIN 1) | chr1:9934239-9935203 REVERSE	grail3.0046016501	76.6	1e-14	120	37	gi|77552436|gb|ABA95233.1|	73.2	5e-13	119	34	auxin-repressed protein-like protein ARP1, putative, expressed [Oryza sativa (japonica cultivar-group)]	gi|157358728|emb|CAO66413.1|	73.9	1e-13	121	38	unnamed protein product [Vitis vinifera]	jgi|Phypa1_1|149138	61.6	3e-10	111	30	e_gw1.291.26.1	gb|AAX84677.1|	86.3	1e-15	120	43	auxin-repressed protein-like protein ARP1 [Manihot esculenta]	gi|157604223|gb|EX405447.1|EX405447	1106	0	610	97	GQ03513.B7_D20 GQ035 - Needles - End of season Picea glauca cDNA clone GQ03513_D20 5', mRNA sequence	gi|157604223|gb|EX405447.1|EX405447	1106	0	610	97
IS0011.B21.1_N09	CO203315	612	3	AT1G78920.1	29.6	1.4	38	31	| Symbols: AVPL1, AVP2 | AVP2 (ARABIDOPSIS VACUOLAR H+PYROPHOSPHATASE 2) | chr1:29677233-29681654 FORWARD	gw1.1628.2.1	27.3	7.6	28	42	No significant hit						gi|147777507|emb|CAN60500.1|	30.4	1.4	37	43	hypothetical protein [Vitis vinifera]	jgi|Phypa1_1|217284	28.5	3.1	65	21	estExt_Genewise1.C_1390056	No significant hit						gi|157533961|gb|EX335192.1|EX335192	1027	0	542	99	GQ02908.SP6_A22 GQ029 - Xylem scrapings - AT NITE Picea glauca cDNA clone GQ02908_A22 3', mRNA sequence	gi|157533961|gb|EX335192.1|EX335192	1027	0	542	99
IS0011.B21.1_N10	CO203316	723	3	AT3G46460.1	220	8e-58	143	71	| Symbols: UBC13 | UBC13 (ubiquitin-conjugating enzyme 13); ubiquitin-protein ligase | chr3:17107105-17108300 REVERSE	gw1.X.2238.1	224	6e-59	141	73	gi|113534286|dbj|BAF06669.1|	227	3e-59	141	75	Os01g0839700 [Oryza sativa (japonica cultivar-group)]	gi|157345932|emb|CAO15629.1|	224	9e-59	141	75	unnamed protein product [Vitis vinifera]	jgi|Phypa1_1|212042	236	8e-63	142	80	estExt_Genewise1.C_750116	emb|CAA05772.1|	227	6e-58	143	75	Ubiquitin carrier protein [Zea mays]	gi|157510710|gb|EX311943.1|EX311943	1342	0	706	98	GQ02803.SP6_A18 GQ028 - Cambium / phloem scrappings (Normalized library ) Picea glauca cDNA clone GQ02803_A18 3', mRNA sequence	gi|157510710|gb|EX311943.1|EX311943	1342	0	706	98
IS0011.B21.1_N12	CO203317	600	3	AT5G24860.1	122	2e-28	110	56	| Symbols: FPF, FPF1 | FPF1 (FLOWERING PROMOTING FACTOR 1) | chr5:8541825-8542157 FORWARD	estExt_Genewise1_v1.C_1320087	134	6e-32	110	62	gi|125582010|gb|EAZ22941.1|	113	4e-25	117	48	hypothetical protein OsJ_006424 [Oryza sativa (japonica cultivar-group)]	gi|157336294|emb|CAO70979.1|	128	5e-30	109	62	unnamed protein product [Vitis vinifera]	jgi|Phypa1_1|140458	101	3e-22	103	50	e_gw1.167.61.1	emb|CAA72716.1|	123	6e-27	110	59	FPF1 protein [Sinapis alba]	gi|157542683|gb|EX343914.1|EX343914	163	2e-38	166	87	GQ03102.B7.1_F10 GQ031 - Xylem Scrapings (Normalized library) Picea glauca cDNA clone GQ03102_F10 5', mRNA sequence	gi|157542683|gb|EX343914.1|EX343914	163	7e-39	166	87
IS0011.B21.1_N13	CO203318	472	3	AT3G15353.1	72.4	1e-13	66	53	| Symbols: MT3 | MT3 (METALLOTHIONEIN 3) | chr3:5180832-5181332 REVERSE	eugene3.01070053	78.6	2e-15	64	56	gi|2072555|gb|AAB53811.1|	76.6	3e-14	65	55	metallothionein-like protein [Oryza sativa]	gi|7406673|emb|CAB85630.1|	81.6	3e-16	62	58	putative metallothionein-like protein [Vitis vinifera]	jgi|Phypa1_1|164587	32.7	0.099	20	75	estExt_fgenesh1_pg.C_720016	gb|AAD00709.1|	120	3e-26	64	85	metallothionein-like protein [Picea abies]	gi|50180223|gb|CO489953.1|CO489953	928	0	472	99	GQ026M05.T24_D04 GQ026: NEEDLES - N fertilization treatments Picea glauca cDNA clone GenomeQuebec_Id:GQ026M05D04 3', mRNA sequence	gi|50180223|gb|CO489953.1|CO489953	928	0	472	99
IS0011.B21.1_N14	CO203319	639	3	AT5G64090.1	109	2e-24	103	56	| Symbols: | similar to unknown protein [Arabidopsis thaliana] (TAIR:AT5G21050.1); similar to Os11g0169600 [Oryza sativa (japonica cultivar-group)] (GB:NP_001065852.1); similar to expressed protein [Oryza sativa (japonica cultivar-group)] (GB:ABA91611.2) | chr5:25665295-25666641 FORWARD	eugene3.00030075	105	2e-23	66	75	gi|62701934|gb|AAX93007.1|	105	8e-23	72	65	At5g64090 [Oryza sativa (japonica cultivar-group)]	gi|157352408|emb|CAO43471.1|	117	1e-26	101	61	unnamed protein product [Vitis vinifera]	jgi|Phypa1_1|234622	74.7	4e-14	66	56	estExt_fgenesh2_pg.C_1470039	emb|CAN69646.1|	112	2e-23	98	60	hypothetical protein [Vitis vinifera]	gi|50167390|gb|CO484185.1|CO484185	965	0	553	96	GQ0207.TB.1_H12 GQ020: Clean ROOTS systems -Diurnal cycle Picea glauca cDNA clone GenomeQuebec_Id:GQ0207H12 3', mRNA sequence	gi|50167390|gb|CO484185.1|CO484185	965	0	553	96
IS0011.B21.1_N15	CO203320	511	3	AT3G15353.1	60.8	4e-10	66	50	| Symbols: MT3 | MT3 (METALLOTHIONEIN 3) | chr3:5180832-5181332 REVERSE	eugene3.00110909	68.2	3e-12	64	54	gi|2072555|gb|AAB53811.1|	62.8	5e-10	61	49	metallothionein-like protein [Oryza sativa]	gi|7406673|emb|CAB85630.1|	60.1	1e-09	65	52	putative metallothionein-like protein [Vitis vinifera]	jgi|Phypa1_1|164484	27.3	4.9	46	32	estExt_fgenesh1_pg.C_690126	sp|Q40854|MT3_PICGL	138	1e-31	60	98	Metallothionein-like protein EMB30 gb|AAB01564.1| metallothionein-like protein [Picea glauca]	gi|50177278|gb|CO488657.1|CO488657	938	0	485	99	GQ0259.B3_F13 GQ025: Annual flush SHOOTS diurnal cycle- trees Picea glauca cDNA clone GenomeQuebec_Id:GQ0259F13 5', mRNA sequence	gi|50177278|gb|CO488657.1|CO488657	938	0	485	99
IS0011.B21.1_N16	CO203321	574	3	AT4G10270.1	32	0.26	16	75	| Symbols: | wound-responsive family protein | chr4:6374801-6375073 FORWARD	eugene3.00191063	31.2	0.47	16	75	gi|38344799|emb|CAE03000.2|	31.2	1.9	19	63	OSJNBa0043L09.19 [Oryza sativa (japonica cultivar-group)]	gi|157351090|emb|CAO41247.1|	32.3	0.33	16	75	unnamed protein product [Vitis vinifera]	jgi|Phypa1_1|75330	29.6	1.2	61	34	fgenesh1_pg.scaffold_52000112	No significant hit						gi|38015792|gb|BX681334.1|BX681334	385	1e-105	357	88	BX681334 RS Pinus pinaster cDNA clone RS57B09, mRNA sequence	gi|157537166|gb|EX338397.1|EX338397	218	1e-55	210	88
IS0011.B21.1_N17	CO203322	661	3	AT4G27000.1	119	2e-27	105	57	| Symbols: | RNA-binding protein 45 (RBP45), putative | chr4:13554989-13557769 REVERSE	gw1.40.622.1	135	3e-32	104	67	gi|108706453|gb|ABF94248.1|	117	3e-26	100	57	RNA recognition motif family protein, expressed [Oryza sativa (japonica cultivar-group)]	gi|147856810|emb|CAN81343.1|	131	5e-31	104	66	hypothetical protein [Vitis vinifera]	jgi|Phypa1_1|2573	122	2e-28	105	62	gw1.339.2.1	emb|CAN81343.1|	131	3e-29	104	66	hypothetical protein [Vitis vinifera]	gi|157522240|gb|EX323471.1|EX323471	1241	0	626	100	GQ02820.B7_O14 GQ028 - Cambium / phloem scrappings (Normalized library ) Picea glauca cDNA clone GQ02820_O14 5', mRNA sequence	gi|157522240|gb|EX323471.1|EX323471	1241	0	626	100
IS0011.B21.1_N18	CO203323	663	3	AT5G15750.1	200	5e-52	120	77	| Symbols: | RNA-binding S4 domain-containing protein | chr5:5141452-5142704 FORWARD	grail3.0155003501	215	2e-56	121	84	gi|38346067|emb|CAE04835.2|	199	5e-51	120	76	OSJNBa0084K01.7 [Oryza sativa (japonica cultivar-group)]	gi|157341313|emb|CAO49220.1|	222	3e-58	121	87	unnamed protein product [Vitis vinifera]	jgi|Phypa1_1|48659	194	5e-50	120	74	gw1.52.179.1	gb|ABD96845.1|	202	1e-50	120	78	hypothetical protein [Cleome spinosa]	gi|157562626|gb|EX363857.1|EX363857	1239	0	645	99	GQ03207.SP6_G03 GQ032 - Shoot tip (Normalized library) Picea glauca cDNA clone GQ03207_G03 3', mRNA sequence	gi|157562626|gb|EX363857.1|EX363857	1239	0	645	99
IS0011.B21.1_N19	CO203324	573	3	AT4G10250.1	109	1e-24	86	62	| Symbols: ATHSP22.0 | ATHSP22.0 (Arabidopsis thaliana heat shock protein 22.0) | chr4:6370533-6371120 FORWARD	grail3.0066002801	113	7e-26	87	58	gi|164375535|gb|ABY52935.1|	113	3e-25	86	60	heat shock protein Hsp20 [Oryza sativa Japonica Group]	gi|147785904|emb|CAN70834.1|	111	6e-25	87	56	hypothetical protein [Vitis vinifera]	jgi|Phypa1_1|199029	100	7e-22	117	41	estExt_gwp_gw1.C_3500017	sp|P12810|HSP11_WHEAT	117	4e-25	86	62	16.9 kDa class I heat shock protein (Low molecular weight heat shock protein) (Heat shock protein 17) (HSP 16.9) emb|CAA31785.1| unnamed protein product [Triticum aestivum] prf||1908436A heat shock protein 16.8	gi|40770685|gb|CK438911.1|CK438911	975	0	507	99	GQ0033d.TB_B08 GQ003: Vegetative buds developmental sequence Picea glauca cDNA clone GenomeQuebec_Id:GQ0033dB08 3', mRNA sequence	gi|40770685|gb|CK438911.1|CK438911	975	0	507	99
IS0011.B21.1_N20	CO203325	586	3	AT5G51040.2	124	3e-29	77	75	| Symbols: | similar to Protein of unknown function DUF339 [Medicago truncatula] (GB:ABE80212.1); contains InterPro domain Protein of unknown function DUF339; (InterPro:IPR005631) | chr5:20767926-20769016 FORWARD	grail3.0005037901	115	2e-26	77	64	gi|77551232|gb|ABA94029.1|	115	1e-25	76	67	TPR repeat region family protein, expressed [Oryza sativa (japonica cultivar-group)]	gi|157328805|emb|CAO23083.1|	112	3e-25	77	64	unnamed protein product [Vitis vinifera]	jgi|Phypa1_1|112512	100	6e-22	76	55	e_gw1.4.157.1	ref|NP_001032052.1|	124	2e-27	77	75	unknown protein [Arabidopsis thaliana]	gi|157542787|gb|EX344018.1|EX344018	1096	0	565	99	GQ03102.B7.1_J19 GQ031 - Xylem Scrapings (Normalized library) Picea glauca cDNA clone GQ03102_J19 5', mRNA sequence	gi|157542787|gb|EX344018.1|EX344018	1096	0	565	99
IS0011.B21.1_N21	CO203326	642	3	AT4G27000.1	122	2e-28	110	55	| Symbols: | RNA-binding protein 45 (RBP45), putative | chr4:13554989-13557769 REVERSE	gw1.40.622.1	144	6e-35	109	67	gi|12583812|gb|AAG59664.1|AC084319_22	123	5e-28	110	57	putative RNA binding protein [Oryza sativa]	gi|147856810|emb|CAN81343.1|	140	1e-33	109	66	hypothetical protein [Vitis vinifera]	jgi|Phypa1_1|2573	127	7e-30	111	62	gw1.339.2.1	emb|CAN81343.1|	140	5e-32	109	66	hypothetical protein [Vitis vinifera]	gi|50157474|gb|CO479787.1|CO479787	954	0	481	100	GQ018M06.T24.1_F03 GQ018: Clean ROOTS systems - N treatments Picea glauca cDNA clone GenomeQuebec_Id:GQ018M06F03 3', mRNA sequence	gi|50157474|gb|CO479787.1|CO479787	954	0	481	100
IS0011.B21.1_N22	CO203327	645	3	AT3G04720.1	192	1e-49	120	70	| Symbols: HEL, PR-4, PR4 | PR4 (PATHOGENESIS-RELATED 4) | chr3:1285697-1286537 REVERSE	eugene3.00130410	210	7e-55	120	76	gi|16024932|gb|AAL11444.1|	204	2e-52	122	73	pathogenesis-related protein [Oryza sativa (japonica cultivar-group)]	gi|147844408|emb|CAN80017.1|	201	7e-52	121	73	hypothetical protein [Vitis vinifera]	jgi|Phypa1_1|167320	31.2	0.52	65	29	estExt_fgenesh1_pg.C_1430028	dbj|BAD11073.1|	206	8e-52	118	77	pathogenesis-related protein 4b [Capsicum chinense]	gi|89955889|gb|AM168850.1|AM168850	1124	0	587	99	AM168850 K00001 Picea abies cDNA clone K0000100004E10F1, mRNA sequence	gi|83402081|gb|DV996058.1|DV996058	884	0	466	99
IS0011.B21.1_N23	CO203328	570	3	AT4G10300.1	155	2e-38	92	72	| Symbols: | similar to unknown protein [Arabidopsis thaliana] (TAIR:AT3G04300.1); similar to Os04g0445200 [Oryza sativa (japonica cultivar-group)] (GB:NP_001052900.1); similar to Cupin, RmlC-type [Medicago truncatula] (GB:ABE82642.1); similar to OSIGBa0140O07.4 [Oryza sativa (indica cultivar-group)] (GB:CAH67236.1); contains InterPro domain Protein of unknown function DUF861, cupin_3; (InterPro:…	estExt_fgenesh4_pg.C_LG_II2525	123	7e-29	92	55	gi|38344542|emb|CAD40968.2|	157	2e-38	109	65	OSJNBa0027P08.10 [Oryza sativa (japonica cultivar-group)]	gi|157352675|emb|CAO44490.1|	154	7e-38	98	68	unnamed protein product [Vitis vinifera]	jgi|Phypa1_1|144325	161	2e-40	96	69	e_gw1.213.114.1	emb|CAH67236.1|	158	1e-37	109	66	OSIGBa0140O07.4 [Oryza sativa (indica cultivar-group)] gb|EAY94282.1| hypothetical protein OsI_015515 [Oryza sativa (indica cultivar-group)]	gi|157525725|gb|EX326956.1|EX326956	1051	0	550	99	GQ02826.B7_D19 GQ028 - Cambium / phloem scrappings (Normalized library ) Picea glauca cDNA clone GQ02826_D19 5', mRNA sequence	gi|157525725|gb|EX326956.1|EX326956	1051	0	550	99
IS0011.B21.1_N24	CO203329	636	3	AT3G17450.1	45.4	3e-05	57	36	| Symbols: | hAT dimerisation domain-containing protein | chr3:5972799-5975690 REVERSE	fgenesh4_pg.C_scaffold_799000002	49.7	2e-06	72	40	gi|113531970|dbj|BAF04353.1|	44.3	0.0003	60	35	Os01g0222700 [Oryza sativa (japonica cultivar-group)]	gi|147781785|emb|CAN72291.1|	52.4	4e-07	67	40	hypothetical protein [Vitis vinifera]	jgi|Phypa1_1|77269	31.6	0.39	41	43	fgenesh1_pg.scaffold_64000021	emb|CAN72291.1|	52.4	2e-05	67	40	hypothetical protein [Vitis vinifera]	gi|157556586|gb|EX357817.1|EX357817	48.1	0.0008	24	100	GQ03123.B7_L24 GQ031 - Xylem Scrapings (Normalized library) Picea glauca cDNA clone GQ03123_L24 5', mRNA sequence	gi|157556586|gb|EX357817.1|EX357817	48.1	0.0003	24	100
IS0011.B21.1_O01	CO203330	638	3	AT5G07360.2	27.7	5.9	40	40	| Symbols: | amidase family protein | chr5:2326926-2330012 REVERSE	eugene3.00050468	31.6	0.43	88	29	gi|46390495|dbj|BAD15955.1|	30.4	4	35	42	hypothetical protein [Oryza sativa Japonica Group]	gi|147780343|emb|CAN72420.1|	29.3	3.4	63	30	hypothetical protein [Vitis vinifera]	jgi|Phypa1_1|165757	32	0.3	74	31	estExt_fgenesh1_pg.C_960027	ref|XP_001335516.1|	34.7	4.1	51	31	PREDICTED: similar to LReO_3 [Danio rerio]	gi|157509104|gb|EX310335.1|EX310335	557	1e-157	313	97	GQ01313.T3_J05 GQ013 - Elongating ROOTS tips - sapplings Picea glauca cDNA clone GQ01313_J05 5', mRNA sequence	gi|157509104|gb|EX310335.1|EX310335	557	1e-157	313	97
IS0011.B21.1_O02	CO203331	486	3	AT1G55020.1	37	0.006	21	85	| Symbols: LOX1 | LOX1 (Lipoxygenase 1); lipoxygenase | chr1:20529465-20533810 FORWARD	estExt_fgenesh4_pm.C_LG_X0170	43.5	7e-05	21	90	gi|38344820|emb|CAD40882.2|	37	0.024	21	71	OSJNBa0064H22.1 [Oryza sativa (japonica cultivar-group)]	gi|157354082|emb|CAO46649.1|	44.7	5e-05	21	95	unnamed protein product [Vitis vinifera]	jgi|Phypa1_1|140885	40	0.0007	21	71	e_gw1.171.1.1	gb|ABF60000.1|	42.7	0.007	21	95	lipoxygenase 3 [Actinidia deliciosa]	gi|50172126|gb|CO486405.1|CO486405	729	0	405	97	GQ02012.TB_L16 GQ020: Clean ROOTS systems -Diurnal cycle Picea glauca cDNA clone GenomeQuebec_Id:GQ02012L16 3', mRNA sequence	gi|50172126|gb|CO486405.1|CO486405	729	0	405	97
IS0011.B21.1_O03	CO203332	650	3	AT3G21240.1	144	3e-35	131	59	| Symbols: AT4CL2, 4CL2 | 4CL2 (4-coumarate:CoA ligase 2); 4-coumarate-CoA ligase | chr3:7454503-7457320 REVERSE	grail3.0099003002	140	5e-34	131	55	gi|113537350|dbj|BAF09733.1|	147	2e-35	132	59	Os02g0697400 [Oryza sativa (japonica cultivar-group)]	gi|157352222|emb|CAO43250.1|	141	5e-34	129	57	unnamed protein product [Vitis vinifera]	jgi|Phypa1_1|89614	135	2e-32	130	54	fgenesh1_pg.scaffold_185000045	sp|P41636|4CL_PINTA	186	1e-45	131	74	4-coumarate--CoA ligase (4CL) (4-coumaroyl-CoA synthase) gb|AAA92668.1| 4-coumarate-CoA ligase enzyme	gi|157533584|gb|EX334815.1|EX334815	1189	0	600	100	GQ02907.SP6_P06 GQ029 - Xylem scrapings - AT NITE Picea glauca cDNA clone GQ02907_P06 3', mRNA sequence	gi|157533584|gb|EX334815.1|EX334815	1189	0	600	100
IS0011.B21.1_O04	CO203333	595	3	AT1G08830.2	191	3e-49	109	80	| Symbols: CSD1 | CSD1 (copper/zinc superoxide dismutase 1) | chr1:2827703-2829056 FORWARD	eugene3.00700152	199	8e-52	109	82	gi|310321|gb|AAC14465.1|	202	7e-52	109	82	cytosolic copper/zinc-superoxide dismutase [Oryza sativa]	gi|157327316|emb|CAO15111.1|	188	4e-48	104	84	unnamed protein product [Vitis vinifera]	jgi|Phypa1_1|162557	194	3e-50	110	80	estExt_fgenesh1_pg.C_440157	sp|P24669|SODC_PINSY	218	2e-55	109	94	Superoxide dismutase [Cu-Zn] emb|CAA41454.1| CuZn superoxide dismutase [Pinus sylvestris]	gi|157504719|gb|EX305950.1|EX305950	1108	0	580	98	GQ01301.B7_L15 GQ013 - Elongating ROOTS tips - sapplings Picea glauca cDNA clone GQ01301_L15 3', mRNA sequence	gi|157504719|gb|EX305950.1|EX305950	1108	0	580	98
IS0011.B21.1_O05	CO203334	574	3	AT2G37040.1	112	1e-25	97	54	| Symbols: PAL1 | PAL1 (PHE AMMONIA LYASE 1); phenylalanine ammonia-lyase | chr2:15564681-15567316 REVERSE	estExt_Genewise1_v1.C_280658	104	4e-23	97	51	gi|125582945|gb|EAZ23876.1|	97.4	2e-20	97	48	hypothetical protein OsJ_007359 [Oryza sativa (japonica cultivar-group)]	gi|157342575|emb|CAO65287.1|	111	6e-25	98	52	unnamed protein product [Vitis vinifera]	jgi|Phypa1_1|113035	128	3e-30	99	63	e_gw1.5.74.1	gb|AAT66434.1|	171	1e-53	94	87	phenylalanine ammonia lyase [Pinus pinaster]	gi|83383528|gb|DV977506.1|DV977506	1114	0	570	99	GQ0066.B3_B08 GQ006: Cambium and phloem from mature trees Picea glauca cDNA clone GenomeQuebec_Id:GQ0066_B08 5', mRNA sequence	gi|83383528|gb|DV977506.1|DV977506	1114	0	570	99
IS0011.B21.1_O06	CO203335	626	3	AT2G32520.1	154	3e-38	91	76	| Symbols: | dienelactone hydrolase family protein | chr2:13812900-13814519 REVERSE	estExt_Genewise1_v1.C_LG_XIV3377	155	2e-38	90	78	gi|113532775|dbj|BAF05158.1|	152	5e-37	91	76	Os01g0531500 [Oryza sativa (japonica cultivar-group)]	gi|147809484|emb|CAN60148.1|	160	1e-39	91	79	hypothetical protein [Vitis vinifera]	jgi|Phypa1_1|67702	141	3e-34	91	72	fgenesh1_pg.scaffold_15000234	emb|CAN60148.1|	160	6e-38	91	79	hypothetical protein [Vitis vinifera]	gi|83397521|gb|DV991498.1|DV991498	668	0	337	100	GQ02510.B3_L05 GQ025: Annual flush SHOOTS diurnal cycle- trees Picea glauca cDNA clone GenomeQuebec_Id:GQ02510_L05 5', mRNA sequence	gi|83397521|gb|DV991498.1|DV991498	668	0	337	100
IS0011.B21.1_O07	CO203336	661	3	AT4G34050.2	142	1e-34	103	65	| Symbols: | caffeoyl-CoA 3-O-methyltransferase, putative | chr4:16310849-16311978 FORWARD	grail3.0001059501	149	1e-36	103	66	gi|49618875|gb|AAT68022.1|	133	5e-31	103	61	caffeoyl-CoA O-methyltransferase [Oryza sativa (japonica cultivar-group)]	gi|1000519|emb|CAA90969.1|	152	4e-37	103	68	caffeoyl-CoA O-methyltransferase [Vitis vinifera]	jgi|Phypa1_1|116394	120	5e-28	104	50	e_gw1.16.6.1	gb|ABB89956.1|	159	2e-37	103	74	caffeoyl-CoA O-methyltransferase [Chamaecyparis formosensis]	gi|83395408|gb|DV989385.1|DV989385	1235	0	643	99	GQ0209.TB_P07 GQ020: Clean ROOTS systems -Diurnal cycle Picea glauca cDNA clone GenomeQuebec_Id:GQ0209_P07 3', mRNA sequence	gi|83395408|gb|DV989385.1|DV989385	1235	0	643	99
IS0011.B21.1_O08	CO203337	581	3	AT1G75950.1	154	3e-38	107	72	| Symbols: ASK1, ATSKP1, SKP1A, UIP1, SKP1 | SKP1 (ARABIDOPSIS SKP1 HOMOLOGUE); ubiquitin-protein ligase | chr1:28520376-28521115 FORWARD	estExt_fgenesh4_pm.C_570017	162	1e-40	104	76	gi|52076056|dbj|BAD46569.1|	148	8e-36	117	68	putative UIP2 [Oryza sativa Japonica Group]	gi|157335113|emb|CAO60943.1|	160	8e-40	104	78	unnamed protein product [Vitis vinifera]	jgi|Phypa1_1|104499	176	6e-45	104	82	estExt_fgenesh1_pm.C_70040	gb|AAX92710.1|	182	1e-63	89	100	SCF ubiquitin ligase [Picea abies]	gi|83376404|gb|DV970382.1|DV970382	1116	0	563	100	GQ0081.TB.1_A02 GQ008: Cambium, phloem and bark of girdled saplings Picea glauca cDNA clone GenomeQuebec_Id:GQ0081_A02 3', mRNA sequence	gi|83376404|gb|DV970382.1|DV970382	1116	0	563	100
IS0011.B21.1_O09	CO203338	618	3	AT5G54770.1	226	6e-60	131	85	| Symbols: TZ, THI1 | THI1 (THIAZOLE REQUIRING) | chr5:22263860-22265117 FORWARD	eugene3.00110215	241	3e-64	129	91	gi|125600511|gb|EAZ40087.1|	228	7e-60	136	81	hypothetical protein OsJ_023570 [Oryza sativa (japonica cultivar-group)]	gi|157337970|emb|CAO39014.1|	233	1e-61	132	87	unnamed protein product [Vitis vinifera]	jgi|Phypa1_1|165702	230	4e-61	133	85	estExt_fgenesh1_pg.C_940044	gb|AAV92537.1|	250	3e-65	131	96	thiazole biosynthetic enzyme [Pseudotsuga menziesii var. menziesii]	gi|157628577|gb|EX429659.1|EX429659	1170	0	598	99	GQ03903.B7_A16 GQ039 - Stem - Dormant Picea glauca cDNA clone GQ03903_A16 5', mRNA sequence	gi|157628577|gb|EX429659.1|EX429659	1170	0	598	99
IS0011.B21.1_O10	CO203339	660	3	AT1G30230.2	158	2e-39	154	52	| Symbols: | elongation factor 1-beta / EF-1-beta | chr1:10639270-10640585 FORWARD	eugene3.00091463	157	5e-39	127	63	gi|125601074|gb|EAZ40650.1|	155	7e-38	155	56	hypothetical protein OsJ_024133 [Oryza sativa (japonica cultivar-group)]	gi|157343779|emb|CAO68285.1|	158	4e-39	129	62	unnamed protein product [Vitis vinifera]	jgi|Phypa1_1|217719	144	4e-35	129	60	estExt_Genewise1.C_1450133	dbj|BAE92290.1|	172	1e-41	129	69	putative elongation factor [Cryptomeria japonica]	gi|83381223|gb|DV975201.1|DV975201	1110	0	581	98	GQ00612.TB_J19 GQ006: Cambium and phloem from mature trees Picea glauca cDNA clone GenomeQuebec_Id:GQ00612_J19 3', mRNA sequence	gi|83381223|gb|DV975201.1|DV975201	1110	0	581	98
IS0011.B21.1_O11	CO203340	656	3	AT4G36850.1	138	2e-33	108	59	| Symbols: | PQ-loop repeat family protein / transmembrane family protein | chr4:17353418-17355824 REVERSE	gw1.VII.3308.1	142	2e-34	127	53	gi|113532212|dbj|BAF04595.1|	145	9e-35	160	48	Os01g0266800 [Oryza sativa (japonica cultivar-group)]	gi|157348203|emb|CAO22913.1|	140	1e-33	108	60	unnamed protein product [Vitis vinifera]	jgi|Phypa1_1|174957	141	4e-34	154	49	estExt_gwp_gw1.C_90269	ref|NP_001042681.1|	145	2e-33	160	48	Os01g0266800 [Oryza sativa (japonica cultivar-group)] dbj|BAD81134.1| unknown protein [Oryza sativa (japonica cultivar-group)] dbj|BAF04595.1| Os01g0266800 [Oryza sativa (japonica cultivar-group)]	gi|50177042|gb|CO488568.1|CO488568	1138	0	630	97	GQ0259.B3_M20 GQ025: Annual flush SHOOTS diurnal cycle- trees Picea glauca cDNA clone GenomeQuebec_Id:GQ0259M20 5', mRNA sequence	gi|50177042|gb|CO488568.1|CO488568	1138	0	630	97
IS0011.B21.1_O12	CO203341	673	3	AT1G17150.1	29.3	2.2	22	54	| Symbols: | glycoside hydrolase family 28 protein / polygalacturonase (pectinase) family protein | chr1:5865700-5867488 FORWARD	fgenesh4_pg.C_scaffold_220000015	30.8	0.8	33	48	gi|38346011|emb|CAE01890.2|	29.6	7.5	40	35	OSJNBa0035O13.13 [Oryza sativa (japonica cultivar-group)]	gi|157338790|emb|CAO42141.1|	31.2	0.98	66	33	unnamed protein product [Vitis vinifera]	jgi|Phypa1_1|231658	30	1.2	54	33	fgenesh2_pg.scaffold_136000071	ref|NP_001074042.1|	34.7	4.6	36	41	dystrobrevin, beta [Danio rerio] gb|ABF55375.1| beta-dystrobrevin [Danio rerio]	gi|157563958|gb|EX365186.1|EX365186	1275	0	655	99	GQ03209.SP6_B12 GQ032 - Shoot tip (Normalized library) Picea glauca cDNA clone GQ03209_B12 3', mRNA sequence	gi|157563958|gb|EX365186.1|EX365186	1275	0	655	99
IS0011.B21.1_O13	DR448931	433	3	AT3G17040.1	27.7	2.7	31	54	| Symbols: HCF107 | HCF107 (HIGH CHLOROPHYLL FLUORESCENT 107); binding | chr3:5809384-5812611 REVERSE	fgenesh4_pg.C_LG_VI000715	28.9	1.3	37	37	gi|22128720|gb|AAM92832.1|	29.3	3.7	14	85	putative alpha-galactosidase preproprotein [Oryza sativa (japonica cultivar-group)]	gi|147789525|emb|CAN65306.1|	29.6	1.2	58	32	hypothetical protein [Vitis vinifera]	jgi|Phypa1_1|164856	27.3	3.4	57	33	estExt_fgenesh1_pg.C_790003	ref|ZP_02032752.1|	34.3	2.5	51	31	hypothetical protein PARMER_02770 [Parabacteroides merdae ATCC 43184] gb|EDN85687.1| hypothetical protein PARMER_02770 [Parabacteroides merdae ATCC 43184]	gi|157623686|gb|EX424768.1|EX424768	815	0	415	99	GQ03808.B7_N07 GQ038 - Stem - Active growth Picea glauca cDNA clone GQ03808_N07 5', mRNA sequence	gi|157623686|gb|EX424768.1|EX424768	815	0	415	99
IS0011.B21.1_O14	CO203342	648	3	AT3G16640.1	222	2e-58	144	73	| Symbols: TCTP | TCTP (TRANSLATIONALLY CONTROLLED TUMOR PROTEIN) | chr3:5669715-5670735 REVERSE	estExt_fgenesh4_pg.C_1330038	239	1e-63	143	79	gi|77552402|gb|ABA95199.1|	248	1e-65	144	81	Translationally-controlled tumor protein, putative, expressed [Oryza sativa (japonica cultivar-group)]	gi|157336275|emb|CAO70960.1|	252	2e-67	144	82	unnamed protein product [Vitis vinifera]	jgi|Phypa1_1|71619	221	3e-58	147	74	fgenesh1_pg.scaffold_33000130	sp|Q9ZRX0|TCTP_PSEMZ	274	2e-72	144	93	Translationally-controlled tumor protein homolog (TCTP) emb|CAA10048.1| TCTP-like protein [Pseudotsuga menziesii]	gi|83398996|gb|DV992973.1|DV992973	1176	0	630	98	GQ026M13.T24_A01 GQ026: NEEDLES - N fertilization treatments Picea glauca cDNA clone GenomeQuebec_Id:GQ026M13_A01 3', mRNA sequence	gi|83398996|gb|DV992973.1|DV992973	1176	0	630	98
IS0011.B21.1_O15	CO203343	537	3	AT4G02180.1	27.7	4.3	103	22	| Symbols: | DC1 domain-containing protein | chr4:959964-963517 FORWARD	estExt_Genewise1_v1.C_1420036	32.3	0.19	11	90	gi|108711105|gb|ABF98900.1|	34.3	0.2	102	26	transcriptional adaptor, putative, expressed [Oryza sativa (japonica cultivar-group)]	gi|147787171|emb|CAN66839.1|	31.2	0.65	27	55	hypothetical protein [Vitis vinifera]	jgi|Phypa1_1|168627	28.5	2.4	50	30	estExt_fgenesh1_pg.C_1830042	gb|AAX92705.1|	60.1	6e-08	29	100	metallothionein-like protein class II [Picea abies]	gi|157611598|gb|EX412822.1|EX412822	983	0	520	99	GQ03614.B7_E18 GQ036 - Shoot tip - Active growth Picea glauca cDNA clone GQ03614_E18 5', mRNA sequence	gi|157611598|gb|EX412822.1|EX412822	983	0	520	99
IS0011.B21.1_O16	CO203344	629	3	AT1G52760.1	111	3e-25	79	65	| Symbols: | esterase/lipase/thioesterase family protein | chr1:19655046-19656244 FORWARD	eugene3.00030304	124	6e-29	93	61	gi|113535786|dbj|BAF08169.1|	107	3e-23	90	58	Os02g0207900 [Oryza sativa (japonica cultivar-group)]	gi|157340348|emb|CAO46025.1|	125	4e-29	99	60	unnamed protein product [Vitis vinifera]	jgi|Phypa1_1|122592	92.8	1e-19	79	54	e_gw1.40.97.1	emb|CAN62561.1|	123	8e-27	99	59	hypothetical protein [Vitis vinifera]	gi|83387664|gb|DV981642.1|DV981642	1195	0	611	99	GQ0166.B7_N10 GQ016: Primary, secondary SHOOT -N fertil. Treatments Picea glauca cDNA clone GenomeQuebec_Id:GQ0166_N10 3', mRNA sequence	gi|83387664|gb|DV981642.1|DV981642	1195	0	611	99
IS0011.B21.1_O17	CO203345	574	3	AT5G53590.1	27.7	4.8	26	42	| Symbols: | auxin-responsive family protein | chr5:21789333-21789761 FORWARD	eugene3.00012275	77	7e-15	59	57	gi|77551136|gb|ABA93933.1|	83.6	3e-16	66	57	hypothetical protein LOC_Os11g31650 [Oryza sativa (japonica cultivar-group)]	gi|157356921|emb|CAO63132.1|	29.6	2.2	51	31	unnamed protein product [Vitis vinifera]	jgi|Phypa1_1|94889	27.3	6.1	61	27	fgenesh1_pg.scaffold_269000055	gb|EAY81087.1|	83.6	6e-15	66	57	hypothetical protein OsI_035046 [Oryza sativa (indica cultivar-group)]	gi|50173220|gb|CO486917.1|CO486917	1074	0	554	99	GQ0223.B7_I19 GQ022: ROOT XYLEM - mature trees Picea glauca cDNA clone GenomeQuebec_Id:GQ0223I19 3', mRNA sequence	gi|50173220|gb|CO486917.1|CO486917	1074	0	554	99
IS0011.B21.1_O18	CO203346	563	3	AT5G55400.1	30.8	0.55	67	32	| Symbols: | fimbrin-like protein, putative | chr5:22472761-22476176 REVERSE	eugene3.00031762	30	1	43	41	gi|31432029|gb|AAP53721.1|	28.9	9.3	68	29	retrotransposon protein, putative, Ty3-gypsy subclass [Oryza sativa (japonica cultivar-group)]	gi|157345654|emb|CAO14952.1|	28.5	4.7	39	38	unnamed protein product [Vitis vinifera]	jgi|Phypa1_1|93355	30.8	0.54	20	55	fgenesh1_pg.scaffold_241000025	ref|XP_001348992.1|	34.3	3.9	62	24	hypothetical protein MAL7P1.23 [Plasmodium falciparum 3D7] emb|CAD50830.1| hypothetical protein [Plasmodium falciparum 3D7]	gi|50167152|gb|CO484083.1|CO484083	262	3e-68	148	96	GQ0202.TB_J19 GQ020: Clean ROOTS systems -Diurnal cycle Picea glauca cDNA clone GenomeQuebec_Id:GQ0202J19 3', mRNA sequence	gi|50167152|gb|CO484083.1|CO484083	262	9e-69	148	96
IS0011.B21.1_O19	CO203347	225	3	AT5G36240.1	26.6	3.6	19	47	| Symbols: | zinc knuckle (CCHC-type) family protein | chr5:14295202-14296154 REVERSE	No significant hit					No significant hit						No significant hit						No significant hit						No significant hit						gi|157600354|gb|EX401578.1|EX401578	402	1e-111	207	99	GQ03502.B7_J16 GQ035 - Needles - End of season Picea glauca cDNA clone GQ03502_J16 5', mRNA sequence	gi|157600354|gb|EX401578.1|EX401578	402	1e-111	207	99
IS0011.B21.1_O20	CO203348	685	3	No significant hit						eugene3.01270078	27.7	6.9	45	33	No significant hit						gi|157339267|emb|CAO43808.1|	29.3	3.9	28	46	unnamed protein product [Vitis vinifera]	jgi|Phypa1_1|98703	29.6	1.7	56	28	fgenesh1_pg.scaffold_364000010	ref|XP_643200.1|	35	3.7	48	33	unconventional myosin heavy chain [Dictyostelium discoideum AX4] gb|AAO51651.1| similar to Dictyostelium discoideum (Slime mold). Class VII unconventional myosin gb|EAL69262.1| unconventional myosin heavy chain [Dictyostelium discoideum AX4]	gi|50158469|gb|CO480258.1|CO480258	1243	0	647	99	GQ018M01.T24.1_F12 GQ018: Clean ROOTS systems - N treatments Picea glauca cDNA clone GenomeQuebec_Id:GQ018M01F12 3', mRNA sequence	gi|50158469|gb|CO480258.1|CO480258	1243	0	647	99
IS0011.B21.1_O21	CO203349	564	3	AT5G38660.1	57	7e-09	49	59	| Symbols: APE1 | APE1 (ACCLIMATION OF PHOTOSYNTHESIS TO ENVIRONMENT) | chr5:15490515-15492727 REVERSE	gw1.IV.4064.1	57.4	6e-09	44	59	gi|125603144|gb|EAZ42469.1|	64.3	2e-10	47	63	hypothetical protein OsJ_025952 [Oryza sativa (japonica cultivar-group)]	gi|157341384|emb|CAO49291.1|	64.3	8e-11	47	63	unnamed protein product [Vitis vinifera]	jgi|Phypa1_1|148186	49.7	1e-06	45	53	e_gw1.273.19.1	gb|EAZ42469.1|	64.3	7e-10	47	63	hypothetical protein OsJ_025952 [Oryza sativa (japonica cultivar-group)]	gi|157561614|gb|EX362845.1|EX362845	1041	0	549	99	GQ03206.B7_I22 GQ032 - Shoot tip (Normalized library) Picea glauca cDNA clone GQ03206_I22 5', mRNA sequence	gi|157561614|gb|EX362845.1|EX362845	1041	0	549	99
IS0011.B21.1_O22	CO203350	511	3	AT3G15353.1	65.9	1e-11	66	48	| Symbols: MT3 | MT3 (METALLOTHIONEIN 3) | chr3:5180832-5181332 REVERSE	eugene3.00110909	65.5	2e-11	64	45	gi|2072555|gb|AAB53811.1|	65.5	7e-11	62	50	metallothionein-like protein [Oryza sativa]	gi|7406673|emb|CAB85630.1|	68.9	3e-12	62	48	putative metallothionein-like protein [Vitis vinifera]	jgi|Phypa1_1|83996	28.5	2.2	41	41	fgenesh1_pg.scaffold_118000124	gb|AAD00709.1|	88.2	2e-16	52	76	metallothionein-like protein [Picea abies]	gi|50178095|gb|CO489014.1|CO489014	771	0	493	94	GQ0256.B7_P05 GQ025: Annual flush SHOOTS diurnal cycle- trees Picea glauca cDNA clone GenomeQuebec_Id:GQ0256P05 3', mRNA sequence	gi|50178095|gb|CO489014.1|CO489014	771	0	493	94
IS0011.B21.1_O23	CO203351	568	3	AT2G43590.1	154	3e-38	116	58	| Symbols: | chitinase, putative | chr2:18088669-18089826 REVERSE	gw1.XIX.2366.1	164	5e-41	116	62	gi|38345421|emb|CAE01675.2|	163	3e-40	117	64	OSJNBb0091E11.12 [Oryza sativa (japonica cultivar-group)]	gi|157353719|emb|CAO46251.1|	171	3e-43	116	65	unnamed protein product [Vitis vinifera]	jgi|Phypa1_1|219988	132	1e-31	118	54	estExt_Genewise1.C_1840097	gb|AAV31742.1|	252	1e-65	118	98	class IV chitinase Chi4b [Picea abies]	gi|40781097|gb|CK444677.1|CK444677	856	0	508	96	GQ0073.TB_O23 GQ007: Secondary xylem of girdled saplings Picea glauca cDNA clone GenomeQuebec_Id:GQ0073O23 3', mRNA sequence	gi|40781097|gb|CK444677.1|CK444677	856	0	508	96
IS0011.B21.1_P01	CO203352	561	3	AT3G61110.1	145	2e-35	86	79	| Symbols: ARS27A | ARS27A (ARABIDOPSIS RIBOSOMAL PROTEIN S27); structural constituent of ribosome | chr3:22622685-22623607 FORWARD	estExt_fgenesh4_pg.C_LG_I0594	144	4e-35	86	80	gi|113536378|dbj|BAF08761.1|	145	9e-35	86	81	Os02g0478700 [Oryza sativa (japonica cultivar-group)]	gi|147771740|emb|CAN78160.1|	147	5e-36	86	82	hypothetical protein [Vitis vinifera]	jgi|Phypa1_1|59405	149	8e-37	86	83	fgenesh1_pm.scaffold_165000005	emb|CAN78160.1|	147	2e-34	86	82	hypothetical protein [Vitis vinifera]	gi|157510471|gb|EX311704.1|EX311704	1051	0	530	100	GQ02803.B7_D01 GQ028 - Cambium / phloem scrappings (Normalized library ) Picea glauca cDNA clone GQ02803_D01 5', mRNA sequence	gi|157510471|gb|EX311704.1|EX311704	1051	0	530	100
IS0011.B21.1_P02	CO203353	672	3	AT5G12020.1	125	3e-29	129	49	| Symbols: HSP17.6II | 17.6 kDa class II heat shock protein (HSP17.6-CII) | chr5:3882410-3882877 REVERSE	estExt_fgenesh4_pm.C_LG_VI0650	141	3e-34	128	57	gi|75911506|gb|ABA29610.1|	122	1e-27	135	49	class II small heat shock protein [Oryza sativa (japonica cultivar-group)]	gi|157339312|emb|CAO43853.1|	149	2e-36	127	61	unnamed protein product [Vitis vinifera]	jgi|Phypa1_1|70357	120	5e-28	120	52	fgenesh1_pg.scaffold_27000186	emb|CAA67726.1|	211	2e-53	130	86	small heat shock protein [Picea abies] emb|CAC81955.1| small heat-shock protein [Picea abies] emb|CAC81957.1| small heat-shock protein [Picea abies] emb|CAC81959.1| small heat-shock protein [Picea abies] emb|CAC81961.1| small heat-shock protein [Picea abies]	gi|83383748|gb|DV977726.1|DV977726	1273	0	654	99	GQ00612.TB_A08 GQ006: Cambium and phloem from mature trees Picea glauca cDNA clone GenomeQuebec_Id:GQ00612_A08 3', mRNA sequence	gi|83383748|gb|DV977726.1|DV977726	1273	0	654	99
IS0011.B21.1_P03	CO203354	680	3	AT5G20900.1	47.8	6e-06	27	77	| Symbols: | similar to unknown protein [Arabidopsis thaliana] (TAIR:AT3G43440.1); similar to ZIM motif family protein, expressed [Oryza sativa (japonica cultivar-group)] (GB:ABF96481.1); similar to OSJNBa0060D06.16 [Oryza sativa (japonica cultivar-group)] (GB:CAE03550.1); similar to Os04g0653000 [Oryza sativa (japonica cultivar-group)] (GB:NP_001054103.1); contains InterPro domain ZIM; (InterPro…	estExt_fgenesh4_pg.C_LG_VI1436	50.4	1e-06	28	75	gi|125601078|gb|EAZ40654.1|	52.8	9e-07	42	66	hypothetical protein OsJ_024137 [Oryza sativa (japonica cultivar-group)]	gi|157339917|emb|CAO45594.1|	44.7	9e-05	45	53	unnamed protein product [Vitis vinifera]	jgi|Phypa1_1|67560	32.7	0.19	26	69	fgenesh1_pg.scaffold_15000092	gb|EAZ40654.1|	52.8	2e-05	42	66	hypothetical protein OsJ_024137 [Oryza sativa (japonica cultivar-group)]	gi|50173293|gb|CO486960.1|CO486960	1199	0	659	97	GQ0222.B7_A12 GQ022: ROOT XYLEM - mature trees Picea glauca cDNA clone GenomeQuebec_Id:GQ0222A12 3', mRNA sequence	gi|50173293|gb|CO486960.1|CO486960	1199	0	659	97
IS0011.B21.1_P04	CO203355	667	3	AT3G18060.1	191	4e-49	112	76	| Symbols: | transducin family protein / WD-40 repeat family protein | chr3:6183886-6186794 FORWARD	estExt_fgenesh4_pm.C_LG_XII0161	197	4e-51	111	81	gi|113531424|dbj|BAF03807.1|	180	3e-45	113	70	Os01g0125800 [Oryza sativa (japonica cultivar-group)]	gi|157343658|emb|CAO68164.1|	194	5e-50	113	77	unnamed protein product [Vitis vinifera]	jgi|Phypa1_1|195087	61.2	5e-10	119	31	estExt_gwp_gw1.C_2300004	ref|NP_188434.2|	191	4e-47	112	76	transducin family protein / WD-40 repeat family protein [Arabidopsis thaliana] dbj|BAB02018.1| WD40-repeat protein [Arabidopsis thaliana] gb|AAL32514.1| WD40-repeat protein [Arabidopsis thaliana] gb|AAM47943.1| WD40-repeat protein [Arabidopsis thaliana]	gi|83394177|gb|DV988154.1|DV988154	1223	0	649	99	GQ02015.TB_D01 GQ020: Clean ROOTS systems -Diurnal cycle Picea glauca cDNA clone GenomeQuebec_Id:GQ02015_D01 3', mRNA sequence	gi|83394177|gb|DV988154.1|DV988154	1223	0	649	99
IS0011.B21.1_P06	CO203356	238	3	AT4G30310.2	31.2	0.15	27	48	| Symbols: | ribitol kinase, putative | chr4:14831919-14835098 FORWARD	fgenesh4_pm.C_scaffold_64000049	26.9	3.2	24	41	gi|125601543|gb|EAZ41119.1|	27.7	8.6	42	28	hypothetical protein OsJ_024602 [Oryza sativa (japonica cultivar-group)]	gi|147802246|emb|CAN68274.1|	26.2	8.3	32	40	hypothetical protein [Vitis vinifera]	jgi|Phypa1_1|107380	26.9	2.8	31	35	estExt_fgenesh1_pm.C_1560016	ref|YP_001379579.1|	32.7	7.2	50	32	homocitrate synthase [Anaeromyxobacter sp. Fw109-5] gb|ABS26595.1| homocitrate synthase [Anaeromyxobacter sp. Fw109-5]	gi|83397521|gb|DV991498.1|DV991498	309	5e-83	220	94	GQ02510.B3_L05 GQ025: Annual flush SHOOTS diurnal cycle- trees Picea glauca cDNA clone GenomeQuebec_Id:GQ02510_L05 5', mRNA sequence	gi|83397521|gb|DV991498.1|DV991498	309	2e-83	220	94
IS0011.B21.1_P08	CO203357	552	3	AT2G30490.1	94.4	4e-20	70	62	| Symbols: ATC4H, C4H, CYP73A5 | ATC4H (CINNAMATE-4-HYDROXYLASE) | chr2:13000938-13002760 REVERSE	grail3.0094002901	93.6	7e-20	70	64	gi|113534176|dbj|BAF06559.1|	86.7	4e-17	70	60	Os01g0820000 [Oryza sativa (japonica cultivar-group)]	gi|157336959|emb|CAO21305.1|	90.9	7e-19	71	61	unnamed protein product [Vitis vinifera]	jgi|Phypa1_1|140533	83.6	7e-17	71	57	e_gw1.168.38.1	gb|AAV36370.1|	108	1e-22	73	75	cinnamate 4-hydroxylase [Pinus taeda] gb|AAV36373.1| cinnamate 4-hydroxylase [Pinus taeda] gb|AAV36376.1| cinnamate 4-hydroxylase [Pinus taeda] gb|AAV36379.1| cinnamate 4-hydroxylase [Pinus taeda] gb|AAV36382.1| cinnamate 4-hydroxylase [Pinus taeda] gb|AAV36384.1| cinnamate 4-hydroxylase [Pinus taeda] gb|AAV36388.1| cinnamate 4-hydroxylase [Pinus taeda] gb|AAV36391.1| cinnamate 4-hydroxylase [Pin…	gi|157516408|gb|EX317639.1|EX317639	856	0	532	95	GQ02811.SP6_N02 GQ028 - Cambium / phloem scrappings (Normalized library ) Picea glauca cDNA clone GQ02811_N02 3', mRNA sequence	gi|157516408|gb|EX317639.1|EX317639	856	0	532	95
IS0011.B21.1_P09	CO203358	584	3	AT3G16570.1	97.4	5e-21	61	70	| Symbols: RALFL23 | RALFL23 (RALF-LIKE 23) | chr3:5644754-5645170 FORWARD	gw1.IV.3057.1	92.8	1e-19	60	70	gi|77556664|gb|ABA99460.1|	80.1	4e-15	54	64	Rapid ALkalinization Factor family protein, expressed [Oryza sativa (japonica cultivar-group)]	gi|157336301|emb|CAO70986.1|	94.4	7e-20	60	70	unnamed protein product [Vitis vinifera]	jgi|Phypa1_1|118598	55.8	2e-08	66	51	e_gw1.25.13.1	ref|NP_566555.1|	97.4	4e-19	61	70	RALFL23 (RALF-LIKE 23) [Arabidopsis thaliana] dbj|BAB02748.1| unnamed protein product [Arabidopsis thaliana] gb|AAK82563.1| AT3g16570/MGL6_2 [Arabidopsis thaliana] gb|AAL62021.1| AT3g16570/MGL6_2 [Arabidopsis thaliana] gb|AAM61153.1| unknown [Arabidopsis thaliana]	gi|83387559|gb|DV981537.1|DV981537	1027	0	566	97	GQ0165.B3_L19 GQ016: Primary, secondary SHOOT -N fertil. Treatments Picea glauca cDNA clone GenomeQuebec_Id:GQ0165_L19 5', mRNA sequence	gi|83387559|gb|DV981537.1|DV981537	1027	0	566	97
IS0011.B21.1_P10	CO203359	594	3	AT5G06770.1	143	8e-35	122	59	| Symbols: | KH domain-containing protein / zinc finger (CCCH type) family protein | chr5:2090938-2092788 REVERSE	estExt_fgenesh4_pg.C_LG_III1884	158	2e-39	122	66	gi|125597866|gb|EAZ37646.1|	169	6e-42	123	70	hypothetical protein OsJ_021129 [Oryza sativa (japonica cultivar-group)]	gi|157359258|emb|CAO67194.1|	167	5e-42	120	67	unnamed protein product [Vitis vinifera]	jgi|Phypa1_1|182782	161	2e-40	118	62	estExt_gwp_gw1.C_590273	gb|EAZ01682.1|	169	7e-41	123	70	hypothetical protein OsI_022914 [Oryza sativa (indica cultivar-group)]	gi|83385782|gb|DV979760.1|DV979760	1128	0	577	99	GQ0175.B7_M08 GQ017: Immature somatic EMBRYOS Picea glauca cDNA clone GenomeQuebec_Id:GQ0175_M08 3', mRNA sequence	gi|83385782|gb|DV979760.1|DV979760	1128	0	577	99
IS0011.B21.1_P11	CO203360	600	3	AT5G07530.1	33.1	0.12	71	28	| Symbols: ATGRP17, ATGRP-7, GRP17 | GRP17 (Glycine rich protein 17) | chr5:2382679-2384496 REVERSE	eugene3.25480001	30.8	0.66	79	27	gi|52075918|dbj|BAD45864.1|	38.5	0.013	79	32	putative receptor-like protein kinase PRK1 [Oryza sativa Japonica Group]	gi|147772623|emb|CAN71687.1|	31.6	0.62	64	29	hypothetical protein [Vitis vinifera]	jgi|Phypa1_1|168577	33.9	0.071	67	31	estExt_fgenesh1_pg.C_1810070	dbj|BAD45864.1|	38.5	0.25	79	32	putative receptor-like protein kinase PRK1 [Oryza sativa (japonica cultivar-group)]	gi|83395760|gb|DV989737.1|DV989737	1146	0	582	99	GQ0223.B7_G13 GQ022: ROOT XYLEM - mature trees Picea glauca cDNA clone GenomeQuebec_Id:GQ0223_G13 3', mRNA sequence	gi|83395760|gb|DV989737.1|DV989737	1146	0	582	99
IS0011.B21.1_P12	CO203361	606	3	AT1G17150.1	29.3	1.8	22	54	| Symbols: | glycoside hydrolase family 28 protein / polygalacturonase (pectinase) family protein | chr1:5865700-5867488 FORWARD	fgenesh4_pg.C_LG_IV000564	30.4	0.88	66	33	No significant hit						gi|157338790|emb|CAO42141.1|	31.2	0.83	66	33	unnamed protein product [Vitis vinifera]	jgi|Phypa1_1|24317	29.3	1.8	67	28	gw1.17.110.1	ref|NP_001074042.1|	34.7	3.7	36	41	dystrobrevin, beta [Danio rerio] gb|ABF55375.1| beta-dystrobrevin [Danio rerio]	gi|157563958|gb|EX365186.1|EX365186	1136	0	588	99	GQ03209.SP6_B12 GQ032 - Shoot tip (Normalized library) Picea glauca cDNA clone GQ03209_B12 3', mRNA sequence	gi|157563958|gb|EX365186.1|EX365186	1136	0	588	99
IS0011.B21.1_P13	CO203362	639	3	AT5G12020.1	105	2e-23	91	56	| Symbols: HSP17.6II | 17.6 kDa class II heat shock protein (HSP17.6-CII) | chr5:3882410-3882877 REVERSE	estExt_fgenesh4_pm.C_LG_VI0650	121	4e-28	91	68	gi|75911506|gb|ABA29610.1|	104	2e-22	93	55	class II small heat shock protein [Oryza sativa (japonica cultivar-group)]	gi|157339316|emb|CAO43857.1|	122	4e-28	91	69	unnamed protein product [Vitis vinifera]	jgi|Phypa1_1|141732	110	5e-25	90	62	e_gw1.182.33.1	gb|AAB01561.1|	153	6e-36	91	86	heat shock protein 17.0 [Picea glauca]	gi|83402946|gb|DV996923.1|DV996923	1166	0	616	98	GQ027111.B3_C10 GQ099: Mixed spruce tissues Picea glauca cDNA clone GenomeQuebec_Id:GQ027111_C10 5', mRNA sequence	gi|83402946|gb|DV996923.1|DV996923	1166	0	616	98
IS0011.B21.1_P14	CO203363	570	3	No significant hit						No significant hit					gi|125581111|gb|EAZ22042.1|	30	4.3	31	45	hypothetical protein OsJ_005525 [Oryza sativa (japonica cultivar-group)]	gi|157343691|emb|CAO68197.1|	30	1.6	27	48	unnamed protein product [Vitis vinifera]	jgi|Phypa1_1|141111	28.9	2.1	20	60	e_gw1.174.73.1	ref|XP_001307478.1|	33.1	9.1	52	32	hypothetical protein TVAG_300810 [Trichomonas vaginalis G3] gb|EAX94548.1| hypothetical protein TVAG_300810 [Trichomonas vaginalis G3]	gi|83383460|gb|DV977438.1|DV977438	1023	0	549	98	GQ0069.B3_N18 GQ006: Cambium and phloem from mature trees Picea glauca cDNA clone GenomeQuebec_Id:GQ0069_N18 5', mRNA sequence	gi|83383460|gb|DV977438.1|DV977438	1023	0	549	98
IS0011.B21.1_P15	CO203364	667	3	AT4G40030.2	268	3e-72	140	97	| Symbols: | histone H3.2 | chr4:18555834-18556821 REVERSE	estExt_Genewise1_v1.C_LG_VII3878	266	1e-71	136	100	gi|3885890|gb|AAC78105.1|	266	5e-71	136	100	histone H3 [Oryza sativa]	gi|30315015|gb|AAP30739.1|	266	2e-71	136	100	histone H3.3 [Vitis vinifera]	jgi|Phypa1_1|201641	266	1e-71	136	100	estExt_Genewise1.C_30440	ref|NP_001078516.1|	268	2e-70	140	97	histone H3.2 [Arabidopsis thaliana]	gi|157623497|gb|EX424579.1|EX424579	1261	0	648	99	GQ03808.B7_F07 GQ038 - Stem - Active growth Picea glauca cDNA clone GQ03808_F07 5', mRNA sequence	gi|157623497|gb|EX424579.1|EX424579	1261	0	648	99
IS0011.B21.1_P16	CO203365	459	3	AT3G20500.1	52	2e-07	47	51	| Symbols: ATPAP18, PAP18 | ATPAP18/PAP18 (purple acid phosphatase 18); acid phosphatase/ protein serine/threonine phosphatase | chr3:7157932-7160250 FORWARD	estExt_fgenesh4_pg.C_LG_XIII0422	50.1	6e-07	40	52	gi|12583817|gb|AAG59669.1|AC084319_27	57.8	1e-08	41	63	putative purple acid phosphatase [Oryza sativa]	gi|157337929|emb|CAO38973.1|	51.2	4e-07	64	42	unnamed protein product [Vitis vinifera]	jgi|Phypa1_1|181508	55.8	1e-08	47	48	estExt_gwp_gw1.C_490200	gb|EAY90700.1|	57.8	2e-07	41	63	hypothetical protein OsI_011933 [Oryza sativa (indica cultivar-group)]	gi|157545807|gb|EX347038.1|EX347038	739	0	438	96	GQ03104.B7_C03 GQ031 - Xylem Scrapings (Normalized library) Picea glauca cDNA clone GQ03104_C03 5', mRNA sequence	gi|157545807|gb|EX347038.1|EX347038	739	0	438	96
IS0011.B21.1_P17	CO203366	653	3	AT3G09640.2	236	9e-63	155	74	| Symbols: APX1B | APX2 (ASCORBATE PEROXIDASE 2); L-ascorbate peroxidase | chr3:2956306-2958168 FORWARD	estExt_fgenesh4_pg.C_LG_IX1399	252	2e-67	156	78	gi|113612277|dbj|BAF22655.1|	238	1e-62	156	76	Os07g0694700 [Oryza sativa (japonica cultivar-group)]	gi|161778778|gb|ABX79340.1|	246	1e-65	155	78	cytosolic ascorbate peroxidase [Vitis vinifera]	jgi|Phypa1_1|63071	200	7e-52	157	65	fgenesh1_kg.scaffold_152000004	gb|AAR32786.1|	268	2e-70	156	85	ascorbate peroxidase [Pinus pinaster]	gi|157504559|gb|EX305790.1|EX305790	1247	0	629	100	GQ01301.B7_D04 GQ013 - Elongating ROOTS tips - sapplings Picea glauca cDNA clone GQ01301_D04 3', mRNA sequence	gi|157504559|gb|EX305790.1|EX305790	1247	0	629	100
IS0011.B21.1_P19	CO203367	647	3	AT5G41700.1	206	7e-54	125	75	| Symbols: UBC8, ATUBC8 | UBC8 (UBIQUITIN CONJUGATING ENZYME 8); ubiquitin-protein ligase | chr5:16693300-16694451 FORWARD	estExt_Genewise1_v1.C_LG_XVI0418	207	3e-54	125	75	gi|125605066|gb|EAZ44102.1|	212	6e-55	125	80	hypothetical protein OsJ_027585 [Oryza sativa (japonica cultivar-group)]	gi|157353272|emb|CAO45195.1|	208	3e-54	125	76	unnamed protein product [Vitis vinifera]	jgi|Phypa1_1|164116	205	2e-53	125	74	estExt_fgenesh1_pg.C_650087	gb|AAD00911.1|	226	8e-58	125	87	putative ubiquitin conjugating enzyme [Pinus resinosa]	gi|157546412|gb|EX347643.1|EX347643	1174	0	629	98	GQ03104.SP6_N24 GQ031 - Xylem Scrapings (Normalized library) Picea glauca cDNA clone GQ03104_N24 3', mRNA sequence	gi|157546412|gb|EX347643.1|EX347643	1174	0	629	98
IS0011.B21.1_P20	CO203368	613	3	AT5G65760.1	29.3	1.9	30	40	| Symbols: | serine carboxypeptidase S28 family protein | chr5:26325515-26328117 FORWARD	eugene3.01070031	28.5	3.4	44	36	gi|113532551|dbj|BAF04934.1|	30.8	2.9	58	34	Os01g0360200 [Oryza sativa (japonica cultivar-group)]	gi|157344044|emb|CAO68977.1|	28.1	7.1	80	31	unnamed protein product [Vitis vinifera]	jgi|Phypa1_1|104129	28.5	3.1	36	33	fgenesh1_pg.scaffold_8635000001	ref|XP_535453.2|	35.8	1.7	57	40	PREDICTED: similar to protein disulfide isomerase-associated 3 precursor [Canis familiaris]	gi|157541328|gb|EX342559.1|EX342559	202	2e-50	178	89	GQ03013.B7_K02 GQ030 - Xylem planings - daytime and seasonal Picea glauca cDNA clone GQ03013_K02 5', mRNA sequence	gi|157541328|gb|EX342559.1|EX342559	202	8e-51	178	89
IS0011.B21.1_P21	CO203369	678	3	AT1G79480.1	30.4	1	50	38	| Symbols: | similar to leucine-rich repeat family protein / extensin family protein [Arabidopsis thaliana] (TAIR:AT4G18670.1); similar to putative membrane protein [Emiliania huxleyi virus 86] (GB:YP_294122.1); contains InterPro domain X8; (InterPro:IPR012946) | chr1:29902798-29904160 REVERSE	eugene3.14920001	31.6	0.48	72	31	gi|77555239|gb|ABA98035.1|	32.7	0.9	79	35	expressed protein [Oryza sativa (japonica cultivar-group)]	gi|157336033|emb|CAO61863.1|	35	0.069	58	44	unnamed protein product [Vitis vinifera]	jgi|Phypa1_1|65506	30.8	0.73	65	36	fgenesh1_pg.scaffold_6000188	ref|NP_524653.1|	36.2	1.6	73	35	skuld CG9936-PD, isoform D [Drosophila melanogaster] ref|NP_730590.1| skuld CG9936-PC, isoform C [Drosophila melanogaster] gb|AAF43021.1|AF227214_1 Pap/DTRAP240 [Drosophila melanogaster] gb|AAG48327.1|AF324425_1 transcriptional coactivator blind spot [Drosophila melanogaster] gb|AAF36691.1| TRAP240 [Drosophila melanogaster] gb|AAF43172.1| jlkjlkj [Drosophila melanogaster] gb|AAN12148.1| CG9936-PC…	gi|157513921|gb|EX315152.1|EX315152	1277	0	660	99	GQ02808.B7_M05 GQ028 - Cambium / phloem scrappings (Normalized library ) Picea glauca cDNA clone GQ02808_M05 5', mRNA sequence	gi|157513921|gb|EX315152.1|EX315152	1277	0	660	99
IS0011.B21.1_P22	CO203370	638	3	AT5G11660.1	29.3	2	55	32	| Symbols: | similar to unknown protein [Arabidopsis thaliana] (TAIR:AT5G05030.1); similar to hypothetical protein 25.t00048 [Brassica oleracea] (GB:ABD64955.1); contains InterPro domain Protein of unknown function DUF239, plant; (InterPro:IPR004314) | chr5:3748881-3750318 FORWARD	estExt_fgenesh4_pm.C_LG_I0989	28.5	3.6	30	43	gi|113534690|dbj|BAF07073.1|	31.6	1.8	33	45	Os01g0911200 [Oryza sativa (japonica cultivar-group)]	gi|157349149|emb|CAO24295.1|	28.5	5.9	54	35	unnamed protein product [Vitis vinifera]	jgi|Phypa1_1|168098	28.5	3.3	55	32	estExt_fgenesh1_pg.C_1660017	ref|XP_670965.1|	37.4	0.63	48	43	hypothetical protein PB404676.00.0 [Plasmodium berghei strain ANKA] emb|CAI03317.1| hypothetical protein PB404676.00.0 [Plasmodium berghei]	gi|40768257|gb|CK437851.1|CK437851	696	0	454	93	GQ0041.TB_F08 GQ004: Non-lignified secondary xylem from mature trees Picea glauca cDNA clone GenomeQuebec_Id:GQ0041F08 3', mRNA sequence	gi|157619532|gb|EX420614.1|EX420614	771	0	514	93
IS0011.B21.1_P23	CO203371	596	3	AT5G52580.1	26.9	8.9	62	30	| Symbols: | similar to Os02g0709800 [Oryza sativa (japonica cultivar-group)] (GB:NP_001047892.1); similar to RabGAP/TBC domain-containing protein [Dictyostelium discoideum AX4] (GB:XP_636536.1) | chr5:21355278-21357204 FORWARD	fgenesh4_pg.C_LG_II000975	27.3	7.2	59	28	gi|125597897|gb|EAZ37677.1|	29.6	6.1	59	28	hypothetical protein OsJ_021160 [Oryza sativa (japonica cultivar-group)]	gi|147844839|emb|CAN81227.1|	28.9	4	29	48	hypothetical protein [Vitis vinifera]	jgi|Phypa1_1|87424	28.5	3	33	39	fgenesh1_pg.scaffold_157000061	ref|XP_001351131.1|	34.3	4.6	126	26	hypothetical protein, conserved [Plasmodium falciparum 3D7] emb|CAB39005.1| hypothetical protein, conserved [Plasmodium falciparum 3D7]	gi|50155308|gb|CO478847.1|CO478847	698	0	386	97	GQ0171.TB_O16 GQ017: Immature somatic EMBRYOS Picea glauca cDNA clone GenomeQuebec_Id:GQ0171O16 3', mRNA sequence	gi|50155308|gb|CO478847.1|CO478847	698	0	386	97
IS0012.B21.1_A01	CO203372	703	3	AT4G33300.2	112	2e-25	122	50	| Symbols: ADR1-L1 | ADR1-L1 (ADR1-LIKE 1); ATP binding / protein binding | chr4:16051166-16054009 REVERSE	estExt_fgenesh4_pg.C_400229	114	6e-26	122	53	gi|108862894|gb|ABG22065.1|	122	7e-28	121	51	Leucine Rich Repeat family protein, expressed [Oryza sativa (japonica cultivar-group)]	gi|157335448|emb|CAO61278.1|	115	3e-26	121	49	unnamed protein product [Vitis vinifera]	jgi|Phypa1_1|157249	77.8	6e-15	82	46	e_gw1.783.1.1	gb|AAY78890.1|	236	1e-60	123	91	CC-NBS-LRR resistance-like protein [Pinus lambertiana]	gi|157542614|gb|EX343845.1|EX343845	1358	0	685	100	GQ03102.B7.1_C09 GQ031 - Xylem Scrapings (Normalized library) Picea glauca cDNA clone GQ03102_C09 5', mRNA sequence	gi|157542614|gb|EX343845.1|EX343845	1358	0	685	100
IS0012.B21.1_A02	CO203373	688	3	AT3G04220.1	73.9	8e-14	105	46	| Symbols: | disease resistance protein (TIR-NBS-LRR class), putative | chr3:1109125-1112195 REVERSE	gw1.IV.3557.1	71.6	4e-13	88	46	gi|113532175|dbj|BAF04558.1|	82	1e-15	101	47	Os01g0260500 [Oryza sativa (japonica cultivar-group)]	gi|157358884|emb|CAO66772.1|	74.7	8e-14	87	44	unnamed protein product [Vitis vinifera]	jgi|Phypa1_1|139587	80.9	6e-16	91	46	e_gw1.158.81.1	gb|AAM28912.1|	99	2e-19	93	52	NBS/LRR [Pinus taeda]	gi|157521455|gb|EX322686.1|EX322686	52	6e-05	34	94	GQ02819.B7_L03 GQ028 - Cambium / phloem scrappings (Normalized library ) Picea glauca cDNA clone GQ02819_L03 5', mRNA sequence	gi|157521455|gb|EX322686.1|EX322686	52	2e-05	34	94
IS0012.B21.1_A03	CO203374	604	3	AT1G29050.1	27.3	6.9	28	39	| Symbols: | similar to unknown protein [Arabidopsis thaliana] (TAIR:AT2G34070.1); similar to unknown [Pisum sativum] (GB:ABA29158.1); contains InterPro domain Protein of unknown function DUF231, plant; (InterPro:IPR004253) | chr1:10136362-10139068 REVERSE	gw1.I.6783.1	28.1	4.3	33	33	No significant hit						gi|157347098|emb|CAO17480.1|	27.7	9.1	31	41	unnamed protein product [Vitis vinifera]	jgi|Phypa1_1|181510	27.7	5.1	33	30	estExt_gwp_gw1.C_500010	gb|ABE82376.1|	34.3	4.8	30	50	hypothetical protein MtrDRAFT_AC136839g8v2 [Medicago truncatula] gb|ABE91818.1| hypothetical protein MtrDRAFT_AC146914g5v2 [Medicago truncatula]	gi|157640721|gb|EX441803.1|EX441803	406	1e-112	288	93	GQ04103.B7_O20 GQ041 - Shoot tip - Dormant (Normalized) Picea glauca cDNA clone GQ04103_O20 5', mRNA sequence	gi|157640721|gb|EX441803.1|EX441803	406	1e-112	288	93
IS0012.B21.1_A04	CO203375	695	3	AT5G03240.3	396	1e-111	204	99	| Symbols: UBQ3 | UBQ3 (POLYUBIQUITIN 3); protein binding | chr5:771975-772895 REVERSE	estExt_fgenesh4_pm.C_LG_XI0348	394	1e-110	202	100	gi|57863866|gb|AAW56906.1|	394	1e-109	202	100	polyubiquitin [Oryza sativa (japonica cultivar-group)]	gi|147805226|emb|CAN64480.1|	394	1e-110	202	100	hypothetical protein [Vitis vinifera]	jgi|Phypa1_1|232280	391	1e-109	202	99	fgenesh2_pm.scaffold_72000009	ref|XP_001420612.1|	397	1e-109	203	100	predicted protein [Ostreococcus lucimarinus CCE9901] gb|ABO98905.1| predicted protein [Ostreococcus lucimarinus CCE9901]	gi|157538911|gb|EX340142.1|EX340142	1326	0	677	99	GQ03009.B7_O18 GQ030 - Xylem planings - daytime and seasonal Picea glauca cDNA clone GQ03009_O18 5', mRNA sequence	gi|157538911|gb|EX340142.1|EX340142	1326	0	677	99
IS0012.B21.1_A05	CO203376	496	3	AT3G53640.1	27.7	3.7	17	52	| Symbols: | protein kinase family protein | chr3:19897985-19899913 REVERSE	eugene3.00660278	27.7	3.9	52	38	No significant hit						No significant hit						jgi|Phypa1_1|164421	26.6	7.8	35	37	estExt_fgenesh1_pg.C_680176	ref|YP_222608.1|	33.5	4.7	32	50	methionine gamma-lyase [Brucella abortus biovar 1 str. 9-941] ref|YP_415300.1| Cys/Met metabolism pyridoxal-phosphate-dependent enzyme [Brucella melitensis biovar Abortus 2308] gb|AAX75247.1| methionine-gamma-lyase, hypothetical [Brucella abortus biovar 1 str. 9-941] emb|CAJ11922.1| Cys/Met metabolism pyridoxal-phosphate-dependent enzymes [Brucella melitensis biovar Abortus 2308]	gi|157510062|gb|EX311295.1|EX311295	38.2	0.6	19	100	GQ02802.B7_K08 GQ028 - Cambium / phloem scrappings (Normalized library ) Picea glauca cDNA clone GQ02802_K08 5', mRNA sequence	gi|157510062|gb|EX311295.1|EX311295	38.2	0.22	19	100
IS0012.B21.1_A06	CO203377	714	3	AT4G35020.1	172	1e-43	117	70	| Symbols: ARAC3, ROP6, RHO1PS, ATROP6 | ARAC3/ATROP6/RHO1PS/ROP6 (rho-related protein from plants 6); GTP binding / GTPase | chr4:16673181-16674545 FORWARD	estExt_fgenesh4_pm.C_LG_IV0533	175	2e-44	117	74	gi|6822324|gb|AAF28764.1|AF218381_1	170	3e-42	117	73	small GTP binding protein RACDP [Oryza sativa subsp. japonica]	gi|157340574|emb|CAO47379.1|	174	1e-43	117	73	unnamed protein product [Vitis vinifera]	jgi|Phypa1_1|181629	171	4e-43	117	73	estExt_gwp_gw1.C_510072	gb|ABE11611.1|	176	8e-43	117	76	Rac-like GTP-binding protein [Solanum chacoense]	gi|157521021|gb|EX322252.1|EX322252	1356	0	692	99	GQ02818.SP6_I02 GQ028 - Cambium / phloem scrappings (Normalized library ) Picea glauca cDNA clone GQ02818_I02 3', mRNA sequence	gi|157521021|gb|EX322252.1|EX322252	1356	0	692	99
IS0012.B21.1_A07	CO203378	715	3	AT3G43810.1	282	1e-76	146	94	| Symbols: CAM7 | CAM7 (CALMODULIN 7); calcium ion binding | chr3:15675606-15677342 REVERSE	eugene3.00120041	285	3e-77	146	97	gi|108707851|gb|ABF95646.1|	283	2e-76	146	95	Calmodulin, putative, expressed [Oryza sativa (japonica cultivar-group)]	gi|147783668|emb|CAN72522.1|	285	3e-77	146	97	hypothetical protein [Vitis vinifera]	jgi|Phypa1_1|185037	281	2e-76	145	97	estExt_gwp_gw1.C_790150	dbj|BAF31994.1|	290	7e-77	146	99	putative calmodulin [Cryptomeria japonica] dbj|BAF31995.1| putative calmodulin [Cryptomeria japonica] dbj|BAF31996.1| putative calmodulin [Cryptomeria japonica] dbj|BAF31997.1| putative calmodulin [Cryptomeria japonica] dbj|BAF31998.1| putative calmodulin [Cryptomeria japonica] dbj|BAF31999.1| putative calmodulin [Cryptomeria japonica] dbj|BAF32000.1| putative calmodulin [Cryptomeria japonica] db…	gi|157505712|gb|EX306943.1|EX306943	1404	0	708	100	GQ01303.T3_K18 GQ013 - Elongating ROOTS tips - sapplings Picea glauca cDNA clone GQ01303_K18 5', mRNA sequence	gi|157505712|gb|EX306943.1|EX306943	1404	0	708	100
IS0012.B21.1_A08	CO203379	706	3	AT5G12020.1	124	4e-29	126	50	| Symbols: HSP17.6II | 17.6 kDa class II heat shock protein (HSP17.6-CII) | chr5:3882410-3882877 REVERSE	estExt_fgenesh4_pm.C_LG_VI0650	141	5e-34	125	58	gi|75911506|gb|ABA29610.1|	120	3e-27	132	50	class II small heat shock protein [Oryza sativa (japonica cultivar-group)]	gi|157339312|emb|CAO43853.1|	149	4e-36	124	62	unnamed protein product [Vitis vinifera]	jgi|Phypa1_1|70357	124	4e-29	120	53	fgenesh1_pg.scaffold_27000186	emb|CAA67726.1|	204	5e-51	124	87	small heat shock protein [Picea abies] emb|CAC81955.1| small heat-shock protein [Picea abies] emb|CAC81957.1| small heat-shock protein [Picea abies] emb|CAC81959.1| small heat-shock protein [Picea abies] emb|CAC81961.1| small heat-shock protein [Picea abies]	gi|83404016|gb|DV997993.1|DV997993	1312	0	686	99	GQ02747.B3_D12 GQ099: Mixed spruce tissues Picea glauca cDNA clone GenomeQuebec_Id:GQ02747_D12 5', mRNA sequence	gi|83404016|gb|DV997993.1|DV997993	1312	0	686	99
IS0012.B21.1_A09	CO203380	698	3	AT3G61500.1	29.3	2.3	30	40	| Symbols: | similar to unknown protein [Arabidopsis thaliana] (TAIR:AT2G46080.1); similar to unknown [Solanum tuberosum] (GB:ABB16971.1) | chr3:22772341-22773180 REVERSE	fgenesh4_kg.C_LG_X000010	28.9	3.2	30	33	No significant hit						No significant hit						jgi|Phypa1_1|93678	30.4	1	16	68	fgenesh1_pg.scaffold_246000032	No significant hit						gi|157558777|gb|EX360008.1|EX360008	1253	0	679	97	GQ03202.B7_K14 GQ032 - Shoot tip (Normalized library) Picea glauca cDNA clone GQ03202_K14 5', mRNA sequence	gi|157558777|gb|EX360008.1|EX360008	1253	0	679	97
IS0012.B21.1_A10	CO203381	693	3	AT1G80170.1	114	5e-26	101	54	| Symbols: | polygalacturonase, putative / pectinase, putative | chr1:30158538-30160575 REVERSE	estExt_Genewise1_v1.C_770128	117	9e-27	108	52	gi|52353423|gb|AAU43991.1|	123	4e-28	99	55	unknown protein [Oryza sativa (japonica cultivar-group)]	gi|157340398|emb|CAO46075.1|	119	4e-27	123	47	unnamed protein product [Vitis vinifera]	jgi|Phypa1_1|116593	94.7	4e-20	105	41	e_gw1.16.219.1	gb|AAU43991.1|	123	4e-31	99	55	unknown protein [Oryza sativa (japonica cultivar-group)]	gi|40761752|gb|CK434761.1|CK434761	103	2e-20	60	98	GQ0061.TB_J13 GQ006: Cambium and phloem from mature trees Picea glauca cDNA clone GenomeQuebec_Id:GQ0061J13 3', mRNA sequence	gi|40761752|gb|CK434761.1|CK434761	103	6e-21	60	98
IS0012.B21.1_A11	CO203382	714	3	AT3G05660.1	131	4e-31	258	34	| Symbols: | kinase/ protein binding | chr3:1649264-1652007 REVERSE	fgenesh4_pg.C_LG_I000027	149	1e-36	236	39	gi|77551579|gb|ABA94376.1|	139	6e-33	230	37	Leucine Rich Repeat family protein, expressed [Oryza sativa (japonica cultivar-group)]	gi|157337754|emb|CAO22100.1|	146	2e-35	246	38	unnamed protein product [Vitis vinifera]	jgi|Phypa1_1|40524	126	1e-29	231	35	gw1.40.150.1	emb|CAA05276.1|	147	4e-34	235	37	Hcr9-9E [Solanum pimpinellifolium]	gi|157604529|gb|EX405753.1|EX405753	133	2e-29	191	83	GQ03514.B7_B03 GQ035 - Needles - End of season Picea glauca cDNA clone GQ03514_B03 5', mRNA sequence	gi|157604529|gb|EX405753.1|EX405753	133	7e-30	191	83
IS0012.B21.1_A12	CO203383	561	3	AT3G51030.1	105	2e-23	74	58	| Symbols: ATTRX H1, ATTRX1 | ATTRX1 (Arabidopsis thaliana thioredoxin H-type 1); thiol-disulfide exchange intermediate | chr3:18962104-18962936 REVERSE	gw1.VII.3777.1	107	4e-24	74	60	gi|48475191|gb|AAT44260.1|	99.8	4e-21	74	55	putative thioredoxin H-type (TRX-H) (TrxTa) [Oryza sativa (japonica cultivar-group)]	gi|157335249|emb|CAO61079.1|	112	2e-25	74	63	unnamed protein product [Vitis vinifera]	jgi|Phypa1_1|185663	112	1e-25	73	65	estExt_gwp_gw1.C_840217	sp|O65049|TRXH_PICMA	154	3e-36	95	81	Thioredoxin H-type (TRX-H) gb|AAC32111.1| probable thioredoxin H [Picea mariana]	gi|157618144|gb|EX419226.1|EX419226	1074	0	542	100	GQ03712.B7_K03 GQ037 - Shoot tip - Dormant Picea glauca cDNA clone GQ03712_K03 5', mRNA sequence	gi|157618144|gb|EX419226.1|EX419226	1074	0	542	100
IS0012.B21.1_A13	CO203384	709	3	AT4G27090.1	206	8e-54	134	76	| Symbols: | 60S ribosomal protein L14 (RPL14B) | chr4:13594110-13595193 REVERSE	estExt_Genewise1_v1.C_LG_X4452	218	4e-57	134	78	gi|38345697|emb|CAE01917.2|	214	2e-55	134	79	OSJNBb0070J16.13 [Oryza sativa (japonica cultivar-group)]	gi|157336744|emb|CAO71429.1|	218	4e-57	134	78	unnamed protein product [Vitis vinifera]	jgi|Phypa1_1|185490	191	3e-49	131	66	estExt_gwp_gw1.C_830218	dbj|BAA83469.1|	216	1e-54	130	80	Csf-1 [Cucumis sativus]	gi|83401266|gb|DV995243.1|DV995243	1162	0	615	98	GQ02751.B3_D06 GQ099: Mixed spruce tissues Picea glauca cDNA clone GenomeQuebec_Id:GQ02751_D06 5', mRNA sequence	gi|83401266|gb|DV995243.1|DV995243	1162	0	615	98
IS0012.B21.1_A14	CO203385	701	3	AT1G75000.1	70.1	1e-12	104	32	| Symbols: | GNS1/SUR4 membrane family protein | chr1:28167311-28168247 FORWARD	gw1.40.454.1	60.8	8e-10	104	32	gi|62733406|gb|AAX95523.1|	62	1e-09	104	33	Putative GNS1/SUR4 protein [Oryza sativa (japonica cultivar-group)]	gi|157335391|emb|CAO61221.1|	69.7	3e-12	104	36	unnamed protein product [Vitis vinifera]	jgi|Phypa1_1|198836	72.4	2e-13	107	40	estExt_gwp_gw1.C_3410028	ref|NP_177637.1|	70.1	1e-10	104	32	GNS1/SUR4 membrane family protein [Arabidopsis thaliana] gb|AAD55277.1|AC008263_8 F25A4.4 [Arabidopsis thaliana] gb|AAG51907.1|AC013258_1 hypothetical protein; 39717-38781 [Arabidopsis thaliana]	gi|50173755|gb|CO487156.1|CO487156	1011	0	609	95	GQ0225.B7_K23 GQ022: ROOT XYLEM - mature trees Picea glauca cDNA clone GenomeQuebec_Id:GQ0225K23 3', mRNA sequence	gi|50173755|gb|CO487156.1|CO487156	1011	0	609	95
IS0012.B21.1_A15	CO203386	717	3	AT5G20635.1	32.3	0.29	41	31	| Symbols: | receptor | chr5:6979316-6981769 REVERSE	gw1.150.74.1	30	1.5	32	40	gi|113631520|dbj|BAF25201.1|	40	0.006	42	42	Os09g0441900 [Oryza sativa (japonica cultivar-group)]	gi|157350179|emb|CAO40117.1|	30.8	1.4	50	28	unnamed protein product [Vitis vinifera]	jgi|Phypa1_1|149177	28.5	4	72	25	e_gw1.291.64.1	ref|XP_001153743.1|	43.1	0.015	111	27	PREDICTED: hypothetical protein [Pan troglodytes]	gi|83399014|gb|DV992991.1|DV992991	1304	0	697	98	GQ026M03.T24_D03 GQ026: NEEDLES - N fertilization treatments Picea glauca cDNA clone GenomeQuebec_Id:GQ026M03_D03 3', mRNA sequence	gi|83399014|gb|DV992991.1|DV992991	1304	0	697	98
IS0012.B21.1_A16	CO203387	686	3	AT5G52710.1	35.8	0.024	83	30	| Symbols: | heavy-metal-associated domain-containing protein | chr5:21392979-21395067 FORWARD	gw1.134.209.1	32.3	0.28	111	27	gi|50355734|gb|AAT75259.1|	32.3	1.2	113	31	putative calmodulin-binding protein [Oryza sativa (japonica cultivar-group)]	gi|157338164|emb|CAO39208.1|	33.5	0.21	111	26	unnamed protein product [Vitis vinifera]	jgi|Phypa1_1|232072	33.9	0.088	64	39	fgenesh2_pg.scaffold_149000014	ref|XP_001386752.2|	40.8	0.067	100	35	hypothetical protein PICST_68547 [Pichia stipitis CBS 6054] gb|ABN68723.2| hypothetical protein PICST_68547 [Pichia stipitis CBS 6054]	gi|157556030|gb|EX357261.1|EX357261	1289	0	658	99	GQ03122.B7_D21 GQ031 - Xylem Scrapings (Normalized library) Picea glauca cDNA clone GQ03122_D21 5', mRNA sequence	gi|157556030|gb|EX357261.1|EX357261	1289	0	658	99
IS0012.B21.1_A18	CO203388	693	3	AT4G25000.1	193	9e-50	163	59	| Symbols: ATAMY1, AMY1 | AMY1 (ALPHA-AMYLASE-LIKE); alpha-amylase | chr4:12852119-12853835 REVERSE	grail3.0033012902	222	2e-58	163	65	gi|20337|emb|CAA39777.1|	235	7e-62	166	66	alpha-amylase [Oryza sativa (japonica cultivar-group)]	gi|157341007|emb|CAO47812.1|	234	6e-62	163	69	unnamed protein product [Vitis vinifera]	jgi|Phypa1_1|115279	228	2e-60	167	64	e_gw1.13.241.1	gb|AAA50161.1|	238	2e-61	166	68	alpha-amylase	gi|48931564|gb|CO161023.1|CO161023	615	1e-174	498	90	FLD1_26_D09.b1_A029 Root flooded Pinus taeda cDNA clone FLD1_26_D09_A029 3', mRNA sequence	gi|157602464|gb|EX403688.1|EX403688	551	1e-156	498	88
IS0012.B21.1_A19	CO203389	668	3	AT1G78830.1	113	1e-25	140	37	| Symbols: | curculin-like (mannose-binding) lectin family protein | chr1:29642034-29643401 REVERSE	gw1.XI.3311.1	131	3e-31	145	43	gi|125597303|gb|EAZ37083.1|	50.8	3e-06	129	27	hypothetical protein OsJ_020566 [Oryza sativa (japonica cultivar-group)]	gi|157338371|emb|CAO39415.1|	103	2e-22	148	35	unnamed protein product [Vitis vinifera]	jgi|Phypa1_1|165978	49.7	1e-06	125	26	estExt_fgenesh1_pg.C_1000085	dbj|BAD24818.1|	124	4e-27	147	38	cell attachment protein in somatic embryogenesis [Daucus carota] dbj|BAD72577.1| cell attachment protein in somatic embryogenesis [Daucus carota]	gi|157508886|gb|EX310117.1|EX310117	803	0	495	94	GQ01312.T3_P05 GQ013 - Elongating ROOTS tips - sapplings Picea glauca cDNA clone GQ01312_P05 5', mRNA sequence	gi|157508886|gb|EX310117.1|EX310117	803	0	495	94
IS0012.B21.1_A20	CO203390	684	3	AT5G17380.1	207	4e-54	126	76	| Symbols: | pyruvate decarboxylase family protein | chr5:5724922-5726722 REVERSE	estExt_fgenesh4_pm.C_LG_IV0225	219	1e-57	126	83	gi|113532675|dbj|BAF05058.1|	213	5e-55	126	80	Os01g0505400 [Oryza sativa (japonica cultivar-group)]	gi|37927420|gb|AAP69814.1|	221	4e-58	126	83	putative oxalyl-CoA decarboxylase [Vitis vinifera]	jgi|Phypa1_1|225775	219	1e-57	126	85	estExt_Genewise1.C_3330028	emb|CAN69570.1|	221	2e-56	126	83	hypothetical protein [Vitis vinifera]	gi|50157546|gb|CO479823.1|CO479823	1237	0	644	99	GQ018M13.T24_G08 GQ018: Clean ROOTS systems - N treatments Picea glauca cDNA clone GenomeQuebec_Id:GQ018M13G08 3', mRNA sequence	gi|50157546|gb|CO479823.1|CO479823	1237	0	644	99
IS0012.B21.1_A21	CO203391	714	3	AT4G36830.1	31.2	0.63	68	32	| Symbols: | GNS1/SUR4 membrane family protein | chr4:17349515-17350384 FORWARD	fgenesh4_pg.C_LG_VII000930	32.3	0.3	52	28	gi|113535840|dbj|BAF08223.1|	32.7	1	122	27	Os02g0219000 [Oryza sativa (japonica cultivar-group)]	gi|157345100|emb|CAO71828.1|	32	0.64	55	27	unnamed protein product [Vitis vinifera]	jgi|Phypa1_1|66805	31.6	0.47	76	31	fgenesh1_pg.scaffold_12000090	ref|ZP_01912033.1|	37.4	0.8	82	28	hypothetical protein PPSIR1_22456 [Plesiocystis pacifica SIR-1] gb|EDM75039.1| hypothetical protein PPSIR1_22456 [Plesiocystis pacifica SIR-1]	gi|157511532|gb|EX312763.1|EX312763	1372	0	696	99	GQ02804.SP6_K16 GQ028 - Cambium / phloem scrappings (Normalized library ) Picea glauca cDNA clone GQ02804_K16 3', mRNA sequence	gi|157511532|gb|EX312763.1|EX312763	1372	0	696	99
IS0012.B21.1_A22	CO203392	597	3	AT1G25510.1	124	5e-29	81	66	| Symbols: | aspartyl protease family protein | chr1:8959359-8960810 REVERSE	gw1.119.1.1	124	6e-29	81	70	gi|113531510|dbj|BAF03893.1|	116	5e-26	81	62	Os01g0140100 [Oryza sativa (japonica cultivar-group)]	gi|157338758|emb|CAO42109.1|	122	3e-28	81	69	unnamed protein product [Vitis vinifera]	jgi|Phypa1_1|118772	102	1e-22	81	60	e_gw1.26.47.1	ref|NP_173922.1|	124	4e-27	81	66	aspartyl protease family protein [Arabidopsis thaliana] gb|AAG50814.1|AC079281_16 hypothetical protein [Arabidopsis thaliana] gb|AAM20575.1| unknown protein [Arabidopsis thaliana] gb|AAN15613.1| unknown protein [Arabidopsis thaliana] dbj|BAF00436.1| hypothetical protein [Arabidopsis thaliana]	gi|157637302|gb|EX438384.1|EX438384	1013	0	579	97	GQ04007.B7_M11 GQ040 - Shoot tip - Active growth (Normalized) Picea glauca cDNA clone GQ04007_M11 5', mRNA sequence	gi|157637302|gb|EX438384.1|EX438384	1013	0	579	97
IS0012.B21.1_A23	CO203393	721	3	AT3G46460.1	229	2e-60	147	72	| Symbols: UBC13 | UBC13 (ubiquitin-conjugating enzyme 13); ubiquitin-protein ligase | chr3:17107105-17108300 REVERSE	gw1.X.2238.1	233	1e-61	145	73	gi|113534286|dbj|BAF06669.1|	236	6e-62	145	75	Os01g0839700 [Oryza sativa (japonica cultivar-group)]	gi|157345932|emb|CAO15629.1|	233	2e-61	145	75	unnamed protein product [Vitis vinifera]	jgi|Phypa1_1|212042	245	2e-65	146	81	estExt_Genewise1.C_750116	emb|CAA05772.1|	236	1e-60	147	76	Ubiquitin carrier protein [Zea mays]	gi|157510710|gb|EX311943.1|EX311943	1342	0	702	98	GQ02803.SP6_A18 GQ028 - Cambium / phloem scrappings (Normalized library ) Picea glauca cDNA clone GQ02803_A18 3', mRNA sequence	gi|157510710|gb|EX311943.1|EX311943	1342	0	702	98
IS0012.B21.1_A24	DR448932	491	3	AT3G15353.1	57	6e-09	66	42	| Symbols: MT3 | MT3 (METALLOTHIONEIN 3) | chr3:5180832-5181332 REVERSE	eugene3.01070053	64.7	3e-11	66	51	gi|2072555|gb|AAB53811.1|	58.5	8e-09	62	45	metallothionein-like protein [Oryza sativa]	gi|7406673|emb|CAB85630.1|	51.6	4e-07	66	43	putative metallothionein-like protein [Vitis vinifera]	jgi|Phypa1_1|122389	30.4	0.53	53	32	e_gw1.39.82.1	sp|Q40854|MT3_PICGL	114	2e-24	61	81	Metallothionein-like protein EMB30 gb|AAB01564.1| metallothionein-like protein [Picea glauca]	gi|83386069|gb|DV980047.1|DV980047	896	0	473	98	GQ018M01.T3_B03 GQ018: Clean ROOTS systems - N treatments Picea glauca cDNA clone GenomeQuebec_Id:GQ018M01_B03 5', mRNA sequence	gi|83386069|gb|DV980047.1|DV980047	896	0	473	98
IS0012.B21.1_B01	CO203394	708	3	AT1G01050.1	64.7	5e-11	40	75	| Symbols: ATPPA1 | inorganic pyrophosphatase, putative (soluble) / pyrophosphate phospho-hydrolase, putative / PPase, putative | chr1:31382-32670 REVERSE	grail3.0023015401	66.6	1e-11	40	80	gi|3885882|gb|AAC78101.1|	70.1	6e-12	40	82	inorganic pyrophosphatase [Oryza sativa]	gi|157348112|emb|CAO22822.1|	70.9	1e-12	40	87	unnamed protein product [Vitis vinifera]	jgi|Phypa1_1|150414	58.5	4e-09	40	75	e_gw1.315.45.1	emb|CAJ44304.1|	71.6	4e-11	40	85	soluble inorganic pyrophosphatase [Papaver rhoeas]	gi|157594355|gb|EX395583.1|EX395583	692	0	397	96	GQ03405.B7_E13 GQ034 - Needles - Mid-season Picea glauca cDNA clone GQ03405_E13 5', mRNA sequence	gi|157594355|gb|EX395583.1|EX395583	692	0	397	96
IS0012.B21.1_B02	CO203395	399	3	AT1G08910.1	30.4	0.35	55	29	| Symbols: EMB3001 | EMB3001 (EMBRYO DEFECTIVE 3001); zinc ion binding | chr1:2856230-2860819 FORWARD	gw1.III.1066.1	26.9	4	23	43	gi|113612247|dbj|BAF22625.1|	27.7	8.6	20	55	Os07g0690300 [Oryza sativa (japonica cultivar-group)]	gi|157349540|emb|CAO24758.1|	30.4	0.56	70	25	unnamed protein product [Vitis vinifera]	jgi|Phypa1_1|65387	27.7	2.2	26	46	fgenesh1_pg.scaffold_6000069	ref|YP_001377089.1|	34.3	2.5	60	30	Serine-type D-Ala-D-Ala carboxypeptidase [Bacillus cereus subsp. cytotoxis NVH 391-98] gb|ABS24094.1| Serine-type D-Ala-D-Ala carboxypeptidase [Bacillus cereus subsp. cytotoxis NVH 391-98]	gi|83398673|gb|DV992650.1|DV992650	733	0	378	99	GQ0255.B3_C21 GQ025: Annual flush SHOOTS diurnal cycle- trees Picea glauca cDNA clone GenomeQuebec_Id:GQ0255_C21 5', mRNA sequence	gi|83398673|gb|DV992650.1|DV992650	733	0	378	99
IS0012.B21.1_B03	CO203396	705	3	AT5G65690.1	253	1e-67	154	76	| Symbols: PCK2, PEPCK | phosphoenolpyruvate carboxykinase (ATP), putative / PEP carboxykinase, putative / PEPCK, putative | chr5:26283703-26286712 FORWARD	estExt_fgenesh4_pg.C_LG_II0983	256	1e-68	154	77	gi|108707239|gb|ABF95034.1|	260	3e-69	154	81	Phosphoenolpyruvate carboxykinase, putative, expressed [Oryza sativa (japonica cultivar-group)]	gi|157329621|emb|CAO41060.1|	257	9e-69	154	79	unnamed protein product [Vitis vinifera]	jgi|Phypa1_1|210293	229	9e-61	152	70	estExt_Genewise1.C_600167	dbj|BAD88616.1|	263	5e-69	154	82	phosphoenolpyruvate carboxykinase [Zoysia japonica]	gi|50170904|gb|CO485858.1|CO485858	1233	0	646	99	GQ02013.TB_M07 GQ020: Clean ROOTS systems -Diurnal cycle Picea glauca cDNA clone GenomeQuebec_Id:GQ02013M07 3', mRNA sequence	gi|50170904|gb|CO485858.1|CO485858	1233	0	646	99
IS0012.B21.1_B04	CO203397	709	3	AT5G59720.1	204	5e-53	161	63	| Symbols: | HSP18.2 (HEAT SHOCK PROTEIN 18.2) | chr5:24079858-24080343 FORWARD	eugene3.00011624	203	7e-53	160	65	gi|169799|gb|AAA33910.1|	194	3e-49	150	65	16.9 kDa heat shock protein	gi|147785904|emb|CAN70834.1|	202	4e-52	153	67	hypothetical protein [Vitis vinifera]	jgi|Phypa1_1|174654	169	1e-42	155	58	estExt_gwp_gw1.C_80062	gb|ABF61872.1|	211	2e-53	165	66	chaperone [Agave tequilana]	gi|157596425|gb|EX397653.1|EX397653	1348	0	688	99	GQ03410.B7_O18 GQ034 - Needles - Mid-season Picea glauca cDNA clone GQ03410_O18 5', mRNA sequence	gi|157596425|gb|EX397653.1|EX397653	1348	0	688	99
IS0012.B21.1_B05	CO203398	700	3	AT3G03270.2	122	3e-28	99	58	| Symbols: | universal stress protein (USP) family protein / early nodulin ENOD18 family protein | chr3:762143-763082 REVERSE	eugene3.00040798	124	4e-29	103	60	gi|48843780|gb|AAT47039.1|	118	2e-26	100	57	putative universal stress protein (USP) [Oryza sativa (japonica cultivar-group)]	gi|157347751|emb|CAO22207.1|	130	1e-30	101	61	unnamed protein product [Vitis vinifera]	jgi|Phypa1_1|110733	75.9	2e-14	97	40	e_gw1.1.281.1	ref|NP_850506.1|	122	3e-29	99	58	universal stress protein (USP) family protein / early nodulin ENOD18 family protein [Arabidopsis thaliana] gb|AAF26101.1|AC012328_4 unknown protein [Arabidopsis thaliana]	gi|157515478|gb|EX316709.1|EX316709	1273	0	682	98	GQ02810.SP6_D16 GQ028 - Cambium / phloem scrappings (Normalized library ) Picea glauca cDNA clone GQ02810_D16 3', mRNA sequence	gi|157515478|gb|EX316709.1|EX316709	1273	0	682	98
IS0012.B21.1_B06	CO203399	693	3	AT3G58460.1	60.5	9e-10	118	33	| Symbols: | rhomboid family protein / ubiquitin-associated (UBA)/TS-N domain-containing protein | chr3:21634351-21637325 REVERSE	estExt_fgenesh4_pm.C_LG_VI0468	78.2	5e-15	115	40	gi|31712095|gb|AAP68399.1|	52.4	1e-06	114	35	unknown protein [Oryza sativa (japonica cultivar-group)]	gi|147773437|emb|CAN73436.1|	68.2	8e-12	119	36	hypothetical protein [Vitis vinifera]	jgi|Phypa1_1|64941	40	0.001	108	25	fgenesh1_pg.scaffold_4000056	emb|CAN73436.1|	68.6	3e-10	119	36	hypothetical protein [Vitis vinifera]	gi|90040156|gb|CT581883.1|CT581883	446	1e-123	343	91	CT581883 LG0ACA Pinus pinaster cDNA, mRNA sequence	gi|157525272|gb|EX326503.1|EX326503	440	1e-122	222	100
IS0012.B21.1_B07	CO203400	563	3	AT2G30790.1	213	5e-56	147	70	| Symbols: PSBP-2 | PSBP-2 (photosystem II subunit P-2); calcium ion binding | chr2:13126124-13127167 REVERSE	estExt_fgenesh4_pg.C_LG_V1224	213	6e-56	146	72	gi|4079798|gb|AAC98778.1|	214	9e-56	146	71	23 kDa polypeptide of photosystem II [Oryza sativa]	gi|157344586|emb|CAO69969.1|	203	8e-53	146	67	unnamed protein product [Vitis vinifera]	jgi|Phypa1_1|107157	181	2e-46	146	58	estExt_fgenesh1_pm.C_1350011	sp|Q9SLQ8|PSBP_CUCSA	222	8e-57	146	73	Oxygen-evolving enhancer protein 2, chloroplast precursor (OEE2) (23 kDa subunit of oxygen evolving system of photosystem II) (OEC 23 kDa subunit) (23 kDa thylakoid membrane protein) (OEC23) dbj|BAA89317.1| 23kDa polypeptide of the oxygen-evolving complex of photosystem II [Cucumis sativus]	gi|83397354|gb|DV991331.1|DV991331	1080	0	545	100	GQ02512.B7_G07 GQ025: Annual flush SHOOTS diurnal cycle- trees Picea glauca cDNA clone GenomeQuebec_Id:GQ02512_G07 3', mRNA sequence	gi|83397354|gb|DV991331.1|DV991331	1080	0	545	100
IS0012.B21.1_B08	CO203401	603	3	AT1G07470.1	79.3	2e-15	43	79	| Symbols: | transcription factor IIA large subunit, putative / TFIIA large subunit, putative | chr1:2291720-2294347 FORWARD	gw1.IX.4054.1	82	3e-16	43	81	gi|125593607|gb|EAZ33666.1|	83.2	5e-16	43	83	hypothetical protein OsJ_017149 [Oryza sativa (japonica cultivar-group)]	gi|157337258|emb|CAO21604.1|	77	1e-14	43	74	unnamed protein product [Vitis vinifera]	jgi|Phypa1_1|163966	88.2	3e-18	135	42	estExt_fgenesh1_pg.C_620138	gb|EAZ33666.1|	83.2	9e-15	43	83	hypothetical protein OsJ_017149 [Oryza sativa (japonica cultivar-group)]	gi|83395359|gb|DV989336.1|DV989336	1136	0	584	99	GQ0209.TB_D17 GQ020: Clean ROOTS systems -Diurnal cycle Picea glauca cDNA clone GenomeQuebec_Id:GQ0209_D17 3', mRNA sequence	gi|83395359|gb|DV989336.1|DV989336	1136	0	584	99
IS0012.B21.1_B09	CO203402	631	3	AT4G05050.2	269	1e-72	137	100	| Symbols: UBQ11 | UBQ11 (UBIQUITIN 11); protein binding | chr4:2588269-2588958 REVERSE	estExt_fgenesh4_pm.C_LG_XI0348	269	1e-72	137	100	gi|57863866|gb|AAW56906.1|	266	2e-71	136	100	polyubiquitin [Oryza sativa (japonica cultivar-group)]	gi|147802377|emb|CAN77120.1|	269	2e-72	137	100	hypothetical protein [Vitis vinifera]	jgi|Phypa1_1|222215	266	9e-72	137	98	estExt_Genewise1.C_2270098	gb|ABH08753.1|	269	1e-70	137	100	ubiquitin [Arabidopsis thaliana]	gi|83383907|gb|DV977885.1|DV977885	1170	0	594	99	GQ0066.B3_J22 GQ006: Cambium and phloem from mature trees Picea glauca cDNA clone GenomeQuebec_Id:GQ0066_J22 5', mRNA sequence	gi|83383907|gb|DV977885.1|DV977885	1170	0	594	99
IS0012.B21.1_B10	CO203403	714	3	AT3G03250.1	159	2e-39	103	74	| Symbols: UGP | UGP (UDP-glucose pyrophosphorylase); UTP:glucose-1-phosphate uridylyltransferase | chr3:749768-754021 REVERSE	gw1.IV.3970.1	157	5e-39	103	74	gi|113632112|dbj|BAF25793.1|	160	4e-39	103	75	Os09g0553200 [Oryza sativa (japonica cultivar-group)]	gi|157353934|emb|CAO46469.1|	162	3e-40	103	75	unnamed protein product [Vitis vinifera]	jgi|Phypa1_1|171263	151	4e-37	99	71	estExt_fgenesh1_pg.C_2830013	gb|ABR15472.1|	189	1e-46	105	88	UDP-glucose pyrophosphorylase [Pinus taeda]	gi|83392101|gb|DV986078.1|DV986078	1237	0	652	98	GQ0203.TB.1_G24 GQ020: Clean ROOTS systems -Diurnal cycle Picea glauca cDNA clone GenomeQuebec_Id:GQ0203_G24 3', mRNA sequence	gi|83392101|gb|DV986078.1|DV986078	1237	0	652	98
IS0012.B21.1_B11	CO203404	565	3	AT1G53540.1	117	5e-27	101	58	| Symbols: | 17.6 kDa class I small heat shock protein (HSP17.6C-CI) (AA 1-156) | chr1:19984178-19984651 FORWARD	eugene3.00011624	114	5e-26	101	58	gi|29893629|gb|AAP06883.1|	110	2e-24	101	54	unknown protein [Oryza sativa (japonica cultivar-group)]	gi|147820339|emb|CAN65185.1|	117	6e-27	101	60	hypothetical protein [Vitis vinifera]	jgi|Phypa1_1|158998	99	2e-21	101	51	estExt_fgenesh1_pg.C_80130	gb|ABF61872.1|	120	6e-26	101	62	chaperone [Agave tequilana]	gi|49451355|gb|CO370038.1|CO370038	353	9e-96	378	86	RTK1_65_C11.b1_A029 Roots minus potassium Pinus taeda cDNA clone RTK1_65_C11_A029 3', mRNA sequence	gi|40762376|gb|CK435059.1|CK435059	305	7e-82	326	86
IS0012.B21.1_B12	CO203405	693	3	AT1G73880.1	173	1e-43	201	43	| Symbols: | UDP-glucoronosyl/UDP-glucosyl transferase family protein | chr1:27788804-27790225 FORWARD	eugene3.00101302	191	5e-49	201	47	gi|32488920|emb|CAE04501.1|	157	3e-38	201	42	OSJNBb0059K02.11 [Oryza sativa (japonica cultivar-group)]	gi|157343437|emb|CAO67943.1|	180	1e-45	202	44	unnamed protein product [Vitis vinifera]	jgi|Phypa1_1|162654	159	2e-39	199	44	estExt_fgenesh1_pg.C_450169	dbj|BAB86922.1|	177	4e-43	194	43	glucosyltransferase like protein [Vigna angularis]	gi|50158127|gb|CO480086.1|CO480086	1219	0	655	98	GQ018M11.T24_C04 GQ018: Clean ROOTS systems - N treatments Picea glauca cDNA clone GenomeQuebec_Id:GQ018M11C04 3', mRNA sequence	gi|50158127|gb|CO480086.1|CO480086	1219	0	655	98
IS0012.B21.1_B13	CO203406	713	3	AT1G32790.1	165	2e-41	97	82	| Symbols: CID11 | CID11; RNA binding / protein binding | chr1:11875154-11877168 REVERSE	estExt_fgenesh4_pg.C_LG_I2967	167	5e-42	97	81	gi|113622822|dbj|BAF22767.1|	166	6e-41	97	82	Os08g0116400 [Oryza sativa (japonica cultivar-group)]	gi|157355205|emb|CAO48581.1|	173	1e-43	97	85	unnamed protein product [Vitis vinifera]	jgi|Phypa1_1|220468	170	8e-43	97	84	estExt_Genewise1.C_1960042	emb|CAN68836.1|	173	7e-42	97	85	hypothetical protein [Vitis vinifera]	gi|157575300|gb|EX376528.1|EX376528	1346	0	695	99	GQ03233.B7.1_C23 GQ032 - Shoot tip (Normalized library) Picea glauca cDNA clone GQ03233_C23 5', mRNA sequence	gi|157575300|gb|EX376528.1|EX376528	1346	0	695	99
IS0012.B21.1_B14	CO203407	694	3	AT5G59720.1	180	6e-46	127	67	| Symbols: | HSP18.2 (HEAT SHOCK PROTEIN 18.2) | chr5:24079858-24080343 FORWARD	estExt_Genewise1_v1.C_LG_XIX2021	183	1e-46	128	71	gi|164375535|gb|ABY52935.1|	177	2e-44	128	64	heat shock protein Hsp20 [Oryza sativa Japonica Group]	gi|147785904|emb|CAN70834.1|	185	4e-47	126	70	hypothetical protein [Vitis vinifera]	jgi|Phypa1_1|158998	166	9e-42	114	68	estExt_fgenesh1_pg.C_80130	emb|CAC81964.1|	189	9e-47	135	70	small heat-shock protein [Pseudotsuga menziesii]	gi|157628385|gb|EX429467.1|EX429467	952	0	617	94	GQ03902.B7_I06 GQ039 - Stem - Dormant Picea glauca cDNA clone GQ03902_I06 5', mRNA sequence	gi|157628385|gb|EX429467.1|EX429467	952	0	617	94
IS0012.B21.1_B15	CO203408	698	3	AT1G33490.1	167	7e-42	114	66	| Symbols: | similar to unknown protein [Arabidopsis thaliana] (TAIR:AT4G10140.1); similar to hypothetical protein LB305 [Leptospira interrogans serovar Lai str. 56601] (GB:NP_714849.1); similar to Os05g0105500 [Oryza sativa (japonica cultivar-group)] (GB:NP_001054411.1) | chr1:12150921-12152256 REVERSE	estExt_Genewise1_v1.C_LG_XIII3100	171	4e-43	113	69	gi|125592521|gb|EAZ32580.1|	158	2e-38	113	61	hypothetical protein OsJ_016063 [Oryza sativa (japonica cultivar-group)]	gi|157352715|emb|CAO44530.1|	173	2e-43	139	58	unnamed protein product [Vitis vinifera]	jgi|Phypa1_1|164132	121	4e-28	107	50	estExt_fgenesh1_pg.C_650119	ref|NP_564425.1|	167	6e-40	114	66	unknown protein [Arabidopsis thaliana] gb|AAG51219.1|AC051630_16 unknown protein; 76034-74699 [Arabidopsis thaliana] dbj|BAC42300.1| unknown protein [Arabidopsis thaliana]	gi|157564283|gb|EX365511.1|EX365511	1296	0	662	99	GQ03209.SP6_P19 GQ032 - Shoot tip (Normalized library) Picea glauca cDNA clone GQ03209_P19 3', mRNA sequence	gi|157564283|gb|EX365511.1|EX365511	1296	0	662	99
IS0012.B21.1_B16	CO203409	675	3	AT4G39300.1	35.4	0.031	33	51	| Symbols: | similar to unknown protein [Arabidopsis thaliana] (TAIR:AT3G13674.1); similar to conserved hypothetical protein [Medicago truncatula] (GB:ABE82724.1) | chr4:18286829-18287817 FORWARD	estExt_fgenesh4_pm.C_LG_IX0255	41.2	0.0006	49	48	gi|113532838|dbj|BAF05221.1|	34.3	0.31	34	47	Os01g0551400 [Oryza sativa (japonica cultivar-group)]	gi|157334842|emb|CAO70855.1|	33.9	0.15	35	40	unnamed protein product [Vitis vinifera]	jgi|Phypa1_1|127848	30.8	0.73	77	36	e_gw1.67.123.1	gb|ABE82724.1|	35.4	2.7	34	47	hypothetical protein MtrDRAFT_AC134242g4v2 [Medicago truncatula] gb|ABE87957.1| hypothetical protein MtrDRAFT_AC146746g20v2 [Medicago truncatula]	gi|157506436|gb|EX307667.1|EX307667	1199	0	665	97	GQ01305.T3_M23 GQ013 - Elongating ROOTS tips - sapplings Picea glauca cDNA clone GQ01305_M23 5', mRNA sequence	gi|157506436|gb|EX307667.1|EX307667	1199	0	665	97
IS0012.B21.1_B17	CO203410	670	3	AT1G29990.1	162	1e-40	107	74	| Symbols: | prefoldin, putative | chr1:10507650-10508805 FORWARD	estExt_Genewise1_v1.C_LG_IV4438	166	9e-42	107	76	gi|47496894|dbj|BAD19943.1|	143	4e-34	91	79	prefoldin-like [Oryza sativa Japonica Group]	gi|157327155|emb|CAO14433.1|	155	3e-38	103	73	unnamed protein product [Vitis vinifera]	jgi|Phypa1_1|191469	167	5e-42	106	75	estExt_gwp_gw1.C_1620085	ref|NP_174292.2|	162	1e-38	107	74	prefoldin, putative [Arabidopsis thaliana] gb|ABD38916.1| At1g29990 [Arabidopsis thaliana]	gi|157512436|gb|EX313667.1|EX313667	1285	0	652	99	GQ02806.B7_F22 GQ028 - Cambium / phloem scrappings (Normalized library ) Picea glauca cDNA clone GQ02806_F22 5', mRNA sequence	gi|157512436|gb|EX313667.1|EX313667	1285	0	652	99
IS0012.B21.1_B18	CO203411	659	3	AT5G03240.3	380	1e-106	197	99	| Symbols: UBQ3 | UBQ3 (POLYUBIQUITIN 3); protein binding | chr5:771975-772895 REVERSE	estExt_fgenesh4_pm.C_LG_XI0348	380	1e-106	197	99	gi|113565528|dbj|BAF15871.1|	382	1e-106	207	95	Os04g0628100 [Oryza sativa (japonica cultivar-group)]	gi|147805226|emb|CAN64480.1|	380	1e-106	197	99	hypothetical protein [Vitis vinifera]	jgi|Phypa1_1|232280	377	1e-105	197	98	fgenesh2_pm.scaffold_72000009	ref|NP_001053957.1|	382	1e-105	207	95	Os04g0628100 [Oryza sativa (japonica cultivar-group)] dbj|BAF15871.1| Os04g0628100 [Oryza sativa (japonica cultivar-group)]	gi|83393367|gb|DV987344.1|DV987344	1233	0	653	98	GQ0202.B3_J22 GQ020: Clean ROOTS systems -Diurnal cycle Picea glauca cDNA clone GenomeQuebec_Id:GQ0202_J22 5', mRNA sequence	gi|83393367|gb|DV987344.1|DV987344	1233	0	653	98
IS0012.B21.1_B19	CO203412	578	3	AT1G47980.1	28.9	2.2	39	35	| Symbols: | similar to unknown protein [Arabidopsis thaliana] (TAIR:AT3G62730.1); similar to H0502B11.4 [Oryza sativa (indica cultivar-group)] (GB:CAH66524.1); contains domain DHS-like NAD/FAD-binding domain (SSF52467) | chr1:17695654-17697487 REVERSE	No significant hit					No significant hit						No significant hit						No significant hit						No significant hit						gi|157631942|gb|EX433024.1|EX433024	581	1e-164	333	96	GQ03912.B7_E01 GQ039 - Stem - Dormant Picea glauca cDNA clone GQ03912_E01 5', mRNA sequence	gi|157631942|gb|EX433024.1|EX433024	652	0	517	90
IS0012.B21.1_B20	CO203413	709	3	AT1G54690.1	119	1e-27	110	60	| Symbols: | histone H2A, putative | chr1:20418274-20418873 REVERSE	estExt_fgenesh4_pm.C_700058	120	8e-28	110	59	gi|108707496|gb|ABF95291.1|	122	9e-28	117	58	Histone H2A, putative, expressed [Oryza sativa (japonica cultivar-group)]	gi|157347855|emb|CAO22442.1|	122	5e-28	113	61	unnamed protein product [Vitis vinifera]	jgi|Phypa1_1|162789	120	1e-27	117	57	estExt_fgenesh1_pg.C_470112	sp|P40280|H2A_MAIZE	127	6e-28	119	60	Histone H2A gb|AAB04687.1| histone H2A	gi|157522889|gb|EX324120.1|EX324120	1310	0	689	99	GQ02821.B7_L08 GQ028 - Cambium / phloem scrappings (Normalized library ) Picea glauca cDNA clone GQ02821_L08 5', mRNA sequence	gi|157522889|gb|EX324120.1|EX324120	1310	0	689	99
IS0012.B21.1_B21	CO203414	654	3	AT3G03920.1	92	3e-19	51	82	| Symbols: | Gar1 RNA-binding region family protein | chr3:1009130-1010386 REVERSE	eugene3.00130574	92.4	2e-19	51	80	gi|77551701|gb|ABA94498.1|	93.6	4e-19	51	84	H/ACA ribonucleoprotein complex subunit 1-like protein 1, putative, expressed [Oryza sativa (japonica cultivar-group)]	gi|157348590|emb|CAO23482.1|	95.5	4e-20	49	85	unnamed protein product [Vitis vinifera]	jgi|Phypa1_1|170048	91.3	4e-19	51	84	estExt_fgenesh1_pg.C_2290013	gb|EAY81419.1|	93.6	8e-18	51	84	hypothetical protein OsI_035378 [Oryza sativa (indica cultivar-group)]	gi|51900650|gb|CV138331.1|CV138331	355	3e-96	315	89	EST849540 Sequencing ESTs from loblolly pine embryos Pinus taeda cDNA clone RPIB186 5' end, mRNA sequence	gi|157506863|gb|EX308094.1|EX308094	38.2	0.29	19	100
IS0012.B21.1_B22	CO203415	689	3	AT3G20520.1	72.8	2e-13	84	50	| Symbols: | glycerophosphoryl diester phosphodiesterase family protein | chr3:7162851-7165748 FORWARD	gw1.XVIII.3294.1	74.7	5e-14	54	64	gi|125603932|gb|EAZ43257.1|	74.7	2e-13	54	64	hypothetical protein OsJ_026740 [Oryza sativa (japonica cultivar-group)]	gi|157337824|emb|CAO38868.1|	67.8	1e-11	54	59	unnamed protein product [Vitis vinifera]	jgi|Phypa1_1|131109	55.5	3e-08	58	50	e_gw1.86.13.1	dbj|BAE53680.1|	71.2	2e-24	54	66	putative glycerophosphoryl diester phosphodiesterase family protein [Nicotiana tabacum] dbj|BAF34116.1| glycerophosphodiesterase-like protein [Nicotiana tabacum]	gi|38012940|gb|BX679010.1|BX679010	167	1e-39	155	89	BX679010 RS Pinus pinaster cDNA clone RS18D04, mRNA sequence	gi|157636851|gb|EX437933.1|EX437933	95.6	2e-18	72	91
IS0012.B21.1_B23	CO203416	709	3	AT4G17270.1	28.5	4.1	26	42	| Symbols: | Mo25 family protein | chr4:9676419-9678581 FORWARD	grail3.0023014401	28.9	3.3	62	30	gi|40538924|gb|AAR87181.1|	30	6.4	48	33	expressed protein [Oryza sativa (japonica cultivar-group)]	gi|157348942|emb|CAO24020.1|	30.4	1.8	49	42	unnamed protein product [Vitis vinifera]	jgi|Phypa1_1|72534	28.9	3	50	38	fgenesh1_pg.scaffold_37000122	ref|XP_642346.1|	34.3	6.6	103	26	hypothetical protein DDBDRAFT_0205432 [Dictyostelium discoideum AX4] gb|EAL68376.1| hypothetical protein DDBDRAFT_0205432 [Dictyostelium discoideum AX4]	gi|83400438|gb|DV994415.1|DV994415	543	1e-153	312	96	GQ02795.B3_F12 GQ099: Mixed spruce tissues Picea glauca cDNA clone GenomeQuebec_Id:GQ02795_F12 5', mRNA sequence	gi|83400438|gb|DV994415.1|DV994415	543	1e-153	312	96
IS0012.B21.1_B24	CO203417	660	3	AT4G10340.1	274	3e-74	166	80	| Symbols: LHCB5 | LHCB5 (LIGHT HARVESTING COMPLEX OF PHOTOSYSTEM II 5); chlorophyll binding | chr4:6408196-6409492 FORWARD	estExt_Genewise1_v1.C_1250189	272	1e-73	166	80	gi|62733869|gb|AAX95978.1|	268	1e-71	166	79	chlorophyll a/b-binding protein CP26 precursor - maize [Oryza sativa (japonica cultivar-group)]	gi|157352679|emb|CAO44494.1|	275	3e-74	166	81	unnamed protein product [Vitis vinifera]	jgi|Phypa1_1|156993	258	2e-69	170	75	e_gw1.628.7.1	emb|CAA78900.1|	299	7e-80	166	88	Lhcb5 protein [Pinus sylvestris] prf||2104448A Lhcb5 gene	gi|50176680|gb|CO488412.1|CO488412	1308	0	660	100	GQ02510.B7_K13 GQ025: Annual flush SHOOTS diurnal cycle- trees Picea glauca cDNA clone GenomeQuebec_Id:GQ02510K13 3', mRNA sequence	gi|50176680|gb|CO488412.1|CO488412	1308	0	660	100
IS0012.B21.1_C01	DR448933	646	3	AT4G01850.2	209	9e-55	114	86	| Symbols: SAM-2, MAT2 | MAT2/SAM-2 (S-adenosylmethionine synthetase 2) | chr4:796298-797479 REVERSE	estExt_Genewise1_v1.C_LG_XIII0489	211	4e-55	114	87	gi|51038250|gb|AAT94053.1|	210	3e-54	114	85	S-adenosylmethionine synthetase [Oryza sativa (japonica cultivar-group)]	gi|157350251|emb|CAO40189.1|	215	3e-56	115	89	unnamed protein product [Vitis vinifera]	jgi|Phypa1_1|60419	207	3e-54	115	86	fgenesh1_pm.scaffold_244000006	gb|AAW77967.1|	218	2e-55	113	92	s-adenosyl methionine synthetase 2 [Pinus taeda] gb|AAW77968.1| s-adenosyl methionine synthetase 2 [Pinus taeda] gb|AAW77969.1| s-adenosyl methionine synthetase 2 [Pinus taeda] gb|AAW77970.1| s-adenosyl methionine synthetase 2 [Pinus taeda] gb|AAW77971.1| s-adenosyl methionine synthetase 2 [Pinus taeda] gb|AAW77972.1| s-adenosyl methionine synthetase 2 [Pinus taeda] gb|AAW77973.1| s-adenosyl meth…	gi|83377247|gb|DV971225.1|DV971225	1243	0	627	100	GQ0047.TB_H15 GQ004: Non-lignified secondary xylem from mature trees Picea glauca cDNA clone GenomeQuebec_Id:GQ0047_H15 3', mRNA sequence	gi|83377247|gb|DV971225.1|DV971225	1243	0	627	100
IS0012.B21.1_C02	CO203418	699	3	AT1G24090.1	33.9	0.095	76	31	| Symbols: | RNase H domain-containing protein | chr1:8520823-8524679 FORWARD	estExt_Genewise1_v1.C_LG_II0975	28.1	5.5	65	24	gi|28209458|gb|AAO37476.1|	32.7	0.96	40	40	hypothetical protein [Oryza sativa (japonica cultivar-group)]	gi|147865787|emb|CAN81153.1|	30	2.3	58	36	hypothetical protein [Vitis vinifera]	jgi|Phypa1_1|172953	32.3	0.27	48	35	estExt_fgenesh1_pg.C_3970014	emb|CAG09899.1|	35	3.8	54	38	unnamed protein product [Tetraodon nigroviridis]	gi|50170123|gb|CO485468.1|CO485468	1231	0	669	98	GQ0205.B3_H10 GQ020: Clean ROOTS systems -Diurnal cycle Picea glauca cDNA clone GenomeQuebec_Id:GQ0205H10 5', mRNA sequence	gi|50170123|gb|CO485468.1|CO485468	1231	0	669	98
IS0012.B21.1_C03	CO203419	660	3	AT4G35850.1	102	2e-22	79	62	| Symbols: | pentatricopeptide (PPR) repeat-containing protein | chr4:16983641-16986684 FORWARD	eugene3.00012030	80.1	1e-15	83	48	gi|51038158|gb|AAT93961.1|	107	2e-23	84	60	unknow protein [Oryza sativa (japonica cultivar-group)]	gi|157345370|emb|CAO14668.1|	107	1e-23	83	61	unnamed protein product [Vitis vinifera]	jgi|Phypa1_1|170728	71.2	5e-13	91	37	estExt_fgenesh1_pg.C_2570066	gb|EAZ32858.1|	107	4e-22	84	60	hypothetical protein OsJ_016341 [Oryza sativa (japonica cultivar-group)]	gi|157520925|gb|EX322156.1|EX322156	1176	0	617	99	GQ02818.SP6_D22 GQ028 - Cambium / phloem scrappings (Normalized library ) Picea glauca cDNA clone GQ02818_D22 3', mRNA sequence	gi|157520925|gb|EX322156.1|EX322156	1176	0	617	99
IS0012.B21.1_C04	CO203420	508	3	AT3G22560.1	94.7	3e-20	89	49	| Symbols: | GCN5-related N-acetyltransferase (GNAT) family protein | chr3:7998922-7999449 REVERSE	eugene3.05150007	105	2e-23	89	58	gi|28269445|gb|AAO37988.1|	96.7	3e-20	88	53	putative acetyltransferase [Oryza sativa (japonica cultivar-group)]	gi|157336509|emb|CAO71194.1|	105	2e-23	89	53	unnamed protein product [Vitis vinifera]	jgi|Phypa1_1|161961	82.4	1e-16	93	44	estExt_fgenesh1_pg.C_370180	emb|CAN75167.1|	100	3e-20	91	51	hypothetical protein [Vitis vinifera]	gi|157510638|gb|EX311871.1|EX311871	902	0	455	100	GQ02803.B7_M18 GQ028 - Cambium / phloem scrappings (Normalized library ) Picea glauca cDNA clone GQ02803_M18 5', mRNA sequence	gi|157510638|gb|EX311871.1|EX311871	902	0	455	100
IS0012.B21.1_C05	DR448934	679	3	AT1G13950.1	224	5e-59	125	86	| Symbols: EIF-5A | EIF-5A (eukaryotic translation initiation factor 5A-1); translation initiation factor | chr1:4773628-4774665 FORWARD	estExt_fgenesh4_pm.C_LG_VIII0372	235	2e-62	125	91	gi|3789948|gb|AAC67555.1|	234	2e-61	125	90	translation initiation factor 5A [Oryza sativa]	gi|157339799|emb|CAO44340.1|	238	5e-63	125	92	unnamed protein product [Vitis vinifera]	jgi|Phypa1_1|87545	220	7e-58	123	86	fgenesh1_pg.scaffold_158000101	gb|AAX92692.1|	255	2e-66	125	100	eukaryotic translation initiation factor 5A [Picea abies]	gi|157531573|gb|EX332804.1|EX332804	1310	0	661	100	GQ02904.SP6_P04 GQ029 - Xylem scrapings - AT NITE Picea glauca cDNA clone GQ02904_P04 3', mRNA sequence	gi|157531573|gb|EX332804.1|EX332804	1310	0	661	100
IS0012.B21.1_C06	CO203421	631	3	AT3G51520.1	216	7e-57	161	57	| Symbols: | diacylglycerol acyltransferase family | chr3:19121718-19123497 FORWARD	gw1.XI.734.1	228	2e-60	168	58	gi|113595570|dbj|BAF19444.1|	232	5e-61	168	56	Os06g0326700 [Oryza sativa (japonica cultivar-group)]	gi|157359775|emb|CAO68497.1|	229	2e-60	168	57	unnamed protein product [Vitis vinifera]	jgi|Phypa1_1|145230	209	1e-54	169	52	e_gw1.225.34.1	gb|EAZ00750.1|	232	1e-59	168	56	hypothetical protein OsI_021982 [Oryza sativa (indica cultivar-group)]	gi|157523905|gb|EX325136.1|EX325136	1207	0	613	99	GQ02823.B7_G03 GQ028 - Cambium / phloem scrappings (Normalized library ) Picea glauca cDNA clone GQ02823_G03 5', mRNA sequence	gi|157523905|gb|EX325136.1|EX325136	1207	0	613	99
IS0012.B21.1_C07	CO203422	656	3	AT4G22740.2	71.6	4e-13	123	36	| Symbols: | glycine-rich protein | chr4:11944061-11945576 REVERSE	estExt_fgenesh4_pg.C_1270018	85.1	3e-17	129	37	gi|113622834|dbj|BAF22779.1|	88.2	2e-17	112	38	Os08g0117900 [Oryza sativa (japonica cultivar-group)]	gi|157328003|emb|CAO16973.1|	87	1e-17	127	40	unnamed protein product [Vitis vinifera]	jgi|Phypa1_1|172833	88.2	4e-18	135	39	estExt_fgenesh1_pg.C_3850012	ref|NP_001060865.1|	88.2	3e-16	112	38	Os08g0117900 [Oryza sativa (japonica cultivar-group)] dbj|BAD09035.1| putative glycine-rich protein [Oryza sativa (japonica cultivar-group)] dbj|BAD33105.1| putative glycine-rich protein [Oryza sativa (japonica cultivar-group)] dbj|BAF22779.1| Os08g0117900 [Oryza sativa (japonica cultivar-group)]	gi|50152472|gb|CO477651.1|CO477651	1199	0	614	99	GQ0131.B7_E03 GQ013: Elongating ROOTS tips - saplings Picea glauca cDNA clone GenomeQuebec_Id:GQ0131E03 3', mRNA sequence	gi|50152472|gb|CO477651.1|CO477651	1199	0	614	99
IS0012.B21.1_C08	CO203423	480	3	AT5G07770.1	30.4	0.53	38	36	| Symbols: | formin homology 2 domain-containing protein / FH2 domain-containing protein | chr5:2474817-2479023 FORWARD	eugene3.00100323	28.5	2.1	39	30	No significant hit						gi|157332356|emb|CAO70187.1|	29.3	2	46	28	unnamed protein product [Vitis vinifera]	jgi|Phypa1_1|84229	28.9	1.5	27	51	fgenesh1_pg.scaffold_121000030	ref|XP_001374274.1|	33.9	3.2	47	34	PREDICTED: hypothetical protein [Monodelphis domestica]	gi|157600433|gb|EX401657.1|EX401657	906	0	457	100	GQ03502.B7_N07 GQ035 - Needles - End of season Picea glauca cDNA clone GQ03502_N07 5', mRNA sequence	gi|157600433|gb|EX401657.1|EX401657	906	0	457	100
IS0012.B21.1_C10	CO203424	715	3	AT2G25120.1	29.3	2.4	86	27	| Symbols: | bromo-adjacent homology (BAH) domain-containing protein | chr2:10697013-10698648 FORWARD	estExt_fgenesh4_pg.C_880014	31.6	0.52	64	28	gi|125576293|gb|EAZ17515.1|	30.8	3.8	96	27	hypothetical protein OsJ_031724 [Oryza sativa (japonica cultivar-group)]	gi|157338210|emb|CAO39254.1|	32.3	0.49	66	25	unnamed protein product [Vitis vinifera]	jgi|Phypa1_1|187682	30	1.4	63	34	estExt_gwp_gw1.C_1090028	ref|XP_001381458.1|	39.7	0.16	68	30	PREDICTED: similar to splicing factor, arginine/serine-rich 12 [Monodelphis domestica]	gi|83387495|gb|DV981473.1|DV981473	892	0	604	94	GQ0167.B3_C09 GQ016: Primary, secondary SHOOT -N fertil. Treatments Picea glauca cDNA clone GenomeQuebec_Id:GQ0167_C09 5', mRNA sequence	gi|83387495|gb|DV981473.1|DV981473	892	0	604	94
IS0012.B21.1_C11	CO203425	653	3	AT4G01850.2	153	1e-37	88	82	| Symbols: SAM-2, MAT2 | MAT2/SAM-2 (S-adenosylmethionine synthetase 2) | chr4:796298-797479 REVERSE	estExt_fgenesh4_pm.C_LG_XIV0257	153	1e-37	88	85	gi|51038250|gb|AAT94053.1|	153	4e-37	88	82	S-adenosylmethionine synthetase [Oryza sativa (japonica cultivar-group)]	gi|157336233|emb|CAO70918.1|	159	3e-39	88	87	unnamed protein product [Vitis vinifera]	jgi|Phypa1_1|60419	160	6e-40	88	87	fgenesh1_pm.scaffold_244000006	gb|AAG42490.1|	163	8e-39	88	88	S-adenosylmethionine sythetase 2 [Suaeda maritima subsp. salsa]	gi|157532510|gb|EX333741.1|EX333741	1197	0	628	99	GQ02906.B7_M05 GQ029 - Xylem scrapings - AT NITE Picea glauca cDNA clone GQ02906_M05 5', mRNA sequence	gi|157532510|gb|EX333741.1|EX333741	1197	0	628	99
IS0012.B21.1_C12	CO203426	619	3	AT5G12020.1	113	1e-25	95	55	| Symbols: HSP17.6II | 17.6 kDa class II heat shock protein (HSP17.6-CII) | chr5:3882410-3882877 REVERSE	estExt_fgenesh4_pm.C_LG_VI0650	120	5e-28	95	64	gi|75911506|gb|ABA29610.1|	103	3e-22	98	54	class II small heat shock protein [Oryza sativa (japonica cultivar-group)]	gi|157339312|emb|CAO43853.1|	123	2e-28	95	66	unnamed protein product [Vitis vinifera]	jgi|Phypa1_1|141732	103	1e-22	89	60	e_gw1.182.33.1	emb|CAA67726.1|	166	1e-39	120	75	small heat shock protein [Picea abies] emb|CAC81955.1| small heat-shock protein [Picea abies] emb|CAC81957.1| small heat-shock protein [Picea abies] emb|CAC81959.1| small heat-shock protein [Picea abies] emb|CAC81961.1| small heat-shock protein [Picea abies]	gi|50165415|gb|CO483342.1|CO483342	1156	0	601	99	GQ0195.B3_K11 GQ019: Clean ROOTS systems - P treatments Picea glauca cDNA clone GenomeQuebec_Id:GQ0195K11 5', mRNA sequence	gi|50165415|gb|CO483342.1|CO483342	1156	0	601	99
IS0012.B21.1_C13	CO203427	702	3	AT4G09550.1	87.8	6e-18	59	72	| Symbols: | similar to unknown protein [Arabidopsis thaliana] (TAIR:AT1G73790.1); similar to Os03g0435900 [Oryza sativa (japonica cultivar-group)] (GB:NP_001050438.1); similar to hypothetical protein [Oryza sativa (japonica cultivar-group)] (GB:AAU89222.1); similar to Os03g0824000 [Oryza sativa (japonica cultivar-group)] (GB:NP_001051747.1) | chr4:6039703-6039918 FORWARD	eugene3.00160282	88.2	5e-18	58	75	gi|27545043|gb|AAO18449.1|	77	4e-14	60	61	unknown protein [Oryza sativa (japonica cultivar-group)]	gi|147821456|emb|CAN72259.1|	87	2e-17	58	72	hypothetical protein [Vitis vinifera]	jgi|Phypa1_1|213715	90.9	6e-19	62	75	estExt_Genewise1.C_910177	ref|NP_192693.1|	87.8	5e-16	59	72	unknown protein [Arabidopsis thaliana] emb|CAB78078.1| putative protein [Arabidopsis thaliana] gb|AAQ89640.1| At4g09550 [Arabidopsis thaliana] dbj|BAD43180.1| unknown protein [Arabidopsis thaliana]	gi|157605123|gb|EX406347.1|EX406347	1251	0	652	98	GQ03515.B7_L05 GQ035 - Needles - End of season Picea glauca cDNA clone GQ03515_L05 5', mRNA sequence	gi|157605123|gb|EX406347.1|EX406347	1251	0	652	98
IS0012.B21.1_C14	CO203428	491	3	AT3G05890.1	92	2e-19	52	73	| Symbols: RCI2B | RCI2B (RARE-COLD-INDUCIBLE 2B) | chr3:1758185-1758458 REVERSE	grail3.0131002001	93.6	6e-20	54	77	gi|45602863|gb|AAS72305.1|	88.2	1e-17	56	69	drought-induced hydrophobic protein [Oryza sativa (japonica cultivar-group)]	gi|157347457|emb|CAO18094.1|	87.4	6e-18	51	76	unnamed protein product [Vitis vinifera]	jgi|Phypa1_1|212103	87	5e-18	52	71	estExt_Genewise1.C_760072	gb|AAF26091.1|AC012393_17	94	3e-18	54	72	low temperature and salt responsive protein LTI6B [Arabidopsis thaliana]	gi|157506032|gb|EX307263.1|EX307263	864	0	472	97	GQ01304.T3_J17 GQ013 - Elongating ROOTS tips - sapplings Picea glauca cDNA clone GQ01304_J17 5', mRNA sequence	gi|157506032|gb|EX307263.1|EX307263	864	0	472	97
IS0012.B21.1_C15	CO203429	688	3	AT2G23090.1	135	2e-32	78	85	| Symbols: | similar to hypothetical protein [Cicer arietinum] (GB:CAA10129.1) | chr2:9836737-9837354 REVERSE	estExt_fgenesh4_pg.C_LG_II1091	144	5e-35	78	88	gi|125598902|gb|EAZ38478.1|	141	2e-33	77	81	hypothetical protein OsJ_021961 [Oryza sativa (japonica cultivar-group)]	gi|157335624|emb|CAO61454.1|	145	5e-35	78	88	unnamed protein product [Vitis vinifera]	jgi|Phypa1_1|181759	130	7e-31	76	80	estExt_gwp_gw1.C_520061	emb|CAN62217.1|	145	3e-33	78	88	hypothetical protein [Vitis vinifera]	gi|83380261|gb|DV974239.1|DV974239	1356	0	688	99	GQ02740.B3_G10 GQ099: Mixed spruce tissues Picea glauca cDNA clone GenomeQuebec_Id:GQ02740_G10 5', mRNA sequence	gi|83380261|gb|DV974239.1|DV974239	1356	0	688	99
IS0012.B21.1_C17	CO203430	743	3	AT1G18540.1	111	4e-25	89	60	| Symbols: | 60S ribosomal protein L6 (RPL6A) | chr1:6377441-6378541 REVERSE	eugene3.00011799	105	2e-23	89	57	gi|38344818|emb|CAE02874.2|	103	4e-22	89	58	OSJNBb0022F23.11 [Oryza sativa (japonica cultivar-group)]	gi|157348474|emb|CAO23366.1|	119	4e-27	88	63	unnamed protein product [Vitis vinifera]	jgi|Phypa1_1|136200	115	2e-26	88	59	e_gw1.126.159.1	emb|CAN75087.1|	119	2e-46	88	63	hypothetical protein [Vitis vinifera]	gi|157564038|gb|EX365266.1|EX365266	1413	0	725	99	GQ03209.SP6_F03 GQ032 - Shoot tip (Normalized library) Picea glauca cDNA clone GQ03209_F03 3', mRNA sequence	gi|157564038|gb|EX365266.1|EX365266	1413	0	725	99
IS0012.B21.1_C18	CO203431	627	3	AT1G07400.1	131	4e-31	152	48	| Symbols: | 17.8 kDa class I heat shock protein (HSP17.8-CI) | chr1:2275145-2275618 FORWARD	eugene3.101950001	134	6e-32	154	48	gi|164375535|gb|ABY52935.1|	127	3e-29	158	47	heat shock protein Hsp20 [Oryza sativa Japonica Group]	gi|147820339|emb|CAN65185.1|	127	9e-30	154	47	hypothetical protein [Vitis vinifera]	jgi|Phypa1_1|113859	137	5e-33	151	48	e_gw1.8.135.1	gb|AAB63311.1|	138	2e-31	153	47	17.7 kDa heat shock protein [Helianthus annuus]	gi|83379236|gb|DV973214.1|DV973214	892	0	497	97	GQ02773.B3_H10 GQ099: Mixed spruce tissues Picea glauca cDNA clone GenomeQuebec_Id:GQ02773_H10 5', mRNA sequence	gi|83379236|gb|DV973214.1|DV973214	892	0	497	97
IS0012.B21.1_C19	CO203432	699	3	AT1G08830.2	242	2e-64	149	76	| Symbols: CSD1 | CSD1 (copper/zinc superoxide dismutase 1) | chr1:2827703-2829056 FORWARD	estExt_Genewise1_v1.C_LG_XIII1233	255	2e-68	150	79	gi|310321|gb|AAC14465.1|	258	1e-68	150	78	cytosolic copper/zinc-superoxide dismutase [Oryza sativa]	gi|157327316|emb|CAO15111.1|	235	4e-62	145	76	unnamed protein product [Vitis vinifera]	jgi|Phypa1_1|176592	246	1e-65	155	73	estExt_gwp_gw1.C_180052	sp|P24669|SODC_PINSY	293	8e-78	153	92	Superoxide dismutase [Cu-Zn] emb|CAA41454.1| CuZn superoxide dismutase [Pinus sylvestris]	gi|157608449|gb|EX409673.1|EX409673	1350	0	681	100	GQ03605.B7_L01 GQ036 - Shoot tip - Active growth Picea glauca cDNA clone GQ03605_L01 5', mRNA sequence	gi|157608449|gb|EX409673.1|EX409673	1350	0	681	100
IS0012.B21.1_C20	CO203433	699	3	AT3G09640.2	232	1e-61	152	74	| Symbols: APX1B | APX2 (ASCORBATE PEROXIDASE 2); L-ascorbate peroxidase | chr3:2956306-2958168 FORWARD	estExt_fgenesh4_pg.C_LG_IX1399	248	3e-66	153	79	gi|113612277|dbj|BAF22655.1|	234	2e-61	153	76	Os07g0694700 [Oryza sativa (japonica cultivar-group)]	gi|161778778|gb|ABX79340.1|	244	8e-65	153	78	cytosolic ascorbate peroxidase [Vitis vinifera]	jgi|Phypa1_1|63071	196	1e-50	154	65	fgenesh1_kg.scaffold_152000004	gb|AAR32786.1|	264	4e-69	153	85	ascorbate peroxidase [Pinus pinaster]	gi|83377336|gb|DV971314.1|DV971314	1350	0	681	100	GQ0045.TB_J14 GQ004: Non-lignified secondary xylem from mature trees Picea glauca cDNA clone GenomeQuebec_Id:GQ0045_J14 3', mRNA sequence	gi|83377336|gb|DV971314.1|DV971314	1350	0	681	100
IS0012.B21.1_C21	CO203434	707	3	AT3G13920.3	221	3e-58	117	92	| Symbols: RH4, TIF4A1, EIF4A1 | EIF4A1 (eukaryotic translation initiation factor 4A-1) | chr3:4592642-4594101 REVERSE	estExt_fgenesh4_pg.C_LG_XVIII0084	224	3e-59	117	94	gi|125598400|gb|EAZ38180.1|	222	9e-58	117	93	hypothetical protein OsJ_021663 [Oryza sativa (japonica cultivar-group)]	gi|157339256|emb|CAO43797.1|	225	4e-59	117	94	unnamed protein product [Vitis vinifera]	jgi|Phypa1_1|233331	226	1e-59	117	94	estExt_fgenesh2_pg.C_770006	gb|ABA01152.1|	226	1e-57	117	94	eukaryotic translation initiation factor [Chlamydomonas incerta]	gi|157539488|gb|EX340719.1|EX340719	1360	0	690	99	GQ03010.B7_O21 GQ030 - Xylem planings - daytime and seasonal Picea glauca cDNA clone GQ03010_O21 5', mRNA sequence	gi|157539488|gb|EX340719.1|EX340719	1360	0	690	99
IS0012.B21.1_C22	CO203435	712	3	AT2G43590.1	124	7e-29	97	56	| Symbols: | chitinase, putative | chr2:18088669-18089826 REVERSE	gw1.XIX.2366.1	124	8e-29	97	59	gi|38345421|emb|CAE01675.2|	129	1e-29	98	62	OSJNBb0091E11.12 [Oryza sativa (japonica cultivar-group)]	gi|157353719|emb|CAO46251.1|	139	2e-33	97	64	unnamed protein product [Vitis vinifera]	jgi|Phypa1_1|219988	92.4	2e-19	99	47	estExt_Genewise1.C_1840097	gb|AAT09426.1|	205	4e-73	97	98	putative class IV chitanase [Picea abies]	gi|157509214|gb|EX310445.1|EX310445	831	0	419	100	GQ01313.T3_O06 GQ013 - Elongating ROOTS tips - sapplings Picea glauca cDNA clone GQ01313_O06 5', mRNA sequence	gi|157509214|gb|EX310445.1|EX310445	831	0	419	100
IS0012.B21.1_C23	CO203436	726	3	AT5G12020.1	130	8e-31	124	50	| Symbols: HSP17.6II | 17.6 kDa class II heat shock protein (HSP17.6-CII) | chr5:3882410-3882877 REVERSE	estExt_fgenesh4_pm.C_LG_VI0650	141	5e-34	128	57	gi|75911506|gb|ABA29610.1|	121	2e-27	131	48	class II small heat shock protein [Oryza sativa (japonica cultivar-group)]	gi|147820772|emb|CAN67480.1|	149	3e-36	127	61	hypothetical protein [Vitis vinifera]	jgi|Phypa1_1|70357	119	1e-27	115	53	fgenesh1_pg.scaffold_27000186	emb|CAC81958.1|	224	4e-57	151	79	small heat-shock protein [Picea abies] emb|CAC81960.1| small heat-shock protein [Picea abies]	gi|157507054|gb|EX308285.1|EX308285	1372	0	708	99	GQ01307.T3_J24 GQ013 - Elongating ROOTS tips - sapplings Picea glauca cDNA clone GQ01307_J24 5', mRNA sequence	gi|157507054|gb|EX308285.1|EX308285	1372	0	708	99
IS0012.B21.1_C24	CO203437	615	3	AT5G64400.1	106	9e-24	102	50	| Symbols: | similar to unknown protein [Arabidopsis thaliana] (TAIR:AT5G09570.1); similar to Os03g0685500 [Oryza sativa (japonica cultivar-group)] (GB:NP_001050926.1); similar to unknown [Hyacinthus orientalis] (GB:AAS21010.1); contains InterPro domain CHCH; (InterPro:IPR010625) | chr5:25766148-25767408 FORWARD	estExt_fgenesh4_pg.C_LG_IX0829	117	4e-27	99	55	gi|13174237|gb|AAK14411.1|AC087851_3	125	9e-29	101	60	unknown protein [Oryza sativa]	gi|157357742|emb|CAO64736.1|	120	1e-27	99	57	unnamed protein product [Vitis vinifera]	jgi|Phypa1_1|169185	111	4e-25	104	53	estExt_fgenesh1_pg.C_2000001	gb|EAY91434.1|	125	2e-27	101	60	hypothetical protein OsI_012667 [Oryza sativa (indica cultivar-group)]	gi|83403949|gb|DV997926.1|DV997926	1100	0	590	98	GQ027119.B3_C08 GQ099: Mixed spruce tissues Picea glauca cDNA clone GenomeQuebec_Id:GQ027119_C08 5', mRNA sequence	gi|83403949|gb|DV997926.1|DV997926	1100	0	590	98
IS0012.B21.1_D01	CO203438	628	3	AT1G66080.1	29.3	2	19	57	| Symbols: | similar to Hypothetical protein [Oryza sativa (japonica cultivar-group)] (GB:AAO06975.1); similar to expressed protein [Oryza sativa (japonica cultivar-group)] (GB:ABF94856.1); contains InterPro domain Protein of unknown function DUF775; (InterPro:IPR008493) | chr1:24604019-24604690 REVERSE	gw1.XVIII.1819.1	28.1	4.6	60	31	No significant hit						gi|157349602|emb|CAO38740.1|	33.1	0.23	19	68	unnamed protein product [Vitis vinifera]	jgi|Phypa1_1|163332	29.6	1.4	19	57	estExt_fgenesh1_pg.C_540131	emb|CAN77663.1|	33.1	4.4	19	68	hypothetical protein [Vitis vinifera]	gi|50163639|gb|CO482555.1|CO482555	815	0	604	95	GQ0198.TB_N03 GQ019: Clean ROOTS systems - P treatments Picea glauca cDNA clone GenomeQuebec_Id:GQ0198N03 3', mRNA sequence	gi|50163639|gb|CO482555.1|CO482555	815	0	604	95
IS0012.B21.1_D02	CO203439	696	3	AT5G52230.1	41.2	0.0006	37	48	| Symbols: MBD13 | MBD13 (methyl-CpG-binding domain 13) | chr5:21225323-21228860 REVERSE	eugene3.00121137	55.5	3e-08	34	67	gi|125602542|gb|EAZ41867.1|	40.4	0.005	31	54	hypothetical protein OsJ_025350 [Oryza sativa (japonica cultivar-group)]	gi|157327531|emb|CAO15517.1|	43.1	0.0003	28	60	unnamed protein product [Vitis vinifera]	jgi|Phypa1_1|90445	30.4	1	47	31	fgenesh1_pg.scaffold_197000053	emb|CAN74037.1|	43.1	0.014	28	60	hypothetical protein [Vitis vinifera]	gi|50147005|gb|CO475313.1|CO475313	1336	0	678	99	GQ0069.B3_C22 GQ006: Cambium and phloem from mature trees Picea glauca cDNA clone GenomeQuebec_Id:GQ0069C22 5', mRNA sequence	gi|50147005|gb|CO475313.1|CO475313	1336	0	678	99
IS0012.B21.1_D03	CO203440	712	3	AT2G27510.1	132	2e-31	82	71	| Symbols: ATFD3 | ATFD3 (FERREDOXIN 3); electron carrier | chr2:11765359-11765826 REVERSE	estExt_Genewise1_v1.C_LG_IX0295	149	2e-36	82	80	gi|40714664|gb|AAR88570.1|	150	4e-36	82	84	putative ferredoxin [Oryza sativa (japonica cultivar-group)]	gi|147819070|emb|CAN74125.1|	151	6e-37	82	82	hypothetical protein [Vitis vinifera]	jgi|Phypa1_1|226866	123	1e-28	82	65	estExt_Genewise1.C_3810035	sp|P27788|FER3_MAIZE	154	4e-36	82	86	Ferredoxin-3, chloroplast precursor (Ferredoxin III) (Fd III) gb|AAA33461.1| ferredoxin dbj|BAA19251.1| Fd III [Zea mays] prf||1907324C ferredoxin:ISOTYPE=III	gi|157544828|gb|EX346059.1|EX346059	1354	0	691	99	GQ03103.SP6.1_F14 GQ031 - Xylem Scrapings (Normalized library) Picea glauca cDNA clone GQ03103_F14 3', mRNA sequence	gi|157544828|gb|EX346059.1|EX346059	1354	0	691	99
IS0012.B21.1_D04	CO203441	677	3	AT5G09750.1	38.1	0.005	46	39	| Symbols: | basic helix-loop-helix (bHLH) family protein | chr5:3026402-3027076 REVERSE	fgenesh4_pm.C_LG_XI000130	44.7	5e-05	43	44	gi|37991892|gb|AAR06338.1|	46.2	8e-05	43	48	hypothetical protein [Oryza sativa (japonica cultivar-group)]	gi|157359018|emb|CAO66920.1|	46.6	2e-05	52	36	unnamed protein product [Vitis vinifera]	jgi|Phypa1_1|64936	38.9	0.003	46	39	fgenesh1_pg.scaffold_4000051	gb|EAY90833.1|	47	0.001	45	48	hypothetical protein OsI_012066 [Oryza sativa (indica cultivar-group)]	gi|157514969|gb|EX316200.1|EX316200	761	0	384	100	GQ02809.SP6_M14 GQ028 - Cambium / phloem scrappings (Normalized library ) Picea glauca cDNA clone GQ02809_M14 3', mRNA sequence	gi|157514969|gb|EX316200.1|EX316200	761	0	384	100
IS0012.B21.1_D05	CO203442	712	3	AT2G04350.2	222	2e-58	148	69	| Symbols: | long-chain-fatty-acid--CoA ligase family protein / long-chain acyl-CoA synthetase family protein (LACS8) | chr2:1516083-1519175 FORWARD	grail3.0003071602	224	3e-59	148	71	gi|77553123|gb|ABA95919.1|	220	3e-57	148	69	AMP-binding enzyme family protein, expressed [Oryza sativa (japonica cultivar-group)]	gi|157336034|emb|CAO61864.1|	219	3e-57	148	69	unnamed protein product [Vitis vinifera]	jgi|Phypa1_1|228033	216	1e-56	148	69	estExt_Genewise1.C_4750023	gb|ABO80133.1|	222	1e-56	148	71	AMP-dependent synthetase and ligase; Lipocalin [Medicago truncatula]	gi|157564856|gb|EX366084.1|EX366084	1382	0	705	99	GQ03210.SP6_J12 GQ032 - Shoot tip (Normalized library) Picea glauca cDNA clone GQ03210_J12 3', mRNA sequence	gi|157564856|gb|EX366084.1|EX366084	1382	0	705	99
IS0012.B21.1_D06	CO203443	561	3	AT3G24880.1	28.9	2.1	63	31	| Symbols: | DNA binding | chr3:9086464-9095544 REVERSE	eugene3.00060718	40	0.001	55	40	gi|1815628|gb|AAC49627.1|	32.3	0.83	49	32	metallothionein-like type 2	gi|157345949|emb|CAO15646.1|	36.2	0.022	56	39	unnamed protein product [Vitis vinifera]	jgi|Phypa1_1|92722	30.4	0.7	86	29	fgenesh1_pg.scaffold_229000051	gb|AAX92705.1|	95.1	2e-18	59	79	metallothionein-like protein class II [Picea abies]	gi|50156607|gb|CO479365.1|CO479365	1067	0	542	99	GQ018M04.T3_F12 GQ018: Clean ROOTS systems - N treatments Picea glauca cDNA clone GenomeQuebec_Id:GQ018M04F12 5', mRNA sequence	gi|50156607|gb|CO479365.1|CO479365	1067	0	542	99
IS0012.B21.1_D07	CO203444	643	3	AT3G16640.1	235	1e-62	153	73	| Symbols: TCTP | TCTP (TRANSLATIONALLY CONTROLLED TUMOR PROTEIN) | chr3:5669715-5670735 REVERSE	estExt_fgenesh4_pg.C_1330038	252	1e-67	152	78	gi|77552402|gb|ABA95199.1|	261	8e-70	153	80	Translationally-controlled tumor protein, putative, expressed [Oryza sativa (japonica cultivar-group)]	gi|157336275|emb|CAO70960.1|	267	6e-72	152	82	unnamed protein product [Vitis vinifera]	jgi|Phypa1_1|71619	233	7e-62	155	74	fgenesh1_pg.scaffold_33000130	sp|Q9ZRX0|TCTP_PSEMZ	289	7e-77	152	93	Translationally-controlled tumor protein homolog (TCTP) emb|CAA10048.1| TCTP-like protein [Pseudotsuga menziesii]	gi|157617505|gb|EX418587.1|EX418587	1197	0	625	98	GQ03710.B7_O10 GQ037 - Shoot tip - Dormant Picea glauca cDNA clone GQ03710_O10 5', mRNA sequence	gi|157617505|gb|EX418587.1|EX418587	1197	0	625	98
IS0012.B21.1_D08	DR448935	470	3	AT3G15353.1	57.4	4e-09	66	45	| Symbols: MT3 | MT3 (METALLOTHIONEIN 3) | chr3:5180832-5181332 REVERSE	eugene3.00110909	64.3	3e-11	64	46	gi|2072555|gb|AAB53811.1|	57.8	1e-08	64	45	metallothionein-like protein [Oryza sativa]	gi|7406673|emb|CAB85630.1|	51.6	4e-07	66	43	putative metallothionein-like protein [Vitis vinifera]	jgi|Phypa1_1|122389	30.8	0.38	53	32	e_gw1.39.82.1	sp|Q40854|MT3_PICGL	115	7e-25	61	83	Metallothionein-like protein EMB30 gb|AAB01564.1| metallothionein-like protein [Picea glauca]	gi|157621142|gb|EX422224.1|EX422224	870	0	451	99	GQ03801.B7_P07 GQ038 - Stem - Active growth Picea glauca cDNA clone GQ03801_P07 5', mRNA sequence	gi|157621142|gb|EX422224.1|EX422224	870	0	451	99
IS0012.B21.1_D09	DR448936	375	3	AT1G28135.1	41.6	0.0001	33	60	| Symbols: | unknown protein | chr1:9829319-9829474 FORWARD	gw1.7267.9.1	36.6	0.004	26	65	No significant hit						gi|147843354|emb|CAN82657.1|	37.7	0.003	35	60	hypothetical protein [Vitis vinifera]	jgi|Phypa1_1|124923	27.3	2.4	40	35	e_gw1.52.146.1	emb|CAJ30048.1|	60.5	6e-16	32	90	hypothetical protein [Magnetospirillum gryphiswaldense]	gi|50146734|gb|CO475180.1|CO475180	674	0	340	100	GQ0066.B3_E06 GQ006: Cambium and phloem from mature trees Picea glauca cDNA clone GenomeQuebec_Id:GQ0066E06 5', mRNA sequence	gi|50146734|gb|CO475180.1|CO475180	674	0	340	100
IS0012.B21.1_D10	CO203445	657	3	AT5G23090.4	181	4e-46	125	72	| Symbols: | TATA-binding protein-associated phosphoprotein Dr1 protein, putative (DR1) | chr5:7749394-7750206 FORWARD	estExt_fgenesh4_pm.C_820024	176	1e-44	125	70	gi|113623667|dbj|BAF23612.1|	166	5e-41	125	67	Os08g0383700 [Oryza sativa (japonica cultivar-group)]	gi|157343487|emb|CAO67993.1|	188	4e-48	125	76	unnamed protein product [Vitis vinifera]	jgi|Phypa1_1|224453	185	2e-47	132	72	estExt_Genewise1.C_2880029	gb|AAL73489.1|AF464906_1	188	2e-46	125	75	repressor protein [Glycine max]	gi|157614429|gb|EX415511.1|EX415511	1142	0	588	99	GQ03702.B7_J22 GQ037 - Shoot tip - Dormant Picea glauca cDNA clone GQ03702_J22 5', mRNA sequence	gi|157614429|gb|EX415511.1|EX415511	1142	0	588	99
IS0012.B21.1_D11	CO203446	651	3	AT1G60740.1	227	4e-60	141	77	| Symbols: | peroxiredoxin type 2, putative | chr1:22364792-22365482 FORWARD	estExt_fgenesh4_kg.C_LG_XIII0043	229	1e-60	142	78	gi|113533376|dbj|BAF05759.1|	226	4e-59	142	76	Os01g0675100 [Oryza sativa (japonica cultivar-group)]	gi|157342785|emb|CAO65497.1|	224	6e-59	142	75	unnamed protein product [Vitis vinifera]	jgi|Phypa1_1|180517	193	8e-50	142	62	estExt_gwp_gw1.C_430017	emb|CAH58634.1|	234	3e-60	142	78	thioredoxin-dependent peroxidase [Plantago major]	gi|83398937|gb|DV992914.1|DV992914	1247	0	633	99	GQ0259.B3_F22 GQ025: Annual flush SHOOTS diurnal cycle- trees Picea glauca cDNA clone GenomeQuebec_Id:GQ0259_F22 5', mRNA sequence	gi|83398937|gb|DV992914.1|DV992914	1247	0	633	99
IS0012.B21.1_D13	CO203447	505	3	AT5G12030.1	63.9	5e-11	58	53	| Symbols: HSP17.6, AT-HSP17.6A | AT-HSP17.6A (Arabidopsis thaliana heat shock protein 17.6A) | chr5:3884215-3884685 REVERSE	estExt_fgenesh4_pm.C_LG_VI0650	63.2	9e-11	58	58	gi|75911506|gb|ABA29610.1|	52.8	5e-07	61	47	class II small heat shock protein [Oryza sativa (japonica cultivar-group)]	gi|157339312|emb|CAO43853.1|	63.9	8e-11	58	58	unnamed protein product [Vitis vinifera]	jgi|Phypa1_1|141732	59.7	9e-10	59	52	e_gw1.182.33.1	emb|CAC81963.1|	92.8	7e-18	83	65	small heat-shock protein [Picea glauca]	gi|157622023|gb|EX423105.1|EX423105	934	0	483	99	GQ03804.B7_F19 GQ038 - Stem - Active growth Picea glauca cDNA clone GQ03804_F19 5', mRNA sequence	gi|157622023|gb|EX423105.1|EX423105	934	0	483	99
IS0012.B21.1_D14	CO203448	567	3	AT3G24880.1	28.9	2.1	63	31	| Symbols: | DNA binding | chr3:9086464-9095544 REVERSE	eugene3.00060718	40	0.001	55	40	gi|1815628|gb|AAC49627.1|	32.3	0.85	49	32	metallothionein-like type 2	gi|157345949|emb|CAO15646.1|	36.2	0.022	56	39	unnamed protein product [Vitis vinifera]	jgi|Phypa1_1|160384	29.3	1.6	61	31	estExt_fgenesh1_pg.C_210204	gb|AAX92705.1|	93.2	7e-18	58	79	metallothionein-like protein class II [Picea abies]	gi|157532403|gb|EX333634.1|EX333634	1080	0	549	99	GQ02906.B7_H04 GQ029 - Xylem scrapings - AT NITE Picea glauca cDNA clone GQ02906_H04 5', mRNA sequence	gi|157532403|gb|EX333634.1|EX333634	1080	0	549	99
IS0012.B21.1_D15	CO203449	191	3	AT1G29870.1	25.4	8	23	34	| Symbols: | tRNA synthetase class II (G, H, P and S) family protein | chr1:10456886-10458766 REVERSE	No significant hit					No significant hit						gi|157344373|emb|CAO69756.1|	26.6	6.4	29	48	unnamed protein product [Vitis vinifera]	jgi|Phypa1_1|145373	25.8	6.3	25	52	e_gw1.227.2.1	No significant hit						gi|50148417|gb|CO475902.1|CO475902	236	5e-61	119	100	GQ0068.B3_F13 GQ006: Cambium and phloem from mature trees Picea glauca cDNA clone GenomeQuebec_Id:GQ0068F13 5', mRNA sequence	gi|50148417|gb|CO475902.1|CO475902	236	2e-61	119	100
IS0012.B21.1_D17	CO203450	633	3	AT5G59720.1	219	1e-57	159	67	| Symbols: | HSP18.2 (HEAT SHOCK PROTEIN 18.2) | chr5:24079858-24080343 FORWARD	grail3.0022018701	215	2e-56	162	65	gi|164375535|gb|ABY52935.1|	204	1e-52	154	62	heat shock protein Hsp20 [Oryza sativa Japonica Group]	gi|147785904|emb|CAN70834.1|	218	5e-57	151	69	hypothetical protein [Vitis vinifera]	jgi|Phypa1_1|113859	181	3e-46	154	61	e_gw1.8.135.1	emb|CAC81964.1|	225	1e-57	163	69	small heat-shock protein [Pseudotsuga menziesii]	gi|157557649|gb|EX358880.1|EX358880	1122	0	610	98	GQ03126.B7_J11 GQ031 - Xylem Scrapings (Normalized library) Picea glauca cDNA clone GQ03126_J11 5', mRNA sequence	gi|157557649|gb|EX358880.1|EX358880	1122	0	610	98
IS0012.B21.1_D18	CO203451	237	3	No significant hit						eugene3.00070108	25.4	9.2	23	43	No significant hit						No significant hit						jgi|Phypa1_1|93623	26.6	3.7	15	66	fgenesh1_pg.scaffold_245000050	No significant hit						gi|50143064|gb|CO473495.1|CO473495	359	6e-98	181	100	GQ0045.TB_G01 GQ004: Non-lignified secondary xylem from mature trees Picea glauca cDNA clone GenomeQuebec_Id:GQ0045G01 3', mRNA sequence	gi|50143064|gb|CO473495.1|CO473495	359	2e-98	181	100
IS0012.B21.1_D19	DR448937	710	3	AT1G21880.2	105	3e-23	145	40	| Symbols: LYM1 | peptidoglycan-binding LysM domain-containing protein | chr1:7680678-7682515 FORWARD	grail3.0003072201	115	3e-26	92	57	gi|125596442|gb|EAZ36222.1|	106	7e-23	89	57	hypothetical protein OsJ_019705 [Oryza sativa (japonica cultivar-group)]	gi|157336026|emb|CAO61856.1|	109	2e-24	92	54	unnamed protein product [Vitis vinifera]	jgi|Phypa1_1|86410	28.5	3.9	33	45	fgenesh1_pg.scaffold_145000053	gb|ABP03166.1|	116	1e-24	90	60	Peptidase S1 and S6, chymotrypsin/Hap; Peptidoglycan-binding LysM [Medicago truncatula]	gi|157510064|gb|EX311297.1|EX311297	868	0	442	99	GQ02802.B7_K12 GQ028 - Cambium / phloem scrappings (Normalized library ) Picea glauca cDNA clone GQ02802_K12 5', mRNA sequence	gi|157510064|gb|EX311297.1|EX311297	868	0	442	99
IS0012.B21.1_D20	CO203452	604	3	No significant hit						gw1.XIV.341.1	28.9	2.5	71	29	gi|54287467|gb|AAV31211.1|	30.4	3.6	26	53	unknown protein [Oryza sativa (japonica cultivar-group)]	No significant hit						jgi|Phypa1_1|74696	27.7	5.1	40	37	fgenesh1_pg.scaffold_48000152	gb|ABQ26427.1|	34.7	3.6	56	33	adenosylmethionine-8-amino-7-oxononanoate aminotransferase [Geobacter uraniumreducens Rf4]	gi|157509009|gb|EX310240.1|EX310240	571	1e-161	348	95	GQ01313.T3_E23 GQ013 - Elongating ROOTS tips - sapplings Picea glauca cDNA clone GQ01313_E23 5', mRNA sequence	gi|157509009|gb|EX310240.1|EX310240	571	1e-162	348	95
IS0012.B21.1_D21	CO203453	667	3	AT2G18600.1	214	3e-56	122	79	| Symbols: | RUB1-conjugating enzyme, putative | chr2:8080419-8081647 REVERSE	estExt_Genewise1_v1.C_LG_VII3336	231	2e-61	122	86	gi|113623633|dbj|BAF23578.1|	222	8e-58	122	82	Os08g0374100 [Oryza sativa (japonica cultivar-group)]	gi|147845872|emb|CAN82178.1|	232	2e-61	122	86	hypothetical protein [Vitis vinifera]	jgi|Phypa1_1|214589	214	3e-56	122	78	estExt_Genewise1.C_1020079	gb|ABI96209.1|	236	6e-61	122	86	ubiquitin-conjugating enzyme [Capsicum annuum]	gi|157543459|gb|EX344690.1|EX344690	1205	0	647	98	GQ03102.SP6.1_H19 GQ031 - Xylem Scrapings (Normalized library) Picea glauca cDNA clone GQ03102_H19 3', mRNA sequence	gi|157543459|gb|EX344690.1|EX344690	1205	0	647	98
IS0012.B21.1_D22	CO203454	567	3	AT3G15353.1	57.8	4e-09	66	45	| Symbols: MT3 | MT3 (METALLOTHIONEIN 3) | chr3:5180832-5181332 REVERSE	eugene3.01070053	64.7	4e-11	66	51	gi|2072555|gb|AAB53811.1|	58.5	1e-08	62	45	metallothionein-like protein [Oryza sativa]	gi|7406673|emb|CAB85630.1|	51.6	5e-07	66	43	putative metallothionein-like protein [Vitis vinifera]	jgi|Phypa1_1|122389	31.2	0.41	53	32	e_gw1.39.82.1	sp|Q40854|MT3_PICGL	116	8e-25	61	83	Metallothionein-like protein EMB30 gb|AAB01564.1| metallothionein-like protein [Picea glauca]	gi|157608815|gb|EX410039.1|EX410039	636	0	371	96	GQ03606.B7_K21 GQ036 - Shoot tip - Active growth Picea glauca cDNA clone GQ03606_K21 5', mRNA sequence	gi|157608815|gb|EX410039.1|EX410039	636	0	371	96
IS0012.B21.1_D23	CO203455	696	3	AT3G03150.1	82.4	2e-16	120	40	| Symbols: | similar to unknown protein [Arabidopsis thaliana] (TAIR:AT5G17165.1); similar to seed specific protein Bn15D1B [Brassica napus] (GB:AAP37967.1) | chr3:727740-729364 REVERSE	eugene3.00870012	92.8	2e-19	129	42	gi|39545862|emb|CAE03940.3|	69.7	7e-12	104	41	OSJNba0093F12.14 [Oryza sativa (japonica cultivar-group)]	gi|157341670|emb|CAO62225.1|	71.2	9e-13	94	44	unnamed protein product [Vitis vinifera]	jgi|Phypa1_1|161913	31.6	0.45	89	31	estExt_fgenesh1_pg.C_370051	gb|AAM62992.1|	85.1	3e-15	120	41	unknown [Arabidopsis thaliana]	gi|157504765|gb|EX305996.1|EX305996	1344	0	678	100	GQ01301.B7_N23 GQ013 - Elongating ROOTS tips - sapplings Picea glauca cDNA clone GQ01301_N23 3', mRNA sequence	gi|157504765|gb|EX305996.1|EX305996	1344	0	678	100
IS0012.B21.1_D24	CO203456	443	3	AT5G66130.1	32.3	0.12	64	37	| Symbols: RAD17, ATRAD17 | ATRAD17 (RADIATION SENSITIVE) | chr5:26451462-26454317 FORWARD	gw1.504.5.1	26.9	5.2	30	40	gi|125598292|gb|EAZ38072.1|	32	0.63	32	43	hypothetical protein OsJ_021555 [Oryza sativa (japonica cultivar-group)]	gi|157352582|emb|CAO43688.1|	28.1	3.6	26	38	unnamed protein product [Vitis vinifera]	jgi|Phypa1_1|44304	29.6	0.74	58	32	gw1.69.164.1	gb|EDN62889.1|	34.3	2.4	52	38	hypothetical protein SCY_4515 [Saccharomyces cerevisiae YJM789]	gi|40767955|gb|CK437705.1|CK437705	416	1e-115	270	94	GQ0041.TB_B03 GQ004: Non-lignified secondary xylem from mature trees Picea glauca cDNA clone GenomeQuebec_Id:GQ0041B03 3', mRNA sequence	gi|40767955|gb|CK437705.1|CK437705	416	1e-115	270	94
IS0012.B21.1_E01	CO203457	672	3	AT3G51030.1	145	3e-35	105	57	| Symbols: ATTRX H1, ATTRX1 | ATTRX1 (Arabidopsis thaliana thioredoxin H-type 1); thiol-disulfide exchange intermediate | chr3:18962104-18962936 REVERSE	gw1.VII.3777.1	145	2e-35	105	57	gi|125599373|gb|EAZ38949.1|	136	4e-32	105	56	hypothetical protein OsJ_022432 [Oryza sativa (japonica cultivar-group)]	gi|157335249|emb|CAO61079.1|	151	5e-37	104	62	unnamed protein product [Vitis vinifera]	jgi|Phypa1_1|185663	146	1e-35	106	60	estExt_gwp_gw1.C_840217	sp|O65049|TRXH_PICMA	212	2e-53	107	94	Thioredoxin H-type (TRX-H) gb|AAC32111.1| probable thioredoxin H [Picea mariana]	gi|157527615|gb|EX328846.1|EX328846	1267	0	651	99	GQ02829.B7_F10 GQ028 - Cambium / phloem scrappings (Normalized library ) Picea glauca cDNA clone GQ02829_F10 5', mRNA sequence	gi|157527615|gb|EX328846.1|EX328846	1267	0	651	99
IS0012.B21.1_E02	CO203458	710	3	AT3G61110.1	146	1e-35	86	80	| Symbols: ARS27A | ARS27A (ARABIDOPSIS RIBOSOMAL PROTEIN S27); structural constituent of ribosome | chr3:22622685-22623607 FORWARD	estExt_fgenesh4_pg.C_LG_I0594	143	1e-34	86	79	gi|113536378|dbj|BAF08761.1|	146	6e-35	86	82	Os02g0478700 [Oryza sativa (japonica cultivar-group)]	gi|147771740|emb|CAN78160.1|	146	2e-35	86	81	hypothetical protein [Vitis vinifera]	jgi|Phypa1_1|59405	148	3e-36	86	82	fgenesh1_pm.scaffold_165000005	emb|CAN78160.1|	146	9e-34	86	81	hypothetical protein [Vitis vinifera]	gi|157587614|gb|EX388842.1|EX388842	1356	0	692	99	GQ03313.B7_O06 GQ033 - Terminal leader (Normalized library) Picea glauca cDNA clone GQ03313_O06 5', mRNA sequence	gi|157587614|gb|EX388842.1|EX388842	1356	0	692	99
IS0012.B21.1_E03	CO203459	624	3	AT5G19550.1	199	1e-51	119	80	| Symbols: AAT2, ASP2 | ASP2 (ASPARTATE AMINOTRANSFERASE 2) | chr5:6598203-6601599 FORWARD	estExt_fgenesh4_pm.C_LG_XVIII0241	200	7e-52	119	81	gi|119395222|gb|ABL74572.1|	190	3e-48	118	77	aspartate aminotransferase [Oryza sativa (japonica cultivar-group)]	gi|157339519|emb|CAO44060.1|	191	5e-49	117	78	unnamed protein product [Vitis vinifera]	jgi|Phypa1_1|136815	192	1e-49	116	79	e_gw1.132.22.1	gb|AAL09704.1|AF419301_1	200	5e-50	117	83	aspartate aminotransferase [Securigera parviflora]	gi|157506984|gb|EX308215.1|EX308215	1154	0	606	99	GQ01307.T3_G17 GQ013 - Elongating ROOTS tips - sapplings Picea glauca cDNA clone GQ01307_G17 5', mRNA sequence	gi|157506984|gb|EX308215.1|EX308215	1154	0	606	99
IS0012.B21.1_E04	CO203460	448	3	AT5G13430.1	199	4e-52	98	90	| Symbols: | ubiquinol-cytochrome C reductase iron-sulfur subunit, mitochondrial, putative / Rieske iron-sulfur protein, putative | chr5:4305417-4307402 REVERSE	estExt_Genewise1_v1.C_LG_I7944	195	9e-51	98	86	gi|125582314|gb|EAZ23245.1|	192	2e-49	98	84	hypothetical protein OsJ_006728 [Oryza sativa (japonica cultivar-group)]	gi|157359956|emb|CAO68700.1|	193	7e-50	98	83	unnamed protein product [Vitis vinifera]	jgi|Phypa1_1|65902	187	2e-48	98	84	fgenesh1_pg.scaffold_8000104	emb|CAB87150.1|	199	3e-50	98	90	ubiquinol--cytochrome-c reductase-like protein [Arabidopsis thaliana]	gi|40774974|gb|CK440983.1|CK440983	827	0	429	99	GQ0026c.TB_E06 GQ002: Female cones developmental sequence Picea glauca cDNA clone GenomeQuebec_Id:GQ0026cE06 3', mRNA sequence	gi|40774974|gb|CK440983.1|CK440983	827	0	429	99
IS0012.B21.1_E05	CO203461	150	3	AT2G25910.2	28.9	0.72	28	46	| Symbols: | 3'-5' exonuclease/ nucleic acid binding | chr2:11056457-11059075 REVERSE	estExt_fgenesh4_pg.C_LG_XVI1293	26.6	4.2	13	69	No significant hit						No significant hit						jgi|Phypa1_1|76640	25.4	8.2	26	30	fgenesh1_pg.scaffold_60000023	No significant hit						gi|50163873|gb|CO482640.1|CO482640	198	8e-50	100	100	GQ0195.B3_E22 GQ019: Clean ROOTS systems - P treatments Picea glauca cDNA clone GenomeQuebec_Id:GQ0195E22 5', mRNA sequence	gi|50163873|gb|CO482640.1|CO482640	198	3e-50	100	100
IS0012.B21.1_E06	CO203462	626	3	AT4G15920.1	160	7e-40	170	44	| Symbols: | nodulin MtN3 family protein | chr4:9030756-9033357 REVERSE	eugene3.00770112	184	5e-47	164	51	gi|108708068|gb|ABF95863.1|	180	3e-45	168	50	MtN3/saliva family protein, expressed [Oryza sativa (japonica cultivar-group)]	gi|157352905|emb|CAO44795.1|	184	6e-47	164	53	unnamed protein product [Vitis vinifera]	jgi|Phypa1_1|136254	114	4e-26	167	38	e_gw1.127.40.1	gb|EAZ26871.1|	180	6e-44	168	50	hypothetical protein OsJ_010354 [Oryza sativa (japonica cultivar-group)]	gi|157597568|gb|EX398796.1|EX398796	1023	0	552	98	GQ03414.B7_B01 GQ034 - Needles - Mid-season Picea glauca cDNA clone GQ03414_B01 5', mRNA sequence	gi|157597568|gb|EX398796.1|EX398796	1023	0	552	98
IS0012.B21.1_E07	CO203463	647	3	AT3G48480.1	84	7e-17	88	39	| Symbols: | cysteine-type peptidase | chr3:17968311-17970047 REVERSE	eugene3.00150697	94.7	4e-20	75	53	gi|108864140|gb|ABA92137.2|	58.2	2e-08	62	48	Ulp1 protease family protein, putative, expressed [Oryza sativa (japonica cultivar-group)]	gi|157328105|emb|CAO17206.1|	108	5e-24	81	59	unnamed protein product [Vitis vinifera]	jgi|Phypa1_1|172040	59.3	2e-09	78	37	estExt_fgenesh1_pg.C_3260016	gb|AAT40499.2|	99	2e-19	87	54	Ulp1 protease family protein, putative [Solanum demissum]	gi|50154933|gb|CO478677.1|CO478677	1124	0	613	97	GQ0172.TB_A05 GQ017: Immature somatic EMBRYOS Picea glauca cDNA clone GenomeQuebec_Id:GQ0172A05 3', mRNA sequence	gi|50154933|gb|CO478677.1|CO478677	1124	0	613	97
IS0012.B21.1_E08	CO203464	708	3	AT5G17920.2	251	3e-67	137	89	| Symbols: ATMETS, ATMS1, ATCIMS | ATCIMS (COBALAMIN-INDEPENDENT METHIONINE SYNTHASE) | chr5:5935773-5939197 FORWARD	estExt_fgenesh4_pg.C_LG_XIII0289	259	1e-69	137	94	gi|77556631|gb|ABA99427.1|	258	1e-68	137	91	5-methyltetrahydropteroyltriglutamate-homocysteine methyltransferase, putative, expressed [Oryza sativa (japonica cultivar-group)]	gi|157359341|emb|CAO67498.1|	261	4e-70	137	94	unnamed protein product [Vitis vinifera]	jgi|Phypa1_1|227136	243	8e-65	135	87	estExt_Genewise1.C_3990008	emb|CAN73135.1|	261	2e-68	137	94	hypothetical protein [Vitis vinifera]	gi|157620520|gb|EX421602.1|EX421602	1364	0	688	100	GQ03719.B7_D05 GQ037 - Shoot tip - Dormant Picea glauca cDNA clone GQ03719_D05 5', mRNA sequence	gi|157620520|gb|EX421602.1|EX421602	1364	0	688	100
IS0012.B21.1_E09	CO203465	685	3	AT3G55060.1	30	1.3	56	35	| Symbols: | similar to unknown protein [Arabidopsis thaliana] (TAIR:AT2G39300.1); similar to Moesin; Prefoldin [Medicago truncatula] (GB:ABE91351.1); contains InterPro domain Prefoldin; (InterPro:IPR009053) | chr3:20414166-20417199 REVERSE	estExt_Genewise1_v1.C_48390002	51.6	4e-07	53	50	gi|113534021|dbj|BAF06404.1|	33.9	0.41	16	93	Os01g0790200 [Oryza sativa (japonica cultivar-group)]	gi|147791692|emb|CAN70703.1|	33.5	0.2	52	40	hypothetical protein [Vitis vinifera]	jgi|Phypa1_1|166457	29.3	2.2	65	32	estExt_fgenesh1_pg.C_1160058	gb|AAF09840.1|AE001886_6	61.2	5e-09	48	62	hypothetical protein DR_0254 [Deinococcus radiodurans R1]	gi|49446423|gb|CO365106.1|CO365106	1275	0	659	99	RTK1_23_E04.g1_A029 Roots minus potassium Pinus taeda cDNA clone RTK1_23_E04_A029 5' similar to mitochondrial genome, mRNA sequence	gi|50164291|gb|CO482840.1|CO482840	1267	0	639	100
IS0012.B21.1_E10	CO203466	595	3	AT3G24100.1	45.8	2e-05	38	60	| Symbols: | similar to four F5 protein-related / 4F5 protein-related [Arabidopsis thaliana] (TAIR:AT4G13615.1); similar to Four F5 protein [Medicago truncatula] (GB:ABE85543.1); contains InterPro domain Four F5 protein; (InterPro:IPR007513) | chr3:8703380-8704052 FORWARD	grail3.0017014501	33.1	0.13	19	78	gi|47777398|gb|AAT38032.1|	34.3	0.24	16	87	unknown protein [Oryza sativa (japonica cultivar-group)]	gi|147805666|emb|CAN67274.1|	33.1	0.21	17	82	hypothetical protein [Vitis vinifera]	jgi|Phypa1_1|65287	36.2	0.014	38	52	fgenesh1_pg.scaffold_5000151	ref|NP_189052.2|	45.8	0.002	38	60	unknown protein [Arabidopsis thaliana] gb|AAK44146.1|AF370331_1 unknown protein [Arabidopsis thaliana] gb|AAN13152.1| unknown protein [Arabidopsis thaliana]	gi|157535017|gb|EX336248.1|EX336248	1078	0	576	98	GQ03002.B7_D15 GQ030 - Xylem planings - daytime and seasonal Picea glauca cDNA clone GQ03002_D15 5', mRNA sequence	gi|157535017|gb|EX336248.1|EX336248	1078	0	576	98
IS0012.B21.1_E11	DR448938	154	3	AT3G61720.1	25.8	6.1	21	52	| Symbols: | C2 domain-containing protein | chr3:22853986-22856373 REVERSE	gw1.I.9506.1	26.6	4.2	21	52	No significant hit						gi|147770972|emb|CAN65248.1|	27.3	3.7	35	34	hypothetical protein [Vitis vinifera]	jgi|Phypa1_1|213820	25.4	8.2	21	47	estExt_Genewise1.C_930098	No significant hit						gi|50163832|gb|CO482625.1|CO482625	268	1e-70	135	100	GQ0195.B3_E13 GQ019: Clean ROOTS systems - P treatments Picea glauca cDNA clone GenomeQuebec_Id:GQ0195E13 5', mRNA sequence	gi|50163832|gb|CO482625.1|CO482625	268	4e-71	135	100
IS0012.B21.1_E12	CO203467	704	3	AT5G52200.1	46.2	2e-05	87	40	| Symbols: | phosphatase inhibitor/ protein phosphatase inhibitor | chr5:21220044-21221945 REVERSE	grail3.0005057601	55.1	4e-08	82	46	gi|125593652|gb|EAZ33711.1|	53.5	5e-07	79	43	hypothetical protein OsJ_017194 [Oryza sativa (japonica cultivar-group)]	gi|147778236|emb|CAN74035.1|	71.6	7e-13	81	50	hypothetical protein [Vitis vinifera]	jgi|Phypa1_1|165196	37	0.011	91	35	estExt_fgenesh1_pg.C_840027	emb|CAN74035.1|	71.6	4e-11	81	50	hypothetical protein [Vitis vinifera]	gi|157528784|gb|EX330015.1|EX330015	1245	0	682	97	GQ02830.SP6_K08 GQ028 - Cambium / phloem scrappings (Normalized library ) Picea glauca cDNA clone GQ02830_K08 3', mRNA sequence	gi|157528784|gb|EX330015.1|EX330015	1245	0	682	97
IS0012.B21.1_E13	CO203468	673	3	AT3G14830.2	28.5	3.7	19	47	| Symbols: | similar to unknown protein [Arabidopsis thaliana] (TAIR:AT1G53450.2); similar to unknown protein [Oryza sativa (japonica cultivar-group)] (GB:AAS72350.1); similar to Os01g0729900 [Oryza sativa (japonica cultivar-group)] (GB:NP_001044138.1) | chr3:4983393-4985673 FORWARD	fgenesh4_pg.C_LG_IV000582	28.5	4	61	26	No significant hit						gi|157338825|emb|CAO42176.1|	29.3	3.7	62	30	unnamed protein product [Vitis vinifera]	No significant hit						ref|ZP_02008981.1|	33.9	7.9	55	32	sodium:dicarboxylate symporter [Ralstonia pickettii 12D] gb|EDN40102.1| sodium:dicarboxylate symporter [Ralstonia pickettii 12D]	gi|157505078|gb|EX306309.1|EX306309	928	0	496	98	GQ01301.T3_N06 GQ013 - Elongating ROOTS tips - sapplings Picea glauca cDNA clone GQ01301_N06 5', mRNA sequence	gi|157505078|gb|EX306309.1|EX306309	928	0	496	98
IS0012.B21.1_E15	CO203469	706	3	AT1G49870.1	27.7	6.9	32	34	| Symbols: | similar to unknown protein [Arabidopsis thaliana] (TAIR:AT2G22795.1); similar to putative transport protein [Oryza sativa (japonica cultivar-group)] (GB:AAT78760.1) | chr1:18464013-18467225 FORWARD	eugene3.02350017	29.3	2.5	82	26	gi|19224998|gb|AAL86474.1|AC077693_13	29.6	8.2	46	28	putative pathogen-related protein Rir1b [Oryza sativa (japonica cultivar-group)]	gi|157360790|emb|CAO70391.1|	29.3	4.1	29	48	unnamed protein product [Vitis vinifera]	jgi|Phypa1_1|171675	32.3	0.27	80	28	estExt_fgenesh1_pg.C_3060017	ref|XP_001348489.1|	35	3.9	87	32	hypothetical protein PF14_0315 [Plasmodium falciparum 3D7] gb|AAN36928.1|AE014821_15 hypothetical protein [Plasmodium falciparum 3D7]	gi|157600686|gb|EX401910.1|EX401910	1308	0	688	98	GQ03503.B7_I17 GQ035 - Needles - End of season Picea glauca cDNA clone GQ03503_I17 5', mRNA sequence	gi|157600686|gb|EX401910.1|EX401910	1308	0	688	98
IS0012.B21.1_E17	CO203470	697	3	AT2G48130.1	32.3	0.27	34	47	| Symbols: | protease inhibitor/seed storage/lipid transfer protein (LTP) family protein | chr2:19692333-19693047 REVERSE	fgenesh4_pg.C_scaffold_40000182	28.5	4.2	38	31	gi|113534178|dbj|BAF06561.1|	32.3	1.2	35	54	Os01g0820800 [Oryza sativa (japonica cultivar-group)]	gi|157342982|emb|CAO65694.1|	29.6	3	44	38	unnamed protein product [Vitis vinifera]	jgi|Phypa1_1|142148	27.7	6.5	45	37	e_gw1.187.13.1	gb|AAF75827.1|AF101791_1	55.5	3e-06	41	65	putative arabinogalactan protein [Pinus taeda]	gi|157506126|gb|EX307357.1|EX307357	1072	0	597	97	GQ01304.T3_O12 GQ013 - Elongating ROOTS tips - sapplings Picea glauca cDNA clone GQ01304_O12 5', mRNA sequence	gi|157506126|gb|EX307357.1|EX307357	1072	0	597	97
IS0012.B21.1_E18	CO203471	682	3	AT4G24310.1	115	3e-26	95	51	| Symbols: | similar to unknown protein [Arabidopsis thaliana] (TAIR:AT3G02430.1); similar to hypothetical protein [Oryza sativa (japonica cultivar-group)] (GB:BAD08943.1); contains InterPro domain Protein of unknown function DUF679; (InterPro:IPR007770) | chr4:12600910-12601551 FORWARD	eugene3.01240091	116	1e-26	111	48	gi|125601923|gb|EAZ41248.1|	107	4e-23	100	52	hypothetical protein OsJ_024731 [Oryza sativa (japonica cultivar-group)]	gi|157358710|emb|CAO66395.1|	127	1e-29	111	54	unnamed protein product [Vitis vinifera]	jgi|Phypa1_1|112834	52	3e-07	102	31	e_gw1.5.155.1	gb|EAZ05316.1|	107	2e-32	100	52	hypothetical protein OsI_026548 [Oryza sativa (indica cultivar-group)]	gi|157505230|gb|EX306461.1|EX306461	981	0	549	97	GQ01302.T3_E04 GQ013 - Elongating ROOTS tips - sapplings Picea glauca cDNA clone GQ01302_E04 5', mRNA sequence	gi|157505230|gb|EX306461.1|EX306461	981	0	549	97
IS0012.B21.1_E19	CO203472	679	3	AT3G59540.1	74.7	5e-14	40	82	| Symbols: | 60S ribosomal protein L38 (RPL38B) | chr3:22006874-22007719 REVERSE	estExt_Genewise1_v1.C_640429	75.9	2e-14	40	87	gi|62734292|gb|AAX96401.1|	70.9	3e-12	40	77	Ribosomal L38e protein family [Oryza sativa (japonica cultivar-group)]	gi|157327990|emb|CAO16956.1|	76.6	2e-14	40	87	unnamed protein product [Vitis vinifera]	jgi|Phypa1_1|208463	81.3	5e-16	40	92	estExt_Genewise1.C_460180	ref|NP_181874.1|	74.7	1e-20	40	82	60S ribosomal protein L38 (RPL38A) [Arabidopsis thaliana] ref|NP_191513.1| 60S ribosomal protein L38 (RPL38B) [Arabidopsis thaliana] sp|O22860|RL38_ARATH 60S ribosomal protein L38 gb|AAK32853.1|AF361841_1 AT3g59540/T16L24_90 [Arabidopsis thaliana] gb|AAB64338.1| 60S ribosomal protein L38 [Arabidopsis thaliana] emb|CAB75451.1| 60S RIBOSOMAL PROTEIN L38-like protein [Arabidopsis thaliana] gb|AAM658…	gi|157618576|gb|EX419658.1|EX419658	1189	0	641	98	GQ03713.B7_N01 GQ037 - Shoot tip - Dormant Picea glauca cDNA clone GQ03713_N01 5', mRNA sequence	gi|157618576|gb|EX419658.1|EX419658	1189	0	641	98
IS0012.B21.1_E20	CO203473	711	3	AT5G65640.1	77	1e-14	144	35	| Symbols: BHLH093 | BHLH093 (BETA HLH PROTEIN 93); DNA binding / transcription factor | chr5:26254363-26256130 FORWARD	estExt_fgenesh4_pg.C_LG_II0987	79.7	2e-15	142	35	gi|22758263|gb|AAN05491.1|	84	4e-16	163	33	Putative bHLH transcription protein [Oryza sativa (japonica cultivar-group)]	gi|157329239|emb|CAO38705.1|	77	2e-14	142	35	unnamed protein product [Vitis vinifera]	jgi|Phypa1_1|209063	75.1	4e-14	149	34	estExt_Genewise1.C_510113	gb|EAY88432.1|	84.3	6e-15	163	33	hypothetical protein OsI_009665 [Oryza sativa (indica cultivar-group)]	gi|49450758|gb|CO369441.1|CO369441	81.8	6e-14	81	87	RTK1_47_D11.b1_A029 Roots minus potassium Pinus taeda cDNA clone RTK1_47_D11_A029 3', mRNA sequence	gi|157587861|gb|EX389089.1|EX389089	63.9	6e-09	84	84
IS0012.B21.1_E21	CO203474	721	3	AT2G03200.1	152	2e-37	149	49	| Symbols: | aspartyl protease family protein | chr2:966503-967888 REVERSE	gw1.117.146.1	164	5e-41	149	56	gi|38344829|emb|CAD40873.2|	142	9e-34	151	47	OSJNBa0064H22.10 [Oryza sativa (japonica cultivar-group)]	gi|157344906|emb|CAO71634.1|	152	4e-37	149	52	unnamed protein product [Vitis vinifera]	jgi|Phypa1_1|141111	130	6e-31	149	43	e_gw1.174.73.1	ref|NP_565298.2|	152	2e-35	149	49	aspartyl protease family protein [Arabidopsis thaliana] gb|AAP21262.1| At2g03200 [Arabidopsis thaliana] dbj|BAE99983.1| putative chloroplast nucleoid DNA binding protein [Arabidopsis thaliana]	gi|83387523|gb|DV981501.1|DV981501	983	0	504	99	GQ0167.B3_N09 GQ016: Primary, secondary SHOOT -N fertil. Treatments Picea glauca cDNA clone GenomeQuebec_Id:GQ0167_N09 5', mRNA sequence	gi|83387523|gb|DV981501.1|DV981501	983	0	504	99
IS0012.B21.1_E22	CO203475	610	3	AT3G12500.1	208	2e-54	140	65	| Symbols: PR3, PR-3, CHI-B, B-CHI, ATHCHIB | ATHCHIB (BASIC CHITINASE); chitinase | chr3:3962508-3963952 REVERSE	estExt_fgenesh4_pm.C_LG_IV0566	214	3e-56	143	67	gi|20202|emb|CAA39535.1|	224	1e-58	142	71	chitinase [Oryza sativa (japonica cultivar-group)]	gi|157328752|emb|CAO22788.1|	224	5e-59	141	68	unnamed protein product [Vitis vinifera]	jgi|Phypa1_1|55609	130	4e-31	140	45	fgenesh1_pm.scaffold_15000018	dbj|BAD02824.1|	238	1e-61	144	75	putative class I chitinase [Taxodium distichum]	gi|83391318|gb|DV985296.1|DV985296	1142	0	592	99	GQ0204.TB_H15 GQ020: Clean ROOTS systems -Diurnal cycle Picea glauca cDNA clone GenomeQuebec_Id:GQ0204_H15 3', mRNA sequence	gi|83391318|gb|DV985296.1|DV985296	1142	0	592	99
IS0012.B21.1_E23	CO203476	721	3	AT3G17780.1	162	2e-40	128	57	| Symbols: | similar to unknown protein [Arabidopsis thaliana] (TAIR:AT1G48440.1); similar to Os02g0734900 [Oryza sativa (japonica cultivar-group)] (GB:NP_001048043.1); similar to Os03g0240700 [Oryza sativa (japonica cultivar-group)] (GB:NP_001049510.1); similar to Erwinia induced protein 2 [Solanum tuberosum] (GB:AAO32066.1) | chr3:6087022-6088134 FORWARD	eugene3.01220052	179	2e-45	127	67	gi|108707094|gb|ABF94889.1|	162	8e-40	128	62	expressed protein [Oryza sativa (japonica cultivar-group)]	gi|157338996|emb|CAO42347.1|	108	7e-24	127	39	unnamed protein product [Vitis vinifera]	jgi|Phypa1_1|169190	122	3e-28	128	41	estExt_fgenesh1_pg.C_2000014	ref|NP_001049510.1|	162	2e-38	128	62	Os03g0240700 [Oryza sativa (japonica cultivar-group)] gb|ABF94889.1| expressed protein [Oryza sativa (japonica cultivar-group)] dbj|BAF11424.1| Os03g0240700 [Oryza sativa (japonica cultivar-group)]	gi|157563985|gb|EX365213.1|EX365213	1384	0	698	100	GQ03209.SP6_C16 GQ032 - Shoot tip (Normalized library) Picea glauca cDNA clone GQ03209_C16 3', mRNA sequence	gi|157563985|gb|EX365213.1|EX365213	1384	0	698	100
IS0012.B21.1_E24	CO203477	680	3	AT3G58050.1	69.7	1e-12	39	84	| Symbols: | similar to unknown protein [Arabidopsis thaliana] (TAIR:AT2G41960.1); similar to Os03g0226600 [Oryza sativa (japonica cultivar-group)] (GB:NP_001049440.1); similar to Os10g0105400 [Oryza sativa (japonica cultivar-group)] (GB:NP_001064024.1); similar to Unknown protein [Oryza sativa (japonica cultivar-group)] (GB:AAK00428.2) | chr3:21503516-21507995 FORWARD	fgenesh4_pm.C_LG_XVI000192	68.6	4e-12	37	86	gi|24421679|gb|AAN60986.1|	67	4e-11	39	76	Hypothetical protein [Oryza sativa (japonica cultivar-group)]	gi|157348530|emb|CAO23422.1|	71.6	7e-13	39	87	unnamed protein product [Vitis vinifera]	jgi|Phypa1_1|125112	70.9	6e-13	39	84	e_gw1.53.44.1	ref|NP_191364.1|	69.7	1e-10	39	84	unknown protein [Arabidopsis thaliana] emb|CAB67633.1| putative protein [Arabidopsis thaliana]	gi|157569734|gb|EX370962.1|EX370962	38.2	0.83	27	92	GQ03220.B7_P06 GQ032 - Shoot tip (Normalized library) Picea glauca cDNA clone GQ03220_P06 5', mRNA sequence	gi|157569734|gb|EX370962.1|EX370962	38.2	0.3	27	92
IS0012.B21.1_F01	CO203478	710	3	AT3G28360.1	135	3e-32	108	61	| Symbols: PGP16 | PGP16 (P-GLYCOPROTEIN 16); ATPase, coupled to transmembrane movement of substances | chr3:10612308-10616236 REVERSE	gw1.XVIII.436.1	130	1e-30	106	60	gi|125581109|gb|EAZ22040.1|	138	1e-32	106	65	hypothetical protein OsJ_005523 [Oryza sativa (japonica cultivar-group)]	gi|157345571|emb|CAO14869.1|	138	6e-33	108	62	unnamed protein product [Vitis vinifera]	jgi|Phypa1_1|199955	138	3e-33	105	66	estExt_gwp_gw1.C_3970003	gb|EAZ22040.1|	138	3e-31	106	65	hypothetical protein OsJ_005523 [Oryza sativa (japonica cultivar-group)]	gi|157519966|gb|EX321197.1|EX321197	684	0	369	98	GQ02817.B7_I10 GQ028 - Cambium / phloem scrappings (Normalized library ) Picea glauca cDNA clone GQ02817_I10 5', mRNA sequence	gi|157519966|gb|EX321197.1|EX321197	684	0	369	98
IS0012.B21.1_F02	CO203479	688	3	AT1G51940.1	35.8	0.024	48	41	| Symbols: | protein kinase family protein / peptidoglycan-binding LysM domain-containing protein | chr1:19299761-19302610 REVERSE	gw1.70.680.1	37.4	0.009	43	46	gi|28273356|gb|AAO38442.1|	31.2	2.7	57	29	hypothetical protein [Oryza sativa (japonica cultivar-group)]	gi|157344528|emb|CAO69911.1|	69.3	3e-12	50	62	unnamed protein product [Vitis vinifera]	jgi|Phypa1_1|161559	52	3e-07	56	44	estExt_fgenesh1_pg.C_340046	gb|AAS20972.1|	67.8	5e-10	53	58	cell wall hydrolase [Hyacinthus orientalis]	gi|157580626|gb|EX381854.1|EX381854	1324	0	668	100	GQ03303.SP6_O19 GQ033 - Terminal leader (Normalized library) Picea glauca cDNA clone GQ03303_O19 3', mRNA sequence	gi|157580626|gb|EX381854.1|EX381854	1324	0	668	100
IS0012.B21.1_F03	CO203480	678	3	AT5G59720.1	211	4e-55	160	65	| Symbols: | HSP18.2 (HEAT SHOCK PROTEIN 18.2) | chr5:24079858-24080343 FORWARD	estExt_Genewise1_v1.C_LG_IX3982	212	2e-55	156	66	gi|1815660|gb|AAC78392.1|	200	3e-51	149	64	low molecular mass heat shock protein Oshsp17.3 [Oryza sativa]	gi|147805491|emb|CAN60868.1|	212	2e-55	150	67	hypothetical protein [Vitis vinifera]	jgi|Phypa1_1|113859	184	4e-47	149	61	e_gw1.8.135.1	gb|ABF61867.1|	219	1e-55	161	63	chaperone [Agave tequilana] gb|ABF61874.1| chaperone [Agave tequilana] gb|ABF61876.1| chaperone [Agave tequilana]	gi|157619147|gb|EX420229.1|EX420229	1324	0	668	100	GQ03715.B7_F22 GQ037 - Shoot tip - Dormant Picea glauca cDNA clone GQ03715_F22 5', mRNA sequence	gi|157619147|gb|EX420229.1|EX420229	1324	0	668	100
IS0012.B21.1_F04	CO203481	707	3	AT4G27000.1	97.8	5e-21	91	56	| Symbols: | RNA-binding protein 45 (RBP45), putative | chr4:13554989-13557769 REVERSE	gw1.40.622.1	112	3e-25	90	65	gi|108706453|gb|ABF94248.1|	101	2e-21	86	59	RNA recognition motif family protein, expressed [Oryza sativa (japonica cultivar-group)]	gi|147856810|emb|CAN81343.1|	108	4e-24	90	64	hypothetical protein [Vitis vinifera]	jgi|Phypa1_1|2573	98.6	3e-21	92	59	gw1.339.2.1	emb|CAN81343.1|	108	2e-22	90	64	hypothetical protein [Vitis vinifera]	gi|50157474|gb|CO479787.1|CO479787	835	0	424	99	GQ018M06.T24.1_F03 GQ018: Clean ROOTS systems - N treatments Picea glauca cDNA clone GenomeQuebec_Id:GQ018M06F03 3', mRNA sequence	gi|50157474|gb|CO479787.1|CO479787	835	0	424	99
IS0012.B21.1_F05	CO203482	682	3	AT3G21420.1	117	8e-27	161	39	| Symbols: | oxidoreductase, 2OG-Fe(II) oxygenase family protein | chr3:7541585-7543227 FORWARD	fgenesh4_pg.C_LG_X000314	124	7e-29	169	35	gi|113534850|dbj|BAF07233.1|	128	2e-29	160	40	Os01g0935400 [Oryza sativa (japonica cultivar-group)]	gi|157344723|emb|CAO70478.1|	126	2e-29	165	40	unnamed protein product [Vitis vinifera]	jgi|Phypa1_1|155865	117	5e-27	137	42	e_gw1.491.2.1	gb|AAA85365.1|	133	7e-30	156	42	ethylene-forming enzyme	gi|50147820|gb|CO475651.1|CO475651	670	0	546	90	GQ0066.TB.1_M06 GQ006: Cambium and phloem from mature trees Picea glauca cDNA clone GenomeQuebec_Id:GQ0066M06 3', mRNA sequence	gi|50147820|gb|CO475651.1|CO475651	670	0	546	90
IS0012.B21.1_F06	CO203483	660	3	AT2G39700.1	74.7	4e-14	40	82	| Symbols: ATEXP4, ATHEXP ALPHA 1.6, ATEXPA4 | ATEXPA4 (ARABIDOPSIS THALIANA EXPANSIN A4) | chr2:16551324-16552512 REVERSE	estExt_fgenesh4_pg.C_LG_VIII0467	77.8	6e-15	40	85	gi|27545041|gb|AAO18447.1|	70.1	5e-12	40	77	alpha-expansin [Oryza sativa (japonica cultivar-group)]	gi|157344255|emb|CAO69188.1|	77.4	1e-14	40	87	unnamed protein product [Vitis vinifera]	jgi|Phypa1_1|152375	53.1	1e-07	37	64	e_gw1.363.27.1	gb|AAV85475.1|	80.9	5e-14	40	87	expansin [Populus tomentosa]	gi|83381554|gb|DV975532.1|DV975532	678	0	380	96	GQ0065.B3_M08 GQ006: Cambium and phloem from mature trees Picea glauca cDNA clone GenomeQuebec_Id:GQ0065_M08 5', mRNA sequence	gi|83381554|gb|DV975532.1|DV975532	678	0	380	96
IS0012.B21.1_F07	CO203484	707	3	AT2G22500.1	173	8e-44	128	66	| Symbols: | mitochondrial substrate carrier family protein | chr2:9570611-9571552 REVERSE	estExt_fgenesh4_pm.C_LG_V0273	187	6e-48	128	73	gi|125603765|gb|EAZ43090.1|	171	2e-42	127	69	hypothetical protein OsJ_026573 [Oryza sativa (japonica cultivar-group)]	gi|157335791|emb|CAO61621.1|	194	1e-49	128	75	unnamed protein product [Vitis vinifera]	jgi|Phypa1_1|108925	157	6e-39	127	58	estExt_fgenesh1_pm.C_3470004	emb|CAN77545.1|	190	6e-47	128	72	hypothetical protein [Vitis vinifera]	gi|83387741|gb|DV981719.1|DV981719	1338	0	683	99	GQ0168.B7_I11 GQ016: Primary, secondary SHOOT -N fertil. Treatments Picea glauca cDNA clone GenomeQuebec_Id:GQ0168_I11 3', mRNA sequence	gi|83387741|gb|DV981719.1|DV981719	1338	0	683	99
IS0012.B21.1_F08	CO203485	630	3	AT1G27330.1	62.8	2e-10	68	52	| Symbols: | similar to unknown protein [Arabidopsis thaliana] (TAIR:AT1G27350.1); similar to membrane protein [Brassica juncea] (GB:AAT38818.1); contains InterPro domain Ribosome associated membrane RAMP4; (InterPro:IPR010580) | chr1:9493051-9493885 FORWARD	estExt_Genewise1_v1.C_LG_VI1438	60.1	1e-09	68	50	gi|113649386|dbj|BAF29898.1|	71.2	2e-12	68	58	Os12g0514100 [Oryza sativa (japonica cultivar-group)]	gi|157358487|emb|CAO66154.1|	63.9	1e-10	68	52	unnamed protein product [Vitis vinifera]	jgi|Phypa1_1|205447	62.4	2e-10	68	47	estExt_Genewise1.C_270198	ref|NP_001066879.1|	71.2	4e-11	68	58	Os12g0514100 [Oryza sativa (japonica cultivar-group)] dbj|BAF29898.1| Os12g0514100 [Oryza sativa (japonica cultivar-group)] gb|EAY83299.1| hypothetical protein OsI_037258 [Oryza sativa (indica cultivar-group)]	gi|157524563|gb|EX325794.1|EX325794	1110	0	585	98	GQ02824.B7_H23 GQ028 - Cambium / phloem scrappings (Normalized library ) Picea glauca cDNA clone GQ02824_H23 5', mRNA sequence	gi|157524563|gb|EX325794.1|EX325794	1110	0	585	98
IS0012.B21.1_F09	CO203486	582	3	AT5G42850.2	149	9e-37	130	50	| Symbols: | electron carrier/ protein disulfide oxidoreductase | chr5:17199300-17199796 REVERSE	eugene3.00011142	167	4e-42	124	58	gi|125597033|gb|EAZ36813.1|	139	4e-33	135	48	hypothetical protein OsJ_020296 [Oryza sativa (japonica cultivar-group)]	gi|157327303|emb|CAO15096.1|	161	5e-40	129	54	unnamed protein product [Vitis vinifera]	jgi|Phypa1_1|151861	132	1e-31	100	59	e_gw1.347.21.1	gb|ABE89853.1|	165	1e-39	122	59	Thioredoxin-related; Thioredoxin domain 2 [Medicago truncatula]	gi|157589083|gb|EX390311.1|EX390311	1100	0	563	99	GQ03316.B7_O21 GQ033 - Terminal leader (Normalized library) Picea glauca cDNA clone GQ03316_O21 5', mRNA sequence	gi|157589083|gb|EX390311.1|EX390311	1100	0	563	99
IS0012.B21.1_F10	CO203487	676	3	AT1G03600.1	155	3e-38	117	62	| Symbols: | photosystem II family protein | chr1:898915-899439 FORWARD	grail3.0003047901	160	9e-40	133	59	gi|108707991|gb|ABF95786.1|	153	5e-37	109	66	possible Photosystem II reaction center Psb27 protein, putative, expressed [Oryza sativa (japonica cultivar-group)]	gi|157349026|emb|CAO24104.1|	160	8e-40	133	61	unnamed protein product [Vitis vinifera]	jgi|Phypa1_1|18875	149	1e-36	104	67	gw1.131.96.1	ref|NP_563687.1|	155	2e-36	117	62	photosystem II family protein [Arabidopsis thaliana] gb|AAF86516.1|AC002560_9 F21B7.21 [Arabidopsis thaliana] gb|AAK48966.1|AF370539_1 Unknown protein [Arabidopsis thaliana] gb|AAK73273.1| Unknown protein [Arabidopsis thaliana] gb|AAM47889.1| unknown protein [Arabidopsis thaliana] gb|AAM61118.1| unknown [Arabidopsis thaliana]	gi|157598206|gb|EX399434.1|EX399434	1193	0	642	98	GQ03415.B7_M18 GQ034 - Needles - Mid-season Picea glauca cDNA clone GQ03415_M18 5', mRNA sequence	gi|157598206|gb|EX399434.1|EX399434	1193	0	642	98
IS0012.B21.1_F12	CO203488	658	3	AT4G02280.1	147	7e-36	84	77	| Symbols: SUS3 | SUS3; UDP-glycosyltransferase/ sucrose synthase/ transferase, transferring glycosyl groups | chr4:995166-998719 FORWARD	estExt_fgenesh4_pm.C_LG_II0867	157	4e-39	88	80	gi|108708058|gb|ABF95853.1|	152	1e-36	90	75	Sucrose synthase 2, putative, expressed [Oryza sativa (japonica cultivar-group)]	gi|157352931|emb|CAO44821.1|	146	2e-35	86	73	unnamed protein product [Vitis vinifera]	jgi|Phypa1_1|197679	140	8e-34	86	73	estExt_gwp_gw1.C_3030025	gb|ABR15470.1|	182	1e-44	118	75	sucrose synthase [Pinus taeda]	gi|66744508|gb|DR022138.1|DR022138	527	1e-148	421	90	STRS1_49_D01.b1_A034 Shoot tip pitch canker susceptible Pinus taeda cDNA clone STRS1_49_D01_A034 3', mRNA sequence	gi|40765613|gb|CK436592.1|CK436592	480	1e-134	384	90
IS0012.B21.1_F13	CO203489	715	3	AT3G02090.1	188	2e-48	109	82	| Symbols: MPPBETA | MPPBETA; metalloendopeptidase | chr3:365631-368533 FORWARD	estExt_Genewise1_v1.C_LG_XVII1357	186	2e-47	109	83	gi|108706819|gb|ABF94614.1|	180	4e-45	109	79	Mitochondrial processing peptidase beta subunit, mitochondrial precursor, putative, expressed [Oryza sativa (japonica cultivar-group)]	gi|157345765|emb|CAO15063.1|	203	1e-52	109	91	unnamed protein product [Vitis vinifera]	jgi|Phypa1_1|185217	182	1e-46	109	80	estExt_gwp_gw1.C_810044	emb|CAN71501.1|	203	6e-51	109	91	hypothetical protein [Vitis vinifera]	gi|83392840|gb|DV986817.1|DV986817	1374	0	697	99	GQ0203.TB.1_P24 GQ020: Clean ROOTS systems -Diurnal cycle Picea glauca cDNA clone GenomeQuebec_Id:GQ0203_P24 3', mRNA sequence	gi|83392840|gb|DV986817.1|DV986817	1374	0	697	99
IS0012.B21.1_F14	CO203490	710	3	AT3G62290.1	204	3e-53	100	100	| Symbols: ATARFA1E | ATARFA1E (ADP-ribosylation factor A1E); GTP binding / phospholipase activator/ protein binding | chr3:23063262-23064520 FORWARD	grail3.0131005102	204	3e-53	100	100	gi|50511366|gb|AAT77289.1|	203	4e-52	100	99	ADP-ribosylation factor [Oryza sativa (japonica cultivar-group)]	gi|157347001|emb|CAO17383.1|	203	2e-52	99	100	unnamed protein product [Vitis vinifera]	jgi|Phypa1_1|211063	202	1e-52	100	99	estExt_Genewise1.C_670119	ref|NP_191788.1|	204	3e-51	100	100	ATARFA1E (ADP-ribosylation factor A1E); GTP binding / phospholipase activator/ protein binding [Arabidopsis thaliana] gb|AAK49618.1|AF372902_1 AT3g62290/T17J13_250 [Arabidopsis thaliana] emb|CAB71889.1| ADP-ribosylation factor-like protein [Arabidopsis thaliana] gb|AAL15358.1| AT3g62290/T17J13_250 [Arabidopsis thaliana] gb|AAM62611.1| ADP-ribosylation factor-like protein [Arabidopsis thaliana] gb…	gi|83383389|gb|DV977367.1|DV977367	1372	0	692	100	GQ0065.TB_N18 GQ006: Cambium and phloem from mature trees Picea glauca cDNA clone GenomeQuebec_Id:GQ0065_N18 3', mRNA sequence	gi|83383389|gb|DV977367.1|DV977367	1372	0	692	100
IS0012.B21.1_F15	CO203491	692	3	AT5G19875.1	72	3e-13	86	41	| Symbols: | similar to oxidoreductase/ transition metal ion binding [Arabidopsis thaliana] (TAIR:AT2G31940.1); similar to conserved hypothetical protein [Medicago truncatula] (GB:ABE77569.1) | chr5:6718414-6718785 FORWARD	estExt_fgenesh4_pg.C_LG_III1860	87.8	6e-18	90	46	gi|113631537|dbj|BAF25218.1|	73.9	4e-13	99	41	Os09g0445600 [Oryza sativa (japonica cultivar-group)]	gi|157359240|emb|CAO67176.1|	87.4	1e-17	92	44	unnamed protein product [Vitis vinifera]	jgi|Phypa1_1|73449	30.8	0.76	40	32	fgenesh1_pg.scaffold_42000007	gb|ABE77569.1|	88.2	4e-16	90	51	conserved hypothetical protein [Medicago truncatula] gb|ABE89330.1| conserved hypothetical protein [Medicago truncatula]	gi|157611091|gb|EX412315.1|EX412315	1259	0	667	98	GQ03612.B7_O20 GQ036 - Shoot tip - Active growth Picea glauca cDNA clone GQ03612_O20 5', mRNA sequence	gi|157611091|gb|EX412315.1|EX412315	1259	0	667	98
IS0012.B21.1_F16	DR448939	484	3	AT3G15353.1	59.7	8e-10	66	48	| Symbols: MT3 | MT3 (METALLOTHIONEIN 3) | chr3:5180832-5181332 REVERSE	eugene3.00110909	65.9	1e-11	64	50	gi|2072555|gb|AAB53811.1|	63.9	2e-10	63	49	metallothionein-like protein [Oryza sativa]	gi|7406673|emb|CAB85630.1|	53.9	8e-08	67	47	putative metallothionein-like protein [Vitis vinifera]	jgi|Phypa1_1|145371	29.6	0.89	45	35	e_gw1.227.119.1	sp|Q40854|MT3_PICGL	122	7e-27	60	86	Metallothionein-like protein EMB30 gb|AAB01564.1| metallothionein-like protein [Picea glauca]	gi|157607715|gb|EX408939.1|EX408939	805	0	465	96	GQ03603.B7_L14 GQ036 - Shoot tip - Active growth Picea glauca cDNA clone GQ03603_L14 5', mRNA sequence	gi|157607715|gb|EX408939.1|EX408939	805	0	465	96
IS0012.B21.1_F17	CO203492	693	3	AT5G17920.2	198	3e-51	114	85	| Symbols: ATMETS, ATMS1, ATCIMS | ATCIMS (COBALAMIN-INDEPENDENT METHIONINE SYNTHASE) | chr5:5935773-5939197 FORWARD	estExt_fgenesh4_pg.C_LG_XIII0289	207	7e-54	114	90	gi|77556631|gb|ABA99427.1|	208	1e-53	114	88	5-methyltetrahydropteroyltriglutamate-homocysteine methyltransferase, putative, expressed [Oryza sativa (japonica cultivar-group)]	gi|157359341|emb|CAO67498.1|	211	6e-55	114	92	unnamed protein product [Vitis vinifera]	jgi|Phypa1_1|205352	194	3e-50	111	85	estExt_Genewise1.C_270029	emb|CAN73135.1|	211	3e-53	114	92	hypothetical protein [Vitis vinifera]	gi|157532913|gb|EX334144.1|EX334144	1322	0	675	99	GQ02906.SP6_P09 GQ029 - Xylem scrapings - AT NITE Picea glauca cDNA clone GQ02906_P09 3', mRNA sequence	gi|157532913|gb|EX334144.1|EX334144	1322	0	675	99
IS0012.B21.1_F18	CO203493	655	3	AT3G09640.2	86.7	1e-17	82	56	| Symbols: APX1B | APX2 (ASCORBATE PEROXIDASE 2); L-ascorbate peroxidase | chr3:2956306-2958168 FORWARD	estExt_fgenesh4_pg.C_LG_IX1399	87.4	7e-18	80	57	gi|113612277|dbj|BAF22655.1|	89.4	8e-18	81	60	Os07g0694700 [Oryza sativa (japonica cultivar-group)]	gi|161778778|gb|ABX79340.1|	89.4	3e-18	82	59	cytosolic ascorbate peroxidase [Vitis vinifera]	jgi|Phypa1_1|63071	75.1	3e-14	80	51	fgenesh1_kg.scaffold_152000004	gb|AAV92263.1|	99	2e-19	81	66	ascorbate peroxidase [Pseudotsuga menziesii var. menziesii]	gi|50181469|gb|CO490522.1|CO490522	1247	0	637	99	GQ027M03.T24_B11 GQ027: Mature Somatic EMBRYOS Picea glauca cDNA clone GenomeQuebec_Id:GQ027M03B11 3', mRNA sequence	gi|50181469|gb|CO490522.1|CO490522	1247	0	637	99
IS0012.B21.1_F19	CO203494	578	3	AT4G02380.1	40	0.001	98	31	| Symbols: ATLEA5, SAG21 | SAG21 (SENESCENCE-ASSOCIATED GENE 21) | chr4:1046414-1046807 REVERSE	grail3.0096003001	61.2	4e-10	52	51	gi|46390355|dbj|BAD15820.1|	63.5	4e-10	91	41	hypothetical protein [Oryza sativa Japonica Group]	gi|157350098|emb|CAO40036.1|	42.4	0.0003	99	30	unnamed protein product [Vitis vinifera]	jgi|Phypa1_1|77207	30.8	0.56	38	36	fgenesh1_pg.scaffold_63000090	gb|AAB01550.1|	187	4e-46	92	100	late embryogenesis abundant protein [Picea glauca] gb|ABA54795.1| late embryogenesis abundant protein [Picea glauca] gb|ABA54813.1| late embryogenesis abundant protein [Picea mariana]	gi|83403905|gb|DV997882.1|DV997882	1096	0	564	99	GQ02772.B3_G11 GQ099: Mixed spruce tissues Picea glauca cDNA clone GenomeQuebec_Id:GQ02772_G11 5', mRNA sequence	gi|83403905|gb|DV997882.1|DV997882	1096	0	564	99
IS0012.B21.1_F20	CO203495	609	3	AT1G64510.1	142	1e-34	93	72	| Symbols: | ribosomal protein S6 family protein | chr1:23958656-23959868 REVERSE	gw1.I.8514.1	149	1e-36	93	76	gi|41469637|gb|AAS07360.1|	125	1e-28	93	65	putative plastid ribosomal protein S6 precursor [Oryza sativa (japonica cultivar-group)]	gi|157360279|emb|CAO69490.1|	146	2e-35	93	75	unnamed protein product [Vitis vinifera]	jgi|Phypa1_1|118389	124	5e-29	86	67	e_gw1.24.82.1	ref|NP_176632.1|	142	1e-32	93	72	ribosomal protein S6 family protein [Arabidopsis thaliana] sp|Q8VY91|RR6_ARATH 30S ribosomal protein S6 alpha, chloroplast precursor gb|AAL61951.1| plastid ribosomal protein S6, putative [Arabidopsis thaliana] gb|AAM47900.1| plastid ribosomal protein S6, putative [Arabidopsis thaliana] gb|AAM62751.1| plastid ribosomal protein S6, putative [Arabidopsis thaliana]	gi|157561222|gb|EX362453.1|EX362453	1162	0	586	100	GQ03205.SP6_H16 GQ032 - Shoot tip (Normalized library) Picea glauca cDNA clone GQ03205_H16 3', mRNA sequence	gi|157561222|gb|EX362453.1|EX362453	1162	0	586	100
IS0012.B21.1_F21	CO203496	716	3	AT5G03890.1	67.4	8e-12	157	33	| Symbols: | similar to unknown protein [Arabidopsis thaliana] (TAIR:AT3G10120.1); similar to conserved hypothetical protein [Medicago truncatula] (GB:ABE77863.1) | chr5:1047149-1047688 FORWARD	eugene3.00150067	48.9	3e-06	160	31	gi|62732727|gb|AAX94846.1|	48.9	1e-05	89	37	Similar to At3g10120 [Oryza sativa (japonica cultivar-group)]	gi|157349171|emb|CAO24317.1|	41.6	0.0008	139	27	unnamed protein product [Vitis vinifera]	jgi|Phypa1_1|231449	32	0.36	129	27	fgenesh2_pg.scaffold_130000089	ref|NP_196009.1|	67.4	7e-10	157	33	unknown protein [Arabidopsis thaliana] emb|CAB85509.1| putative protein [Arabidopsis thaliana] dbj|BAB08615.1| unnamed protein product [Arabidopsis thaliana]	gi|157642552|gb|EX443634.1|EX443634	963	0	486	100	GQ04108.B7_M08 GQ041 - Shoot tip - Dormant (Normalized) Picea glauca cDNA clone GQ04108_M08 5', mRNA sequence	gi|157642552|gb|EX443634.1|EX443634	963	0	486	100
IS0012.B21.1_F22	CO203497	552	3	AT4G16790.1	38.5	0.003	26	65	| Symbols: | hydroxyproline-rich glycoprotein family protein | chr4:9451766-9453187 REVERSE	fgenesh4_pg.C_LG_III000599	38.9	0.002	27	62	gi|13569990|gb|AAK31274.1|AC079890_10	40	0.004	37	51	unknown protein [Oryza sativa]	gi|157344802|emb|CAO70557.1|	40	0.001	28	71	unnamed protein product [Vitis vinifera]	jgi|Phypa1_1|164401	33.1	0.1	36	44	estExt_fgenesh1_pg.C_680131	gb|EAY73882.1|	41.6	0.024	32	53	hypothetical protein OsI_001729 [Oryza sativa (indica cultivar-group)]	gi|50178333|gb|CO489135.1|CO489135	1035	0	551	98	GQ0255.B7_J22 GQ025: Annual flush SHOOTS diurnal cycle- trees Picea glauca cDNA clone GenomeQuebec_Id:GQ0255J22 3', mRNA sequence	gi|50178333|gb|CO489135.1|CO489135	1035	0	551	98
IS0012.B21.1_F23	CO203498	677	3	AT4G30260.1	112	2e-25	73	72	| Symbols: | integral membrane Yip1 family protein | chr4:14816896-14818728 REVERSE	estExt_fgenesh4_pm.C_LG_XVIII0291	111	5e-25	73	69	gi|46981288|gb|AAT07606.1|	115	8e-26	73	75	unknown protein [Oryza sativa (japonica cultivar-group)]	gi|157352214|emb|CAO43242.1|	112	3e-25	73	72	unnamed protein product [Vitis vinifera]	jgi|Phypa1_1|170278	92.8	2e-19	73	58	estExt_fgenesh1_pg.C_2390016	gb|EAZ34431.1|	115	2e-24	73	75	hypothetical protein OsJ_017914 [Oryza sativa (japonica cultivar-group)]	gi|157533429|gb|EX334660.1|EX334660	1126	0	609	98	GQ02907.SP6_H22 GQ029 - Xylem scrapings - AT NITE Picea glauca cDNA clone GQ02907_H22 3', mRNA sequence	gi|157533429|gb|EX334660.1|EX334660	1126	0	609	98
IS0012.B21.1_F24	CO203499	165	3	No significant hit						No significant hit					No significant hit						No significant hit						No significant hit						No significant hit						gi|157627403|gb|EX428485.1|EX428485	262	7e-69	132	100	GQ03818.B7_O06 GQ038 - Stem - Active growth Picea glauca cDNA clone GQ03818_O06 5', mRNA sequence	gi|157627403|gb|EX428485.1|EX428485	262	3e-69	132	100
IS0012.B21.1_G02	CO203500	703	3	AT5G05280.1	132	3e-31	129	50	| Symbols: | zinc finger (C3HC4-type RING finger) family protein | chr5:1565510-1566040 REVERSE	gw1.XIX.1626.1	162	2e-40	130	58	gi|125582428|gb|EAZ23359.1|	131	2e-30	139	48	hypothetical protein OsJ_006842 [Oryza sativa (japonica cultivar-group)]	gi|157351314|emb|CAO41501.1|	173	1e-43	130	63	unnamed protein product [Vitis vinifera]	jgi|Phypa1_1|18593	87	9e-18	107	39	gw1.85.82.1	emb|CAN70348.1|	173	7e-42	130	63	hypothetical protein [Vitis vinifera]	gi|157562808|gb|EX364036.1|EX364036	1255	0	685	98	GQ03207.SP6_O08 GQ032 - Shoot tip (Normalized library) Picea glauca cDNA clone GQ03207_O08 3', mRNA sequence	gi|157562808|gb|EX364036.1|EX364036	1255	0	685	98
IS0012.B21.1_G03	CO203501	549	3	AT2G03210.1	35.8	0.017	109	25	| Symbols: ATFUT2, FUT2 | FUT2 (fucosyltransferase 2); fucosyltransferase/ transferase, transferring glycosyl groups | chr2:968332-970015 REVERSE	grail3.0001110901	32.3	0.19	105	28	No significant hit						gi|157360371|emb|CAO69585.1|	28.5	4.4	29	37	unnamed protein product [Vitis vinifera]	jgi|Phypa1_1|103410	26.9	7.4	33	36	fgenesh1_pg.scaffold_2208000001	ref|NP_178420.1|	35.8	1.3	109	25	FUT2 (fucosyltransferase 2); fucosyltransferase/ transferase, transferring glycosyl groups [Arabidopsis thaliana] sp|O81053|FUT2_ARATH Fucosyltransferase 2 (AtFUT2) gb|AAC34481.1| unknown protein [Arabidopsis thaliana] gb|ABE65797.1| xyloglucan fucosyltransferase [Arabidopsis thaliana]	gi|157505472|gb|EX306703.1|EX306703	1053	0	531	100	GQ01302.T3_P14 GQ013 - Elongating ROOTS tips - sapplings Picea glauca cDNA clone GQ01302_P14 5', mRNA sequence	gi|157505472|gb|EX306703.1|EX306703	1053	0	531	100
IS0012.B21.1_G04	CO203502	648	3	AT5G59720.1	180	6e-46	114	72	| Symbols: | HSP18.2 (HEAT SHOCK PROTEIN 18.2) | chr5:24079858-24080343 FORWARD	grail3.0022018701	183	7e-47	115	73	gi|1815660|gb|AAC78392.1|	176	4e-44	117	69	low molecular mass heat shock protein Oshsp17.3 [Oryza sativa]	gi|147805491|emb|CAN60868.1|	184	7e-47	114	75	hypothetical protein [Vitis vinifera]	jgi|Phypa1_1|158998	164	5e-41	114	66	estExt_fgenesh1_pg.C_80130	gb|ABF61872.1|	188	2e-46	131	71	chaperone [Agave tequilana]	gi|68088718|gb|DR182029.1|DR182029	622	1e-177	462	91	RTMNUT1_42_B01.g1_A029 Roots minus micronutrients Pinus taeda cDNA clone RTMNUT1_42_B01_A029 5', mRNA sequence	gi|83400934|gb|DV994911.1|DV994911	504	1e-141	398	90
IS0012.B21.1_G05	CO203503	521	3	AT3G15353.1	75.9	1e-14	66	51	| Symbols: MT3 | MT3 (METALLOTHIONEIN 3) | chr3:5180832-5181332 REVERSE	eugene3.00110909	82.4	1e-16	64	56	gi|2072555|gb|AAB53811.1|	75.5	7e-14	63	55	metallothionein-like protein [Oryza sativa]	gi|7406673|emb|CAB85630.1|	83.2	1e-16	62	59	putative metallothionein-like protein [Vitis vinifera]	jgi|Phypa1_1|183385	26.9	6.7	26	42	estExt_gwp_gw1.C_650128	gb|AAD00709.1|	112	1e-23	63	82	metallothionein-like protein [Picea abies]	gi|157592895|gb|EX394123.1|EX394123	961	0	497	99	GQ03401.B7_E22 GQ034 - Needles - Mid-season Picea glauca cDNA clone GQ03401_E22 5', mRNA sequence	gi|157592895|gb|EX394123.1|EX394123	961	0	497	99
IS0012.B21.1_G07	CO203504	708	3	AT5G02900.1	27.3	9.1	48	27	| Symbols: CYP96A13 | CYP96A13 (cytochrome P450, family 96, subfamily A, polypeptide 13); oxygen binding | chr5:674058-675567 FORWARD	eugene3.00400197	29.3	2.5	78	26	gi|108706416|gb|ABF94211.1|	29.6	8.3	52	34	sucrose transporter, putative, expressed [Oryza sativa (japonica cultivar-group)]	gi|157335394|emb|CAO61224.1|	31.2	1.1	40	32	unnamed protein product [Vitis vinifera]	jgi|Phypa1_1|72419	27.7	6.7	73	27	fgenesh1_pg.scaffold_37000007	No significant hit						gi|50163873|gb|CO482640.1|CO482640	1072	0	545	99	GQ0195.B3_E22 GQ019: Clean ROOTS systems - P treatments Picea glauca cDNA clone GenomeQuebec_Id:GQ0195E22 5', mRNA sequence	gi|50163873|gb|CO482640.1|CO482640	1072	0	545	99
IS0012.B21.1_G08	CO203505	623	3	AT4G16850.1	32.7	0.18	90	28	| Symbols: | similar to unknown protein [Arabidopsis thaliana] (TAIR:AT1G31130.1); similar to IMP dehydrogenase/GMP reductase [Medicago truncatula] (GB:ABE86436.1); contains domain gb def: Hypothetical protein (PTHR22597:SF11); contains domain FAMILY NOT NAMED (PTHR22597) | chr4:9480718-9481659 FORWARD	fgenesh4_pg.C_scaffold_2737000002	27.7	6	17	47	gi|113632021|dbj|BAF25702.1|	32	1.3	46	30	Os09g0536800 [Oryza sativa (japonica cultivar-group)]	gi|147852975|emb|CAN83378.1|	28.9	4.3	74	25	hypothetical protein [Vitis vinifera]	jgi|Phypa1_1|88147	27.3	7.1	41	29	fgenesh1_pg.scaffold_165000072	ref|XP_001544009.1|	34.3	5	46	34	predicted protein [Ajellomyces capsulatus NAm1] gb|EDN03191.1| predicted protein [Ajellomyces capsulatus NAm1]	gi|157623995|gb|EX425077.1|EX425077	1140	0	603	98	GQ03809.B7_K17 GQ038 - Stem - Active growth Picea glauca cDNA clone GQ03809_K17 5', mRNA sequence	gi|157623995|gb|EX425077.1|EX425077	1140	0	603	98
IS0012.B21.1_G09	CO203506	714	3	AT1G09780.1	189	1e-48	120	79	| Symbols: | 2,3-biphosphoglycerate-independent phosphoglycerate mutase, putative / phosphoglyceromutase, putative | chr1:3165552-3167814 REVERSE	estExt_Genewise1_v1.C_281127	191	5e-49	123	77	gi|113534156|dbj|BAF06539.1|	202	9e-52	123	82	Os01g0817700 [Oryza sativa (japonica cultivar-group)]	gi|157353414|emb|CAO45353.1|	180	1e-45	123	75	unnamed protein product [Vitis vinifera]	jgi|Phypa1_1|190421	184	4e-47	122	69	estExt_gwp_gw1.C_1450124	gb|EAZ13948.1|	202	2e-50	123	82	hypothetical protein OsJ_003773 [Oryza sativa (japonica cultivar-group)]	gi|157634195|gb|EX435277.1|EX435277	1364	0	696	99	GQ03918.B7_H04 GQ039 - Stem - Dormant Picea glauca cDNA clone GQ03918_H04 5', mRNA sequence	gi|157634195|gb|EX435277.1|EX435277	1364	0	696	99
IS0012.B21.1_G10	CO203507	693	3	AT1G75990.1	227	6e-60	159	74	| Symbols: | 26S proteasome regulatory subunit S3, putative (RPN3) | chr1:28528284-28530379 REVERSE	estExt_Genewise1_v1.C_LG_IX1103	240	7e-64	160	78	gi|125606491|gb|EAZ45527.1|	234	2e-61	160	75	hypothetical protein OsJ_029010 [Oryza sativa (japonica cultivar-group)]	gi|157340597|emb|CAO47402.1|	240	9e-64	160	76	unnamed protein product [Vitis vinifera]	jgi|Phypa1_1|178013	220	7e-58	159	69	estExt_gwp_gw1.C_280028	dbj|BAA02696.1|	237	5e-61	159	77	21D7 antigen [Daucus carota]	gi|157529501|gb|EX330732.1|EX330732	1330	0	675	99	GQ02901.SP6_K08 GQ029 - Xylem scrapings - AT NITE Picea glauca cDNA clone GQ02901_K08 3', mRNA sequence	gi|157529501|gb|EX330732.1|EX330732	1330	0	675	99
IS0012.B21.1_G11	CO203508	666	3	AT1G20450.2	38.9	0.003	27	62	| Symbols: LTI45, ERD10, LTI29 | ERD10/LTI45 (EARLY RESPONSIVE TO DEHYDRATION 10) | chr1:7088225-7089097 REVERSE	eugene3.00020117	35.8	0.024	19	78	gi|20320|emb|CAA40604.1|	35.8	0.1	31	54	rab25 product [Oryza sativa (japonica cultivar-group)]	gi|157340775|emb|CAO47580.1|	34.3	0.11	37	43	unnamed protein product [Vitis vinifera]	jgi|Phypa1_1|173172	33.1	0.14	33	54	estExt_fgenesh1_pg.C_4210010	emb|CAM58808.1|	63.9	7e-09	32	84	dehydrin 1 [Pinus pinaster]	gi|40770841|gb|CK438987.1|CK438987	696	0	387	97	GQ0036a.TB_D01 GQ003: Vegetative buds developmental sequence Picea glauca cDNA clone GenomeQuebec_Id:GQ0036aD01 3', mRNA sequence	gi|40770841|gb|CK438987.1|CK438987	696	0	387	97
IS0012.B21.1_G12	CO203509	428	3	AT1G22630.1	44.7	2e-05	21	85	| Symbols: | similar to Os05g0105800 [Oryza sativa (japonica cultivar-group)] (GB:NP_001054413.1); contains domain Cysteine-rich domain of the chaperone protein DnaJ. (SSF57938) | chr1:8003476-8004156 FORWARD	grail3.0041009401	46.2	8e-06	21	90	gi|113577964|dbj|BAF16327.1|	43.1	0.0002	21	85	Os05g0105800 [Oryza sativa (japonica cultivar-group)]	gi|147767152|emb|CAN71275.1|	27.7	4.4	23	34	hypothetical protein [Vitis vinifera]	jgi|Phypa1_1|168385	43.1	6e-05	21	80	estExt_fgenesh1_pg.C_1740041	ref|NP_564175.2|	44.7	0.002	21	85	unknown protein [Arabidopsis thaliana] gb|AAF18516.1|AC006551_2 Unknown protein [Arabidopsis thaliana] gb|AAK73963.1| At1g22630/F12K8_2 [Arabidopsis thaliana] gb|AAL90990.1| At1g22630/F12K8_2 [Arabidopsis thaliana]	gi|157620890|gb|EX421972.1|EX421972	811	0	409	100	GQ03801.B7_D07 GQ038 - Stem - Active growth Picea glauca cDNA clone GQ03801_D07 5', mRNA sequence	gi|157620890|gb|EX421972.1|EX421972	811	0	409	100
IS0012.B21.1_G13	CO203510	716	3	AT5G59720.1	203	9e-53	144	67	| Symbols: | HSP18.2 (HEAT SHOCK PROTEIN 18.2) | chr5:24079858-24080343 FORWARD	grail3.0022018701	201	3e-52	146	66	gi|164375535|gb|ABY52935.1|	196	7e-50	149	61	heat shock protein Hsp20 [Oryza sativa Japonica Group]	gi|147785904|emb|CAN70834.1|	207	1e-53	145	68	hypothetical protein [Vitis vinifera]	jgi|Phypa1_1|113859	172	1e-43	147	59	e_gw1.8.135.1	emb|CAC81964.1|	207	4e-52	146	69	small heat-shock protein [Pseudotsuga menziesii]	gi|157557649|gb|EX358880.1|EX358880	961	0	531	97	GQ03126.B7_J11 GQ031 - Xylem Scrapings (Normalized library) Picea glauca cDNA clone GQ03126_J11 5', mRNA sequence	gi|157557649|gb|EX358880.1|EX358880	961	0	531	97
IS0012.B21.1_G14	CO203511	490	3	AT4G32520.1	76.3	9e-15	45	77	| Symbols: SHM3 | SHM3 (SERINE HYDROXYMETHYLTRANSFERASE 3); glycine hydroxymethyltransferase | chr4:15689648-15692340 REVERSE	estExt_fgenesh4_pg.C_LG_VI1584	75.9	1e-14	71	52	gi|31126793|gb|AAP44712.1|	68.2	1e-11	44	70	putative glycine hydroxymethyltransferase [Oryza sativa (japonica cultivar-group)]	gi|157339238|emb|CAO43779.1|	77.4	7e-15	47	76	unnamed protein product [Vitis vinifera]	jgi|Phypa1_1|168438	79.3	1e-15	62	62	estExt_fgenesh1_pg.C_1760048	ref|NP_567895.1|	76.3	6e-23	45	77	SHM3 (SERINE HYDROXYMETHYLTRANSFERASE 3); glycine hydroxymethyltransferase [Arabidopsis thaliana]	gi|157598475|gb|EX399703.1|EX399703	900	0	490	98	GQ03416.B7_I07 GQ034 - Needles - Mid-season Picea glauca cDNA clone GQ03416_I07 5', mRNA sequence	gi|157598475|gb|EX399703.1|EX399703	900	0	490	98
IS0012.B21.1_G15	CO203512	712	3	AT1G19310.1	142	2e-34	147	53	| Symbols: | zinc finger (C3HC4-type RING finger) family protein | chr1:6676415-6677095 REVERSE	eugene3.00021229	152	3e-37	134	61	gi|77557173|gb|ABA99969.1|	134	2e-31	133	53	Zinc finger, C3HC4 type family protein, expressed [Oryza sativa (japonica cultivar-group)]	gi|157335392|emb|CAO61222.1|	160	2e-39	142	59	unnamed protein product [Vitis vinifera]	jgi|Phypa1_1|140226	146	1e-35	152	50	e_gw1.164.54.1	emb|CAN79067.1|	160	8e-38	142	59	hypothetical protein [Vitis vinifera]	gi|83390378|gb|DV984356.1|DV984356	1296	0	693	98	GQ0195.B3_K04 GQ019: Clean ROOTS systems - P treatments Picea glauca cDNA clone GenomeQuebec_Id:GQ0195_K04 5', mRNA sequence	gi|83390378|gb|DV984356.1|DV984356	1296	0	693	98
IS0012.B21.1_G16	CO203513	670	3	AT4G05050.2	271	3e-73	138	100	| Symbols: UBQ11 | UBQ11 (UBIQUITIN 11); protein binding | chr4:2588269-2588958 REVERSE	estExt_fgenesh4_pm.C_LG_XI0348	271	3e-73	138	100	gi|57863866|gb|AAW56906.1|	268	7e-72	137	100	polyubiquitin [Oryza sativa (japonica cultivar-group)]	gi|147802377|emb|CAN77120.1|	271	6e-73	138	100	hypothetical protein [Vitis vinifera]	jgi|Phypa1_1|222215	268	3e-72	138	98	estExt_Genewise1.C_2270098	gb|ABH08753.1|	271	3e-71	138	100	ubiquitin [Arabidopsis thaliana]	gi|157533271|gb|EX334502.1|EX334502	1279	0	649	99	GQ02907.B7_P20 GQ029 - Xylem scrapings - AT NITE Picea glauca cDNA clone GQ02907_P20 5', mRNA sequence	gi|157533271|gb|EX334502.1|EX334502	1279	0	649	99
IS0012.B21.1_G17	CO203514	717	3	AT1G21160.1	31.2	0.64	67	31	| Symbols: | translation initiation factor | chr1:7408110-7412444 REVERSE	estExt_fgenesh4_pg.C_LG_V0577	28.9	3.4	51	35	gi|48475233|gb|AAT44302.1|	32.7	1	62	29	putative translation initiation factor IF-2 [Oryza sativa (japonica cultivar-group)]	gi|147842127|emb|CAN78095.1|	33.5	0.22	62	29	hypothetical protein [Vitis vinifera]	jgi|Phypa1_1|97316	31.6	0.47	59	30	fgenesh1_pg.scaffold_322000013	ref|XP_001353760.1|	40.4	0.095	78	38	GA18465-PA [Drosophila pseudoobscura] gb|EAL29494.1| GA18465-PA [Drosophila pseudoobscura]	gi|83396373|gb|DV990350.1|DV990350	1310	0	699	98	GQ0254a.B7_G06 GQ025: Annual flush SHOOTS diurnal cycle- trees Picea glauca cDNA clone GenomeQuebec_Id:GQ0254a_G06 3', mRNA sequence	gi|83396373|gb|DV990350.1|DV990350	1310	0	699	98
IS0012.B21.1_G18	CO203515	659	3	AT5G64400.1	113	9e-26	106	50	| Symbols: | similar to unknown protein [Arabidopsis thaliana] (TAIR:AT5G09570.1); similar to Os03g0685500 [Oryza sativa (japonica cultivar-group)] (GB:NP_001050926.1); similar to unknown [Hyacinthus orientalis] (GB:AAS21010.1); contains InterPro domain CHCH; (InterPro:IPR010625) | chr5:25766148-25767408 FORWARD	estExt_fgenesh4_pg.C_LG_IX0829	126	1e-29	103	58	gi|13174237|gb|AAK14411.1|AC087851_3	135	7e-32	107	61	unknown protein [Oryza sativa]	gi|157335752|emb|CAO61582.1|	128	4e-30	106	57	unnamed protein product [Vitis vinifera]	jgi|Phypa1_1|169185	120	9e-28	109	55	estExt_fgenesh1_pg.C_2000001	gb|EAY91434.1|	135	1e-30	107	61	hypothetical protein OsI_012667 [Oryza sativa (indica cultivar-group)]	gi|83403949|gb|DV997926.1|DV997926	1183	0	632	98	GQ027119.B3_C08 GQ099: Mixed spruce tissues Picea glauca cDNA clone GenomeQuebec_Id:GQ027119_C08 5', mRNA sequence	gi|83403949|gb|DV997926.1|DV997926	1183	0	632	98
IS0012.B21.1_G19	CO203516	715	3	AT4G13420.1	99	2e-21	147	36	| Symbols: HAK5 | HAK5 (High affinity K transporter 5); potassium ion transporter | chr4:7797034-7802170 REVERSE	gw1.I.8017.1	97.4	8e-21	150	36	gi|125598822|gb|EAZ38398.1|	87.8	3e-17	81	50	hypothetical protein OsJ_021881 [Oryza sativa (japonica cultivar-group)]	gi|157338741|emb|CAO42092.1|	102	4e-22	136	42	unnamed protein product [Vitis vinifera]	jgi|Phypa1_1|138081	83.6	1e-16	115	40	e_gw1.143.17.1	ref|NP_567404.1|	99	6e-23	147	36	HAK5 (High affinity K+ transporter 5); potassium ion transporter [Arabidopsis thaliana] sp|Q9M7K4|POT5_ARATH Potassium transporter 5 (AtPOT5) (AtHAK1) (AtHAK5) gb|AAF36490.1|AF129478_1 K+ transporter HAK5 [Arabidopsis thaliana] gb|AAQ89611.1| At4g13420 [Arabidopsis thaliana]	gi|13127285|gb|BG317855.1|BG317855	200	1e-49	230	86	NXPV_006_D12_F NXPV (Nsf Xylem Planings wood Vertical) Pinus taeda cDNA clone NXPV_006_D12 5' similar to Arabidopsis thaliana sequence At4g19960 potassium transporter-like protein see http://mips.gsf.de/proj/thal/db/index.html, mRNA sequence	gi|50166317|gb|CO483709.1|CO483709	38.2	0.32	27	92
IS0012.B21.1_G20	CO203517	573	3	AT4G02380.2	33.5	0.088	33	45	| Symbols: ATLEA5, SAG21 | SAG21 (SENESCENCE-ASSOCIATED GENE 21) | chr4:1046414-1046746 REVERSE	grail3.0096003001	60.8	6e-10	33	69	gi|125603617|gb|EAZ42942.1|	53.9	3e-07	34	58	hypothetical protein OsJ_026425 [Oryza sativa (japonica cultivar-group)]	gi|157350098|emb|CAO40036.1|	36.6	0.018	35	45	unnamed protein product [Vitis vinifera]	jgi|Phypa1_1|82879	28.1	3.6	46	32	fgenesh1_pg.scaffold_107000041	gb|ABA54786.1|	118	2e-25	95	69	ABA-responsive LEA-like protein [Picea glauca] gb|ABA54787.1| ABA-responsive LEA-like protein [Picea glauca]	gi|157628254|gb|EX429336.1|EX429336	1090	0	554	99	GQ03902.B7_C12 GQ039 - Stem - Dormant Picea glauca cDNA clone GQ03902_C12 5', mRNA sequence	gi|157628254|gb|EX429336.1|EX429336	1090	0	554	99
IS0012.B21.1_G21	CO203518	647	3	AT3G57090.1	127	6e-30	116	55	| Symbols: | binding | chr3:21139606-21140960 FORWARD	estExt_fgenesh4_pg.C_LG_XVI0290	135	2e-32	116	60	gi|113578960|dbj|BAF17323.1|	140	4e-33	114	64	Os05g0383000 [Oryza sativa (japonica cultivar-group)]	gi|157346766|emb|CAO16835.1|	136	2e-32	116	60	unnamed protein product [Vitis vinifera]	jgi|Phypa1_1|164413	150	6e-37	117	65	estExt_fgenesh1_pg.C_680147	gb|ABN07994.1|	142	2e-32	116	60	Protein kinase [Medicago truncatula]	gi|157553264|gb|EX354495.1|EX354495	1209	0	618	99	GQ03114.B7_L11 GQ031 - Xylem Scrapings (Normalized library) Picea glauca cDNA clone GQ03114_L11 5', mRNA sequence	gi|157553264|gb|EX354495.1|EX354495	1209	0	618	99
IS0012.B21.1_G22	CO203519	670	3	AT4G17340.1	209	2e-54	145	72	| Symbols: TIP2;2, DELTA-TIP2 | DELTA-TIP2/TIP2;2 (tonoplast intrinsic protein 2;2); water channel | chr4:9699330-9700262 FORWARD	estExt_fgenesh4_pg.C_LG_III0571	211	3e-55	145	73	gi|125583139|gb|EAZ24070.1|	199	7e-51	145	72	hypothetical protein OsJ_007553 [Oryza sativa (japonica cultivar-group)]	gi|147791271|emb|CAN76842.1|	204	8e-53	144	70	hypothetical protein [Vitis vinifera]	jgi|Phypa1_1|191107	144	3e-35	114	59	estExt_gwp_gw1.C_1560118	gb|AAG44945.1|AF290618_1	219	1e-55	144	77	putative delta TIP [Nicotiana glauca]	gi|83394090|gb|DV988067.1|DV988067	1279	0	649	99	GQ02010.B7_F04 GQ020: Clean ROOTS systems -Diurnal cycle Picea glauca cDNA clone GenomeQuebec_Id:GQ02010_F04 3', mRNA sequence	gi|83394090|gb|DV988067.1|DV988067	1279	0	649	99
IS0012.B21.1_G23	CO203520	697	3	AT3G62290.1	166	2e-41	80	100	| Symbols: ATARFA1E | ATARFA1E (ADP-ribosylation factor A1E); GTP binding / phospholipase activator/ protein binding | chr3:23063262-23064520 FORWARD	grail3.0131005102	166	2e-41	80	100	gi|50511366|gb|AAT77289.1|	166	7e-41	80	100	ADP-ribosylation factor [Oryza sativa (japonica cultivar-group)]	gi|157347001|emb|CAO17383.1|	164	8e-41	79	100	unnamed protein product [Vitis vinifera]	jgi|Phypa1_1|164517	164	4e-41	89	89	estExt_fgenesh1_pg.C_700060	ref|NP_191788.1|	166	5e-47	80	100	ATARFA1E (ADP-ribosylation factor A1E); GTP binding / phospholipase activator/ protein binding [Arabidopsis thaliana] gb|AAK49618.1|AF372902_1 AT3g62290/T17J13_250 [Arabidopsis thaliana] emb|CAB71889.1| ADP-ribosylation factor-like protein [Arabidopsis thaliana] gb|AAL15358.1| AT3g62290/T17J13_250 [Arabidopsis thaliana] gb|AAM62611.1| ADP-ribosylation factor-like protein [Arabidopsis thaliana] gb…	gi|157535139|gb|EX336370.1|EX336370	1330	0	679	99	GQ03002.B7_I24 GQ030 - Xylem planings - daytime and seasonal Picea glauca cDNA clone GQ03002_I24 5', mRNA sequence	gi|157535139|gb|EX336370.1|EX336370	1330	0	679	99
IS0012.B21.1_G24	CO203521	678	3	AT5G17920.2	234	3e-62	127	90	| Symbols: ATMETS, ATMS1, ATCIMS | ATCIMS (COBALAMIN-INDEPENDENT METHIONINE SYNTHASE) | chr5:5935773-5939197 FORWARD	estExt_fgenesh4_pg.C_LG_XIII0289	243	1e-64	127	95	gi|77556631|gb|ABA99427.1|	241	1e-63	127	92	5-methyltetrahydropteroyltriglutamate-homocysteine methyltransferase, putative, expressed [Oryza sativa (japonica cultivar-group)]	gi|157359341|emb|CAO67498.1|	245	3e-65	127	95	unnamed protein product [Vitis vinifera]	jgi|Phypa1_1|227136	226	7e-60	125	88	estExt_Genewise1.C_3990008	emb|CAN73135.1|	245	2e-63	127	95	hypothetical protein [Vitis vinifera]	gi|83381128|gb|DV975106.1|DV975106	1304	0	658	100	GQ0065.TB_I06 GQ006: Cambium and phloem from mature trees Picea glauca cDNA clone GenomeQuebec_Id:GQ0065_I06 3', mRNA sequence	gi|83381128|gb|DV975106.1|DV975106	1304	0	658	100
IS0012.B21.1_H01	CO203522	723	3	AT1G29990.1	167	8e-42	128	66	| Symbols: | prefoldin, putative | chr1:10507650-10508805 FORWARD	estExt_Genewise1_v1.C_LG_IV4438	167	8e-42	124	67	gi|47496894|dbj|BAD19943.1|	145	8e-35	112	69	prefoldin-like [Oryza sativa Japonica Group]	gi|157327155|emb|CAO14433.1|	155	3e-38	103	73	unnamed protein product [Vitis vinifera]	jgi|Phypa1_1|191469	167	6e-42	106	75	estExt_gwp_gw1.C_1620085	ref|NP_174292.2|	167	7e-40	128	66	prefoldin, putative [Arabidopsis thaliana] gb|ABD38916.1| At1g29990 [Arabidopsis thaliana]	gi|157512436|gb|EX313667.1|EX313667	1433	0	723	100	GQ02806.B7_F22 GQ028 - Cambium / phloem scrappings (Normalized library ) Picea glauca cDNA clone GQ02806_F22 5', mRNA sequence	gi|157512436|gb|EX313667.1|EX313667	1433	0	723	100
IS0012.B21.1_H02	CO203523	689	3	AT3G03270.2	159	2e-39	106	71	| Symbols: | universal stress protein (USP) family protein / early nodulin ENOD18 family protein | chr3:762143-763082 REVERSE	eugene3.00040798	158	3e-39	116	71	gi|48843780|gb|AAT47039.1|	160	2e-39	106	71	putative universal stress protein (USP) [Oryza sativa (japonica cultivar-group)]	gi|157347751|emb|CAO22207.1|	163	1e-40	116	69	unnamed protein product [Vitis vinifera]	jgi|Phypa1_1|127077	124	4e-29	112	52	e_gw1.62.162.1	ref|NP_001055716.1|	160	4e-38	106	71	Os05g0453700 [Oryza sativa (japonica cultivar-group)] dbj|BAC78561.1| hypothetical protein [Oryza sativa (japonica cultivar-group)] gb|AAT47039.1| putative universal stress protein (USP) [Oryza sativa (japonica cultivar-group)] dbj|BAF17630.1| Os05g0453700 [Oryza sativa (japonica cultivar-group)]	gi|157625900|gb|EX426982.1|EX426982	1310	0	669	99	GQ03814.B7_M22 GQ038 - Stem - Active growth Picea glauca cDNA clone GQ03814_M22 5', mRNA sequence	gi|157625900|gb|EX426982.1|EX426982	1310	0	669	99
IS0012.B21.1_H03	CO203524	541	3	AT3G24100.1	73.6	7e-14	68	58	| Symbols: | similar to four F5 protein-related / 4F5 protein-related [Arabidopsis thaliana] (TAIR:AT4G13615.1); similar to Four F5 protein [Medicago truncatula] (GB:ABE85543.1); contains InterPro domain Four F5 protein; (InterPro:IPR007513) | chr3:8703380-8704052 FORWARD	grail3.0017014501	62.4	2e-10	66	51	gi|113644998|dbj|BAF28139.1|	60.8	2e-09	64	56	Os11g0425600 [Oryza sativa (japonica cultivar-group)]	gi|147805666|emb|CAN67274.1|	57	1e-08	72	52	hypothetical protein [Vitis vinifera]	jgi|Phypa1_1|65287	60.1	8e-10	57	57	fgenesh1_pg.scaffold_5000151	ref|NP_189052.2|	73.6	5e-12	68	58	unknown protein [Arabidopsis thaliana] gb|AAK44146.1|AF370331_1 unknown protein [Arabidopsis thaliana] gb|AAN13152.1| unknown protein [Arabidopsis thaliana]	gi|157515687|gb|EX316918.1|EX316918	559	1e-158	490	88	GQ02810.SP6_N05 GQ028 - Cambium / phloem scrappings (Normalized library ) Picea glauca cDNA clone GQ02810_N05 3', mRNA sequence	gi|157515687|gb|EX316918.1|EX316918	559	1e-158	490	88
IS0012.B21.1_H04	CO203525	709	3	AT5G62990.1	29.6	1.8	17	70	| Symbols: EMB1692 | EMB1692 (EMBRYO DEFECTIVE 1692) | chr5:25295054-25296538 FORWARD	fgenesh4_pg.C_scaffold_40000175	29.6	1.9	83	22	No significant hit						gi|157350151|emb|CAO40089.1|	29.3	4.1	19	47	unnamed protein product [Vitis vinifera]	jgi|Phypa1_1|165757	30.4	1	74	29	estExt_fgenesh1_pg.C_960027	ref|ZP_01896923.1|	35.4	3	118	26	O-methyltransferase, putative [Moritella sp. PE36] gb|EDM68734.1| O-methyltransferase, putative [Moritella sp. PE36]	gi|157597434|gb|EX398662.1|EX398662	1318	0	665	100	GQ03413.B7_K23 GQ034 - Needles - Mid-season Picea glauca cDNA clone GQ03413_K23 5', mRNA sequence	gi|157597434|gb|EX398662.1|EX398662	1318	0	665	100
IS0012.B21.1_H05	CO203526	723	3	AT5G55160.1	169	2e-42	97	86	| Symbols: SUMO 2, SUMO2, SUM2 | SUM2 (SMALL UBIQUITIN-LIKE MODIFIER 2) | chr5:22400973-22401998 REVERSE	estExt_fgenesh4_pm.C_LG_XIV0441	171	6e-43	91	87	gi|113534738|dbj|BAF07121.1|	162	1e-39	96	83	Os01g0918300 [Oryza sativa (japonica cultivar-group)]	gi|157329124|emb|CAO24549.1|	176	2e-44	95	87	unnamed protein product [Vitis vinifera]	jgi|Phypa1_1|163856	148	3e-36	103	73	estExt_fgenesh1_pg.C_610027	emb|CAN71030.1|	176	9e-43	95	87	hypothetical protein [Vitis vinifera]	gi|83388271|gb|DV982249.1|DV982249	1372	0	692	100	GQ0168.B3_H04 GQ016: Primary, secondary SHOOT -N fertil. Treatments Picea glauca cDNA clone GenomeQuebec_Id:GQ0168_H04 5', mRNA sequence	gi|83388271|gb|DV982249.1|DV982249	1372	0	692	100
[truncated: 146,658 more rows]
[truncated: 7 more columns]
