# Supplementary material for: A conifer genomics resource of 200,000 spruce (Picea spp.) ESTs and 6,464 high-quality, sequence-finished full-length cDNAs for Sitka spruce (Picea sitchensis)
Source: BMC Genomics. 2008 Oct 14;9:484. doi: 10.1186/1471-2164-9-484 (PMC2579922; doi:10.1186/1471-2164-9-484)
Supplement: Additional File 4 — 5'-end EST inventory. Detailed annotation and GenBank accession numbers for the complete set of spruce 5'-end ESTs. [file 1471-2164-9-484-S4.zip]

## Sheet: Sheet1
Additional File 4. Annotation for the spruce 5' expressed sequence tag collection. Abbreviations are as follows: AGI, Arabidopsis Gene Index; EST, expressed sequence tag.
				BLASTX vs. The Arabidopsis Information Resource (TAIR) Arabidopsis thaliana peptides						BLASTX vs. Populus trichocarpa peptides					BLASTX vs. Oryza sativa peptides						BLASTX vs. Vitis vinifera peptides						BLASTX vs. Physcomitrella patens peptides						BLASTX vs. non-redundant (NR) database of GenBank peptides						BLASTN vs. all gymnosperm ESTs in dbEST database of GenBank						BLASTN vs. Picea gluaca ESTs in dbEST database of GenBank
		EST	EST				Match	Match					Match	Match				Match	Match					Match	Match					Match	Match					Match	Match					Match	Match					Match	Match
Clone ID	GenBank ID	length (bp)	direction	AGI no.	Score	Expect value	length (bp)	identity (%)	BLASTX annotation	Sequence identifier	Score	Expect value	length (bp)	identity (%)	Sequence identifier	Score	Expect value	length (bp)	identity (%)	BLASTX annotation	Sequence identifier	Score	Expect value	length (bp)	identity (%)	BLASTX annotation	Sequence identifier	Score	Expect value	length (bp)	identity (%)	BLASTX annotation	Sequence identifier	Score	Expect value	length (bp)	identity (%)	BLASTX annotation	Sequence identifier	Score	Expect value	length (bp)	identity (%)	BLASTX annotation	Sequence identifier	Score	Expect value	length (bp)	identity (%)
WS00949.BR_A01	DR449056	790	5	AT2G35720.1	265	2e-71	263	53	| Symbols: | DNAJ heat shock N-terminal domain-containing protein | chr2:15023962-15026945 FORWARD	estExt_fgenesh4_pg.C_290044	307	6e-84	263	58	gi|78708888|gb|ABB47863.1|	285	1e-76	263	54	Chaperone protein dnaJ 13, putative, expressed [Oryza sativa (japonica cultivar-group)]	gi|157327787|emb|CAO16476.1|	294	8e-80	263	55	unnamed protein product [Vitis vinifera]	jgi|Phypa1_1|191263	261	2e-70	263	47	estExt_gwp_gw1.C_1590008	ref|NP_001065018.1|	285	3e-75	263	54	Os10g0507800 [Oryza sativa (japonica cultivar-group)] gb|ABB47863.1| Chaperone protein dnaJ 13, putative, expressed [Oryza sativa (japonica cultivar-group)] dbj|BAF26932.1| Os10g0507800 [Oryza sativa (japonica cultivar-group)]	gi|83402868|gb|DV996845.1|DV996845	1413	0	713	100	GQ02757.B3_F10 GQ099: Mixed spruce tissues Picea glauca cDNA clone GenomeQuebec_Id:GQ02757_F10 5', mRNA sequence	gi|83402868|gb|DV996845.1|DV996845	1413	0	713	100
WS00949.BR_A02	DR449057	624	5	AT4G27940.1	127	5e-30	79	77	| Symbols: | mitochondrial substrate carrier family protein | chr4:13904751-13907042 FORWARD	eugene3.01970014	136	9e-33	84	78	gi|125603271|gb|EAZ42596.1|	123	3e-28	83	69	hypothetical protein OsJ_026079 [Oryza sativa (japonica cultivar-group)]	gi|147812722|emb|CAN61750.1|	131	5e-31	81	77	hypothetical protein [Vitis vinifera]	jgi|Phypa1_1|137029	116	9e-27	79	70	e_gw1.134.77.1	emb|CAN61750.1|	131	2e-29	81	77	hypothetical protein [Vitis vinifera]	gi|157617269|gb|EX418351.1|EX418351	1152	0	603	99	GQ03710.B7_E05 GQ037 - Shoot tip - Dormant Picea glauca cDNA clone GQ03710_E05 5', mRNA sequence	gi|157617269|gb|EX418351.1|EX418351	1152	0	603	99
WS00949.BR_A03	DR449058	596	5	AT4G11250.1	30	1.1	62	38	| Symbols: | MADS-box family protein | chr4:6849574-6850563 FORWARD	fgenesh4_pg.C_LG_III000822	28.1	4.2	41	34	No significant hit						gi|157339744|emb|CAO44285.1|	28.9	4	29	44	unnamed protein product [Vitis vinifera]	No significant hit						ref|XP_444857.1|	33.5	7.8	34	38	hypothetical protein CAGL0A02134g [Candida glabrata CBS138] emb|CAG57750.1| unnamed protein product [Candida glabrata CBS 138]	gi|83400536|gb|DV994513.1|DV994513	979	0	518	98	GQ02768.B3_A07 GQ099: Mixed spruce tissues Picea glauca cDNA clone GenomeQuebec_Id:GQ02768_A07 5', mRNA sequence	gi|83400536|gb|DV994513.1|DV994513	979	0	518	98
WS00949.BR_A04	DR449059	705	5	AT4G24710.1	71.6	4e-13	85	43	| Symbols: | ATPase | chr4:12745762-12749005 REVERSE	estExt_Genewise1_v1.C_LG_XII0166	73.6	1e-13	84	46	gi|38605777|emb|CAE05878.3|	72.4	1e-12	87	50	OSJNBa0044K18.20 [Oryza sativa (japonica cultivar-group)]	gi|157342128|emb|CAO64241.1|	82.8	3e-16	81	54	unnamed protein product [Vitis vinifera]	jgi|Phypa1_1|115455	27.3	8.7	42	35	e_gw1.13.32.1	emb|CAE05878.3|	72.4	2e-11	87	50	OSJNBa0044K18.20 [Oryza sativa (japonica cultivar-group)] gb|EAY94548.1| hypothetical protein OsI_015781 [Oryza sativa (indica cultivar-group)] gb|EAZ31098.1| hypothetical protein OsJ_014581 [Oryza sativa (japonica cultivar-group)]	gi|158967800|gb|EX921259.1|EX921259	40.1	0.22	20	100	iy88a10.g1 Cycas ovule - normalized (NYBG) Cycas rumphii cDNA 3', mRNA sequence	gi|83393660|gb|DV987637.1|DV987637	36.2	1.2	18	100
WS00949.BR_A05	DR449060	784	5	AT5G06570.2	194	7e-50	265	41	| Symbols: | similar to unknown protein [Arabidopsis thaliana] (TAIR:AT5G16080.1); similar to CXE carboxylesterase [Actinidia deliciosa] (GB:ABB89016.1); contains InterPro domain Esterase/lipase/thioesterase; (InterPro:IPR000379); contains InterPro domain Alpha/beta hydrolase fold-3; (InterPro:IPR013094) | chr5:2008076-2011014 REVERSE	eugene3.00010226	200	7e-52	268	42	gi|27819508|gb|AAO24912.1|	214	3e-55	256	44	putative esterase [Oryza sativa (japonica cultivar-group)]	gi|157341399|emb|CAO49306.1|	213	1e-55	266	43	unnamed protein product [Vitis vinifera]	jgi|Phypa1_1|149463	192	1e-49	254	40	e_gw1.297.55.1	gb|EAZ02866.1|	215	2e-54	264	45	hypothetical protein OsI_024098 [Oryza sativa (indica cultivar-group)]	gi|157587563|gb|EX388791.1|EX388791	1530	0	783	99	GQ03313.B7_M03 GQ033 - Terminal leader (Normalized library) Picea glauca cDNA clone GQ03313_M03 5', mRNA sequence	gi|157587563|gb|EX388791.1|EX388791	1530	0	783	99
WS00949.BR_A06	DR449061	713	5	AT5G56170.1	149	2e-36	136	53	| Symbols: | similar to unknown protein [Arabidopsis thaliana] (TAIR:AT2G20700.1); similar to GPI-anchored protein [Vigna radiata] (GB:BAA34247.1) | chr5:22753298-22754334 FORWARD	eugene3.00013106	152	3e-37	124	55	gi|113537493|dbj|BAF09876.1|	152	7e-37	157	50	Os02g0721700 [Oryza sativa (japonica cultivar-group)]	gi|157344348|emb|CAO69731.1|	165	4e-41	151	54	unnamed protein product [Vitis vinifera]	jgi|Phypa1_1|171056	106	1e-23	102	50	estExt_fgenesh1_pg.C_2730005	dbj|BAF46300.1|	163	1e-38	133	55	GPI-anchored protein [Ipomoea nil]	gi|157585233|gb|EX386461.1|EX386461	1362	0	695	99	GQ03310.B7_H08 GQ033 - Terminal leader (Normalized library) Picea glauca cDNA clone GQ03310_H08 5', mRNA sequence	gi|157585233|gb|EX386461.1|EX386461	1362	0	695	99
WS00949.BR_A07	DR449062	216	5	AT3G42580.1	25.8	6.2	51	35	| Symbols: | Ulp1 protease family protein | chr3:14701807-14706913 FORWARD	fgenesh4_pg.C_LG_XVII000434	26.9	3.3	49	30	No significant hit						gi|157350649|emb|CAO40740.1|	26.9	5	37	32	unnamed protein product [Vitis vinifera]	jgi|Phypa1_1|114781	27.3	2.1	23	47	e_gw1.11.64.1	ref|YP_918978.1|	32.7	7.1	46	32	cytochrome b [Romanomermis iyengari] gb|ABL73798.1| cytochrome b [Romanomermis iyengari]	gi|157618368|gb|EX419450.1|EX419450	383	1e-105	197	99	GQ03713.B7_E01 GQ037 - Shoot tip - Dormant Picea glauca cDNA clone GQ03713_E01 5', mRNA sequence	gi|157618368|gb|EX419450.1|EX419450	383	1e-105	197	99
WS00949.BR_A09	DR449063	780	5	AT1G71480.1	206	1e-53	176	57	| Symbols: | nuclear transport factor 2 (NTF2) family protein | chr1:26935741-26936748 FORWARD	estExt_Genewise1_v1.C_LG_XIX1831	211	4e-55	159	63	gi|125604939|gb|EAZ43975.1|	179	6e-45	145	59	hypothetical protein OsJ_027458 [Oryza sativa (japonica cultivar-group)]	gi|157346395|emb|CAO16278.1|	208	6e-54	141	68	unnamed protein product [Vitis vinifera]	jgi|Phypa1_1|118885	199	1e-51	141	60	e_gw1.26.107.1	ref|NP_177304.1|	206	9e-52	176	57	nuclear transport factor 2 (NTF2) family protein [Arabidopsis thaliana] gb|AAG51815.1|AC016163_4 unknown protein; 43994-42987 [Arabidopsis thaliana] gb|AAQ89663.1| At1g71480 [Arabidopsis thaliana] dbj|BAD43573.1| unknown protein [Arabidopsis thaliana] dbj|BAD43632.1| unknown protein [Arabidopsis thaliana] dbj|BAD44408.1| unknown protein [Arabidopsis thaliana] dbj|BAD44585.1| unknown protein [Arab…	gi|157562199|gb|EX363430.1|EX363430	1459	0	780	98	GQ03207.B7_D04 GQ032 - Shoot tip (Normalized library) Picea glauca cDNA clone GQ03207_D04 5', mRNA sequence	gi|157562199|gb|EX363430.1|EX363430	1459	0	780	98
WS00949.BR_A10	DR449064	839	5	AT2G41750.1	115	4e-26	113	56	| Symbols: | DTW domain-containing protein | chr2:17428824-17429585 REVERSE	eugene3.00060470	107	1e-23	112	54	gi|77553649|gb|ABA96445.1|	115	2e-25	112	54	DTW domain containing protein, expressed [Oryza sativa (japonica cultivar-group)]	gi|157337931|emb|CAO38975.1|	41.6	0.001	52	36	unnamed protein product [Vitis vinifera]	jgi|Phypa1_1|17594	121	4e-28	111	56	gw1.173.47.1	ref|NP_001066132.1|	115	3e-42	112	54	Os12g0142600 [Oryza sativa (japonica cultivar-group)] gb|ABA96445.1| DTW domain containing protein, expressed [Oryza sativa (japonica cultivar-group)] gb|ABA96446.1| DTW domain containing protein, expressed [Oryza sativa (japonica cultivar-group)] dbj|BAF29151.1| Os12g0142600 [Oryza sativa (japonica cultivar-group)] gb|EAY82233.1| hypothetical protein OsI_036192 [Oryza sativa (indica cultivar-gro…	gi|157609546|gb|EX410770.1|EX410770	1616	0	839	99	GQ03608.B7_K18 GQ036 - Shoot tip - Active growth Picea glauca cDNA clone GQ03608_K18 5', mRNA sequence	gi|157609546|gb|EX410770.1|EX410770	1616	0	839	99
WS00949.BR_A11	DR449065	746	5	AT1G04690.1	142	3e-34	103	66	| Symbols: KV-BETA1, KAB1 | KAB1 (POTASSIUM CHANNEL BETA SUBUNIT); potassium channel | chr1:1313661-1315419 FORWARD	estExt_fgenesh4_pg.C_LG_I0454	141	4e-34	103	66	gi|125584155|gb|EAZ25086.1|	127	4e-29	103	58	hypothetical protein OsJ_008569 [Oryza sativa (japonica cultivar-group)]	gi|157336884|emb|CAO71569.1|	144	7e-35	103	67	unnamed protein product [Vitis vinifera]	jgi|Phypa1_1|185360	135	2e-32	103	65	estExt_gwp_gw1.C_830044	emb|CAA04451.1|	142	2e-53	103	66	putative beta-subunit of K+ channels [Solanum tuberosum]	gi|57887612|gb|CX652783.1|CX652783	551	1e-155	366	94	COLD1_61_A07.g1_A029 Root cold Pinus taeda cDNA clone COLD1_61_A07_A029 5', mRNA sequence	gi|157562269|gb|EX363500.1|EX363500	38.2	0.33	19	100
WS00949.BR_A12	DR449066	457	5	AT2G26130.1	32.7	0.095	97	26	| Symbols: | zinc finger (C3HC4-type RING finger) family protein | chr2:11134212-11135554 FORWARD	gw1.I.856.1	26.2	9.5	24	37	gi|113610668|dbj|BAF21046.1|	28.5	7.4	13	69	Os07g0201300 [Oryza sativa (japonica cultivar-group)]	gi|157340335|emb|CAO46012.1|	30	1	55	30	unnamed protein product [Vitis vinifera]	No significant hit						ref|NP_763278.1|	32.7	7.2	45	37	Outer membrane protein/protective antigen OMA87 [Vibrio vulnificus CMCP6] gb|AAO08268.1|AE016813_20 Outer membrane protein/protective antigen OMA87 [Vibrio vulnificus CMCP6]	gi|157580605|gb|EX381833.1|EX381833	817	0	436	98	GQ03303.SP6_N21 GQ033 - Terminal leader (Normalized library) Picea glauca cDNA clone GQ03303_N21 3', mRNA sequence	gi|157580605|gb|EX381833.1|EX381833	817	0	436	98
WS00949.BR_A13	DR449067	738	5	AT5G03000.1	27.3	9.7	23	34	| Symbols: | kelch repeat-containing F-box family protein | chr5:703266-704435 FORWARD	eugene3.00060204	29.6	2.1	35	45	gi|125591308|gb|EAZ31658.1|	30.8	4	55	30	hypothetical protein OsJ_015141 [Oryza sativa (japonica cultivar-group)]	gi|157349490|emb|CAO24708.1|	33.9	0.18	75	26	unnamed protein product [Vitis vinifera]	jgi|Phypa1_1|77116	28.5	4.2	61	31	fgenesh1_pg.scaffold_62000138	No significant hit						gi|3365508|gb|AA556493.1|AA556493	36.2	3.6	18	100	348 Loblolly pine C Pinus taeda cDNA clone 4C6D, mRNA sequence	gi|40764246|gb|CK435949.1|CK435949	34.2	5.2	17	100
WS00949.BR_A14	DR449068	359	5	AT1G47940.1	29.6	0.45	27	51	| Symbols: | similar to oxidoreductase, acting on paired donors, with incorporation or reduction of molecular oxygen, 2-oxoglutarate as one donor, and incorporation of one atom each of oxygen into both donors [Arabidopsis thaliana] (TAIR:AT3G18210.2); similar to Os01g0502400 [Oryza sativa (japonica cultivar-group)] (GB:NP_001043135.1) | chr1:17671954-17673382 FORWARD	gw1.XVI.1070.1	27.7	1.9	36	33	gi|125601951|gb|EAZ41276.1|	27.7	8.5	49	28	hypothetical protein OsJ_024759 [Oryza sativa (japonica cultivar-group)]	gi|157359846|emb|CAO68575.1|	26.2	8.3	20	50	unnamed protein product [Vitis vinifera]	jgi|Phypa1_1|110732	25.8	6.2	55	29	e_gw1.1.523.1	No significant hit						gi|157623383|gb|EX424465.1|EX424465	188	2e-46	103	99	GQ03808.B7_A09 GQ038 - Stem - Active growth Picea glauca cDNA clone GQ03808_A09 5', mRNA sequence	gi|157623383|gb|EX424465.1|EX424465	188	7e-47	103	99
WS00949.BR_A15	DR449069	210	5	AT5G38340.1	25.8	6.3	27	37	| Symbols: | disease resistance protein (TIR-NBS-LRR class), putative | chr5:15337737-15341291 FORWARD	gw1.IX.4952.1	28.9	0.83	52	32	gi|108862110|gb|ABA95674.2|	30.8	1	52	34	expressed protein [Oryza sativa (japonica cultivar-group)]	No significant hit						No significant hit						ref|XP_725428.1|	33.5	4.2	57	28	hypothetical protein PY05031 [Plasmodium yoelii yoelii str. 17XNL] gb|EAA16993.1| hypothetical protein [Plasmodium yoelii yoelii]	gi|157508317|gb|EX309548.1|EX309548	117	3e-25	76	94	GQ01311.T3_F01 GQ013 - Elongating ROOTS tips - sapplings Picea glauca cDNA clone GQ01311_F01 5', mRNA sequence	gi|157508317|gb|EX309548.1|EX309548	117	1e-25	76	94
WS00949.BR_A16	DR449070	779	5	AT1G02560.1	375	1e-104	219	83	| Symbols: NCLPP1, NCLPP5, CLPP5 | CLPP5 (NUCLEAR ENCODED CLP PROTEASE 1); endopeptidase Clp | chr1:538000-539805 FORWARD	estExt_fgenesh4_pm.C_LG_II0893	381	1e-106	222	82	gi|108707751|gb|ABF95546.1|	358	1e-98	213	82	ATP-dependent Clp protease proteolytic subunit 1, putative, expressed [Oryza sativa (japonica cultivar-group)]	gi|157350184|emb|CAO40122.1|	385	1e-107	220	83	unnamed protein product [Vitis vinifera]	jgi|Phypa1_1|144179	383	1e-107	224	85	e_gw1.212.30.1	ref|NP_563657.1|	375	1e-102	219	83	CLPP5 (NUCLEAR ENCODED CLP PROTEASE 1); endopeptidase Clp [Arabidopsis thaliana] gb|AAG10637.1|AC022521_15 ATP-dependent Clp protease subunit ClpP [Arabidopsis thaliana] emb|CAB43488.1| ATP-dependent Clp protease subunit ClpP [Arabidopsis thaliana] dbj|BAA82065.1| nClpP1 [Arabidopsis thaliana] gb|AAM60971.1| ATP-dependent Clp protease proteolytic subunit ClpP5 [Arabidopsis thaliana] gb|ABD65590.1…	gi|83399264|gb|DV993241.1|DV993241	1465	0	739	100	GQ027113.B3_D01 GQ099: Mixed spruce tissues Picea glauca cDNA clone GenomeQuebec_Id:GQ027113_D01 5', mRNA sequence	gi|83399264|gb|DV993241.1|DV993241	1465	0	739	100
WS00949.BR_A17	DR449071	813	5	AT3G29575.4	44.7	7e-05	124	30	| Symbols: | similar to unknown protein [Arabidopsis thaliana] (TAIR:AT1G13740.1); similar to Os07g0602900 [Oryza sativa (japonica cultivar-group)] (GB:NP_001060209.1); similar to expressed protein [Oryza sativa (japonica cultivar-group)] (GB:ABF94628.1); similar to Os03g0419100 [Oryza sativa (japonica cultivar-group)] (GB:NP_001050378.1); contains InterPro domain Protein of unknown function DUF1…	fgenesh4_pg.C_LG_XVII000061	39.3	0.003	115	27	gi|113534486|dbj|BAF06869.1|	34.7	0.32	109	29	Os01g0873900 [Oryza sativa (japonica cultivar-group)]	gi|147803537|emb|CAN77669.1|	36.6	0.032	118	31	hypothetical protein [Vitis vinifera]	jgi|Phypa1_1|94283	42.4	0.0003	65	33	fgenesh1_pg.scaffold_257000070	ref|NP_189598.1|	44.7	0.006	124	30	unknown protein [Arabidopsis thaliana] ref|NP_001030794.1| unknown protein [Arabidopsis thaliana] ref|NP_001078222.1| unknown protein [Arabidopsis thaliana] gb|AAK60331.1|AF385741_1 AT3g29575/MWE13_2 [Arabidopsis thaliana] gb|AAM91506.1| AT3g29575/MWE13_2 [Arabidopsis thaliana]	gi|57881673|gb|CX646844.1|CX646844	571	1e-161	476	90	COLD1_11_H05.g1_A029 Root cold Pinus taeda cDNA clone COLD1_11_H05_A029 5', mRNA sequence	gi|83378748|gb|DV972726.1|DV972726	40.1	0.092	20	100
WS00949.BR_A18	DR449072	915	5	AT5G58430.1	299	2e-81	293	51	| Symbols: ATEXO70B1 | ATEXO70B1 (exocyst subunit EXO70 family protein B1); protein binding | chr5:23638686-23640560 REVERSE	gw1.XIX.2798.1	283	1e-76	293	50	gi|113534758|dbj|BAF07141.1|	258	2e-68	289	43	Os01g0921400 [Oryza sativa (japonica cultivar-group)]	gi|157360525|emb|CAO70088.1|	295	5e-80	304	50	unnamed protein product [Vitis vinifera]	jgi|Phypa1_1|141382	326	1e-89	304	55	e_gw1.177.21.1	ref|NP_200651.1|	299	2e-79	293	51	ATEXO70B1 (exocyst subunit EXO70 family protein B1); protein binding [Arabidopsis thaliana] dbj|BAB10258.1| leucine zipper protein [Arabidopsis thaliana] gb|AAM19847.1| AT5g58430/mqj2_20 [Arabidopsis thaliana] gb|AAN33202.1| At5g58430/mqj2_20 [Arabidopsis thaliana]	gi|157522140|gb|EX323371.1|EX323371	1598	0	810	99	GQ02820.B7_K08 GQ028 - Cambium / phloem scrappings (Normalized library ) Picea glauca cDNA clone GQ02820_K08 5', mRNA sequence	gi|157522140|gb|EX323371.1|EX323371	1598	0	810	99
WS00949.BR_A19	DR449073	816	5	AT2G31725.1	170	1e-42	137	57	| Symbols: | similar to unknown protein [Arabidopsis thaliana] (TAIR:AT1G05730.1); similar to hypothetical protein LOC406709 [Danio rerio] (GB:NP_998565.1); similar to Os11g0256200 [Oryza sativa (japonica cultivar-group)] (GB:NP_001067634.1); contains InterPro domain Protein of unknown function DUF842, eukaryotic; (InterPro:IPR008560) | chr2:13493524-13494468 REVERSE	estExt_fgenesh4_pm.C_1420022	172	3e-43	139	59	gi|62734754|gb|AAX96863.1|	175	1e-43	136	59	expressed protein [Oryza sativa (japonica cultivar-group)]	gi|157352909|emb|CAO44799.1|	185	6e-47	138	63	unnamed protein product [Vitis vinifera]	jgi|Phypa1_1|233071	107	1e-23	162	37	estExt_fgenesh2_pg.C_710001	emb|CAN73933.1|	185	3e-45	138	63	hypothetical protein [Vitis vinifera]	gi|157553213|gb|EX354444.1|EX354444	1360	0	762	98	GQ03114.B7_J06 GQ031 - Xylem Scrapings (Normalized library) Picea glauca cDNA clone GQ03114_J06 5', mRNA sequence	gi|157553213|gb|EX354444.1|EX354444	1360	0	762	98
WS00949.BR_A20	DR449074	867	5	AT2G13500.1	29.6	2.5	95	26	| Symbols: | similar to unknown protein [Arabidopsis thaliana] (TAIR:AT2G17920.1); similar to 80C09_29 [Brassica rapa subsp. pekinensis] (GB:AAZ41840.1) | chr2:5635018-5636181 FORWARD	eugene3.01680009	33.5	0.18	62	30	gi|45735871|dbj|BAD12905.1|	30.8	5.1	19	63	hypothetical protein [Oryza sativa Japonica Group]	gi|157339294|emb|CAO43835.1|	32	0.86	65	27	unnamed protein product [Vitis vinifera]	jgi|Phypa1_1|181369	29.3	3.1	29	37	estExt_gwp_gw1.C_480142	ref|XP_970114.1|	35.8	3.4	83	28	PREDICTED: similar to CG9776-PA, isoform A [Tribolium castaneum]	gi|157557269|gb|EX358500.1|EX358500	1631	0	835	99	GQ03125.B7_J10 GQ031 - Xylem Scrapings (Normalized library) Picea glauca cDNA clone GQ03125_J10 5', mRNA sequence	gi|157557269|gb|EX358500.1|EX358500	1631	0	835	99
WS00949.BR_A21	DR449075	269	5	AT2G25590.1	28.1	1.2	50	30	| Symbols: | agenet domain-containing protein | chr2:10898373-10900850 FORWARD	fgenesh4_pm.C_LG_I000643	30	0.37	36	38	gi|110288951|gb|AAP53276.2|	28.5	4.9	58	37	hypothetical protein LOC_Os10g21450 [Oryza sativa (japonica cultivar-group)]	gi|157337144|emb|CAO21490.1|	30	0.58	36	38	unnamed protein product [Vitis vinifera]	jgi|Phypa1_1|75087	27.7	1.6	40	32	fgenesh1_pg.scaffold_51000058	ref|XP_001240845.1|	33.1	5.5	34	44	hypothetical protein CIMG_08008 [Coccidioides immitis RS] gb|EAS29262.1| hypothetical protein CIMG_08008 [Coccidioides immitis RS]	gi|50158996|gb|CO480476.1|CO480476	46.1	0.001	58	91	GQ018M15.T24_H08 GQ018: Clean ROOTS systems - N treatments Picea glauca cDNA clone GenomeQuebec_Id:GQ018M15H08 3', mRNA sequence	gi|50158996|gb|CO480476.1|CO480476	46.1	0.0005	58	91
WS00949.BR_A22	DR449076	484	5	AT1G01280.1	28.1	2.6	42	33	| Symbols: CYP703A2 | CYP703A2 (cytochrome P450, family 703, subfamily A, polypeptide 2); oxygen binding | chr1:112290-113905 FORWARD	gw1.VIII.971.1	29.3	1.3	30	33	gi|125606133|gb|EAZ45169.1|	28.5	8.5	25	60	hypothetical protein OsJ_028652 [Oryza sativa (japonica cultivar-group)]	gi|157337647|emb|CAO21993.1|	28.5	3.4	62	33	unnamed protein product [Vitis vinifera]	jgi|Phypa1_1|151373	30	0.68	34	44	e_gw1.335.46.1	ref|ZP_01744396.1|	33.1	5.6	34	44	lipoprotein, putative [Sagittula stellata E-37] gb|EBA09562.1| lipoprotein, putative [Sagittula stellata E-37]	gi|157551400|gb|EX352631.1|EX352631	922	0	465	100	GQ03111.SP6_J12 GQ031 - Xylem Scrapings (Normalized library) Picea glauca cDNA clone GQ03111_J12 3', mRNA sequence	gi|157551400|gb|EX352631.1|EX352631	922	0	465	100
WS00949.BR_A23	DR449077	686	5	AT3G17020.1	166	9e-42	146	50	| Symbols: | universal stress protein (USP) family protein | chr3:5802734-5804069 REVERSE	estExt_fgenesh4_pm.C_LG_X0562	196	1e-50	150	59	gi|45267868|gb|AAS55767.1|	171	2e-42	148	51	unknown protein [Oryza sativa (japonica cultivar-group)]	gi|157353015|emb|CAO44905.1|	186	2e-47	146	58	unnamed protein product [Vitis vinifera]	jgi|Phypa1_1|172977	132	1e-31	142	45	estExt_fgenesh1_pg.C_4000007	ref|NP_001054704.1|	171	4e-41	148	51	Os05g0157200 [Oryza sativa (japonica cultivar-group)] gb|AAS55767.1| unknown protein [Oryza sativa (japonica cultivar-group)] dbj|BAF16618.1| Os05g0157200 [Oryza sativa (japonica cultivar-group)]	gi|157507533|gb|EX308764.1|EX308764	1199	0	613	99	GQ01309.T3_A18 GQ013 - Elongating ROOTS tips - sapplings Picea glauca cDNA clone GQ01309_A18 5', mRNA sequence	gi|157507533|gb|EX308764.1|EX308764	1199	0	613	99
WS00949.BR_A24	DR449078	826	5	AT1G62500.1	114	9e-26	86	58	| Symbols: | protease inhibitor/seed storage/lipid transfer protein (LTP) family protein | chr1:23135846-23136739 FORWARD	gw1.VI.2898.1	120	1e-27	82	64	gi|125598014|gb|EAZ37794.1|	122	1e-27	86	63	hypothetical protein OsJ_021277 [Oryza sativa (japonica cultivar-group)]	gi|157343011|emb|CAO65723.1|	117	1e-26	82	62	unnamed protein product [Vitis vinifera]	jgi|Phypa1_1|76929	30.4	1.3	84	27	fgenesh1_pg.scaffold_61000130	emb|CAA57810.1|	125	4e-27	82	68	proline-rich-like protein [Asparagus officinalis]	gi|157621548|gb|EX422630.1|EX422630	1562	0	825	98	GQ03803.B7_A23 GQ038 - Stem - Active growth Picea glauca cDNA clone GQ03803_A23 5', mRNA sequence	gi|157621548|gb|EX422630.1|EX422630	1562	0	825	98
WS00949.BR_B01	DR449079	500	5	AT3G04090.1	90.1	6e-19	71	57	| Symbols: SIP1;1, SIP1A | SIP1;1 (SMALL AND BASIC INTRINSIC PROTEIN 1A) | chr3:1072347-1074038 REVERSE	grail3.0065000501	110	4e-25	67	71	gi|113531747|dbj|BAF04130.1|	115	4e-26	70	71	Os01g0182200 [Oryza sativa (japonica cultivar-group)]	gi|88604775|gb|ABD46741.1|	110	7e-25	69	69	small basic intrinsic protein 1 [Vitis vinifera]	jgi|Phypa1_1|200882	84	4e-17	62	56	estExt_gwp_gw1.C_4750015	gb|EAY95175.1|	115	7e-25	70	71	hypothetical protein OsI_016408 [Oryza sativa (indica cultivar-group)]	gi|157509011|gb|EX310242.1|EX310242	827	0	438	98	GQ01313.T3_F02 GQ013 - Elongating ROOTS tips - sapplings Picea glauca cDNA clone GQ01313_F02 5', mRNA sequence	gi|157509011|gb|EX310242.1|EX310242	827	0	438	98
WS00949.BR_B02	DR449080	823	5	AT1G09780.1	476	1e-135	272	84	| Symbols: | 2,3-biphosphoglycerate-independent phosphoglycerate mutase, putative / phosphoglyceromutase, putative | chr1:3165552-3167814 REVERSE	estExt_fgenesh4_pg.C_LG_XVI1334	483	1e-137	272	84	gi|57863824|gb|AAW56877.1|	483	1e-136	273	85	'putative 2,3-bisphosphoglycerate-independent phosphoglycerate mutase' [Oryza sativa (japonica cultivar-group)]	gi|157353414|emb|CAO45353.1|	489	1e-138	273	85	unnamed protein product [Vitis vinifera]	jgi|Phypa1_1|190421	404	1e-113	271	71	estExt_gwp_gw1.C_1450124	sp|P35493|PMGI_RICCO	486	1e-136	272	84	2,3-bisphosphoglycerate-independent phosphoglycerate mutase (Phosphoglyceromutase) (BPG-independent PGAM) (PGAM-I) emb|CAA49995.1| phosphoglycerate mutase [Ricinus communis]	gi|157568296|gb|EX369524.1|EX369524	1596	0	817	99	GQ03217.B7_A08 GQ032 - Shoot tip (Normalized library) Picea glauca cDNA clone GQ03217_A08 5', mRNA sequence	gi|157568296|gb|EX369524.1|EX369524	1596	0	817	99
WS00949.BR_B03	DR449081	774	5	AT2G32760.2	52.4	3e-07	124	31	| Symbols: | similar to At2g32760/F24L7.10 [Medicago truncatula] (GB:ABE83602.1); contains domain FAMILY NOT NAMED (PTHR15157); contains domain SUBFAMILY NOT NAMED (PTHR15157:SF2) | chr2:13899719-13901372 FORWARD	gw1.XVII.535.1	53.5	1e-07	132	32	gi|125598498|gb|EAZ38278.1|	60.8	4e-09	124	33	hypothetical protein OsJ_021761 [Oryza sativa (japonica cultivar-group)]	gi|157356178|emb|CAO50091.1|	57	2e-08	121	34	unnamed protein product [Vitis vinifera]	jgi|Phypa1_1|170958	57.8	7e-09	121	33	estExt_fgenesh1_pg.C_2690044	ref|XP_001215353.1|	236	1e-60	199	60	conserved hypothetical protein [Aspergillus terreus NIH2624] gb|EAU33936.1| conserved hypothetical protein [Aspergillus terreus NIH2624]	gi|34346744|gb|CF388327.1|CF388327	44.1	0.015	22	100	RTDR2_2_D11.g1_A021 Loblolly pine roots recovering from drought DR2 Pinus taeda cDNA clone RTDR2_2_D11_A021 5', mRNA sequence	gi|157599220|gb|EX400448.1|EX400448	38.2	0.35	19	100
WS00949.BR_B04	DR449082	490	5	AT4G04040.1	50.1	7e-07	32	71	| Symbols: MEE51 | MEE51 (maternal effect embryo arrest 51); diphosphate-fructose-6-phosphate 1-phosphotransferase | chr4:1939248-1942763 FORWARD	gw1.XI.1644.1	46.6	8e-06	32	65	gi|125596697|gb|EAZ36477.1|	47.4	2e-05	32	68	hypothetical protein OsJ_019960 [Oryza sativa (japonica cultivar-group)]	gi|157348972|emb|CAO24050.1|	52.4	2e-07	32	68	unnamed protein product [Vitis vinifera]	jgi|Phypa1_1|107676	52	2e-07	30	73	estExt_fgenesh1_pm.C_1830011	ref|NP_192313.2|	50.1	5e-05	32	71	MEE51 (maternal effect embryo arrest 51); diphosphate-fructose-6-phosphate 1-phosphotransferase [Arabidopsis thaliana]	gi|50141961|gb|CO473020.1|CO473020	928	0	472	99	GQ0046.TB_A05 GQ004: Non-lignified secondary xylem from mature trees Picea glauca cDNA clone GenomeQuebec_Id:GQ0046A05 3', mRNA sequence	gi|50141961|gb|CO473020.1|CO473020	928	0	472	99
WS00949.BR_B05	DR449083	881	5	AT4G31570.1	65.5	4e-11	146	31	| Symbols: | similar to myosin-related [Arabidopsis thaliana] (TAIR:AT1G24460.1); similar to hypothetical protein, conserved [Leishmania major] (GB:CAJ07774.1); contains InterPro domain Prefoldin; (InterPro:IPR009053); contains InterPro domain t-snare; (InterPro:IPR010989) | chr4:15297067-15306042 FORWARD	estExt_Genewise1_v1.C_LG_X5003	135	3e-32	123	54	gi|47847642|dbj|BAD22128.1|	134	3e-31	138	46	myosin-like protein [Oryza sativa Japonica Group]	gi|157354137|emb|CAO46704.1|	150	2e-36	118	57	unnamed protein product [Vitis vinifera]	jgi|Phypa1_1|65712	30.8	1.1	41	31	fgenesh1_pg.scaffold_7000180	dbj|BAD22128.1|	134	7e-30	138	46	myosin-like protein [Oryza sativa (japonica cultivar-group)]	gi|157560645|gb|EX361876.1|EX361876	1572	0	817	99	GQ03204.SP6_O12 GQ032 - Shoot tip (Normalized library) Picea glauca cDNA clone GQ03204_O12 3', mRNA sequence	gi|157560645|gb|EX361876.1|EX361876	1572	0	817	99
WS00949.BR_B06	DR449084	727	5	AT5G53390.1	77	1e-14	72	45	| Symbols: | similar to unknown protein [Arabidopsis thaliana] (TAIR:AT2G38995.1); similar to Protein of unknown function DUF1298 [Medicago truncatula] (GB:ABE82755.1); contains InterPro domain Protein of unknown function UPF0089; (InterPro:IPR004255); contains InterPro domain Protein of unknown function DUF1298; (InterPro:IPR009721) | chr5:21674177-21676433 REVERSE	fgenesh4_pg.C_LG_XII000191	77.4	8e-15	100	39	gi|113533408|dbj|BAF05791.1|	96.7	6e-20	102	44	Os01g0681000 [Oryza sativa (japonica cultivar-group)]	gi|157327099|emb|CAO14371.1|	85.5	5e-17	98	42	unnamed protein product [Vitis vinifera]	jgi|Phypa1_1|148539	72.8	2e-13	91	42	e_gw1.279.17.1	gb|EAY98969.1|	92.8	2e-32	98	47	hypothetical protein OsI_020202 [Oryza sativa (indica cultivar-group)]	gi|157597925|gb|EX399153.1|EX399153	593	1e-168	307	99	GQ03415.B7_A13 GQ034 - Needles - Mid-season Picea glauca cDNA clone GQ03415_A13 5', mRNA sequence	gi|157597925|gb|EX399153.1|EX399153	593	1e-168	307	99
WS00949.BR_B07	DR449085	539	5	AT1G71930.1	26.9	7.4	20	50	| Symbols: ANAC030, VND7 | VND7 (VASCULAR RELATED NAC-DOMAIN PROTEIN 7); transcription factor | chr1:27079867-27081491 FORWARD	grail3.0003082401	27.3	6	27	48	No significant hit						gi|157328491|emb|CAO21198.1|	28.1	5.6	31	41	unnamed protein product [Vitis vinifera]	jgi|Phypa1_1|72396	27.7	4.2	23	47	fgenesh1_pg.scaffold_36000195	No significant hit						gi|83382150|gb|DV976128.1|DV976128	1031	0	520	100	GQ0069.B3_K14 GQ006: Cambium and phloem from mature trees Picea glauca cDNA clone GenomeQuebec_Id:GQ0069_K14 5', mRNA sequence	gi|83382150|gb|DV976128.1|DV976128	1031	0	520	100
WS00949.BR_B08	DR449086	453	5	AT1G31790.1	30	0.61	44	34	| Symbols: | pentatricopeptide (PPR) repeat-containing protein | chr1:11394725-11395954 REVERSE	grail3.0204000201	28.5	1.9	52	30	gi|125599453|gb|EAZ39029.1|	28.1	9.4	20	50	hypothetical protein OsJ_022512 [Oryza sativa (japonica cultivar-group)]	gi|147837630|emb|CAN72488.1|	27.3	6.6	75	30	hypothetical protein [Vitis vinifera]	jgi|Phypa1_1|168415	30.4	0.45	43	37	estExt_fgenesh1_pg.C_1750030	emb|CAG03141.1|	37.7	0.22	41	36	unnamed protein product [Tetraodon nigroviridis]	gi|157510231|gb|EX311464.1|EX311464	854	0	435	99	GQ02802.SP6_E04 GQ028 - Cambium / phloem scrappings (Normalized library ) Picea glauca cDNA clone GQ02802_E04 3', mRNA sequence	gi|157510231|gb|EX311464.1|EX311464	854	0	435	99
WS00949.BR_B09	DR449087	486	5	AT1G15380.2	39.3	0.001	25	60	| Symbols: | lactoylglutathione lyase | chr1:5290950-5292282 FORWARD	gw1.150.231.1	42	0.0002	18	88	gi|21740426|emb|CAD41611.1|	40.8	0.002	31	51	OSJNBa0091D06.24 [Oryza sativa (japonica cultivar-group)]	gi|157354360|emb|CAO46975.1|	42	0.0003	18	88	unnamed protein product [Vitis vinifera]	jgi|Phypa1_1|108806	41.6	0.0002	29	58	estExt_fgenesh1_pm.C_3230005	emb|CAN75175.1|	42	0.012	18	88	hypothetical protein [Vitis vinifera]	gi|157597017|gb|EX398245.1|EX398245	868	0	467	98	GQ03412.B7_I09 GQ034 - Needles - Mid-season Picea glauca cDNA clone GQ03412_I09 5', mRNA sequence	gi|157597017|gb|EX398245.1|EX398245	868	0	467	98
WS00949.BR_B10	DR449088	753	5	AT1G63750.3	30.4	1.2	77	29	| Symbols: | ATP binding / nucleoside-triphosphatase/ nucleotide binding / protein binding / transmembrane receptor | chr1:23654603-23658996 FORWARD	fgenesh4_pg.C_scaffold_44000194	28.1	6.2	58	34	No significant hit						gi|147807788|emb|CAN68842.1|	29.3	4.5	39	33	hypothetical protein [Vitis vinifera]	jgi|Phypa1_1|107568	28.5	4.3	96	29	estExt_fgenesh1_pm.C_1730006	ref|YP_183736.1|	34.7	5.8	54	42	glycosyltransferase, family 4 [Thermococcus kodakarensis KOD1] dbj|BAD85512.1| glycosyltransferase, family 4 [Thermococcus kodakarensis KOD1]	gi|157588834|gb|EX390062.1|EX390062	1382	0	730	98	GQ03316.B7_D18 GQ033 - Terminal leader (Normalized library) Picea glauca cDNA clone GQ03316_D18 5', mRNA sequence	gi|157588834|gb|EX390062.1|EX390062	1382	0	730	98
WS00949.BR_B11	DR449089	809	5	AT5G42560.2	52.8	2e-07	177	28	| Symbols: | abscisic acid-responsive HVA22 family protein | chr5:17032931-17034197 FORWARD	estExt_fgenesh4_pg.C_LG_II0218	46.2	2e-05	90	35	gi|108707191|gb|ABF94986.1|	47	6e-05	105	34	TB2/DP1, HVA22 family protein, expressed [Oryza sativa (japonica cultivar-group)]	gi|157335171|emb|CAO61001.1|	57.8	1e-08	167	30	unnamed protein product [Vitis vinifera]	jgi|Phypa1_1|87475	36.2	0.023	102	29	fgenesh1_pg.scaffold_158000031	emb|CAN61697.1|	57.8	7e-07	167	30	hypothetical protein [Vitis vinifera]	gi|157539922|gb|EX341153.1|EX341153	1554	0	796	99	GQ03011.B7_D01 GQ030 - Xylem planings - daytime and seasonal Picea glauca cDNA clone GQ03011_D01 5', mRNA sequence	gi|157539922|gb|EX341153.1|EX341153	1554	0	796	99
WS00949.BR_B12	DR449090	708	5	AT1G09970.1	157	6e-39	116	58	| Symbols: | leucine-rich repeat transmembrane protein kinase, putative | chr1:3252410-3255430 FORWARD	estExt_Genewise1_v1.C_LG_II3264	140	1e-33	113	54	gi|77557144|gb|ABA99940.1|	130	3e-30	111	53	Leucine Rich Repeat family protein, expressed [Oryza sativa (japonica cultivar-group)]	gi|157335713|emb|CAO61543.1|	174	1e-43	116	68	unnamed protein product [Vitis vinifera]	jgi|Phypa1_1|112929	130	6e-31	125	52	e_gw1.5.384.1	dbj|BAD94141.1|	157	5e-37	116	58	leucine-rich repeat receptor-like kinase At1g09970 [Arabidopsis thaliana]	gi|83394015|gb|DV987992.1|DV987992	1291	0	670	99	GQ02014.TB_H15 GQ020: Clean ROOTS systems -Diurnal cycle Picea glauca cDNA clone GenomeQuebec_Id:GQ02014_H15 3', mRNA sequence	gi|83394015|gb|DV987992.1|DV987992	1291	0	670	99
WS00949.BR_B13	DR449091	471	5	No significant hit						No significant hit					gi|110288742|gb|ABG65960.1|	31.2	1.3	39	33	PAP/25A associated domain containing protein, expressed [Oryza sativa (japonica cultivar-group)]	gi|157353356|emb|CAO45282.1|	28.1	4.2	19	47	unnamed protein product [Vitis vinifera]	No significant hit						No significant hit						gi|50177663|gb|CO488819.1|CO488819	902	0	470	99	GQ02512.B3_E01 GQ025: Annual flush SHOOTS diurnal cycle- trees Picea glauca cDNA clone GenomeQuebec_Id:GQ02512E01 5', mRNA sequence	gi|50177663|gb|CO488819.1|CO488819	902	0	470	99
WS00949.BR_B14	DR449092	833	5	AT1G14870.1	171	7e-43	148	47	| Symbols: | similar to unknown protein [Arabidopsis thaliana] (TAIR:AT5G35525.1); similar to Os02g0579800 [Oryza sativa (japonica cultivar-group)] (GB:NP_001047231.1); similar to Uncharacterized Cys-rich domain [Medicago truncatula] (GB:ABE80519.1); similar to Os03g0830500 [Oryza sativa (japonica cultivar-group)] (GB:NP_001051787.1); contains InterPro domain Protein of unknown function Cys-rich;…	eugene3.00081242	194	6e-50	187	47	gi|125582633|gb|EAZ23564.1|	172	1e-42	132	59	hypothetical protein OsJ_007047 [Oryza sativa (japonica cultivar-group)]	gi|157338764|emb|CAO42115.1|	192	4e-49	208	45	unnamed protein product [Vitis vinifera]	jgi|Phypa1_1|111195	152	3e-37	121	55	e_gw1.1.289.1	gb|ABP03273.1|	182	2e-44	129	61	Uncharacterized Cys-rich domain [Medicago truncatula]	gi|49444793|gb|CO363476.1|CO363476	533	1e-150	568	87	RTK1_10_A06.b1_A029 Roots minus potassium Pinus taeda cDNA clone RTK1_10_A06_A029 3', mRNA sequence	gi|157636952|gb|EX438034.1|EX438034	690	0	507	92
WS00949.BR_B15	DR449093	818	5	AT3G57890.1	108	4e-24	87	57	| Symbols: | tubulin-specific chaperone C-related | chr3:21449248-21452672 FORWARD	fgenesh4_pg.C_scaffold_152000027	102	3e-22	86	56	gi|125597857|gb|EAZ37637.1|	114	4e-25	84	61	hypothetical protein OsJ_021120 [Oryza sativa (japonica cultivar-group)]	gi|157348478|emb|CAO23370.1|	105	7e-23	86	58	unnamed protein product [Vitis vinifera]	jgi|Phypa1_1|205622	100	1e-21	92	51	estExt_Genewise1.C_280282	gb|EAZ37637.1|	114	9e-24	84	61	hypothetical protein OsJ_021120 [Oryza sativa (japonica cultivar-group)]	gi|157563368|gb|EX364596.1|EX364596	1604	0	813	99	GQ03208.SP6_H11 GQ032 - Shoot tip (Normalized library) Picea glauca cDNA clone GQ03208_H11 3', mRNA sequence	gi|157563368|gb|EX364596.1|EX364596	1604	0	813	99
WS00949.BR_B16	DR449094	924	5	AT5G10480.1	238	5e-63	164	69	| Symbols: PEP, PAS2 | PAS2 (PASTICCINO 2) | chr5:3298048-3300049 REVERSE	estExt_Genewise1_v1.C_LG_VII3995	228	4e-60	164	67	gi|38347039|emb|CAD39891.2|	240	4e-63	164	72	OSJNBb0067G11.14 [Oryza sativa (japonica cultivar-group)]	gi|147833954|emb|CAN64341.1|	228	5e-60	161	68	hypothetical protein [Vitis vinifera]	jgi|Phypa1_1|205799	194	8e-50	158	57	estExt_Genewise1.C_300032	ref|NP_001052344.1|	240	8e-62	164	72	Os04g0271200 [Oryza sativa (japonica cultivar-group)] emb|CAE01738.2| OSJNBb0056F09.1 [Oryza sativa (japonica cultivar-group)] emb|CAD39891.2| OSJNBb0067G11.14 [Oryza sativa (japonica cultivar-group)] dbj|BAF14258.1| Os04g0271200 [Oryza sativa (japonica cultivar-group)]	gi|157513083|gb|EX314314.1|EX314314	1635	0	865	99	GQ02807.B7_D19 GQ028 - Cambium / phloem scrappings (Normalized library ) Picea glauca cDNA clone GQ02807_D19 5', mRNA sequence	gi|157513083|gb|EX314314.1|EX314314	1635	0	865	99
WS00949.BR_B17	DR449095	903	5	AT2G41430.2	86.7	2e-17	176	36	| Symbols: LSR1, CID1, ERD15 | ERD15 (EARLY RESPONSIVE TO DEHYDRATION 15) | chr2:17276814-17277392 FORWARD	eugene3.00080685	107	1e-23	160	40	gi|50293119|gb|AAT72926.1|	82.8	1e-15	170	35	17.7 kDa low temperature induced protein [Oryza sativa (japonica cultivar-group)]	gi|157348450|emb|CAO23342.1|	97.8	1e-20	171	38	unnamed protein product [Vitis vinifera]	jgi|Phypa1_1|168679	81.3	7e-16	79	53	estExt_fgenesh1_pg.C_1840069	gb|AAV92283.1|	223	1e-56	134	81	early response to dehydration 15-like protein [Pseudotsuga menziesii var. menziesii] gb|AAV92289.1| early response to dehydration 15-like protein [Pseudotsuga menziesii var. menziesii] gb|AAV92291.1| early response to dehydration 15-like protein [Pseudotsuga menziesii var. menziesii] gb|AAV92292.1| early response to dehydration 15-like protein [Pseudotsuga menziesii var. menziesii]	gi|157595039|gb|EX396267.1|EX396267	1689	0	884	99	GQ03407.B7_C06 GQ034 - Needles - Mid-season Picea glauca cDNA clone GQ03407_C06 5', mRNA sequence	gi|157595039|gb|EX396267.1|EX396267	1689	0	884	99
WS00949.BR_B18	DR449096	482	5	AT2G46495.1	27.7	3.5	32	43	| Symbols: | zinc finger (C3HC4-type RING finger) family protein | chr2:19087326-19092776 REVERSE	fgenesh4_pg.C_LG_I000203	29.6	0.97	50	32	gi|125572944|gb|EAZ14459.1|	31.2	1.3	34	35	hypothetical protein OsJ_004284 [Oryza sativa (japonica cultivar-group)]	gi|147827447|emb|CAN75283.1|	28.5	3.4	29	44	hypothetical protein [Vitis vinifera]	jgi|Phypa1_1|180964	26.2	9.8	26	34	estExt_gwp_gw1.C_460102	No significant hit						gi|157627755|gb|EX428837.1|EX428837	220	7e-56	179	90	GQ03819.B7_N08 GQ038 - Stem - Active growth Picea glauca cDNA clone GQ03819_N08 5', mRNA sequence	gi|157627755|gb|EX428837.1|EX428837	220	3e-56	179	90
WS00949.BR_B19	DR449097	819	5	AT1G13950.1	278	3e-75	159	85	| Symbols: EIF-5A | EIF-5A (eukaryotic translation initiation factor 5A-1); translation initiation factor | chr1:4773628-4774665 FORWARD	estExt_fgenesh4_pm.C_LG_VIII0372	297	5e-81	159	90	gi|3789948|gb|AAC67555.1|	291	1e-78	160	89	translation initiation factor 5A [Oryza sativa]	gi|157339799|emb|CAO44340.1|	298	6e-81	159	90	unnamed protein product [Vitis vinifera]	jgi|Phypa1_1|87545	278	3e-75	157	85	fgenesh1_pg.scaffold_158000101	gb|AAX92692.1|	323	7e-87	159	100	eukaryotic translation initiation factor 5A [Picea abies]	gi|157533228|gb|EX334459.1|EX334459	1624	0	819	100	GQ02907.B7_N21 GQ029 - Xylem scrapings - AT NITE Picea glauca cDNA clone GQ02907_N21 5', mRNA sequence	gi|157533228|gb|EX334459.1|EX334459	1624	0	819	100
WS00949.BR_B20	DR449098	550	5	AT2G02770.1	27.3	5.9	47	38	| Symbols: | COP1-interacting protein-related | chr2:776587-779785 REVERSE	fgenesh4_pg.C_LG_VII000789	28.5	2.8	45	37	gi|125580532|gb|EAZ21463.1|	31.2	1.8	41	26	hypothetical protein OsJ_004946 [Oryza sativa (japonica cultivar-group)]	gi|157357951|emb|CAO64963.1|	28.5	4.4	62	30	unnamed protein product [Vitis vinifera]	jgi|Phypa1_1|66466	30	0.87	34	38	fgenesh1_pg.scaffold_10000225	ref|XP_001512546.1|	33.5	6.3	42	38	PREDICTED: similar to proline rich 8 [Ornithorhynchus anatinus]	gi|50166834|gb|CO483967.1|CO483967	991	0	508	99	GQ0208.TB_L05 GQ020: Clean ROOTS systems -Diurnal cycle Picea glauca cDNA clone GenomeQuebec_Id:GQ0208L05 3', mRNA sequence	gi|50166834|gb|CO483967.1|CO483967	991	0	508	99
WS00949.BR_B21	DR449099	883	5	AT3G60360.1	164	5e-41	122	63	| Symbols: EDA14, UTP11 | EDA14/UTP11 (U3 SMALL NUCLEOLAR RNA-ASSOCIATED PROTEIN 11, embryo sac development arrest 14) | chr3:22323452-22324977 REVERSE	grail3.0101007501	186	1e-47	123	72	gi|113534111|dbj|BAF06494.1|	174	4e-43	121	64	Os01g0810000 [Oryza sativa (japonica cultivar-group)]	gi|157353410|emb|CAO45349.1|	181	1e-45	123	70	unnamed protein product [Vitis vinifera]	jgi|Phypa1_1|18094	156	2e-38	107	63	gw1.157.35.1	emb|CAN82884.1|	181	7e-44	123	70	hypothetical protein [Vitis vinifera]	gi|157616627|gb|EX417709.1|EX417709	1128	0	613	98	GQ03708.B7_I19 GQ037 - Shoot tip - Dormant Picea glauca cDNA clone GQ03708_I19 5', mRNA sequence	gi|157616627|gb|EX417709.1|EX417709	1128	0	613	98
WS00949.BR_B22	DR449100	781	5	AT3G58580.1	312	2e-85	262	57	| Symbols: | hydrolase | chr3:21671843-21674674 REVERSE	estExt_fgenesh4_pg.C_LG_XVI0485	348	2e-96	262	62	gi|108706369|gb|ABF94164.1|	332	5e-91	267	59	Endonuclease/Exonuclease/phosphatase family protein, expressed [Oryza sativa (japonica cultivar-group)]	gi|147789110|emb|CAN73496.1|	349	2e-96	262	62	hypothetical protein [Vitis vinifera]	jgi|Phypa1_1|106817	325	2e-89	268	59	estExt_fgenesh1_pm.C_1010005	emb|CAN73496.1|	349	1e-94	262	62	hypothetical protein [Vitis vinifera]	gi|83383842|gb|DV977820.1|DV977820	1057	0	541	99	GQ0068.B3_A03 GQ006: Cambium and phloem from mature trees Picea glauca cDNA clone GenomeQuebec_Id:GQ0068_A03 5', mRNA sequence	gi|83383842|gb|DV977820.1|DV977820	1057	0	541	99
WS00949.BR_B23	DR449101	600	5	AT2G27040.1	91.3	4e-19	122	45	| Symbols: AGO4 | AGO4 (ARGONAUTE 4) | chr2:11543873-11548581 REVERSE	eugene3.00060247	103	8e-23	141	41	gi|34395088|dbj|BAC84805.1|	105	1e-22	128	44	putative ARGONAUTE9 protein [Oryza sativa Japonica Group]	gi|157347676|emb|CAO18313.1|	105	4e-23	136	45	unnamed protein product [Vitis vinifera]	jgi|Phypa1_1|117253	90.9	5e-19	125	40	e_gw1.19.19.1	gb|AAY67884.1|	188	1e-46	163	57	argonaute/Zwille-like protein [Picea glauca]	gi|157513076|gb|EX314307.1|EX314307	1122	0	581	99	GQ02807.B7_D11 GQ028 - Cambium / phloem scrappings (Normalized library ) Picea glauca cDNA clone GQ02807_D11 5', mRNA sequence	gi|157513076|gb|EX314307.1|EX314307	1122	0	581	99
WS00949.BR_C02	DR449102	858	5	AT5G17060.1	336	1e-92	192	83	| Symbols: | ADP-ribosylation factor, putative | chr5:5611059-5612642 FORWARD	eugene3.00131058	341	3e-94	187	87	gi|12039377|gb|AAG46163.1|AC018727_15	345	9e-95	192	86	putative ADP-ribosylation factor [Oryza sativa]	gi|147778405|emb|CAN63035.1|	348	5e-96	187	88	hypothetical protein [Vitis vinifera]	jgi|Phypa1_1|213616	348	3e-96	189	88	estExt_Genewise1.C_910050	emb|CAN63035.1|	348	3e-94	187	88	hypothetical protein [Vitis vinifera]	gi|157549417|gb|EX350648.1|EX350648	1659	0	857	99	GQ03109.B7_B18 GQ031 - Xylem Scrapings (Normalized library) Picea glauca cDNA clone GQ03109_B18 5', mRNA sequence	gi|157549417|gb|EX350648.1|EX350648	1659	0	857	99
WS00949.BR_C03	DR449103	870	5	AT5G67470.1	140	1e-33	163	49	| Symbols: | formin homology 2 domain-containing protein / FH2 domain-containing protein | chr5:26944061-26947438 FORWARD	estExt_fgenesh4_pm.C_LG_III0211	149	2e-36	152	53	gi|113534621|dbj|BAF07004.1|	153	5e-37	155	52	Os01g0897700 [Oryza sativa (japonica cultivar-group)]	gi|157345272|emb|CAO72000.1|	145	5e-35	155	50	unnamed protein product [Vitis vinifera]	jgi|Phypa1_1|231121	78.2	6e-15	152	32	fgenesh2_pg.scaffold_122000058	gb|AAC32145.1|	214	5e-54	107	100	hypothetical protein [Picea mariana]	gi|157519692|gb|EX320923.1|EX320923	1380	0	821	96	GQ02816.SP6_M16 GQ028 - Cambium / phloem scrappings (Normalized library ) Picea glauca cDNA clone GQ02816_M16 3', mRNA sequence	gi|157519692|gb|EX320923.1|EX320923	1380	0	821	96
WS00949.BR_C04	DR449104	808	5	AT5G49230.1	94.7	6e-20	72	51	| Symbols: HRB1 | HRB1 (HYPERSENSITIVE TO RED AND BLUE) | chr5:19976274-19977648 REVERSE	estExt_fgenesh4_pg.C_1240071	141	6e-34	82	71	gi|125595213|gb|EAZ35272.1|	119	1e-26	74	60	hypothetical protein OsJ_018755 [Oryza sativa (japonica cultivar-group)]	gi|157358720|emb|CAO66405.1|	149	3e-36	90	73	unnamed protein product [Vitis vinifera]	jgi|Phypa1_1|195607	119	3e-27	90	55	estExt_gwp_gw1.C_2430020	gb|EAZ35272.1|	119	3e-25	74	60	hypothetical protein OsJ_018755 [Oryza sativa (japonica cultivar-group)]	gi|83390842|gb|DV984820.1|DV984820	1150	0	592	99	GQ0208.B3_N14 GQ020: Clean ROOTS systems -Diurnal cycle Picea glauca cDNA clone GenomeQuebec_Id:GQ0208_N14 5', mRNA sequence	gi|83390842|gb|DV984820.1|DV984820	1150	0	592	99
WS00949.BR_C05	DR449105	764	5	AT1G22030.1	42.7	0.0002	154	25	| Symbols: | similar to unknown protein [Arabidopsis thaliana] (TAIR:AT1G77855.1); similar to Os08g0104800 [Oryza sativa (japonica cultivar-group)] (GB:NP_001060781.1); similar to unknown protein [Oryza sativa (japonica cultivar-group)] (GB:BAD08928.1); similar to Os01g0875000 [Oryza sativa (japonica cultivar-group)] (GB:NP_001044961.1); contains domain RHOMBOID-RELATED (PTHR22936); contains doma…	fgenesh4_pg.C_LG_II000833	32.7	0.26	147	26	gi|62734618|gb|AAX96727.1|	36.2	0.1	42	33	expressed protein [Oryza sativa (japonica cultivar-group)]	gi|157349431|emb|CAO24649.1|	43.9	0.0002	145	28	unnamed protein product [Vitis vinifera]	jgi|Phypa1_1|168744	32.3	0.3	163	25	estExt_fgenesh1_pg.C_1870031	gb|AAM65421.1|	42.7	0.022	154	25	unknown [Arabidopsis thaliana]	gi|157515494|gb|EX316725.1|EX316725	1197	0	649	97	GQ02810.SP6_E10 GQ028 - Cambium / phloem scrappings (Normalized library ) Picea glauca cDNA clone GQ02810_E10 3', mRNA sequence	gi|157515494|gb|EX316725.1|EX316725	1197	0	649	97
WS00949.BR_C06	DR449106	393	5	AT1G65820.1	39.7	0.0005	30	60	| Symbols: | microsomal glutathione s-transferase, putative | chr1:24488876-24490345 FORWARD	gw1.44.429.1	39.7	0.0006	30	60	gi|108710695|gb|ABF98490.1|	30.4	1.3	32	40	MAPEG family protein, expressed [Oryza sativa (japonica cultivar-group)]	gi|157347774|emb|CAO22230.1|	31.6	0.24	30	43	unnamed protein product [Vitis vinifera]	jgi|Phypa1_1|102042	26.6	4.6	33	45	fgenesh1_pg.scaffold_526000003	ref|NP_176758.1|	39.7	0.058	30	60	microsomal glutathione s-transferase, putative [Arabidopsis thaliana] gb|AAN76990.1|AF461148_1 MAPEG-like protein [Arabidopsis thaliana] gb|AAK62622.1| At1g65820/F1E22_4 [Arabidopsis thaliana] gb|AAL47424.1| At1g65820/F1E22_4 [Arabidopsis thaliana] gb|AAM66941.1| glutathione-s-transferase, putative [Arabidopsis thaliana]	gi|157628968|gb|EX430050.1|EX430050	706	0	360	99	GQ03904.B7_B13 GQ039 - Stem - Dormant Picea glauca cDNA clone GQ03904_B13 5', mRNA sequence	gi|157628968|gb|EX430050.1|EX430050	706	0	360	99
WS00949.BR_C07	DR449107	845	5	AT3G12290.1	265	3e-71	196	67	| Symbols: | tetrahydrofolate dehydrogenase/cyclohydrolase, putative | chr3:3919598-3921333 FORWARD	gw1.II.1126.1	241	6e-64	195	60	gi|54291831|gb|AAV32199.1|	270	5e-72	196	69	unknown protein [Oryza sativa (japonica cultivar-group)]	gi|157350039|emb|CAO39977.1|	270	1e-72	196	69	unnamed protein product [Vitis vinifera]	jgi|Phypa1_1|150920	247	7e-66	195	63	e_gw1.324.14.1	gb|AAD01907.1|	278	6e-78	196	70	5,10-methylenetetrahydrofolate dehydrogenase-5,10-methenyltetrahydrofolate cyclohydrolase [Pisum sativum] emb|CAB56756.1| 5,10-methylenetetrahydrofolate dehydrogenase: 5,10-methenyltetrahydrofolate cyclohydrolase [Pisum sativum]	gi|157511879|gb|EX313110.1|EX313110	1185	0	610	99	GQ02805.B7_L18 GQ028 - Cambium / phloem scrappings (Normalized library ) Picea glauca cDNA clone GQ02805_L18 5', mRNA sequence	gi|157511879|gb|EX313110.1|EX313110	1185	0	610	99
WS00949.BR_C08	DR449108	729	5	AT3G16990.1	240	5e-64	208	54	| Symbols: | TENA/THI-4 family protein | chr3:5795943-5796789 REVERSE	grail3.0010036201	254	5e-68	211	56	gi|108707738|gb|ABF95533.1|	254	1e-67	226	53	Seed maturation protein PM36, putative, expressed [Oryza sativa (japonica cultivar-group)]	gi|157353010|emb|CAO44900.1|	262	2e-70	208	61	unnamed protein product [Vitis vinifera]	jgi|Phypa1_1|107287	224	4e-59	210	52	estExt_fgenesh1_pm.C_1450015	ref|NP_001049891.1|	254	3e-66	226	53	Os03g0306900 [Oryza sativa (japonica cultivar-group)] gb|ABF95533.1| Seed maturation protein PM36, putative, expressed [Oryza sativa (japonica cultivar-group)] dbj|BAF11805.1| Os03g0306900 [Oryza sativa (japonica cultivar-group)] gb|EAZ26658.1| hypothetical protein OsJ_010141 [Oryza sativa (japonica cultivar-group)]	gi|157518376|gb|EX319607.1|EX319607	1423	0	726	99	GQ02815.B7_B13 GQ028 - Cambium / phloem scrappings (Normalized library ) Picea glauca cDNA clone GQ02815_B13 5', mRNA sequence	gi|157518376|gb|EX319607.1|EX319607	1423	0	726	99
WS00949.BR_C09	DR449109	815	5	AT2G43090.1	152	2e-37	135	57	| Symbols: | aconitase C-terminal domain-containing protein | chr2:17926034-17926789 FORWARD	gw1.III.2339.1	155	4e-38	117	69	gi|34398297|gb|AAQ67235.1|	142	1e-33	195	44	3-isopropylmalate dehydratase small subunit [Oryza sativa (japonica cultivar-group)]	gi|157329066|emb|CAO23931.1|	152	3e-37	117	65	unnamed protein product [Vitis vinifera]	jgi|Phypa1_1|47040	163	1e-40	117	64	gw1.21.243.1	emb|CAN65399.1|	152	4e-38	117	65	hypothetical protein [Vitis vinifera]	gi|157597772|gb|EX399000.1|EX399000	1520	0	807	99	GQ03414.B7_J24 GQ034 - Needles - Mid-season Picea glauca cDNA clone GQ03414_J24 5', mRNA sequence	gi|157597772|gb|EX399000.1|EX399000	1520	0	807	99
WS00949.BR_C10	DR449110	393	5	AT4G02520.1	28.1	1.7	44	31	| Symbols: ATPM24.1, ATPM24, GST2, ATGSTF2 | ATGSTF2 (Arabidopsis thaliana Glutathione S-transferase (class phi) 2); glutathione transferase | chr4:1110673-1111531 REVERSE	estExt_fgenesh4_pg.C_LG_II0735	28.9	1	49	36	No significant hit						gi|147840287|emb|CAN63990.1|	26.9	5.9	29	41	hypothetical protein [Vitis vinifera]	jgi|Phypa1_1|163366	27.7	2.1	23	47	estExt_fgenesh1_pg.C_550022	No significant hit						gi|157603264|gb|EX404488.1|EX404488	478	1e-133	241	100	GQ03510.B7_J21 GQ035 - Needles - End of season Picea glauca cDNA clone GQ03510_J21 5', mRNA sequence	gi|157603264|gb|EX404488.1|EX404488	478	1e-134	241	100
WS00949.BR_C11	DR449111	705	5	AT1G77810.2	28.5	4.1	24	50	| Symbols: | galactosyltransferase family protein | chr1:29265793-29267895 REVERSE	fgenesh4_pm.C_scaffold_376000004	29.3	2.5	108	25	gi|14140291|gb|AAK54297.1|AC034258_15	30.8	3.7	57	28	putative helicase [Oryza sativa (japonica cultivar-group)]	gi|157352043|emb|CAO43033.1|	31.2	1.1	112	28	unnamed protein product [Vitis vinifera]	jgi|Phypa1_1|89143	29.3	2.3	73	31	fgenesh1_pg.scaffold_178000089	gb|ABE03059.1|	34.7	5.1	120	24	major capsid protein [Human herpesvirus 3]	gi|50157898|gb|CO479975.1|CO479975	910	0	467	99	GQ018M13.T24_D11 GQ018: Clean ROOTS systems - N treatments Picea glauca cDNA clone GenomeQuebec_Id:GQ018M13D11 3', mRNA sequence	gi|50157898|gb|CO479975.1|CO479975	910	0	467	99
WS00949.BR_C13	DR449112	533	5	AT1G73030.1	231	3e-61	143	83	| Symbols: | SNF7 family protein | chr1:27477599-27478509 FORWARD	estExt_fgenesh4_pg.C_LG_I1502	226	9e-60	143	81	gi|29367557|gb|AAO72640.1|	220	2e-57	145	79	development protein-like protein [Oryza sativa (japonica cultivar-group)]	gi|157340061|emb|CAO45738.1|	226	8e-60	142	80	unnamed protein product [Vitis vinifera]	jgi|Phypa1_1|174639	212	9e-56	142	78	estExt_gwp_gw1.C_80042	ref|NP_565053.1|	231	2e-59	143	83	SNF7 family protein [Arabidopsis thaliana] gb|AAD55650.1|AC008017_23 Highly similar to developmental protein DG1118 [Arabidopsis thaliana] gb|AAL24333.1| Highly similar to developmental protein DG1118 [Arabidopsis thaliana] gb|AAM10235.1| similar to developmental protein DG1118 [Arabidopsis thaliana]	gi|83396381|gb|DV990358.1|DV990358	1003	0	510	99	GQ0253d.B7_B02 GQ025: Annual flush SHOOTS diurnal cycle- trees Picea glauca cDNA clone GenomeQuebec_Id:GQ0253d_B02 3', mRNA sequence	gi|83396381|gb|DV990358.1|DV990358	1003	0	510	99
WS00949.BR_C14	DR449113	712	5	AT4G04640.1	183	1e-46	111	85	| Symbols: ATPC1 | ATPC1 (ATP synthase gamma chain 1) | chr4:2350759-2351880 REVERSE	eugene3.00040033	178	3e-45	112	83	gi|125600411|gb|EAZ39987.1|	173	4e-43	112	81	hypothetical protein OsJ_023470 [Oryza sativa (japonica cultivar-group)]	gi|157328342|emb|CAO17941.1|	144	1e-34	87	86	unnamed protein product [Vitis vinifera]	jgi|Phypa1_1|152661	174	6e-44	109	81	e_gw1.372.17.1	emb|CAB52365.1|	185	2e-45	111	86	ATP synthase gamma chain, chloroplast precursor [Arabidopsis thaliana]	gi|67553744|gb|DR094389.1|DR094389	825	0	576	93	STRR1_14_F09.b1_A033 Stem Response Resistant Pinus taeda cDNA clone STRR1_14_F09_A033 3', mRNA sequence	gi|83402425|gb|DV996402.1|DV996402	38.2	0.32	19	100
WS00949.BR_C15	DR449114	617	5	AT1G79150.1	28.1	4.2	24	37	| Symbols: | binding | chr1:29777609-29782767 REVERSE	eugene3.00090491	31.2	0.53	44	31	No significant hit						gi|147799552|emb|CAN68464.1|	31.2	0.85	47	42	hypothetical protein [Vitis vinifera]	jgi|Phypa1_1|66008	28.1	4.1	41	39	fgenesh1_pg.scaffold_9000045	No significant hit						gi|50144410|gb|CO474131.1|CO474131	1094	0	586	98	GQ0048.B3_C20 GQ004: Non-lignified secondary xylem from mature trees Picea glauca cDNA clone GenomeQuebec_Id:GQ0048C20 5', mRNA sequence	gi|157556054|gb|EX357285.1|EX357285	1094	0	564	99
WS00949.BR_C16	DR449115	493	5	AT5G15640.1	80.9	4e-16	42	83	| Symbols: | mitochondrial substrate carrier family protein | chr5:5087593-5089680 FORWARD	eugene3.00041099	71.6	2e-13	49	65	gi|12061241|gb|AAG45489.1|	82	7e-16	44	84	36I5.1 [Oryza sativa (japonica cultivar-group)]	gi|157339321|emb|CAO43862.1|	47.4	7e-06	43	53	unnamed protein product [Vitis vinifera]	jgi|Phypa1_1|234022	66.2	9e-12	43	65	estExt_fgenesh2_pg.C_1130032	gb|ABD96928.1|	85.9	8e-16	45	86	hypothetical protein [Cleome spinosa]	gi|157527503|gb|EX328734.1|EX328734	638	0	326	99	GQ02829.B7_A13 GQ028 - Cambium / phloem scrappings (Normalized library ) Picea glauca cDNA clone GQ02829_A13 5', mRNA sequence	gi|157527503|gb|EX328734.1|EX328734	638	0	326	99
WS00949.BR_C17	DR449116	772	5	AT5G13030.1	303	1e-82	212	68	| Symbols: | similar to Os06g0320700 [Oryza sativa (japonica cultivar-group)] (GB:NP_001057514.1); similar to hypothetical protein ebA6654 [Azoarcus sp. EbN1] (GB:YP_160826.1); contains InterPro domain Protein of unknown function UPF0061; (InterPro:IPR003846) | chr5:4133219-4136464 FORWARD	fgenesh4_pg.C_LG_I000130	303	1e-82	174	80	gi|125597038|gb|EAZ36818.1|	291	2e-78	224	66	hypothetical protein OsJ_020301 [Oryza sativa (japonica cultivar-group)]	gi|157337648|emb|CAO21994.1|	176	2e-44	99	78	unnamed protein product [Vitis vinifera]	jgi|Phypa1_1|220952	295	3e-80	200	71	estExt_Genewise1.C_2030029	gb|AAK25868.1|AF360158_1	303	9e-81	212	68	unknown protein [Arabidopsis thaliana]	gi|157606503|gb|EX407727.1|EX407727	1279	0	685	98	GQ03519.B7_G24 GQ035 - Needles - End of season Picea glauca cDNA clone GQ03519_G24 5', mRNA sequence	gi|157606503|gb|EX407727.1|EX407727	1279	0	685	98
WS00949.BR_C18	DR449117	768	5	AT5G13540.2	147	5e-36	88	70	| Symbols: | Stone et al. (Plant Cell, 2007, PubMed ID 17194765) suggested that this locus is misannotated, with a full open reading frame ORF likely encompassing both the At5g13530 and At5g13540 loci. The misannotation will be corrected with the next Arabidopsis genome release (TAIR8). At5g13530 and At5g13540 together encode KEEP ON GOING (KEG), a RING E3 ligase involved in abscisic acid signali…	gw1.I.2032.1	70.5	1e-12	86	38	gi|125594131|gb|EAZ34190.1|	138	2e-32	101	58	hypothetical protein OsJ_017673 [Oryza sativa (japonica cultivar-group)]	gi|157351842|emb|CAO42806.1|	149	4e-36	90	66	unnamed protein product [Vitis vinifera]	jgi|Phypa1_1|1873	49.3	2e-06	90	32	gw1.414.6.1	emb|CAN73176.1|	149	2e-34	90	66	hypothetical protein [Vitis vinifera]	gi|157558490|gb|EX359721.1|EX359721	1481	0	759	99	GQ03201.SP6_O03 GQ032 - Shoot tip (Normalized library) Picea glauca cDNA clone GQ03201_O03 3', mRNA sequence	gi|157558490|gb|EX359721.1|EX359721	1481	0	759	99
WS00949.BR_C19	DR449118	777	5	AT5G55000.2	274	5e-74	285	54	| Symbols: FIP2 | FIP2 (FH protein interacting protein 2); voltage-gated potassium channel | chr5:22335870-22338825 FORWARD	fgenesh4_pm.C_LG_XIX000115	284	4e-77	288	55	gi|21397267|gb|AAM51831.1|AC105730_5	266	6e-71	288	52	Putative FH protein interacting protein FIP2 [Oryza sativa (japonica cultivar-group)]	gi|157359347|emb|CAO67504.1|	173	2e-43	206	48	unnamed protein product [Vitis vinifera]	jgi|Phypa1_1|187707	259	9e-70	288	52	estExt_gwp_gw1.C_1090059	ref|NP_200311.1|	274	5e-72	285	54	FIP2 (FH protein interacting protein 2); voltage-gated potassium channel [Arabidopsis thaliana] gb|AAF14550.1|AF174429_1 FH protein interacting protein FIP2 [Arabidopsis thaliana] dbj|BAB10574.1| FH protein interacting protein FIP2 [Arabidopsis thaliana] gb|ABN04831.1| At5g55000 [Arabidopsis thaliana]	gi|157513984|gb|EX315215.1|EX315215	928	0	472	99	GQ02808.B7_O22 GQ028 - Cambium / phloem scrappings (Normalized library ) Picea glauca cDNA clone GQ02808_O22 5', mRNA sequence	gi|157513984|gb|EX315215.1|EX315215	928	0	472	99
WS00949.BR_C20	DR449119	431	5	AT5G23860.1	112	1e-25	53	100	| Symbols: TUB8 | TUB8 (tubulin beta-8) | chr5:8042965-8044531 FORWARD	estExt_fgenesh4_pm.C_LG_IX0458	112	1e-25	53	100	gi|24418032|gb|AAN60482.1|	112	4e-25	53	100	Putative beta tubulin [Oryza sativa (japonica cultivar-group)]	gi|157327486|emb|CAO15467.1|	112	2e-25	53	100	unnamed protein product [Vitis vinifera]	jgi|Phypa1_1|213086	112	1e-25	53	100	estExt_Genewise1.C_850130	gb|ABS50669.1|	112	9e-24	53	100	beta-tubulin [Eucalyptus grandis]	gi|50159064|gb|CO480510.1|CO480510	775	0	412	98	GQ018M10.T24_F11 GQ018: Clean ROOTS systems - N treatments Picea glauca cDNA clone GenomeQuebec_Id:GQ018M10F11 3', mRNA sequence	gi|50159064|gb|CO480510.1|CO480510	775	0	412	98
WS00949.BR_C22	DR449120	441	5	AT2G45580.1	28.1	2.2	27	40	| Symbols: CYP76C3 | CYP76C3 (cytochrome P450, family 76, subfamily C, polypeptide 3); oxygen binding | chr2:18789462-18791360 REVERSE	eugene3.00180887	28.1	2.3	43	30	gi|125606235|gb|EAZ45271.1|	28.1	8.9	31	41	hypothetical protein OsJ_028754 [Oryza sativa (japonica cultivar-group)]	No significant hit						jgi|Phypa1_1|71444	27.7	2.8	36	38	fgenesh1_pg.scaffold_32000156	ref|ZP_01731335.1|	33.5	4.2	26	46	hypothetical protein CY0110_07966 [Cyanothece sp. CCY0110] gb|EAZ89272.1| hypothetical protein CY0110_07966 [Cyanothece sp. CCY0110]	gi|50156575|gb|CO479349.1|CO479349	757	0	422	97	GQ018M01.T3_G06 GQ018: Clean ROOTS systems - N treatments Picea glauca cDNA clone GenomeQuebec_Id:GQ018M01G06 5', mRNA sequence	gi|50156575|gb|CO479349.1|CO479349	757	0	422	97
WS00949.BR_C23	DR449121	622	5	AT4G12400.2	154	3e-38	92	79	| Symbols: | binding | chr4:7338863-7341236 REVERSE	estExt_Genewise1_v1.C_LG_III1848	150	6e-37	92	77	gi|113537094|dbj|BAF09477.1|	142	7e-34	92	70	Os02g0644100 [Oryza sativa (japonica cultivar-group)]	gi|157360720|emb|CAO70319.1|	156	2e-38	92	80	unnamed protein product [Vitis vinifera]	jgi|Phypa1_1|66190	34.3	0.057	49	32	fgenesh1_pg.scaffold_9000227	ref|NP_001031620.1|	154	3e-36	92	79	binding [Arabidopsis thaliana] emb|CAB45987.1| stress-induced protein sti1-like protein [Arabidopsis thaliana] emb|CAB78283.1| stress-induced protein sti1-like protein [Arabidopsis thaliana]	gi|157560835|gb|EX362066.1|EX362066	1082	0	603	97	GQ03205.B7_G18 GQ032 - Shoot tip (Normalized library) Picea glauca cDNA clone GQ03205_G18 5', mRNA sequence	gi|157560835|gb|EX362066.1|EX362066	1082	0	603	97
WS00949.BR_C24	DR449122	348	5	AT2G19610.2	26.2	4.7	22	40	| Symbols: | zinc finger (C3HC4-type RING finger) family protein | chr2:8491537-8492945 FORWARD	fgenesh4_pm.C_scaffold_131000036	28.1	1.4	48	31	gi|77552531|gb|ABA95328.1|	31.2	0.77	31	41	NB-ARC domain containing protein [Oryza sativa (japonica cultivar-group)]	gi|147862328|emb|CAN84021.1|	28.1	2.2	57	29	hypothetical protein [Vitis vinifera]	jgi|Phypa1_1|32385	28.1	1.2	38	34	gw1.39.176.1	dbj|BAC05810.1|	32.7	1.7	42	38	seven transmembrane helix receptor [Homo sapiens]	gi|40778736|gb|CK442773.1|CK442773	498	1e-139	263	99	GQ0011c.TB_D06 GQ001: Male strobili developmental sequence Picea glauca cDNA clone GenomeQuebec_Id:GQ0011cD06 3', mRNA sequence	gi|40778736|gb|CK442773.1|CK442773	498	1e-140	263	99
WS00949.BR_D01	DR449123	928	5	AT3G48000.1	304	4e-83	228	62	| Symbols: ALDH2, ALDH2B4 | ALDH2B4 (ALDEHYDE DEHYDROGENASE 2); 3-chloroallyl aldehyde dehydrogenase/ aldehyde dehydrogenase (NAD) | chr3:17728067-17730828 REVERSE	fgenesh4_pm.C_LG_XVIII000233	311	4e-85	225	66	gi|125597735|gb|EAZ37515.1|	328	2e-89	224	69	hypothetical protein OsJ_020998 [Oryza sativa (japonica cultivar-group)]	gi|157345500|emb|CAO14798.1|	303	2e-82	236	59	unnamed protein product [Vitis vinifera]	jgi|Phypa1_1|155901	285	2e-77	232	60	e_gw1.496.9.1	dbj|BAD32861.1|	328	4e-88	224	69	putative cytosolic aldehyde dehydrogenase [Oryza sativa (japonica cultivar-group)] gb|EAZ37515.1| hypothetical protein OsJ_020998 [Oryza sativa (japonica cultivar-group)]	gi|157606984|gb|EX408208.1|EX408208	1667	0	845	99	GQ03601.B7_M05 GQ036 - Shoot tip - Active growth Picea glauca cDNA clone GQ03601_M05 5', mRNA sequence	gi|157606984|gb|EX408208.1|EX408208	1667	0	845	99
WS00949.BR_D03	DR449124	538	5	AT3G14130.1	28.5	2.5	23	43	| Symbols: | (S)-2-hydroxy-acid oxidase, peroxisomal, putative / glycolate oxidase, putative / short chain alpha-hydroxy acid oxidase, putative | chr3:4685851-4687859 REVERSE	gw1.III.1066.1	28.5	2.7	23	43	No significant hit						gi|157349540|emb|CAO24758.1|	29.6	1.9	70	27	unnamed protein product [Vitis vinifera]	jgi|Phypa1_1|65387	27.7	4.1	26	46	fgenesh1_pg.scaffold_6000069	ref|YP_001377089.1|	33.9	4.5	60	30	Serine-type D-Ala-D-Ala carboxypeptidase [Bacillus cereus subsp. cytotoxis NVH 391-98] gb|ABS24094.1| Serine-type D-Ala-D-Ala carboxypeptidase [Bacillus cereus subsp. cytotoxis NVH 391-98]	gi|50163369|gb|CO482432.1|CO482432	1009	0	509	100	GQ0198.B3_B11 GQ019: Clean ROOTS systems - P treatments Picea glauca cDNA clone GenomeQuebec_Id:GQ0198B11 5', mRNA sequence	gi|50163369|gb|CO482432.1|CO482432	1009	0	509	100
WS00949.BR_D04	DR449125	569	5	AT4G19530.1	27.7	4.8	39	38	| Symbols: | disease resistance protein (TIR-NBS-LRR class), putative | chr4:10651972-10657100 FORWARD	No significant hit					gi|125604906|gb|EAZ43942.1|	29.3	7.3	19	47	hypothetical protein OsJ_027425 [Oryza sativa (japonica cultivar-group)]	No significant hit						No significant hit						No significant hit						gi|157535548|gb|EX336779.1|EX336779	1045	0	553	98	GQ03002.SP6_L18 GQ030 - Xylem planings - daytime and seasonal Picea glauca cDNA clone GQ03002_L18 3', mRNA sequence	gi|157535548|gb|EX336779.1|EX336779	1045	0	553	98
WS00949.BR_D05	DR449126	783	5	AT3G03150.1	82.4	3e-16	120	40	| Symbols: | similar to unknown protein [Arabidopsis thaliana] (TAIR:AT5G17165.1); similar to seed specific protein Bn15D1B [Brassica napus] (GB:AAP37967.1) | chr3:727740-729364 REVERSE	eugene3.00870012	92.8	2e-19	129	42	gi|39545862|emb|CAE03940.3|	69.7	9e-12	104	41	OSJNba0093F12.14 [Oryza sativa (japonica cultivar-group)]	gi|157341670|emb|CAO62225.1|	71.2	1e-12	94	44	unnamed protein product [Vitis vinifera]	jgi|Phypa1_1|161913	31.6	0.54	89	31	estExt_fgenesh1_pg.C_370051	gb|AAM62992.1|	85.1	4e-15	120	41	unknown [Arabidopsis thaliana]	gi|157504765|gb|EX305996.1|EX305996	1522	0	768	100	GQ01301.B7_N23 GQ013 - Elongating ROOTS tips - sapplings Picea glauca cDNA clone GQ01301_N23 3', mRNA sequence	gi|157504765|gb|EX305996.1|EX305996	1522	0	768	100
WS00949.BR_D06	DR449127	184	5	AT3G14240.1	28.5	0.95	28	42	| Symbols: | subtilase family protein | chr3:4741644-4743971 REVERSE	gw1.X.6380.1	26.9	3.2	53	32	No significant hit						gi|147777166|emb|CAN67838.1|	26.9	4.9	49	30	hypothetical protein [Vitis vinifera]	jgi|Phypa1_1|179243	25.4	8	18	50	estExt_gwp_gw1.C_340326	No significant hit						gi|157644028|gb|EX445110.1|EX445110	40.1	0.053	20	100	GQ04112.B7_L19 GQ041 - Shoot tip - Dormant (Normalized) Picea glauca cDNA clone GQ04112_L19 5', mRNA sequence	gi|157644028|gb|EX445110.1|EX445110	40.1	0.019	20	100
WS00949.BR_D07	DR449128	648	5	AT1G19970.1	103	1e-22	57	87	| Symbols: | ER lumen protein retaining receptor family protein | chr1:6931185-6932588 REVERSE	eugene3.00020201	107	8e-24	57	91	gi|113632006|dbj|BAF25687.1|	107	3e-23	57	91	Os09g0534200 [Oryza sativa (japonica cultivar-group)]	gi|157340503|emb|CAO47308.1|	106	2e-23	57	87	unnamed protein product [Vitis vinifera]	jgi|Phypa1_1|220428	91.3	4e-19	57	75	estExt_Genewise1.C_1950038	gb|EAZ09872.1|	107	7e-22	57	91	hypothetical protein OsI_031104 [Oryza sativa (indica cultivar-group)]	gi|50160686|gb|CO481244.1|CO481244	1215	0	625	99	GQ0167.B3_C12 GQ016: Primary, secondary SHOOT -N fertil. Treatments Picea glauca cDNA clone GenomeQuebec_Id:GQ0167C12 5', mRNA sequence	gi|50160686|gb|CO481244.1|CO481244	1215	0	625	99
WS00949.BR_D08	DR449129	835	5	AT3G56710.1	43.1	0.0002	52	38	| Symbols: SIB1 | SIB1 (SIGMA FACTOR BINDING PROTEIN 1); binding | chr3:21018032-21018487 REVERSE	fgenesh4_pg.C_scaffold_9785000001	43.5	0.0002	48	45	gi|113534107|dbj|BAF06490.1|	47	7e-05	61	42	Os01g0808900 [Oryza sativa (japonica cultivar-group)]	gi|157356842|emb|CAO63044.1|	57	2e-08	79	35	unnamed protein product [Vitis vinifera]	jgi|Phypa1_1|97473	37.4	0.011	31	41	fgenesh1_pg.scaffold_326000009	gb|ABE93011.1|	49.7	0.0002	54	44	VQ [Medicago truncatula]	gi|157575634|gb|EX376862.1|EX376862	630	1e-179	435	93	GQ03233.B7_B10 GQ032 - Shoot tip (Normalized library) Picea glauca cDNA clone GQ03233_B10 5', mRNA sequence	gi|157575634|gb|EX376862.1|EX376862	630	1e-179	435	93
WS00949.BR_D09	DR449130	850	5	AT1G17690.1	367	1e-102	280	63	| Symbols: | similar to zinc finger protein-related [Arabidopsis thaliana] (TAIR:AT5G63740.1); similar to Os05g0295100 [Oryza sativa (japonica cultivar-group)] (GB:NP_001055109.1); similar to MGC79554 protein [Xenopus tropicalis] (GB:NP_001008035.1); contains InterPro domain Protein of unknown function DUF1253; (InterPro:IPR010678) | chr1:6082871-6088150 REVERSE	fgenesh4_pm.C_LG_VI000563	30.4	1.5	93	26	gi|113578660|dbj|BAF17023.1|	360	4e-99	284	59	Os05g0295100 [Oryza sativa (japonica cultivar-group)]	gi|157357505|emb|CAO64063.1|	433	1e-121	279	72	unnamed protein product [Vitis vinifera]	jgi|Phypa1_1|168559	344	3e-95	288	62	estExt_fgenesh1_pg.C_1810020	emb|CAN69195.1|	433	1e-120	279	72	hypothetical protein [Vitis vinifera]	gi|70775279|gb|DR686803.1|DR686803	1035	0	678	94	EST1076881 Normalized pine embryo library, Lib_D Pinus taeda cDNA clone PWABK03 3' end, mRNA sequence	gi|157511433|gb|EX312664.1|EX312664	866	0	457	99
WS00949.BR_D10	DR449131	877	5	AT4G12200.1	32	0.51	33	42	| Symbols: | zinc knuckle (CCHC-type) family protein | chr4:7279885-7280751 FORWARD	eugene3.40440001	43.5	0.0002	84	32	gi|108706239|gb|ABF94034.1|	64.3	4e-10	119	33	retrotransposon protein, putative, unclassified [Oryza sativa (japonica cultivar-group)]	gi|147834348|emb|CAN74303.1|	54.3	2e-07	84	33	hypothetical protein [Vitis vinifera]	jgi|Phypa1_1|68351	31.6	0.64	22	40	fgenesh1_pg.scaffold_18000097	gb|ABF94034.1|	64.3	9e-09	119	33	retrotransposon protein, putative, unclassified [Oryza sativa (japonica cultivar-group)]	gi|157519137|gb|EX320368.1|EX320368	270	2e-70	268	88	GQ02816.B7_E18 GQ028 - Cambium / phloem scrappings (Normalized library ) Picea glauca cDNA clone GQ02816_E18 5', mRNA sequence	gi|157519137|gb|EX320368.1|EX320368	270	6e-71	268	88
WS00949.BR_D12	DR449132	608	5	AT4G27300.1	32	0.29	79	34	| Symbols: | S-locus protein kinase, putative | chr4:13669314-13672354 REVERSE	eugene3.09730002	32	0.3	81	37	gi|125600568|gb|EAZ40144.1|	30	4.8	107	27	hypothetical protein OsJ_023627 [Oryza sativa (japonica cultivar-group)]	gi|157330372|emb|CAO46137.1|	32	0.49	73	36	unnamed protein product [Vitis vinifera]	jgi|Phypa1_1|100309	30	1.1	62	29	fgenesh1_pg.scaffold_416000008	ref|NP_001072533.1|	37	0.74	104	29	hypothetical protein LOC779988 [Xenopus tropicalis] gb|AAI22023.1| Hypothetical protein MGC147120 [Xenopus tropicalis]	gi|157591305|gb|EX392533.1|EX392533	684	0	373	98	GQ03322.B7_O17 GQ033 - Terminal leader (Normalized library) Picea glauca cDNA clone GQ03322_O17 5', mRNA sequence	gi|157591305|gb|EX392533.1|EX392533	684	0	373	98
WS00949.BR_D13	DR449133	864	5	AT5G52660.2	32	0.49	25	56	| Symbols: | myb family transcription factor | chr5:21376649-21379263 REVERSE	fgenesh4_pg.C_LG_IX000330	31.6	0.69	51	39	No significant hit						gi|147769806|emb|CAN61278.1|	31.2	1.5	42	28	hypothetical protein [Vitis vinifera]	jgi|Phypa1_1|167881	33.1	0.21	19	73	estExt_fgenesh1_pg.C_1600003	ref|XP_001030479.1|	35.4	4.3	95	25	hypothetical protein TTHERM_01081760 [Tetrahymena thermophila SB210] gb|EAR82816.1| hypothetical protein TTHERM_01081760 [Tetrahymena thermophila SB210]	gi|70976549|gb|DR745309.1|DR745309	609	1e-172	442	92	RTCU1_28_A11.g1_A029 Roots plus added copper Pinus taeda cDNA clone RTCU1_28_A11_A029 5', mRNA sequence	gi|157553243|gb|EX354474.1|EX354474	38.2	0.39	23	95
WS00949.BR_D14	DR449134	598	5	AT3G06690.1	112	2e-25	80	63	| Symbols: | acyl-CoA oxidase family | chr3:2115595-2116208 REVERSE	fgenesh4_pg.C_LG_XIX000851	116	1e-26	80	66	gi|125597167|gb|EAZ36947.1|	101	1e-21	76	59	hypothetical protein OsJ_020430 [Oryza sativa (japonica cultivar-group)]	gi|157344443|emb|CAO69826.1|	109	2e-24	79	64	unnamed protein product [Vitis vinifera]	jgi|Phypa1_1|217871	111	3e-25	80	63	estExt_Genewise1.C_1490035	gb|AAF82159.1|AC068143_1	112	2e-23	80	63	Contains similarity to an acyl-CoA oxidase from Myxococcus xanthus gb|AF013216 and contains an acyl-CoA oxidase PF|01756 domain. EST gb|AI997124 comes from this gene. [Arabidopsis thaliana]	gi|157522228|gb|EX323459.1|EX323459	1148	0	579	100	GQ02820.B7_O02 GQ028 - Cambium / phloem scrappings (Normalized library ) Picea glauca cDNA clone GQ02820_O02 5', mRNA sequence	gi|157522228|gb|EX323459.1|EX323459	1148	0	579	100
WS00949.BR_D15	DR449135	143	5	AT1G72970.1	26.2	4.7	16	68	| Symbols: EDA17, HTH | HTH (HOTHEAD); aldehyde-lyase | chr1:27456533-27459367 FORWARD	gw1.VIII.2743.1	30	0.38	44	36	No significant hit						gi|157355683|emb|CAO49500.1|	26.6	6.4	30	36	unnamed protein product [Vitis vinifera]	jgi|Phypa1_1|97779	26.9	2.7	28	42	fgenesh1_pg.scaffold_335000003	No significant hit						gi|34507253|gb|CF478384.1|CF478384	127	2e-28	142	86	RTWW3_18_E07.g1_A022 Well-watered loblolly pine roots WW3 Pinus taeda cDNA clone RTWW3_18_E07_A022 5', mRNA sequence	gi|83380054|gb|DV974032.1|DV974032	121	5e-27	69	97
WS00949.BR_D16	DR449136	704	5	AT3G57660.1	28.9	3.1	72	25	| Symbols: NRPA1 | NRPA1 (nuclear RNA polymerase A 1); DNA binding / DNA-directed RNA polymerase | chr3:21364723-21373791 FORWARD	gw1.II.1264.1	32.3	0.3	156	20	gi|77556499|gb|ABA99295.1|	30.4	4.8	36	36	F-box domain containing protein [Oryza sativa (japonica cultivar-group)]	gi|157355292|emb|CAO48679.1|	29.3	4.1	56	26	unnamed protein product [Vitis vinifera]	jgi|Phypa1_1|213842	32	0.35	67	22	estExt_Genewise1.C_930123	ref|NP_570043.1|	34.3	6.7	61	40	CG14422-PA [Drosophila melanogaster] gb|AAF45841.1| CG14422-PA [Drosophila melanogaster] gb|ABA81827.1| LP21102p [Drosophila melanogaster]	gi|157527519|gb|EX328750.1|EX328750	1283	0	684	98	GQ02829.B7_B05 GQ028 - Cambium / phloem scrappings (Normalized library ) Picea glauca cDNA clone GQ02829_B05 5', mRNA sequence	gi|157527519|gb|EX328750.1|EX328750	1283	0	684	98
WS00949.BR_D17	DR449137	894	5	AT1G72370.1	43.1	0.0002	59	44	| Symbols: AP40, RP40, RPSAA, P40 | P40 (40S ribosomal protein SA); structural constituent of ribosome | chr1:27246810-27248504 REVERSE	fgenesh4_pg.C_scaffold_15390000001	34.7	0.085	34	38	gi|125601085|gb|EAZ40661.1|	58.9	2e-08	84	42	hypothetical protein OsJ_024144 [Oryza sativa (japonica cultivar-group)]	gi|147782664|emb|CAN61790.1|	60.5	2e-09	92	43	hypothetical protein [Vitis vinifera]	jgi|Phypa1_1|126323	57.8	8e-09	92	46	e_gw1.59.99.1	emb|CAN61790.1|	60.5	1e-07	92	43	hypothetical protein [Vitis vinifera]	gi|157543250|gb|EX344481.1|EX344481	959	0	496	99	GQ03102.B7_O03 GQ031 - Xylem Scrapings (Normalized library) Picea glauca cDNA clone GQ03102_O03 5', mRNA sequence	gi|157543250|gb|EX344481.1|EX344481	959	0	496	99
WS00949.BR_D18	DR449138	862	5	AT5G07470.1	271	4e-73	180	69	| Symbols: PMSR3 | PMSR3 (PEPTIDEMETHIONINE SULFOXIDE REDUCTASE 3); protein-methionine-S-oxide reductase | chr5:2362761-2364287 REVERSE	estExt_fgenesh4_pg.C_LG_XV0857	279	2e-75	178	71	gi|12597894|gb|AAG60202.1|AC084763_22	265	2e-70	180	68	putative peptide methionine sulfoxide reductase [Oryza sativa]	gi|157341770|emb|CAO62325.1|	281	6e-76	180	71	unnamed protein product [Vitis vinifera]	jgi|Phypa1_1|132626	265	3e-71	180	67	e_gw1.97.9.1	gb|AAS46232.1|	281	5e-74	178	71	methionine sulfoxide reductase A [Populus trichocarpa x Populus deltoides]	gi|157515755|gb|EX316986.1|EX316986	1691	0	861	99	GQ02811.B7_A05 GQ028 - Cambium / phloem scrappings (Normalized library ) Picea glauca cDNA clone GQ02811_A05 5', mRNA sequence	gi|157515755|gb|EX316986.1|EX316986	1691	0	861	99
WS00949.BR_D19	DR449139	455	5	AT2G03510.1	48.9	1e-06	24	87	| Symbols: | band 7 family protein | chr2:1066714-1068931 FORWARD	gw1.X.834.1	49.3	1e-06	25	84	gi|50872434|gb|AAT85034.1|	42.4	0.0005	25	60	putative SPFH domain / Band 7 family [Oryza sativa (japonica cultivar-group)]	gi|157338519|emb|CAO41870.1|	50.8	6e-07	28	78	unnamed protein product [Vitis vinifera]	jgi|Phypa1_1|63697	49.7	7e-07	26	76	fgenesh1_pg.scaffold_1000071	gb|ABE90939.1|	50.4	3e-05	25	80	SPFH domain / Band 7 family, putative [Medicago truncatula]	gi|157534196|gb|EX335427.1|EX335427	864	0	436	100	GQ02908.SP6_M21 GQ029 - Xylem scrapings - AT NITE Picea glauca cDNA clone GQ02908_M21 3', mRNA sequence	gi|157534196|gb|EX335427.1|EX335427	864	0	436	100
WS00949.BR_D20	DR449140	827	5	AT5G58250.1	209	1e-54	172	60	| Symbols: | similar to expressed protein [Oryza sativa (japonica cultivar-group)] (GB:ABF95764.1) | chr5:23576784-23577598 FORWARD	estExt_Genewise1_v1.C_LG_XIII0363	149	3e-36	119	60	gi|108707969|gb|ABF95764.1|	233	5e-61	186	65	expressed protein [Oryza sativa (japonica cultivar-group)]	gi|147818338|emb|CAN75840.1|	226	3e-59	169	65	hypothetical protein [Vitis vinifera]	jgi|Phypa1_1|121744	184	4e-47	131	64	e_gw1.37.122.1	gb|ABF95764.1|	233	1e-59	186	65	expressed protein [Oryza sativa (japonica cultivar-group)] gb|EAY98476.1| hypothetical protein OsI_019709 [Oryza sativa (indica cultivar-group)] gb|EAZ26800.1| hypothetical protein OsJ_010283 [Oryza sativa (japonica cultivar-group)]	gi|157594456|gb|EX395684.1|EX395684	1608	0	827	99	GQ03405.B7_I21 GQ034 - Needles - Mid-season Picea glauca cDNA clone GQ03405_I21 5', mRNA sequence	gi|157594456|gb|EX395684.1|EX395684	1608	0	827	99
WS00949.BR_D21	DR449141	848	5	AT1G70520.1	284	4e-77	276	52	| Symbols: | protein kinase family protein | chr1:26588551-26590997 REVERSE	gw1.I.2471.1	305	3e-83	261	59	gi|52353651|gb|AAU44217.1|	311	2e-84	272	57	hypothetical protein [Oryza sativa (japonica cultivar-group)]	gi|157353013|emb|CAO44903.1|	317	1e-86	262	59	unnamed protein product [Vitis vinifera]	jgi|Phypa1_1|124326	253	1e-67	249	53	e_gw1.49.169.1	emb|CAN72173.1|	314	4e-84	270	58	hypothetical protein [Vitis vinifera]	gi|157579985|gb|EX381213.1|EX381213	196	2e-48	211	86	GQ03303.B7_A24 GQ033 - Terminal leader (Normalized library) Picea glauca cDNA clone GQ03303_A24 5', mRNA sequence	gi|157579985|gb|EX381213.1|EX381213	196	7e-49	211	86
WS00949.BR_D22	DR449142	530	5	AT1G17880.1	126	7e-30	110	63	| Symbols: | nascent polypeptide-associated complex (NAC) domain-containing protein / BTF3b-like transcription factor, putative | chr1:6152565-6153418 REVERSE	estExt_fgenesh4_pg.C_440168	132	1e-31	102	64	gi|22094348|gb|AAM91875.1|	131	1e-30	117	63	putative transcription factor [Oryza sativa (japonica cultivar-group)]	gi|157343366|emb|CAO67417.1|	29.6	1.9	25	52	unnamed protein product [Vitis vinifera]	jgi|Phypa1_1|199261	139	7e-34	101	69	estExt_gwp_gw1.C_3590022	gb|AAC32135.1|	146	5e-34	103	71	transcription factor BTF3 homolog [Picea mariana]	gi|50174557|gb|CO487499.1|CO487499	963	0	511	98	GQ0227.B7.1_N09 GQ022: ROOT XYLEM - mature trees Picea glauca cDNA clone GenomeQuebec_Id:GQ0227N09 3', mRNA sequence	gi|50174557|gb|CO487499.1|CO487499	963	0	511	98
WS00949.BR_D23	DR449143	459	5	AT3G59830.1	31.2	0.28	30	36	| Symbols: | ankyrin protein kinase, putative | chr3:22113983-22116300 REVERSE	gw1.III.1398.1	28.1	2.5	22	54	gi|125601894|gb|EAZ41219.1|	29.6	3.4	25	52	hypothetical protein OsJ_024702 [Oryza sativa (japonica cultivar-group)]	gi|157339673|emb|CAO44214.1|	29.6	1.4	46	36	unnamed protein product [Vitis vinifera]	jgi|Phypa1_1|153302	28.1	2.3	36	41	e_gw1.392.3.1	ref|XP_725080.1|	33.9	3.2	54	27	hypothetical protein PY04743 [Plasmodium yoelii yoelii str. 17XNL] gb|EAA16645.1| hypothetical protein [Plasmodium yoelii yoelii]	gi|66691341|gb|DR013835.1|DR013835	40.1	0.14	20	100	HEAT1_21_G06.g1_A029 Root at 37 C for 24 hr Pinus taeda cDNA clone HEAT1_21_G06_A029 5', mRNA sequence	gi|157513796|gb|EX315027.1|EX315027	34.2	3.2	21	95
WS00949.BR_D24	DR449144	402	5	AT3G08670.1	27.3	2.9	96	29	| Symbols: | similar to unknown protein [Arabidopsis thaliana] (TAIR:AT2G40070.1); similar to Os01g0819000 [Oryza sativa (japonica cultivar-group)] (GB:NP_001044636.1); similar to Os05g0480600 [Oryza sativa (japonica cultivar-group)] (GB:NP_001055856.1); similar to putative proteophosphoglycan [Oryza sativa (japonica cultivar-group)] (GB:BAD61066.1) | chr3:2633952-2636542 FORWARD	eugene3.01230048	29.6	0.64	70	35	gi|125603486|gb|EAZ42811.1|	28.9	4	19	52	hypothetical protein OsJ_026294 [Oryza sativa (japonica cultivar-group)]	gi|147853563|emb|CAN80229.1|	28.9	1.7	41	43	hypothetical protein [Vitis vinifera]	jgi|Phypa1_1|163687	29.3	0.77	77	31	estExt_fgenesh1_pg.C_590071	ref|XP_311098.3|	34.7	1.9	45	44	ENSANGP00000017338 [Anopheles gambiae str. PEST] gb|EAA06234.3| ENSANGP00000017338 [Anopheles gambiae str. PEST]	gi|70785684|gb|DR695332.1|DR695332	36.2	1.9	18	100	EST1085425 Normalized pine embryo library, Lib_D Pinus taeda cDNA clone PWAEN83 3' end, mRNA sequence	gi|83378720|gb|DV972698.1|DV972698	34.2	2.8	17	100
WS00949.BR_E01	DR449145	849	5	AT1G62730.1	244	6e-65	193	63	| Symbols: | similar to Os06g0104100 [Oryza sativa (japonica cultivar-group)] (GB:NP_001056548.1); similar to PREDICTED: similar to CG15738-PA [Rattus norve (GB:XP_232684.3); contains InterPro domain Terpenoid synthase; (InterPro:IPR008949) | chr1:23232869-23233783 REVERSE	estExt_fgenesh4_pm.C_1270024	254	5e-68	193	66	gi|125595756|gb|EAZ35536.1|	247	3e-65	188	62	hypothetical protein OsJ_019019 [Oryza sativa (japonica cultivar-group)]	gi|147784698|emb|CAN63693.1|	250	1e-66	193	63	hypothetical protein [Vitis vinifera]	jgi|Phypa1_1|166855	235	2e-62	184	60	estExt_fgenesh1_pg.C_1260050	emb|CAN63693.1|	250	8e-65	193	63	hypothetical protein [Vitis vinifera]	gi|83403886|gb|DV997863.1|DV997863	1588	0	825	99	GQ027119.B3_B01 GQ099: Mixed spruce tissues Picea glauca cDNA clone GenomeQuebec_Id:GQ027119_B01 5', mRNA sequence	gi|83403886|gb|DV997863.1|DV997863	1588	0	825	99
WS00949.BR_E02	DR449146	591	5	AT1G23100.1	97.1	7e-21	97	51	| Symbols: | 10 kDa chaperonin, putative | chr1:8195856-8196325 FORWARD	estExt_fgenesh4_pm.C_LG_I0780	93.6	8e-20	97	47	gi|108708331|gb|ABF96126.1|	89.4	6e-18	97	46	10 kDa chaperonin, putative, expressed [Oryza sativa (japonica cultivar-group)]	gi|157343226|emb|CAO67277.1|	95.5	3e-20	97	48	unnamed protein product [Vitis vinifera]	jgi|Phypa1_1|190965	81.6	3e-16	108	41	estExt_gwp_gw1.C_1550001	gb|EAU84974.1|	178	2e-43	103	83	hypothetical protein CC1G_04070 [Coprinopsis cinerea okayama7#130]	gi|67958605|gb|DR162005.1|DR162005	52	5e-05	50	88	RTFE1_15_E04.b1_A029 Roots minus iron Pinus taeda cDNA clone RTFE1_15_E04_A029 3', mRNA sequence	gi|50157698|gb|CO479894.1|CO479894	36.2	1	18	100
WS00949.BR_E03	DR449147	736	5	AT4G27380.1	43.5	0.0001	107	30	| Symbols: | similar to hypothetical protein MtrDRAFT_AC126013g5v1 [Medicago truncatula] (GB:ABE84236.1) | chr4:13701346-13702959 FORWARD	grail3.0134004001	58.9	3e-09	101	37	gi|125600724|gb|EAZ40300.1|	49.7	8e-06	50	50	hypothetical protein OsJ_023783 [Oryza sativa (japonica cultivar-group)]	gi|157338159|emb|CAO39203.1|	50.8	1e-06	107	35	unnamed protein product [Vitis vinifera]	jgi|Phypa1_1|120134	30.4	1.1	48	39	e_gw1.31.92.1	gb|ABE84236.1|	63.2	1e-08	103	39	hypothetical protein MtrDRAFT_AC126013g5v2 [Medicago truncatula]	gi|157643074|gb|EX444156.1|EX444156	1209	0	701	97	GQ04110.B7_C13 GQ041 - Shoot tip - Dormant (Normalized) Picea glauca cDNA clone GQ04110_C13 5', mRNA sequence	gi|157643074|gb|EX444156.1|EX444156	1209	0	701	97
WS00949.BR_E04	DR449148	561	5	No significant hit						fgenesh4_pg.C_LG_I001765	30.8	0.58	53	35	gi|118790678|tpd|FAA00248.1|	29.3	7	41	34	TPA: histidine kinase [Oryza sativa Japonica Group]	gi|157356282|emb|CAO62434.1|	32.3	0.32	47	42	unnamed protein product [Vitis vinifera]	jgi|Phypa1_1|152285	30	0.91	48	33	e_gw1.359.5.1	ref|XP_001526469.1|	35.8	1.4	35	40	hypothetical protein LELG_03027 [Lodderomyces elongisporus NRRL YB-4239] gb|EDK44848.1| hypothetical protein LELG_03027 [Lodderomyces elongisporus NRRL YB-4239]	gi|83384195|gb|DV978173.1|DV978173	975	0	504	99	GQ00612.B3_E05 GQ006: Cambium and phloem from mature trees Picea glauca cDNA clone GenomeQuebec_Id:GQ00612_E05 5', mRNA sequence	gi|83384195|gb|DV978173.1|DV978173	975	0	504	99
WS00949.BR_E05	DR449149	569	5	AT4G16830.3	35	0.03	63	36	| Symbols: | nuclear RNA-binding protein (RGGA) | chr4:9470671-9472327 FORWARD	estExt_fgenesh4_pm.C_LG_II0615	42.4	0.0002	63	46	gi|113533629|dbj|BAF06012.1|	38.9	0.009	63	39	Os01g0721900 [Oryza sativa (japonica cultivar-group)]	gi|157328627|emb|CAO22325.1|	42.4	0.0003	63	46	unnamed protein product [Vitis vinifera]	jgi|Phypa1_1|162649	33.5	0.084	46	47	estExt_fgenesh1_pg.C_450162	emb|CAC85227.1|	41.6	6e-08	47	55	salt tolerance protein 1 [Beta vulgaris]	gi|83380790|gb|DV974768.1|DV974768	696	0	351	100	GQ00410.TB_M20 GQ004: Non-lignified secondary xylem from mature trees Picea glauca cDNA clone GenomeQuebec_Id:GQ00410_M20 3', mRNA sequence	gi|83380790|gb|DV974768.1|DV974768	696	0	351	100
WS00949.BR_E06	DR449150	498	5	AT2G23090.1	132	1e-31	78	79	| Symbols: | similar to hypothetical protein [Cicer arietinum] (GB:CAA10129.1) | chr2:9836737-9837354 REVERSE	gw1.I.4046.1	141	2e-34	76	84	gi|125598902|gb|EAZ38478.1|	137	2e-32	77	79	hypothetical protein OsJ_021961 [Oryza sativa (japonica cultivar-group)]	gi|157335624|emb|CAO61454.1|	142	2e-34	78	83	unnamed protein product [Vitis vinifera]	jgi|Phypa1_1|181759	129	1e-30	76	77	estExt_gwp_gw1.C_520061	emb|CAN62217.1|	142	1e-32	78	83	hypothetical protein [Vitis vinifera]	gi|157529733|gb|EX330964.1|EX330964	944	0	476	100	GQ02902.B7_E23 GQ029 - Xylem scrapings - AT NITE Picea glauca cDNA clone GQ02902_E23 5', mRNA sequence	gi|157529733|gb|EX330964.1|EX330964	944	0	476	100
WS00949.BR_E07	DR449151	431	5	AT1G27330.1	33.1	0.064	48	39	| Symbols: | similar to unknown protein [Arabidopsis thaliana] (TAIR:AT1G27350.1); similar to membrane protein [Brassica juncea] (GB:AAT38818.1); contains InterPro domain Ribosome associated membrane RAMP4; (InterPro:IPR010580) | chr1:9493051-9493885 FORWARD	estExt_Genewise1_v1.C_LG_VI1438	33.1	0.069	48	39	gi|113649386|dbj|BAF29898.1|	36.2	0.031	48	41	Os12g0514100 [Oryza sativa (japonica cultivar-group)]	gi|157358487|emb|CAO66154.1|	34.3	0.048	48	39	unnamed protein product [Vitis vinifera]	jgi|Phypa1_1|115190	32.3	0.11	48	37	e_gw1.12.195.1	ref|NP_001066879.1|	36.2	0.65	48	41	Os12g0514100 [Oryza sativa (japonica cultivar-group)] dbj|BAF29898.1| Os12g0514100 [Oryza sativa (japonica cultivar-group)] gb|EAY83299.1| hypothetical protein OsI_037258 [Oryza sativa (indica cultivar-group)]	gi|83382702|gb|DV976680.1|DV976680	753	0	384	99	GQ0069.B3_E02 GQ006: Cambium and phloem from mature trees Picea glauca cDNA clone GenomeQuebec_Id:GQ0069_E02 5', mRNA sequence	gi|83382702|gb|DV976680.1|DV976680	753	0	384	99
WS00949.BR_E08	DR449152	465	5	AT2G31090.1	55.8	1e-08	53	43	| Symbols: | similar to unknown protein [Arabidopsis thaliana] (TAIR:AT2G20562.1); similar to hypothetical protein MtrDRAFT_AC135231g3v1 [Medicago truncatula] (GB:ABE82887.1) | chr2:13263359-13263672 FORWARD	estExt_fgenesh4_pm.C_LG_XIX0245	61.2	3e-10	53	50	gi|46576024|gb|AAT01385.1|	58.9	5e-09	53	50	unknown protein [Oryza sativa (japonica cultivar-group)]	gi|157344465|emb|CAO69848.1|	62.8	1e-10	53	50	unnamed protein product [Vitis vinifera]	jgi|Phypa1_1|203059	50.8	3e-07	54	40	estExt_Genewise1.C_130103	gb|ABE82887.1|	63.2	5e-09	53	52	hypothetical protein MtrDRAFT_AC135231g3v2 [Medicago truncatula] gb|ABE91906.1| conserved hypothetical protein [Medicago truncatula]	gi|50167708|gb|CO484344.1|CO484344	886	0	447	100	GQ0208.B3_I23 GQ020: Clean ROOTS systems -Diurnal cycle Picea glauca cDNA clone GenomeQuebec_Id:GQ0208I23 5', mRNA sequence	gi|50167708|gb|CO484344.1|CO484344	886	0	447	100
WS00949.BR_E09	DR449153	724	5	AT5G58160.1	124	4e-29	86	70	| Symbols: | actin binding | chr5:23551169-23556691 FORWARD	gw1.XII.1643.1	125	3e-29	87	71	gi|125602836|gb|EAZ42161.1|	132	9e-31	86	76	hypothetical protein OsJ_025644 [Oryza sativa (japonica cultivar-group)]	gi|157339797|emb|CAO44338.1|	137	1e-32	86	81	unnamed protein product [Vitis vinifera]	jgi|Phypa1_1|159530	82.8	2e-16	86	51	estExt_fgenesh1_pg.C_130176	gb|EAZ42161.1|	132	2e-29	86	76	hypothetical protein OsJ_025644 [Oryza sativa (japonica cultivar-group)]	gi|83400945|gb|DV994922.1|DV994922	1053	0	551	99	GQ027111.B3_D05 GQ099: Mixed spruce tissues Picea glauca cDNA clone GenomeQuebec_Id:GQ027111_D05 5', mRNA sequence	gi|83400945|gb|DV994922.1|DV994922	1053	0	551	99
WS00949.BR_E10	DR449154	541	5	AT5G27600.1	43.1	0.0001	25	80	| Symbols: LACS7 | LACS7 (LONG-CHAIN ACYL-COA SYNTHETASE 7) | chr5:9742619-9746798 FORWARD	eugene3.00130195	41.2	0.0004	33	54	gi|77553663|gb|ABA96459.1|	40.4	0.003	33	54	AMP-binding enzyme family protein, expressed [Oryza sativa (japonica cultivar-group)]	gi|157336452|emb|CAO71137.1|	39.7	0.002	28	64	unnamed protein product [Vitis vinifera]	jgi|Phypa1_1|227327	43.5	7e-05	36	63	estExt_Genewise1.C_4080008	gb|AAM28874.1|AF503757_1	43.1	0.008	25	80	long chain acyl-CoA synthetase 7 [Arabidopsis thaliana]	gi|157590196|gb|EX391424.1|EX391424	726	0	366	100	GQ03319.B7_O23 GQ033 - Terminal leader (Normalized library) Picea glauca cDNA clone GQ03319_O23 5', mRNA sequence	gi|157590196|gb|EX391424.1|EX391424	726	0	366	100
WS00949.BR_E11	DR449155	627	5	AT5G65640.1	52.8	2e-07	62	40	| Symbols: BHLH093 | BHLH093 (BETA HLH PROTEIN 93); DNA binding / transcription factor | chr5:26254363-26256130 FORWARD	estExt_fgenesh4_pg.C_LG_II0987	47	1e-05	57	38	gi|22758263|gb|AAN05491.1|	52.4	1e-06	79	31	Putative bHLH transcription protein [Oryza sativa (japonica cultivar-group)]	gi|157343569|emb|CAO68075.1|	54.7	7e-08	57	43	unnamed protein product [Vitis vinifera]	jgi|Phypa1_1|209063	33.5	0.099	56	33	estExt_Genewise1.C_510113	gb|AAM61687.1|	52.8	1e-05	62	40	unknown [Arabidopsis thaliana]	gi|50174058|gb|CO487308.1|CO487308	486	1e-135	264	97	GQ0225.B7_C05 GQ022: ROOT XYLEM - mature trees Picea glauca cDNA clone GenomeQuebec_Id:GQ0225C05 3', mRNA sequence	gi|50174058|gb|CO487308.1|CO487308	486	1e-136	264	97
WS00949.BR_E12	DR449156	771	5	AT4G13990.1	29.6	2.1	34	41	| Symbols: | exostosin family protein | chr4:8084390-8085955 FORWARD	estExt_fgenesh4_pg.C_870006	30.4	1.3	81	27	No significant hit						gi|157342003|emb|CAO63459.1|	29.3	4.7	33	33	unnamed protein product [Vitis vinifera]	No significant hit						ref|XP_001430688.1|	35	4.6	114	28	hypothetical protein [Paramecium tetraurelia] emb|CAK63290.1| unnamed protein product [Paramecium tetraurelia]	gi|157559602|gb|EX360833.1|EX360833	628	1e-178	496	92	GQ03203.B7_P07 GQ032 - Shoot tip (Normalized library) Picea glauca cDNA clone GQ03203_P07 5', mRNA sequence	gi|157559602|gb|EX360833.1|EX360833	628	1e-179	496	92
WS00949.BR_E13	DR449157	736	5	AT3G61050.2	56.6	1e-08	61	45	| Symbols: | lipid binding | chr3:22608460-22611907 FORWARD	fgenesh4_pm.C_LG_II000697	57.4	9e-09	62	48	gi|125599920|gb|EAZ39496.1|	43.5	0.0006	60	36	hypothetical protein OsJ_022979 [Oryza sativa (japonica cultivar-group)]	gi|157349286|emb|CAO24432.1|	51.6	8e-07	61	44	unnamed protein product [Vitis vinifera]	jgi|Phypa1_1|183057	40.4	0.001	60	31	estExt_gwp_gw1.C_620036	emb|CAA65416.1|	56.6	1e-06	61	45	CaLB protein [Arabidopsis thaliana]	gi|157586876|gb|EX388104.1|EX388104	1419	0	716	100	GQ03312.B7_O05 GQ033 - Terminal leader (Normalized library) Picea glauca cDNA clone GQ03312_O05 5', mRNA sequence	gi|157586876|gb|EX388104.1|EX388104	1419	0	716	100
WS00949.BR_E14	DR449158	613	5	AT1G23750.1	189	1e-48	129	69	| Symbols: | DNA-binding protein-related | chr1:8400627-8401160 FORWARD	estExt_fgenesh4_pm.C_LG_X0247	206	1e-53	135	76	gi|113533808|dbj|BAF06191.1|	173	4e-43	138	64	Os01g0754100 [Oryza sativa (japonica cultivar-group)]	gi|147823253|emb|CAN66341.1|	207	5e-54	135	75	hypothetical protein [Vitis vinifera]	jgi|Phypa1_1|110528	193	7e-50	135	71	estExt_fgenesh1_kg.C_3090001	emb|CAN66341.1|	207	2e-52	135	75	hypothetical protein [Vitis vinifera]	gi|157520105|gb|EX321336.1|EX321336	1189	0	612	99	GQ02817.B7_O11 GQ028 - Cambium / phloem scrappings (Normalized library ) Picea glauca cDNA clone GQ02817_O11 5', mRNA sequence	gi|157520105|gb|EX321336.1|EX321336	1189	0	612	99
WS00949.BR_E16	DR449159	827	5	AT1G56500.1	250	6e-67	177	72	| Symbols: | haloacid dehalogenase-like hydrolase family protein | chr1:21163440-21170757 FORWARD	gw1.XIII.601.1	252	2e-67	167	79	gi|108707786|gb|ABF95581.1|	248	1e-65	178	71	HAD-superfamily hydrolase, subfamily IA, variant 3 containing protein, expressed [Oryza sativa (japonica cultivar-group)]	gi|157347033|emb|CAO17415.1|	256	2e-68	155	83	unnamed protein product [Vitis vinifera]	jgi|Phypa1_1|128572	247	5e-66	182	70	e_gw1.71.13.1	emb|CAN61591.1|	256	8e-67	155	83	hypothetical protein [Vitis vinifera]	gi|157598286|gb|EX399514.1|EX399514	1554	0	784	100	GQ03416.B7_A06 GQ034 - Needles - Mid-season Picea glauca cDNA clone GQ03416_A06 5', mRNA sequence	gi|157598286|gb|EX399514.1|EX399514	1554	0	784	100
WS00949.BR_E17	DR449160	428	5	AT2G45620.1	28.5	1.6	71	29	| Symbols: | nucleotidyltransferase family protein | chr2:18800017-18802824 FORWARD	eugene3.00041058	29.6	0.75	56	30	gi|125569244|gb|EAZ10759.1|	31.2	0.96	34	47	hypothetical protein OsJ_000584 [Oryza sativa (japonica cultivar-group)]	gi|157353797|emb|CAO46329.1|	30.4	0.68	34	32	unnamed protein product [Vitis vinifera]	jgi|Phypa1_1|146280	28.1	2	42	28	e_gw1.241.71.1	ref|YP_001256088.1|	35.8	0.86	75	24	DNA replication protein [Clostridium botulinum A str. ATCC 3502] ref|YP_001385921.1| putative DNA replication protein DnaC [Clostridium botulinum A str. ATCC 19397] ref|YP_001389328.1| putative DNA replication protein DnaC [Clostridium botulinum A str. Hall] emb|CAL85168.1| DNA replication protein [Clostridium botulinum A str. ATCC 3502] gb|ABS34321.1| putative DNA replication protein DnaC [Clost…	gi|50154413|gb|CO478433.1|CO478433	755	0	409	97	GQ0171.TB_J20 GQ017: Immature somatic EMBRYOS Picea glauca cDNA clone GenomeQuebec_Id:GQ0171J20 3', mRNA sequence	gi|50154413|gb|CO478433.1|CO478433	755	0	409	97
WS00949.BR_E18	DR449161	816	5	AT4G39920.1	202	3e-52	149	61	| Symbols: TFC C, POR | POR (PORCINO) | chr4:18515876-18516913 FORWARD	gw1.V.2795.1	189	2e-48	143	60	gi|125582516|gb|EAZ23447.1|	218	1e-56	152	64	hypothetical protein OsJ_006930 [Oryza sativa (japonica cultivar-group)]	gi|157331062|emb|CAO62950.1|	211	7e-55	151	64	unnamed protein product [Vitis vinifera]	jgi|Phypa1_1|133948	190	1e-48	140	62	e_gw1.107.92.1	gb|EAY86286.1|	221	5e-56	153	64	hypothetical protein OsI_007519 [Oryza sativa (indica cultivar-group)]	gi|157555112|gb|EX356343.1|EX356343	1467	0	788	98	GQ03119.B7_M03 GQ031 - Xylem Scrapings (Normalized library) Picea glauca cDNA clone GQ03119_M03 5', mRNA sequence	gi|157555112|gb|EX356343.1|EX356343	1467	0	788	98
WS00949.BR_E19	DR449162	819	5	AT5G07470.1	263	1e-70	163	73	| Symbols: PMSR3 | PMSR3 (PEPTIDEMETHIONINE SULFOXIDE REDUCTASE 3); protein-methionine-S-oxide reductase | chr5:2362761-2364287 REVERSE	estExt_fgenesh4_pg.C_LG_XV0857	271	4e-73	161	75	gi|12597894|gb|AAG60202.1|AC084763_22	256	7e-68	163	72	putative peptide methionine sulfoxide reductase [Oryza sativa]	gi|157341770|emb|CAO62325.1|	273	2e-73	163	75	unnamed protein product [Vitis vinifera]	jgi|Phypa1_1|132626	265	2e-71	168	70	e_gw1.97.9.1	gb|AAS46232.1|	272	3e-76	161	75	methionine sulfoxide reductase A [Populus trichocarpa x Populus deltoides]	gi|157515755|gb|EX316986.1|EX316986	1578	0	820	99	GQ02811.B7_A05 GQ028 - Cambium / phloem scrappings (Normalized library ) Picea glauca cDNA clone GQ02811_A05 5', mRNA sequence	gi|157515755|gb|EX316986.1|EX316986	1578	0	820	99
WS00949.BR_E20	DR449163	827	5	AT4G00750.1	28.5	5.2	48	33	| Symbols: | dehydration-responsive family protein | chr4:314405-317507 FORWARD	estExt_fgenesh4_pg.C_LG_I2067	29.6	2.4	45	31	No significant hit						gi|157357866|emb|CAO64871.1|	30.8	1.8	36	44	unnamed protein product [Vitis vinifera]	jgi|Phypa1_1|234441	30.8	1	34	35	estExt_fgenesh2_pg.C_1360044	gb|EDN93153.1|	34.7	6.8	51	35	predicted protein [Sclerotinia sclerotiorum 1980]	gi|157556816|gb|EX358047.1|EX358047	997	0	551	97	GQ03124.B7_F21 GQ031 - Xylem Scrapings (Normalized library) Picea glauca cDNA clone GQ03124_F21 5', mRNA sequence	gi|157556816|gb|EX358047.1|EX358047	997	0	551	97
WS00949.BR_E21	DR449164	689	5	AT3G60360.1	87.4	7e-18	69	56	| Symbols: EDA14, UTP11 | EDA14/UTP11 (U3 SMALL NUCLEOLAR RNA-ASSOCIATED PROTEIN 11, embryo sac development arrest 14) | chr3:22323452-22324977 REVERSE	grail3.0101007501	93.2	1e-19	69	62	gi|113534111|dbj|BAF06494.1|	91.3	2e-18	80	55	Os01g0810000 [Oryza sativa (japonica cultivar-group)]	gi|147857564|emb|CAN82884.1|	90.5	1e-18	69	59	hypothetical protein [Vitis vinifera]	jgi|Phypa1_1|18094	67.8	6e-12	67	44	gw1.157.35.1	gb|EAZ13894.1|	91.3	1e-17	80	55	hypothetical protein OsJ_003719 [Oryza sativa (japonica cultivar-group)]	gi|50171322|gb|CO486056.1|CO486056	1237	0	671	98	GQ02015.TB_L03 GQ020: Clean ROOTS systems -Diurnal cycle Picea glauca cDNA clone GenomeQuebec_Id:GQ02015L03 3', mRNA sequence	gi|50171322|gb|CO486056.1|CO486056	1237	0	671	98
WS00949.BR_E22	DR449165	874	5	AT4G23160.1	87.8	8e-18	96	43	| Symbols: | protein kinase family protein | chr4:12129496-12134097 FORWARD	eugene3.00081828	45.8	4e-05	79	29	gi|38567926|emb|CAE03978.3|	124	3e-28	141	42	OSJNBa0033H08.2 [Oryza sativa (japonica cultivar-group)]	gi|147866995|emb|CAN78427.1|	138	7e-33	127	48	hypothetical protein [Vitis vinifera]	jgi|Phypa1_1|73915	72	4e-13	124	32	fgenesh1_pg.scaffold_44000122	emb|CAN78427.1|	138	4e-31	127	48	hypothetical protein [Vitis vinifera]	gi|157641164|gb|EX442246.1|EX442246	137	2e-30	73	98	GQ04105.B7_B12 GQ041 - Shoot tip - Dormant (Normalized) Picea glauca cDNA clone GQ04105_B12 5', mRNA sequence	gi|157641164|gb|EX442246.1|EX442246	137	6e-31	73	98
WS00949.BR_E23	DR449166	743	5	AT1G76690.1	248	4e-66	169	69	| Symbols: OPR2 | OPR2 (12-oxophytodienoate reductase 2); 12-oxophytodienoate reductase | chr1:28783870-28785249 FORWARD	fgenesh4_pm.C_scaffold_41000063	264	5e-71	174	70	gi|113536679|dbj|BAF09062.1|	233	3e-61	171	64	Os02g0559400 [Oryza sativa (japonica cultivar-group)]	gi|157346473|emb|CAO16356.1|	268	3e-72	174	74	unnamed protein product [Vitis vinifera]	jgi|Phypa1_1|159044	228	4e-60	178	62	estExt_fgenesh1_pg.C_90063	emb|CAN60665.1|	267	2e-86	174	74	hypothetical protein [Vitis vinifera]	gi|157641443|gb|EX442525.1|EX442525	833	0	664	91	GQ04105.B7_N08 GQ041 - Shoot tip - Dormant (Normalized) Picea glauca cDNA clone GQ04105_N08 5', mRNA sequence	gi|157641443|gb|EX442525.1|EX442525	833	0	664	91
WS00949.BR_E24	DR449167	811	5	AT2G27050.1	47.4	1e-05	153	22	| Symbols: EIL1 | EIL1 (ETHYLENE-INSENSITIVE3-LIKE 1); transcription factor | chr2:11553392-11555146 FORWARD	fgenesh4_pg.C_LG_X002213	64.7	7e-11	121	33	gi|73622287|gb|AAZ78349.1|	54.7	3e-07	72	40	EIN3-like protein 1 [Oryza sativa (japonica cultivar-group)]	gi|157353657|emb|CAO46181.1|	72	7e-13	241	28	unnamed protein product [Vitis vinifera]	jgi|Phypa1_1|142294	28.1	6.2	91	28	e_gw1.189.20.1	dbj|BAB64345.1|	73.9	1e-11	233	27	EIN3-like protein [Cucumis melo]	gi|157588541|gb|EX389769.1|EX389769	1179	0	651	97	GQ03315.B7_G20 GQ033 - Terminal leader (Normalized library) Picea glauca cDNA clone GQ03315_G20 5', mRNA sequence	gi|157588541|gb|EX389769.1|EX389769	1179	0	651	97
WS00949.BR_F01	DR449168	525	5	AT3G56810.1	27.3	5.4	72	26	| Symbols: | contains domain His-Me finger endonucleases (SSF54060) | chr3:21047906-21049906 REVERSE	estExt_Genewise1_v1.C_LG_X1460	27.7	4.4	36	47	No significant hit						gi|147781911|emb|CAN69933.1|	29.3	2.4	65	29	hypothetical protein [Vitis vinifera]	jgi|Phypa1_1|80342	34.3	0.043	62	30	fgenesh1_pg.scaffold_85000081	ref|XP_001321665.1|	32.7	9.5	45	40	hypothetical protein TVAG_126030 [Trichomonas vaginalis G3] gb|EAY09442.1| hypothetical protein TVAG_126030 [Trichomonas vaginalis G3]	gi|50173618|gb|CO487107.1|CO487107	1019	0	514	100	GQ0225.B7_G20 GQ022: ROOT XYLEM - mature trees Picea glauca cDNA clone GenomeQuebec_Id:GQ0225G20 3', mRNA sequence	gi|50173618|gb|CO487107.1|CO487107	1019	0	514	100
WS00949.BR_F02	DR449169	472	5	AT5G40370.1	161	2e-40	102	76	| Symbols: | glutaredoxin, putative | chr5:16165054-16166280 REVERSE	gw1.I.2484.1	156	6e-39	102	73	gi|32489526|emb|CAE04729.1|	150	2e-36	102	68	OSJNBa0043L24.17 [Oryza sativa (japonica cultivar-group)]	gi|157345440|emb|CAO14738.1|	156	8e-39	102	73	unnamed protein product [Vitis vinifera]	jgi|Phypa1_1|38805	137	3e-33	102	63	gw1.131.144.1	sp|P55143|GLRX_RICCO	173	3e-42	102	82	Glutaredoxin	gi|83377023|gb|DV971001.1|DV971001	934	0	471	100	GQ0048.B3_B07 GQ004: Non-lignified secondary xylem from mature trees Picea glauca cDNA clone GenomeQuebec_Id:GQ0048_B07 5', mRNA sequence	gi|83377023|gb|DV971001.1|DV971001	934	0	471	100
WS00949.BR_F03	DR449170	867	5	AT2G43090.1	243	1e-64	200	62	| Symbols: | aconitase C-terminal domain-containing protein | chr2:17926034-17926789 FORWARD	gw1.III.2339.1	244	4e-65	172	70	gi|34398297|gb|AAQ67235.1|	223	4e-58	199	58	3-isopropylmalate dehydratase small subunit [Oryza sativa (japonica cultivar-group)]	gi|157329066|emb|CAO23931.1|	246	2e-65	180	66	unnamed protein product [Vitis vinifera]	jgi|Phypa1_1|47040	243	1e-64	177	64	gw1.21.243.1	emb|CAN65399.1|	246	1e-63	180	66	hypothetical protein [Vitis vinifera]	gi|157507298|gb|EX308529.1|EX308529	1669	0	866	99	GQ01308.T3_E22 GQ013 - Elongating ROOTS tips - sapplings Picea glauca cDNA clone GQ01308_E22 5', mRNA sequence	gi|157507298|gb|EX308529.1|EX308529	1669	0	866	99
WS00949.BR_F04	DR449171	871	5	AT2G02880.1	28.9	4.2	34	32	| Symbols: | mucin-related | chr2:841302-843150 FORWARD	estExt_fgenesh4_pm.C_LG_XI0421	30.4	1.5	49	38	No significant hit						gi|133751172|gb|ABO37969.1|	29.6	4.3	46	34	putative transposase [Vitis vinifera]	jgi|Phypa1_1|147521	31.2	0.82	29	41	e_gw1.262.55.1	gb|AAC94995.1|	34.3	9.8	35	42	putative GTPase activating protein [Carassius auratus]	gi|157508884|gb|EX310115.1|EX310115	858	0	505	96	GQ01312.T3_P03 GQ013 - Elongating ROOTS tips - sapplings Picea glauca cDNA clone GQ01312_P03 5', mRNA sequence	gi|157508884|gb|EX310115.1|EX310115	858	0	505	96
WS00949.BR_F05	DR449172	770	5	AT4G28490.1	29.6	2.1	76	23	| Symbols: RLK5, HAE, HAESA | HAESA (RECEPTOR-LIKE PROTEIN KINASE 5); ATP binding / kinase/ protein serine/threonine kinase | chr4:14077900-14080971 FORWARD	eugene3.00060083	28.5	4.9	42	35	gi|125572227|gb|EAZ13742.1|	36.6	0.078	38	47	hypothetical protein OsJ_003567 [Oryza sativa (japonica cultivar-group)]	gi|157344677|emb|CAO70432.1|	31.2	1.2	77	28	unnamed protein product [Vitis vinifera]	jgi|Phypa1_1|71963	30.4	1.2	38	42	fgenesh1_pg.scaffold_34000228	gb|AAT44520.1|	38.9	0.32	138	26	proboscipedia [Oncopeltus fasciatus]	gi|157530355|gb|EX331586.1|EX331586	1493	0	769	99	GQ02903.B7_C19 GQ029 - Xylem scrapings - AT NITE Picea glauca cDNA clone GQ02903_C19 5', mRNA sequence	gi|157530355|gb|EX331586.1|EX331586	1493	0	769	99
WS00949.BR_F06	DR449173	587	5	AT5G12240.1	30	1	41	39	| Symbols: | similar to unknown protein [Oryza sativa (japonica cultivar-group)] (GB:BAC16476.1); similar to Os07g0641800 [Oryza sativa (japonica cultivar-group)] (GB:NP_001060432.1) | chr5:3959121-3960778 REVERSE	gw1.XIV.2472.1	28.1	4.1	55	30	gi|38567686|emb|CAE75976.1|	30.8	2.6	60	31	B1160F02.7 [Oryza sativa (japonica cultivar-group)]	gi|147797534|emb|CAN66857.1|	29.3	3	39	28	hypothetical protein [Vitis vinifera]	jgi|Phypa1_1|147800	30.4	0.75	38	36	e_gw1.267.50.1	ref|YP_001142054.1|	34.3	4.4	41	41	transcriptional regulator, AraC family [Aeromonas salmonicida subsp. salmonicida A449] gb|ABO90306.1| transcriptional regulator, AraC family [Aeromonas salmonicida subsp. salmonicida A449]	gi|157537048|gb|EX338279.1|EX338279	650	0	357	97	GQ03006.B7_C03 GQ030 - Xylem planings - daytime and seasonal Picea glauca cDNA clone GQ03006_C03 5', mRNA sequence	gi|157537048|gb|EX338279.1|EX338279	650	0	357	97
WS00949.BR_F07	DR449174	807	5	AT5G28770.2	79.3	2e-15	136	39	| Symbols: ATBZIP63, BZO2H3 | BZO2H3 (basic leucine zipper O2 homolog 3); DNA binding / transcription factor | chr5:10796652-10798151 REVERSE	estExt_Genewise1_v1.C_LG_XIII1499	99.4	2e-21	163	43	gi|31126763|gb|AAP44683.1|	92	2e-18	152	42	bZIP protein [Oryza sativa (japonica cultivar-group)]	gi|147796457|emb|CAN74806.1|	104	1e-22	158	44	hypothetical protein [Vitis vinifera]	jgi|Phypa1_1|221106	88.6	4e-18	159	37	estExt_Genewise1.C_2060077	emb|CAN74806.1|	104	7e-21	158	44	hypothetical protein [Vitis vinifera]	gi|157559194|gb|EX360425.1|EX360425	1384	0	702	99	GQ03202.SP6_M15 GQ032 - Shoot tip (Normalized library) Picea glauca cDNA clone GQ03202_M15 3', mRNA sequence	gi|157559194|gb|EX360425.1|EX360425	1384	0	702	99
WS00949.BR_F09	DR449175	680	5	AT3G45230.1	40.8	0.0007	49	44	| Symbols: | hydroxyproline-rich glycoprotein family protein | chr3:16580108-16580635 FORWARD	estExt_fgenesh4_kg.C_660007	39.3	0.002	51	39	gi|34393965|dbj|BAC83741.1|	30	5.9	25	52	hypothetical protein [Oryza sativa Japonica Group]	gi|157355384|emb|CAO48774.1|	30	2.2	41	41	unnamed protein product [Vitis vinifera]	jgi|Phypa1_1|96253	27.3	8.2	36	44	fgenesh1_pg.scaffold_299000004	ref|NP_190109.1|	40.8	0.066	49	44	hydroxyproline-rich glycoprotein family protein [Arabidopsis thaliana] emb|CAB72161.1| serine/proline-rich [Arabidopsis thaliana]	gi|157586355|gb|EX387583.1|EX387583	1205	0	662	97	GQ03311.SP6_H08 GQ033 - Terminal leader (Normalized library) Picea glauca cDNA clone GQ03311_H08 3', mRNA sequence	gi|157586355|gb|EX387583.1|EX387583	1205	0	662	97
WS00949.BR_F10	DR449176	429	5	AT1G18010.1	28.1	2	28	39	| Symbols: | similar to unknown protein [Arabidopsis thaliana] (TAIR:AT1G18000.1); similar to B0616E02-H0507E05.3 [Oryza sativa (indica cultivar-group)] (GB:CAH67827.1); contains InterPro domain Protein of unknown function DUF895, eukaryotic; (InterPro:IPR010291) | chr1:6199973-6201352 FORWARD	eugene3.00050192	26.9	4.9	37	32	No significant hit						gi|147810327|emb|CAN76156.1|	26.9	7.5	19	57	hypothetical protein [Vitis vinifera]	jgi|Phypa1_1|76639	26.2	7.6	51	33	fgenesh1_pg.scaffold_60000022	No significant hit						gi|157626113|gb|EX427195.1|EX427195	787	0	409	99	GQ03815.B7_G05 GQ038 - Stem - Active growth Picea glauca cDNA clone GQ03815_G05 5', mRNA sequence	gi|157626113|gb|EX427195.1|EX427195	787	0	409	99
WS00949.BR_F11	DR449177	841	5	AT5G54855.1	174	6e-44	121	66	| Symbols: | pollen Ole e 1 allergen and extensin family protein | chr5:22300128-22301477 FORWARD	estExt_fgenesh4_pm.C_LG_XI0361	179	1e-45	121	66	gi|125581849|gb|EAZ22780.1|	185	1e-46	149	60	hypothetical protein OsJ_006263 [Oryza sativa (japonica cultivar-group)]	gi|157337944|emb|CAO38988.1|	184	1e-46	137	61	unnamed protein product [Vitis vinifera]	jgi|Phypa1_1|164903	46.6	2e-05	121	27	estExt_fgenesh1_pg.C_790101	ref|NP_001046675.1|	185	2e-45	149	60	Os02g0317800 [Oryza sativa (japonica cultivar-group)] dbj|BAD15720.1| pollen Ole e 1 allergen and extensin family protein-like [Oryza sativa (japonica cultivar-group)] dbj|BAD27648.1| pollen Ole e 1 allergen and extensin family protein-like [Oryza sativa (japonica cultivar-group)] dbj|BAF08589.1| Os02g0317800 [Oryza sativa (japonica cultivar-group)] gb|EAZ22780.1| hypothetical protein OsJ_006263 …	gi|157575216|gb|EX376444.1|EX376444	1626	0	840	99	GQ03232.B7_P03 GQ032 - Shoot tip (Normalized library) Picea glauca cDNA clone GQ03232_P03 5', mRNA sequence	gi|157575216|gb|EX376444.1|EX376444	1626	0	840	99
WS00949.BR_F12	DR449178	524	5	AT5G56670.1	97.4	4e-21	62	77	| Symbols: | 40S ribosomal protein S30 (RPS30C) | chr5:22952639-22953207 REVERSE	estExt_fgenesh4_pg.C_LG_XII0843	100	5e-22	62	80	gi|113594981|dbj|BAF18855.1|	100	2e-21	62	80	Os06g0172600 [Oryza sativa (japonica cultivar-group)]	gi|157342696|emb|CAO65408.1|	99.4	2e-21	64	78	unnamed protein product [Vitis vinifera]	jgi|Phypa1_1|186738	100	4e-22	62	80	estExt_gwp_gw1.C_970127	gb|ABE80883.1|	100	4e-20	62	80	Ribosomal protein S30 [Medicago truncatula]	gi|157606196|gb|EX407420.1|EX407420	908	0	458	100	GQ03518.B7_J15 GQ035 - Needles - End of season Picea glauca cDNA clone GQ03518_J15 5', mRNA sequence	gi|157606196|gb|EX407420.1|EX407420	908	0	458	100
WS00949.BR_F13	DR449179	873	5	AT2G37690.1	167	1e-41	140	60	| Symbols: | phosphoribosylaminoimidazole carboxylase, putative / AIR carboxylase, putative | chr2:15813189-15817318 FORWARD	estExt_fgenesh4_pm.C_LG_XIII0184	176	1e-44	140	63	gi|113531843|dbj|BAF04226.1|	159	1e-38	138	57	Os01g0199900 [Oryza sativa (japonica cultivar-group)]	gi|147859592|emb|CAN83526.1|	166	2e-41	140	63	hypothetical protein [Vitis vinifera]	jgi|Phypa1_1|189585	179	2e-45	139	62	estExt_gwp_gw1.C_1350018	gb|ABP68414.1|	179	2e-43	139	62	aminoimidazole ribonucleotide carboxylase [Physcomitrella patens]	gi|50157698|gb|CO479894.1|CO479894	1283	0	803	95	GQ018M12.T24_A02 GQ018: Clean ROOTS systems - N treatments Picea glauca cDNA clone GenomeQuebec_Id:GQ018M12A02 3', mRNA sequence	gi|50157698|gb|CO479894.1|CO479894	1283	0	803	95
WS00949.BR_F14	DR449180	465	5	AT3G54420.1	89.7	7e-19	77	57	| Symbols: ATCHITIV, CHIV, ATEP3 | ATEP3 (Arabidopsis thaliana chitinase class IV); chitinase | chr3:20156913-20158012 FORWARD	fgenesh4_pg.C_scaffold_20817000001	99	1e-21	77	62	gi|125582812|gb|EAZ23743.1|	98.2	8e-21	77	55	hypothetical protein OsJ_007226 [Oryza sativa (japonica cultivar-group)]	gi|33329392|gb|AAQ10093.1|	103	8e-23	77	64	class IV chitinase [Vitis vinifera]	jgi|Phypa1_1|219988	77	4e-15	78	48	estExt_Genewise1.C_1840097	gb|AAS83984.1|	115	1e-24	77	67	class IV chitinase A [Pinus monticola]	gi|157595000|gb|EX396228.1|EX396228	821	0	438	98	GQ03407.B7_A15 GQ034 - Needles - Mid-season Picea glauca cDNA clone GQ03407_A15 5', mRNA sequence	gi|157595000|gb|EX396228.1|EX396228	821	0	438	98
WS00949.BR_F15	DR449181	523	5	AT3G21865.1	144	2e-35	111	63	| Symbols: PEX22 | PEX22 (PEROXIN 22); protein binding | chr3:7701315-7703225 REVERSE	gw1.VII.1064.1	157	5e-39	111	67	gi|113565535|dbj|BAF15878.1|	160	2e-39	112	67	Os04g0629000 [Oryza sativa (japonica cultivar-group)]	gi|157349085|emb|CAO24163.1|	157	8e-39	109	69	unnamed protein product [Vitis vinifera]	jgi|Phypa1_1|177723	144	4e-35	110	62	estExt_gwp_gw1.C_250199	ref|NP_001053964.1|	160	4e-38	112	67	Os04g0629000 [Oryza sativa (japonica cultivar-group)] dbj|BAF15878.1| Os04g0629000 [Oryza sativa (japonica cultivar-group)]	gi|83389170|gb|DV983148.1|DV983148	987	0	498	100	GQ0197.TB_G09 GQ019: Clean ROOTS systems - P treatments Picea glauca cDNA clone GenomeQuebec_Id:GQ0197_G09 3', mRNA sequence	gi|83389170|gb|DV983148.1|DV983148	987	0	498	100
WS00949.BR_F16	DR449182	865	5	AT5G50580.2	263	8e-71	206	59	| Symbols: AT-SAE1-2, SAE1B | SAE1B (SUMO-ACTIVATING ENZYME 1B); SUMO activating enzyme | chr5:20602726-20604627 FORWARD	estExt_fgenesh4_pg.C_LG_XII0982	256	1e-68	206	60	gi|77550979|gb|ABA93776.1|	240	4e-63	203	58	ubiquitin activating enzyme, putative, expressed [Oryza sativa (japonica cultivar-group)]	gi|157343800|emb|CAO68306.1|	260	1e-69	206	60	unnamed protein product [Vitis vinifera]	jgi|Phypa1_1|160897	256	2e-68	205	58	estExt_fgenesh1_pg.C_270182	gb|AAC32140.1|	241	6e-76	124	95	probable ubiquitin activating enzyme 2 [Picea mariana]	gi|157568882|gb|EX370110.1|EX370110	1645	0	865	99	GQ03218.B7_K01 GQ032 - Shoot tip (Normalized library) Picea glauca cDNA clone GQ03218_K01 5', mRNA sequence	gi|157568882|gb|EX370110.1|EX370110	1645	0	865	99
WS00949.BR_F17	DR449183	860	5	AT2G19920.1	32.7	0.29	82	29	| Symbols: | RNA-dependent RNA polymerase family protein | chr2:8609304-8613969 REVERSE	eugene3.00120500	33.5	0.18	68	33	gi|113649911|dbj|BAF30423.1|	35.4	0.21	185	22	Os12g0641500 [Oryza sativa (japonica cultivar-group)]	gi|157328269|emb|CAO17747.1|	37	0.027	168	23	unnamed protein product [Vitis vinifera]	jgi|Phypa1_1|231702	35.4	0.043	120	18	fgenesh2_pg.scaffold_137000019	gb|EAT92271.1|	476	1e-132	253	96	hypothetical protein SNOG_00776 [Phaeosphaeria nodorum SN15]	gi|66741746|gb|DR019376.1|DR019376	157	2e-36	263	82	STRS1_29_D04.g1_A034 Shoot tip pitch canker susceptible Pinus taeda cDNA clone STRS1_29_D04_A034 5', mRNA sequence	gi|157517279|gb|EX318510.1|EX318510	38.2	0.39	23	95
WS00949.BR_F18	DR449184	632	5	AT3G13530.1	237	4e-63	138	86	| Symbols: MAP3KE1, MAPKKK7 | MAPKKK7 (MAP3K EPSILON PROTEIN KINASE); kinase | chr3:4411941-4419327 REVERSE	grail3.0026029201	244	4e-65	138	88	gi|38345202|emb|CAE02897.2|	224	2e-58	138	81	OSJNBa0015K02.14 [Oryza sativa (japonica cultivar-group)]	gi|157338677|emb|CAO42028.1|	248	5e-66	138	89	unnamed protein product [Vitis vinifera]	jgi|Phypa1_1|127611	218	2e-57	138	79	e_gw1.66.132.1	emb|CAA12272.1|	237	3e-61	138	86	MAP3K epsilon protein kinase [Arabidopsis thaliana]	gi|157570277|gb|EX371505.1|EX371505	1181	0	596	100	GQ03222.B7_G19 GQ032 - Shoot tip (Normalized library) Picea glauca cDNA clone GQ03222_G19 5', mRNA sequence	gi|157570277|gb|EX371505.1|EX371505	1181	0	596	100
WS00949.BR_F19	DR449185	753	5	AT1G04790.1	156	1e-38	154	51	| Symbols: | zinc finger (C3HC4-type RING finger) family protein | chr1:1345468-1348142 FORWARD	eugene3.00031458	160	1e-39	174	50	gi|38345315|emb|CAE03385.2|	108	2e-23	94	51	OSJNBa0004N05.9 [Oryza sativa (japonica cultivar-group)]	gi|147806280|emb|CAN72193.1|	84	2e-16	131	34	hypothetical protein [Vitis vinifera]	jgi|Phypa1_1|171239	115	3e-26	147	48	estExt_fgenesh1_pg.C_2810074	ref|NP_563717.1|	156	1e-36	154	51	zinc finger (C3HC4-type RING finger) family protein [Arabidopsis thaliana] gb|AAK96689.1| Unknown protein [Arabidopsis thaliana] gb|AAP37763.1| At1g04790 [Arabidopsis thaliana]	gi|83403990|gb|DV997967.1|DV997967	1392	0	722	99	GQ02769.B3_B04 GQ099: Mixed spruce tissues Picea glauca cDNA clone GenomeQuebec_Id:GQ02769_B04 5', mRNA sequence	gi|83403990|gb|DV997967.1|DV997967	1392	0	722	99
WS00949.BR_F20	DR449186	584	5	AT1G62180.1	32.7	0.16	21	66	| Symbols: APSR, PRH43, PRH, ATAPR2, APR2 | APR2 (5'ADENYLYLPHOSPHOSULFATE REDUCTASE 2) | chr1:22979459-22981130 REVERSE	gw1.II.3568.1	35.4	0.025	21	71	gi|125600384|gb|EAZ39960.1|	37.7	0.021	21	80	hypothetical protein OsJ_023443 [Oryza sativa (japonica cultivar-group)]	gi|157348930|emb|CAO24008.1|	37	0.014	21	80	unnamed protein product [Vitis vinifera]	jgi|Phypa1_1|109847	33.1	0.12	21	66	estExt_fgenesh1_kg.C_600002	gb|EAZ39960.1|	37.7	0.4	21	80	hypothetical protein OsJ_023443 [Oryza sativa (japonica cultivar-group)]	gi|157596786|gb|EX398014.1|EX398014	1037	0	564	97	GQ03411.B7_O11 GQ034 - Needles - Mid-season Picea glauca cDNA clone GQ03411_O11 5', mRNA sequence	gi|157596786|gb|EX398014.1|EX398014	1037	0	564	97
WS00949.BR_F21	DR449187	864	5	AT3G54660.1	256	1e-68	191	62	| Symbols: EMB2360, ATGR2 | GR (GLUTATHIONE REDUCTASE); glutathione-disulfide reductase | chr3:20241334-20244078 REVERSE	eugene3.00150408	278	2e-75	235	60	gi|20219052|gb|AAM15796.1|AC104428_17	254	3e-67	157	75	Putative glutathione reductase (NADPH) [Oryza sativa (japonica cultivar-group)]	gi|157348053|emb|CAO22640.1|	280	2e-75	229	62	unnamed protein product [Vitis vinifera]	jgi|Phypa1_1|115450	236	1e-62	150	74	e_gw1.13.299.1	gb|AAB70837.1|	278	6e-82	228	62	glutathione reductase (NADPH) [Vitis vinifera]	gi|157604408|gb|EX405632.1|EX405632	1475	0	788	98	GQ03513.B7_L23 GQ035 - Needles - End of season Picea glauca cDNA clone GQ03513_L23 5', mRNA sequence	gi|157604408|gb|EX405632.1|EX405632	1475	0	788	98
WS00949.BR_F22	DR449188	451	5	AT1G76070.1	29.6	0.79	23	52	| Symbols: | similar to unknown protein [Arabidopsis thaliana] (TAIR:AT1G20310.1); similar to syringolide-induced protein 14-1-1 [Glycine max] (GB:BAB86891.1) | chr1:28551511-28552329 FORWARD	fgenesh4_pm.C_LG_V000672	29.6	0.83	24	45	gi|125606499|gb|EAZ45535.1|	28.9	5.6	21	57	hypothetical protein OsJ_029018 [Oryza sativa (japonica cultivar-group)]	gi|157336143|emb|CAO61973.1|	30	1	23	56	unnamed protein product [Vitis vinifera]	jgi|Phypa1_1|104342	27.7	2.9	57	24	fgenesh1_pg.scaffold_11400000001	gb|ABI84248.1|	32.3	9.4	22	63	syringolide-induced protein 14-1-1 [Arachis hypogaea]	gi|70973881|gb|DR743053.1|DR743053	145	3e-33	125	89	RTCU1_13_F07.b1_A029 Roots plus added copper Pinus taeda cDNA clone RTCU1_13_F07_A029 3', mRNA sequence	gi|157556766|gb|EX357997.1|EX357997	69.9	6e-11	111	82
WS00949.BR_F23	DR449189	729	5	AT3G01650.1	31.2	0.66	90	25	| Symbols: | copine-related | chr3:242741-245069 FORWARD	fgenesh4_pm.C_scaffold_118000005	30	1.6	58	36	gi|125592484|gb|EAZ32543.1|	35.8	0.12	68	30	hypothetical protein OsJ_016026 [Oryza sativa (japonica cultivar-group)]	gi|157356847|emb|CAO63049.1|	32.3	0.5	68	30	unnamed protein product [Vitis vinifera]	jgi|Phypa1_1|93823	30.4	1.1	50	38	fgenesh1_pg.scaffold_249000009	ref|XP_001484908.1|	38.9	0.29	87	26	hypothetical protein PGUG_02637 [Pichia guilliermondii ATCC 6260] gb|EDK38539.1| hypothetical protein PGUG_02637 [Pichia guilliermondii ATCC 6260]	gi|157641865|gb|EX442947.1|EX442947	1356	0	708	99	GQ04106.B7_P06 GQ041 - Shoot tip - Dormant (Normalized) Picea glauca cDNA clone GQ04106_P06 5', mRNA sequence	gi|157641865|gb|EX442947.1|EX442947	1356	0	708	99
WS00949.BR_F24	DR449190	584	5	AT1G62180.1	32.7	0.16	21	66	| Symbols: APSR, PRH43, PRH, ATAPR2, APR2 | APR2 (5'ADENYLYLPHOSPHOSULFATE REDUCTASE 2) | chr1:22979459-22981130 REVERSE	gw1.II.3568.1	35.4	0.025	21	71	gi|125600384|gb|EAZ39960.1|	37.7	0.021	21	80	hypothetical protein OsJ_023443 [Oryza sativa (japonica cultivar-group)]	gi|157348930|emb|CAO24008.1|	37	0.014	21	80	unnamed protein product [Vitis vinifera]	jgi|Phypa1_1|109847	33.1	0.12	21	66	estExt_fgenesh1_kg.C_600002	gb|EAZ39960.1|	37.7	0.4	21	80	hypothetical protein OsJ_023443 [Oryza sativa (japonica cultivar-group)]	gi|157596786|gb|EX398014.1|EX398014	1053	0	564	98	GQ03411.B7_O11 GQ034 - Needles - Mid-season Picea glauca cDNA clone GQ03411_O11 5', mRNA sequence	gi|157596786|gb|EX398014.1|EX398014	1053	0	564	98
WS00949.BR_G02	DR449191	806	5	AT2G27170.2	29.6	2.2	50	38	| Symbols: SMC3, TTN7 | TTN7 (TITAN7) | chr2:11616397-11624142 REVERSE	estExt_fgenesh4_pm.C_LG_XI0297	30.8	1.1	31	45	No significant hit						gi|157359854|emb|CAO68583.1|	30.8	1.7	37	40	unnamed protein product [Vitis vinifera]	jgi|Phypa1_1|90006	30	1.6	32	46	fgenesh1_pg.scaffold_191000032	ref|XP_367745.2|	37	1.3	47	38	hypothetical protein MGG_07656 [Magnaporthe grisea 70-15] gb|EDK01300.1| hypothetical protein MGG_07656 [Magnaporthe grisea 70-15]	gi|157590448|gb|EX391676.1|EX391676	900	0	626	93	GQ03320.B7_J17 GQ033 - Terminal leader (Normalized library) Picea glauca cDNA clone GQ03320_J17 5', mRNA sequence	gi|157590448|gb|EX391676.1|EX391676	900	0	626	93
WS00949.BR_G03	DR449192	696	5	AT1G22840.1	197	5e-51	112	80	| Symbols: CYTC-1, ATCYTC-A | ATCYTC-A/CYTC-1 (CYTOCHROME C-1); electron carrier | chr1:8079373-8080275 FORWARD	estExt_Genewise1_v1.C_LG_XIX1857	209	2e-54	113	84	gi|48475175|gb|AAT44244.1|	204	1e-52	112	83	Cytochrome c [Oryza sativa (japonica cultivar-group)]	gi|157346392|emb|CAO16275.1|	201	4e-52	112	83	unnamed protein product [Vitis vinifera]	jgi|Phypa1_1|159360	195	2e-50	113	80	estExt_fgenesh1_pg.C_120061	sp|P00074|CYC_GINBI	215	2e-54	111	87	Cytochrome c	gi|157516195|gb|EX317426.1|EX317426	1320	0	678	99	GQ02811.SP6_D11 GQ028 - Cambium / phloem scrappings (Normalized library ) Picea glauca cDNA clone GQ02811_D11 3', mRNA sequence	gi|157516195|gb|EX317426.1|EX317426	1320	0	678	99
WS00949.BR_G04	DR449193	854	5	AT5G20770.1	27.7	9.2	26	42	| Symbols: | similar to unknown protein [Arabidopsis thaliana] (TAIR:AT5G34820.1); similar to hypothetical protein 40.t00047 [Brassica oleracea] (GB:ABD65162.1) | chr5:7034190-7034885 REVERSE	fgenesh4_pg.C_scaffold_123000104	29.3	3.3	50	26	gi|46981287|gb|AAT07605.1|	31.2	3.9	30	50	hypothetical protein [Oryza sativa (japonica cultivar-group)]	gi|157328138|emb|CAO17244.1|	32.7	0.5	82	26	unnamed protein product [Vitis vinifera]	jgi|Phypa1_1|170787	32.3	0.36	84	32	estExt_fgenesh1_pg.C_2610004	ref|XP_514090.2|	34.3	9.5	56	39	PREDICTED: plakophilin 1 [Pan troglodytes]	gi|157608966|gb|EX410190.1|EX410190	620	1e-176	317	99	GQ03607.B7_B07 GQ036 - Shoot tip - Active growth Picea glauca cDNA clone GQ03607_B07 5', mRNA sequence	gi|157608966|gb|EX410190.1|EX410190	620	1e-176	317	99
WS00949.BR_G05	DR449194	600	5	AT4G32750.1	134	5e-32	146	47	| Symbols: | similar to unknown protein [Oryza sativa (japonica cultivar-group)] (GB:BAD28285.1); contains InterPro domain Gamma-crystallin related; (InterPro:IPR011024) | chr4:15796420-15798096 REVERSE	eugene3.00180326	140	5e-34	145	53	gi|50252280|dbj|BAD28285.1|	137	2e-32	113	61	unknown protein [Oryza sativa Japonica Group]	gi|157339518|emb|CAO44059.1|	151	4e-37	115	66	unnamed protein product [Vitis vinifera]	jgi|Phypa1_1|184653	127	4e-30	133	51	estExt_gwp_gw1.C_750099	dbj|BAD28285.1|	137	4e-31	113	61	unknown protein [Oryza sativa (japonica cultivar-group)]	gi|157515813|gb|EX317044.1|EX317044	1156	0	591	99	GQ02811.B7_C17 GQ028 - Cambium / phloem scrappings (Normalized library ) Picea glauca cDNA clone GQ02811_C17 5', mRNA sequence	gi|157515813|gb|EX317044.1|EX317044	1156	0	591	99
WS00949.BR_G06	DR449195	446	5	No significant hit						No significant hit					gi|38344501|emb|CAE05180.2|	31.6	0.84	73	32	OSJNBa0013A04.17 [Oryza sativa (japonica cultivar-group)]	gi|157340846|emb|CAO47651.1|	27.7	4.9	38	34	unnamed protein product [Vitis vinifera]	jgi|Phypa1_1|88157	27.3	3.7	27	40	fgenesh1_pg.scaffold_166000008	No significant hit						gi|157527708|gb|EX328939.1|EX328939	783	0	399	99	GQ02829.B7_J13 GQ028 - Cambium / phloem scrappings (Normalized library ) Picea glauca cDNA clone GQ02829_J13 5', mRNA sequence	gi|157527708|gb|EX328939.1|EX328939	783	0	399	99
WS00949.BR_G07	DR449196	648	5	AT1G27650.1	223	7e-59	127	82	| Symbols: ATU2AF35A | ATU2AF35A; RNA binding | chr1:9615139-9616029 FORWARD	eugene3.00051631	220	7e-58	127	81	gi|50511477|gb|AAT77399.1|	215	7e-56	125	78	'U2 snRNP auxiliary factor, small subunit' [Oryza sativa (japonica cultivar-group)]	gi|157358625|emb|CAO66301.1|	223	1e-58	127	82	unnamed protein product [Vitis vinifera]	jgi|Phypa1_1|25638	190	7e-49	129	72	gw1.15.161.1	gb|AAL06331.1|AF409139_1	223	6e-57	127	82	U2 auxiliary factor small subunit [Arabidopsis thaliana]	gi|34344382|gb|CF386246.1|CF386246	595	1e-168	380	94	RTDR1_13_B11.b1_A015 Loblolly pine roots recovering from drought DR1 Pinus taeda cDNA clone RTDR1_13_B11_A015 3', mRNA sequence	gi|157619349|gb|EX420431.1|EX420431	131	3e-29	370	79
WS00949.BR_G08	DR449197	782	5	ATMG00580.1	67.8	7e-12	47	74	| Symbols: NAD4 | NADH dehydrogenase subunit 4 | chrM:161693-169674 FORWARD	eugene3.00051241	73.2	2e-13	47	78	gi|74100162|gb|AAZ99325.1|	70.1	7e-12	47	74	NADH dehydrogenase subunit 4 [Oryza sativa (japonica cultivar-group)]	gi|157354559|emb|CAO47185.1|	73.6	2e-13	47	76	unnamed protein product [Vitis vinifera]	jgi|Phypa1_1|92113	27.7	7.8	40	45	fgenesh1_pg.scaffold_220000027	gb|AAA75278.1|	73.6	1e-11	47	78	NADH dehydrogenase subunit 4 [Lactuca sativa]	gi|157515292|gb|EX316523.1|EX316523	1465	0	764	98	GQ02810.B7_L10 GQ028 - Cambium / phloem scrappings (Normalized library ) Picea glauca cDNA clone GQ02810_L10 5', mRNA sequence	gi|157515292|gb|EX316523.1|EX316523	1465	0	764	98
WS00949.BR_G09	DR449198	555	5	AT3G17210.1	62.4	2e-10	98	28	| Symbols: | stable protein 1-related | chr3:5882324-5882902 FORWARD	estExt_fgenesh4_pm.C_LG_X0585	70.9	5e-13	99	35	gi|113532725|dbj|BAF05108.1|	66.6	4e-11	100	31	Os01g0516600 [Oryza sativa (japonica cultivar-group)]	gi|157336204|emb|CAO70889.1|	67	1e-11	98	33	unnamed protein product [Vitis vinifera]	jgi|Phypa1_1|185688	64.3	4e-11	95	29	estExt_gwp_gw1.C_850057	ref|NP_001043194.1|	66.6	7e-10	100	31	Os01g0516600 [Oryza sativa (japonica cultivar-group)] dbj|BAB92723.1| putative stress-responsive protein [Oryza sativa (japonica cultivar-group)] dbj|BAF05108.1| Os01g0516600 [Oryza sativa (japonica cultivar-group)]	gi|157567504|gb|EX368732.1|EX368732	1021	0	535	99	GQ03214.B7_N17 GQ032 - Shoot tip (Normalized library) Picea glauca cDNA clone GQ03214_N17 5', mRNA sequence	gi|157567504|gb|EX368732.1|EX368732	1021	0	535	99
WS00949.BR_G10	DR449199	636	5	AT1G68110.1	27.7	5.8	28	42	| Symbols: | epsin N-terminal homology (ENTH) domain-containing protein / clathrin assembly protein-related | chr1:25528564-25529703 FORWARD	gw1.III.1399.1	28.5	3.6	38	44	gi|113632021|dbj|BAF25702.1|	30	5.2	19	63	Os09g0536800 [Oryza sativa (japonica cultivar-group)]	No significant hit						jgi|Phypa1_1|101898	30.4	0.86	39	38	fgenesh1_pg.scaffold_506000009	ref|XP_626899.1|	34.3	5.3	76	32	large Sec7 domain containing protein [Cryptosporidium parvum Iowa II] gb|EAK88993.1| large Sec7 domain containing protein [Cryptosporidium parvum Iowa II]	gi|146176186|gb|ES425329.1|ES425329	234	6e-60	284	87	pm_OSU_shoot_MH_2003-04_057H07 Douglas-fir maximum cold hardiness cDNA library 2003-2004 (MH_2003-04) Pseudotsuga menziesii cDNA clone pm_OSU_WP_MD_057_H07, mRNA sequence	gi|157566170|gb|EX367398.1|EX367398	36.2	1.1	18	100
WS00949.BR_G11	DR449200	784	5	AT3G24550.1	64.3	8e-11	82	42	| Symbols: ATPERK1 | ATPERK1 (PROLINE EXTENSIN-LIKE RECEPTOR KINASE 1); ATP binding / protein kinase | chr3:8960418-8963310 FORWARD	gw1.IV.4129.1	64.7	6e-11	82	41	gi|37718874|gb|AAR01745.1|	63.9	5e-10	87	42	putative TNFR-like receptor kinase [Oryza sativa (japonica cultivar-group)]	gi|157338697|emb|CAO42048.1|	65.9	5e-11	82	42	unnamed protein product [Vitis vinifera]	jgi|Phypa1_1|75743	63.5	1e-10	81	44	fgenesh1_pg.scaffold_55000006	emb|CAN75405.1|	64.7	5e-13	82	42	hypothetical protein [Vitis vinifera]	gi|83391818|gb|DV985795.1|DV985795	42.1	0.061	21	100	GQ0208.B3_I19 GQ020: Clean ROOTS systems -Diurnal cycle Picea glauca cDNA clone GenomeQuebec_Id:GQ0208_I19 5', mRNA sequence	gi|83391818|gb|DV985795.1|DV985795	42.1	0.023	21	100
WS00949.BR_G12	DR449201	647	5	AT3G16270.1	47.4	7e-06	118	27	| Symbols: | binding | chr3:5513707-5516546 FORWARD	estExt_Genewise1_v1.C_LG_I0319	52	3e-07	147	27	gi|113532034|dbj|BAF04417.1|	55.8	9e-08	150	28	Os01g0232400 [Oryza sativa (japonica cultivar-group)]	gi|157340180|emb|CAO45857.1|	60.1	2e-09	133	31	unnamed protein product [Vitis vinifera]	jgi|Phypa1_1|70808	30.4	0.89	55	34	fgenesh1_pg.scaffold_29000175	emb|CAN70334.1|	60.1	9e-08	133	31	hypothetical protein [Vitis vinifera]	gi|157541586|gb|EX342817.1|EX342817	1197	0	629	98	GQ03013.SP6_F11 GQ030 - Xylem planings - daytime and seasonal Picea glauca cDNA clone GQ03013_F11 3', mRNA sequence	gi|157541586|gb|EX342817.1|EX342817	1197	0	629	98
WS00949.BR_G13	DR449202	847	5	AT1G54780.1	278	4e-75	207	64	| Symbols: | thylakoid lumen 18.3 kDa protein | chr1:20443200-20444620 FORWARD	eugene3.00130249	285	3e-77	207	64	gi|50878369|gb|AAT85144.1|	290	5e-78	209	67	unknown protein [Oryza sativa (japonica cultivar-group)]	gi|157347281|emb|CAO17663.1|	289	2e-78	207	67	unnamed protein product [Vitis vinifera]	jgi|Phypa1_1|135818	283	1e-76	189	73	e_gw1.123.74.1	gb|ABO84533.1|	291	3e-77	206	68	Protein of unknown function DUF477 [Medicago truncatula]	gi|157641451|gb|EX442533.1|EX442533	1275	0	663	99	GQ04105.B7_N16 GQ041 - Shoot tip - Dormant (Normalized) Picea glauca cDNA clone GQ04105_N16 5', mRNA sequence	gi|157641451|gb|EX442533.1|EX442533	1275	0	663	99
WS00949.BR_G16	DR449203	563	5	AT4G16450.1	134	4e-32	103	62	| Symbols: | similar to Os08g0431500 [Oryza sativa (japonica cultivar-group)] (GB:NP_001061863.1); similar to unknown protein [Oryza sativa (japonica cultivar-group)] (GB:BAC99342.1) | chr4:9280154-9280563 FORWARD	eugene3.00060155	140	7e-34	96	68	gi|113623832|dbj|BAF23777.1|	143	3e-34	108	62	Os08g0431500 [Oryza sativa (japonica cultivar-group)]	gi|147799661|emb|CAN72866.1|	145	3e-35	108	64	hypothetical protein [Vitis vinifera]	jgi|Phypa1_1|188302	128	2e-30	93	60	estExt_gwp_gw1.C_1170067	emb|CAN72866.1|	145	2e-33	108	64	hypothetical protein [Vitis vinifera]	gi|83378982|gb|DV972960.1|DV972960	942	0	544	95	GQ00411.B3_J12 GQ004: Non-lignified secondary xylem from mature trees Picea glauca cDNA clone GenomeQuebec_Id:GQ00411_J12 5', mRNA sequence	gi|83378982|gb|DV972960.1|DV972960	942	0	544	95
WS00949.BR_G17	DR449204	600	5	AT4G13340.1	30	1.1	18	66	| Symbols: | leucine-rich repeat family protein / extensin family protein | chr4:7758606-7760888 FORWARD	eugene3.00140911	28.5	3.3	30	40	No significant hit						gi|157346583|emb|CAO16652.1|	29.3	3.1	30	50	unnamed protein product [Vitis vinifera]	jgi|Phypa1_1|214139	28.1	3.9	53	32	estExt_Genewise1.C_980038	ref|XP_001460420.1|	34.3	4.6	70	25	hypothetical protein [Paramecium tetraurelia] emb|CAK93023.1| unnamed protein product [Paramecium tetraurelia]	gi|61666099|gb|DN608599.1|DN608599	38.2	0.73	19	100	EST961649 Subtracted pine embryo library, Lib_B Pinus taeda cDNA clone PSAA177, mRNA sequence	gi|50160167|gb|CO480991.1|CO480991	36.2	1.1	18	100
WS00949.BR_G18	DR449205	511	5	AT1G73500.1	48.1	3e-06	47	46	| Symbols: ATMKK9 | ATMKK9 (Arabidopsis thaliana MAP kinase kinase 9); kinase | chr1:27643080-27644012 REVERSE	estExt_fgenesh4_pm.C_LG_VI0403	45.1	2e-05	40	52	gi|113532695|dbj|BAF05078.1|	47.4	2e-05	46	50	Os01g0510100 [Oryza sativa (japonica cultivar-group)]	gi|157345415|emb|CAO14713.1|	49.7	2e-06	46	54	unnamed protein product [Vitis vinifera]	jgi|Phypa1_1|203817	59.7	9e-10	60	53	estExt_Genewise1.C_160199	emb|CAN80150.1|	49.7	7e-05	46	54	hypothetical protein [Vitis vinifera]	gi|157508475|gb|EX309706.1|EX309706	573	1e-162	342	95	GQ01311.T3_M04 GQ013 - Elongating ROOTS tips - sapplings Picea glauca cDNA clone GQ01311_M04 5', mRNA sequence	gi|157508475|gb|EX309706.1|EX309706	573	1e-162	342	95
WS00949.BR_G19	DR449206	509	5	AT1G73500.1	60.8	4e-10	55	49	| Symbols: ATMKK9 | ATMKK9 (Arabidopsis thaliana MAP kinase kinase 9); kinase | chr1:27643080-27644012 REVERSE	gw1.XII.274.1	57	6e-09	52	51	gi|125583331|gb|EAZ24262.1|	48.1	1e-05	53	41	hypothetical protein OsJ_007745 [Oryza sativa (japonica cultivar-group)]	gi|157343736|emb|CAO68242.1|	60.8	7e-10	55	52	unnamed protein product [Vitis vinifera]	jgi|Phypa1_1|203817	71.6	2e-13	68	54	estExt_Genewise1.C_160199	emb|CAN75681.1|	60.8	3e-08	55	52	hypothetical protein [Vitis vinifera]	gi|157508475|gb|EX309706.1|EX309706	702	0	354	100	GQ01311.T3_M04 GQ013 - Elongating ROOTS tips - sapplings Picea glauca cDNA clone GQ01311_M04 5', mRNA sequence	gi|157508475|gb|EX309706.1|EX309706	702	0	354	100
WS00949.BR_G20	DR449207	901	5	AT3G45980.1	175	3e-44	92	97	| Symbols: | histone H2B | chr3:16908477-16908929 REVERSE	gw1.X.2935.1	172	2e-43	92	95	gi|113531557|dbj|BAF03940.1|	170	4e-42	92	94	Os01g0149600 [Oryza sativa (japonica cultivar-group)]	gi|157337363|emb|CAO21709.1|	172	3e-43	92	95	unnamed protein product [Vitis vinifera]	jgi|Phypa1_1|214250	168	5e-42	92	92	estExt_Genewise1.C_980191	emb|CAC84679.1|	177	1e-42	92	98	putative histone H4 [Pinus pinaster]	gi|157533935|gb|EX335166.1|EX335166	1124	0	597	98	GQ02908.B7_P15 GQ029 - Xylem scrapings - AT NITE Picea glauca cDNA clone GQ02908_P15 5', mRNA sequence	gi|157533935|gb|EX335166.1|EX335166	1124	0	597	98
WS00949.BR_G21	DR449208	786	5	AT1G27340.1	187	5e-48	241	41	| Symbols: | F-box family protein | chr1:9495728-9497844 FORWARD	estExt_Genewise1_v1.C_LG_I7715	199	1e-51	270	40	gi|57900200|dbj|BAD88307.1|	183	4e-46	237	42	putative fimbriata [Oryza sativa Japonica Group]	gi|157358488|emb|CAO66155.1|	210	2e-54	251	45	unnamed protein product [Vitis vinifera]	jgi|Phypa1_1|98858	82.4	3e-16	146	32	fgenesh1_pg.scaffold_370000007	emb|CAN77429.1|	209	1e-52	235	46	hypothetical protein [Vitis vinifera]	gi|83399566|gb|DV993543.1|DV993543	977	0	509	99	GQ02784.B3_F10 GQ099: Mixed spruce tissues Picea glauca cDNA clone GenomeQuebec_Id:GQ02784_F10 5', mRNA sequence	gi|83399566|gb|DV993543.1|DV993543	977	0	509	99
WS00949.BR_G23	DR449209	525	5	AT1G78500.1	28.5	2.4	37	43	| Symbols: | pentacyclic triterpene synthase, putative | chr1:29536539-29540070 FORWARD	gw1.40.424.1	29.3	1.5	29	34	gi|108706124|gb|ABF93919.1|	28.9	8	49	26	ABC transporter family protein, putative, expressed [Oryza sativa (japonica cultivar-group)]	gi|157340689|emb|CAO47494.1|	30.4	1.1	34	44	unnamed protein product [Vitis vinifera]	jgi|Phypa1_1|68675	27.7	4	82	25	fgenesh1_pg.scaffold_19000208	ref|XP_001465188.1|	34.3	3.3	78	30	rRNA biogenesis protein-like protein [Leishmania infantum JPCM5] emb|CAM67435.1| rRNA biogenesis protein-like protein [Leishmania infantum]	gi|58026459|gb|CX713200.1|CX713200	63.9	1e-08	76	86	RTPQ1_7_D03.g1_A032 Roots treated with paraquat Pinus taeda cDNA clone RTPQ1_7_D03_A032 5', mRNA sequence	gi|50161762|gb|CO481753.1|CO481753	44.1	0.004	50	88
WS00949.BR_G24	DR449210	459	5	AT1G43900.1	28.1	2.4	35	40	| Symbols: | protein phosphatase 2C, putative / PP2C, putative | chr1:16656485-16658250 FORWARD	eugene3.00101845	27.7	3.3	30	40	gi|77555238|gb|ABA98034.1|	28.9	5.8	32	43	metallopeptidase family M24 containing protein, expressed [Oryza sativa (japonica cultivar-group)]	gi|147789552|emb|CAN74066.1|	29.6	1.4	93	24	hypothetical protein [Vitis vinifera]	jgi|Phypa1_1|228415	29.3	1	30	40	estExt_Genewise1.C_6630001	gb|ABG55887.1|	37.7	0.22	93	30	NADH dehydrogenase subunit 2 [Drosophila daruma]	gi|157518809|gb|EX320040.1|EX320040	856	0	440	99	GQ02815.SP6_F09 GQ028 - Cambium / phloem scrappings (Normalized library ) Picea glauca cDNA clone GQ02815_F09 3', mRNA sequence	gi|157518809|gb|EX320040.1|EX320040	856	0	440	99
WS00949.BR_H02	DR449211	894	5	AT4G32620.1	33.5	0.18	36	44	| Symbols: | nucleic acid binding | chr4:15731679-15737228 FORWARD	grail3.0007019001	39.3	0.003	30	60	gi|113531731|dbj|BAF04114.1|	37	0.075	36	47	Os01g0179500 [Oryza sativa (japonica cultivar-group)]	gi|157339586|emb|CAO44127.1|	38.9	0.007	30	60	unnamed protein product [Vitis vinifera]	jgi|Phypa1_1|78912	30.8	1.1	94	28	fgenesh1_pg.scaffold_75000005	gb|EAZ10777.1|	37	1.6	36	47	hypothetical protein OsJ_000602 [Oryza sativa (japonica cultivar-group)]	gi|157532904|gb|EX334135.1|EX334135	1417	0	723	99	GQ02906.SP6_O24 GQ029 - Xylem scrapings - AT NITE Picea glauca cDNA clone GQ02906_O24 3', mRNA sequence	gi|157532904|gb|EX334135.1|EX334135	1417	0	723	99
WS00949.BR_H03	DR449212	866	5	AT2G24830.1	31.6	0.65	41	34	| Symbols: | zinc finger (CCCH-type) family protein / D111/G-patch domain-containing protein | chr2:10584072-10586233 REVERSE	estExt_fgenesh4_pm.C_LG_I1097	33.9	0.14	46	36	gi|125589075|gb|EAZ29425.1|	35	0.27	76	27	hypothetical protein OsJ_012908 [Oryza sativa (japonica cultivar-group)]	gi|157359615|emb|CAO67832.1|	36.2	0.045	84	30	unnamed protein product [Vitis vinifera]	jgi|Phypa1_1|111742	35.8	0.033	87	33	e_gw1.2.508.1	ref|XP_369637.1|	97.8	7e-19	101	44	hypothetical protein MGG_05827 [Magnaporthe grisea 70-15] gb|EDJ96587.1| hypothetical protein MGG_05827 [Magnaporthe grisea 70-15]	gi|134275467|gb|ES227387.1|ES227387	36.2	4.2	18	100	T01166_M11_A1A2_G11_018 AA - Norway Spruce Subtracted Library (Adaptability-cold) Picea abies cDNA 5', mRNA sequence	gi|50163317|gb|CO482405.1|CO482405	34.2	6.1	17	100
WS00949.BR_H04	DR449213	731	5	AT1G08040.2	341	3e-94	174	83	| Symbols: | similar to unknown protein [Arabidopsis thaliana] (TAIR:AT2G28310.2); similar to Protein of unknown function DUF707 [Medicago truncatula] (GB:ABE91787.1); contains InterPro domain Protein of unknown function DUF707; (InterPro:IPR007877) | chr1:2495504-2497970 REVERSE	estExt_Genewise1_v1.C_LG_X5155	349	1e-96	174	86	gi|113536142|dbj|BAF08525.1|	340	2e-93	174	86	Os02g0297600 [Oryza sativa (japonica cultivar-group)]	gi|157339166|emb|CAO42517.1|	345	2e-95	174	85	unnamed protein product [Vitis vinifera]	jgi|Phypa1_1|216425	298	3e-81	179	72	estExt_Genewise1.C_1290013	gb|ABE91787.1|	344	2e-93	174	85	Protein of unknown function DUF707 [Medicago truncatula]	gi|157510841|gb|EX312074.1|EX312074	1372	0	731	98	GQ02803.SP6_J02 GQ028 - Cambium / phloem scrappings (Normalized library ) Picea glauca cDNA clone GQ02803_J02 3', mRNA sequence	gi|157510841|gb|EX312074.1|EX312074	1372	0	731	98
WS00949.BR_H05	DR449214	525	5	AT3G14130.1	28.1	3.1	23	43	| Symbols: | (S)-2-hydroxy-acid oxidase, peroxisomal, putative / glycolate oxidase, putative / short chain alpha-hydroxy acid oxidase, putative | chr3:4685851-4687859 REVERSE	gw1.III.1066.1	28.1	3.4	23	43	No significant hit						gi|147810750|emb|CAN60879.1|	28.9	3.1	61	31	hypothetical protein [Vitis vinifera]	jgi|Phypa1_1|65387	27.7	4	26	46	fgenesh1_pg.scaffold_6000069	ref|XP_382874.1|	33.9	4.3	41	31	hypothetical protein FG02698.1 [Gibberella zeae PH-1]	gi|50146234|gb|CO474933.1|CO474933	692	0	388	97	GQ00611.B3_N01 GQ006: Cambium and phloem from mature trees Picea glauca cDNA clone GenomeQuebec_Id:GQ00611N01 5', mRNA sequence	gi|50146234|gb|CO474933.1|CO474933	692	0	388	97
WS00949.BR_H06	DR449215	811	5	AT4G14690.1	146	1e-35	151	49	| Symbols: ELIP2 | ELIP2 (EARLY LIGHT-INDUCIBLE PROTEIN 2); chlorophyll binding | chr4:8418368-8419124 FORWARD	estExt_Genewise1_v1.C_LG_VIII0523	152	3e-37	163	50	gi|125599316|gb|EAZ38892.1|	124	3e-28	192	38	hypothetical protein OsJ_022375 [Oryza sativa (japonica cultivar-group)]	gi|157336543|emb|CAO71228.1|	152	4e-37	112	64	unnamed protein product [Vitis vinifera]	jgi|Phypa1_1|232843	84.7	6e-17	111	42	fgenesh2_pm.scaffold_140000001	gb|AAQ21120.1|	152	3e-35	164	50	early light inducible protein [Trifolium pratense]	gi|157609948|gb|EX411172.1|EX411172	1550	0	798	99	GQ03609.B7_M07 GQ036 - Shoot tip - Active growth Picea glauca cDNA clone GQ03609_M07 5', mRNA sequence	gi|157609948|gb|EX411172.1|EX411172	1550	0	798	99
WS00949.BR_H07	DR449216	566	5	AT1G55230.1	72.8	1e-13	86	38	| Symbols: | similar to unknown protein [Arabidopsis thaliana] (TAIR:AT1G55240.1); similar to Os09g0444900 [Oryza sativa (japonica cultivar-group)] (GB:NP_001063301.1); similar to Os08g0462800 [Oryza sativa (japonica cultivar-group)] (GB:NP_001061987.1); similar to plant viral-response family protein-like [Oryza sativa (japonica cultivar-group)] (GB:BAD38318.1); contains InterPro domain Protein o…	eugene3.00031871	85.9	2e-17	113	36	gi|125605874|gb|EAZ44910.1|	87.8	2e-17	84	48	hypothetical protein OsJ_028393 [Oryza sativa (japonica cultivar-group)]	gi|157337688|emb|CAO22034.1|	73.6	1e-13	80	42	unnamed protein product [Vitis vinifera]	jgi|Phypa1_1|210032	64.3	4e-11	51	52	estExt_Genewise1.C_590031	gb|EAZ09284.1|	87.8	3e-16	84	48	hypothetical protein OsI_030516 [Oryza sativa (indica cultivar-group)]	gi|48931385|gb|CO160844.1|CO160844	371	1e-101	415	86	FLD1_25_B05.b1_A029 Root flooded Pinus taeda cDNA clone FLD1_25_B05_A029 3', mRNA sequence	gi|157599618|gb|EX400846.1|EX400846	291	1e-77	243	90
WS00949.BR_H08	DR449217	517	5	AT5G55800.1	27.7	3.9	23	47	| Symbols: | DC1 domain-containing protein | chr5:22598920-22600656 FORWARD	estExt_fgenesh4_pg.C_LG_I0833	30.4	0.65	38	39	gi|29788818|gb|AAP03364.1|	29.6	4.5	95	28	putative polyprotein [Oryza sativa (japonica cultivar-group)]	gi|147806087|emb|CAN63338.1|	27.7	6.7	28	35	hypothetical protein [Vitis vinifera]	jgi|Phypa1_1|72378	31.6	0.27	54	27	fgenesh1_pg.scaffold_36000177	No significant hit						gi|157547142|gb|EX348373.1|EX348373	870	0	443	99	GQ03105.SP6_O10 GQ031 - Xylem Scrapings (Normalized library) Picea glauca cDNA clone GQ03105_O10 3', mRNA sequence	gi|157547142|gb|EX348373.1|EX348373	870	0	443	99
WS00949.BR_H09	DR449218	812	5	AT4G26090.1	100	1e-21	244	30	| Symbols: RPS2 | RPS2 (RESISTANT TO P. SYRINGAE 2) | chr4:13224605-13227334 FORWARD	eugene3.00010274	88.6	4e-18	224	30	gi|113534012|dbj|BAF06395.1|	82	2e-15	157	39	Os01g0788500 [Oryza sativa (japonica cultivar-group)]	gi|157353502|emb|CAO45458.1|	91.3	1e-18	166	37	unnamed protein product [Vitis vinifera]	jgi|Phypa1_1|146778	77	1e-14	158	33	e_gw1.248.49.1	gb|AAM90880.1|AF487818_1	100	8e-20	244	30	RPS2 [Arabidopsis thaliana]	gi|157552486|gb|EX353717.1|EX353717	174	7e-42	108	95	GQ03113.B7_I23 GQ031 - Xylem Scrapings (Normalized library) Picea glauca cDNA clone GQ03113_I23 5', mRNA sequence	gi|157552486|gb|EX353717.1|EX353717	174	2e-42	108	95
WS00949.BR_H10	DR449219	805	5	AT2G38440.1	62	4e-10	117	36	| Symbols: SCAR2, DIS3, WAVE4, ITB1 | ITB1 (IRREGULAR TRICHOME BRANCH1) | chr2:16102628-16107929 FORWARD	fgenesh4_pg.C_LG_VI000866	79.3	3e-15	123	46	gi|28876009|gb|AAO60018.1|	63.5	6e-10	106	39	unknown protein [Oryza sativa (japonica cultivar-group)]	gi|147852819|emb|CAN83781.1|	85.1	8e-17	124	44	hypothetical protein [Vitis vinifera]	jgi|Phypa1_1|160448	78.2	5e-15	98	44	estExt_fgenesh1_pg.C_220106	emb|CAN83781.1|	85.1	4e-15	124	44	hypothetical protein [Vitis vinifera]	gi|157570970|gb|EX372198.1|EX372198	967	0	488	100	GQ03224.B7_F10 GQ032 - Shoot tip (Normalized library) Picea glauca cDNA clone GQ03224_F10 5', mRNA sequence	gi|157570970|gb|EX372198.1|EX372198	967	0	488	100
WS00949.BR_H11	DR449220	807	5	AT3G06350.1	221	4e-58	199	58	| Symbols: EMB3004, MEE32 | EMB3004/MEE32 (EMBRYO DEFECTIVE 3004, maternal effect embryo arrest 32); 3-dehydroquinate dehydratase/ NADP binding / shikimate 5-dehydrogenase | chr3:1924542-1927707 REVERSE	estExt_fgenesh4_pg.C_LG_XIV0743	216	1e-56	199	56	gi|113532609|dbj|BAF04992.1|	194	2e-49	198	54	Os01g0375200 [Oryza sativa (japonica cultivar-group)]	gi|157336350|emb|CAO71035.1|	212	3e-55	195	55	unnamed protein product [Vitis vinifera]	jgi|Phypa1_1|62585	193	1e-49	197	50	fgenesh1_kg.scaffold_47000005	pdb|2GPT|A	221	4e-56	199	58	Chain A, Crystal Structure Of Arabidopsis Dehydroquinate Dehydratase- Shikimate Dehydrogenase In Complex With Tartrate And Shikimate	gi|157627595|gb|EX428677.1|EX428677	1132	0	608	98	GQ03819.B7_G09 GQ038 - Stem - Active growth Picea glauca cDNA clone GQ03819_G09 5', mRNA sequence	gi|157627595|gb|EX428677.1|EX428677	1132	0	608	98
WS00949.BR_H12	DR449221	618	5	AT3G18860.1	112	1e-25	88	65	| Symbols: | transducin family protein / WD-40 repeat family protein | chr3:6501780-6508358 FORWARD	estExt_fgenesh4_pg.C_LG_IV1246	113	8e-26	90	64	gi|50509395|dbj|BAD30961.1|	102	6e-22	88	60	putative phospholipase A2, activating protein [Oryza sativa Japonica Group]	gi|157340863|emb|CAO47668.1|	102	3e-22	88	56	unnamed protein product [Vitis vinifera]	jgi|Phypa1_1|161889	93.2	1e-19	88	53	estExt_fgenesh1_pg.C_370012	ref|NP_566620.1|	112	1e-23	88	65	transducin family protein / WD-40 repeat family protein [Arabidopsis thaliana] gb|AAK95297.1|AF410311_1 AT3g18860/MCB22_3 [Arabidopsis thaliana] dbj|BAB03095.1| unnamed protein product [Arabidopsis thaliana]	gi|157520362|gb|EX321593.1|EX321593	1146	0	586	99	GQ02817.SP6_J18 GQ028 - Cambium / phloem scrappings (Normalized library ) Picea glauca cDNA clone GQ02817_J18 3', mRNA sequence	gi|157520362|gb|EX321593.1|EX321593	1146	0	586	99
WS00949.BR_H13	DR449222	902	5	AT3G43190.1	288	3e-78	171	78	| Symbols: SUS4 | SUS4; UDP-glycosyltransferase/ sucrose synthase/ transferase, transferring glycosyl groups | chr3:15190192-15193565 REVERSE	estExt_fgenesh4_pm.C_LG_II0867	296	9e-81	170	80	gi|108708058|gb|ABF95853.1|	292	8e-79	172	78	Sucrose synthase 2, putative, expressed [Oryza sativa (japonica cultivar-group)]	gi|157342473|emb|CAO65185.1|	291	8e-79	171	78	unnamed protein product [Vitis vinifera]	jgi|Phypa1_1|197679	271	4e-73	168	74	estExt_gwp_gw1.C_3030025	gb|ABR15470.1|	345	3e-93	200	83	sucrose synthase [Pinus taeda]	gi|66744508|gb|DR022138.1|DR022138	922	0	664	92	STRS1_49_D01.b1_A034 Shoot tip pitch canker susceptible Pinus taeda cDNA clone STRS1_49_D01_A034 3', mRNA sequence	gi|157532460|gb|EX333691.1|EX333691	805	0	630	91
WS00949.BR_H14	DR449223	729	5	AT2G37570.1	165	2e-41	126	61	| Symbols: SLT1 | SLT1 (SODIUM- AND LITHIUM-TOLERANT 1) | chr2:15768544-15770028 REVERSE	grail3.0049019501	166	2e-41	115	68	gi|59860476|gb|AAX09673.1|	178	2e-44	127	68	sodium-lithium tolerant 2 [Oryza sativa (japonica cultivar-group)]	gi|157345934|emb|CAO15631.1|	174	6e-44	126	65	unnamed protein product [Vitis vinifera]	jgi|Phypa1_1|200096	193	7e-50	125	72	estExt_gwp_gw1.C_4030053	ref|NP_001042037.1|	178	3e-43	127	68	Os01g0151100 [Oryza sativa (japonica cultivar-group)] dbj|BAD61110.1| unknown protein [Oryza sativa (japonica cultivar-group)] gb|AAX09673.1| sodium-lithium tolerant 2 [Oryza sativa (japonica cultivar-group)] dbj|BAF03951.1| Os01g0151100 [Oryza sativa (japonica cultivar-group)]	gi|50165502|gb|CO483374.1|CO483374	1019	0	522	99	GQ0208.TB_J24 GQ020: Clean ROOTS systems -Diurnal cycle Picea glauca cDNA clone GenomeQuebec_Id:GQ0208J24 3', mRNA sequence	gi|50165502|gb|CO483374.1|CO483374	1019	0	522	99
WS00949.BR_H15	DR449224	936	5	AT5G20720.2	232	2e-61	159	67	| Symbols: CPN10, CHCPN10, ATCPN21, CPN21, CPN20 | CPN20 (CHAPERONIN 20); calmodulin binding | chr5:7015017-7016356 FORWARD	estExt_Genewise1_v1.C_LG_XVIII0619	233	1e-61	159	67	gi|125596360|gb|EAZ36140.1|	237	4e-62	159	66	hypothetical protein OsJ_019623 [Oryza sativa (japonica cultivar-group)]	gi|50660327|gb|AAT80888.1|	244	1e-64	159	69	chloroplast chaperonin 21 [Vitis vinifera]	jgi|Phypa1_1|149544	219	2e-57	159	63	e_gw1.300.56.1	gb|AAT80888.1|	244	7e-63	159	69	chloroplast chaperonin 21 [Vitis vinifera]	gi|157528067|gb|EX329298.1|EX329298	1507	0	792	98	GQ02829.SP6_J16 GQ028 - Cambium / phloem scrappings (Normalized library ) Picea glauca cDNA clone GQ02829_J16 3', mRNA sequence	gi|157528067|gb|EX329298.1|EX329298	1507	0	792	98
WS00949.BR_H16	DR449225	496	5	AT3G14130.1	28.5	2.1	23	43	| Symbols: | (S)-2-hydroxy-acid oxidase, peroxisomal, putative / glycolate oxidase, putative / short chain alpha-hydroxy acid oxidase, putative | chr3:4685851-4687859 REVERSE	gw1.III.1066.1	28.5	2.3	23	43	gi|125601084|gb|EAZ40660.1|	28.5	9.1	22	50	hypothetical protein OsJ_024143 [Oryza sativa (japonica cultivar-group)]	gi|157349540|emb|CAO24758.1|	30.8	0.72	70	28	unnamed protein product [Vitis vinifera]	jgi|Phypa1_1|65387	27.7	3.5	26	46	fgenesh1_pg.scaffold_6000069	ref|YP_001377089.1|	33.5	4.6	60	30	Serine-type D-Ala-D-Ala carboxypeptidase [Bacillus cereus subsp. cytotoxis NVH 391-98] gb|ABS24094.1| Serine-type D-Ala-D-Ala carboxypeptidase [Bacillus cereus subsp. cytotoxis NVH 391-98]	gi|50146234|gb|CO474933.1|CO474933	973	0	495	99	GQ00611.B3_N01 GQ006: Cambium and phloem from mature trees Picea glauca cDNA clone GenomeQuebec_Id:GQ00611N01 5', mRNA sequence	gi|50146234|gb|CO474933.1|CO474933	973	0	495	99
WS00949.BR_H17	DR449226	529	5	AT3G53960.1	122	1e-28	104	55	| Symbols: | proton-dependent oligopeptide transport (POT) family protein | chr3:19989284-19991864 REVERSE	estExt_fgenesh4_pg.C_LG_VI0728	123	6e-29	103	60	gi|125572810|gb|EAZ14325.1|	125	8e-29	108	54	hypothetical protein OsJ_004150 [Oryza sativa (japonica cultivar-group)]	gi|157344193|emb|CAO69126.1|	127	6e-30	103	59	unnamed protein product [Vitis vinifera]	jgi|Phypa1_1|146694	110	4e-25	102	53	e_gw1.246.14.1	emb|CAN63511.1|	127	3e-28	100	59	hypothetical protein [Vitis vinifera]	gi|66746194|gb|DR023824.1|DR023824	500	1e-140	476	88	STRS1_60_G02.b1_A034 Shoot tip pitch canker susceptible Pinus taeda cDNA clone STRS1_60_G02_A034 3', mRNA sequence	gi|50175588|gb|CO487928.1|CO487928	56	1e-06	92	82
WS00949.BR_H18	DR449227	829	5	AT5G47680.1	32.3	0.36	57	38	| Symbols: | RNA binding / tRNA methyltransferase | chr5:19333555-19334693 REVERSE	eugene3.00101225	27.7	9.3	33	33	gi|125570456|gb|EAZ11971.1|	30.4	6.3	60	25	hypothetical protein OsJ_001796 [Oryza sativa (japonica cultivar-group)]	gi|147819331|emb|CAN71224.1|	34.3	0.16	27	51	hypothetical protein [Vitis vinifera]	jgi|Phypa1_1|94746	31.2	0.76	59	35	fgenesh1_pg.scaffold_267000021	emb|CAN71224.1|	34.3	8.9	27	51	hypothetical protein [Vitis vinifera]	gi|40765389|gb|CK436485.1|CK436485	36.2	4	18	100	GQ0044.BR_A17 GQ004: Non-lignified secondary xylem from mature trees Picea glauca cDNA clone GenomeQuebec_Id:GQ0044A17 5', mRNA sequence	gi|40765389|gb|CK436485.1|CK436485	36.2	1.5	18	100
WS00949.BR_H19	DR449228	518	5	AT4G20140.1	59.3	1e-09	54	53	| Symbols: | leucine-rich repeat transmembrane protein kinase, putative | chr4:10884230-10888055 FORWARD	gw1.120.119.1	61.2	3e-10	56	55	gi|125581301|gb|EAZ22232.1|	65.9	6e-11	56	53	hypothetical protein OsJ_005715 [Oryza sativa (japonica cultivar-group)]	gi|157343147|emb|CAO66636.1|	62	3e-10	58	55	unnamed protein product [Vitis vinifera]	jgi|Phypa1_1|59062	58.2	3e-09	56	55	fgenesh1_pm.scaffold_143000001	gb|AAY32480.1|	66.6	6e-10	78	48	receptor kinase-like protein [Oryza longistaminata]	gi|90028886|gb|AM169405.1|AM169405	599	1e-170	330	98	AM169405 K00001 Picea abies cDNA clone K0000100011B11F1, mRNA sequence	gi|157584215|gb|EX385443.1|EX385443	496	1e-139	326	94
WS00949.BR_H20	DR449229	641	5	AT3G54630.1	55.5	3e-08	123	23	| Symbols: | similar to unknown protein [Arabidopsis thaliana] (TAIR:AT5G27330.1); similar to HEC/Ndc80p [Medicago truncatula] (GB:ABE93729.1); contains InterPro domain HEC/Ndc80p; (InterPro:IPR005550) | chr3:20232173-20233879 REVERSE	fgenesh4_pg.C_LG_I001269	67.4	7e-12	123	32	gi|125603711|gb|EAZ43036.1|	55.8	9e-08	115	23	hypothetical protein OsJ_026519 [Oryza sativa (japonica cultivar-group)]	gi|147841723|emb|CAN64357.1|	66.2	3e-11	123	30	hypothetical protein [Vitis vinifera]	jgi|Phypa1_1|162337	41.6	0.0004	111	26	estExt_fgenesh1_pg.C_420035	gb|ABE93729.1|	76.6	1e-12	123	29	HEC/Ndc80p; Prefoldin [Medicago truncatula]	gi|50173758|gb|CO487157.1|CO487157	1019	0	579	96	GQ0228.B7_E17 GQ022: ROOT XYLEM - mature trees Picea glauca cDNA clone GenomeQuebec_Id:GQ0228E17 3', mRNA sequence	gi|50173758|gb|CO487157.1|CO487157	1019	0	579	96
WS00949.BR_H21	DR449230	884	5	AT1G64140.1	34.3	0.1	148	26	| Symbols: | similar to loricrin-related [Arabidopsis thaliana] (TAIR:AT5G64550.1); similar to Os01g0621900 [Oryza sativa (japonica cultivar-group)] (GB:NP_001043607.1); similar to loricrin-like [Oryza sativa (japonica cultivar-group)] (GB:BAD20066.1) | chr1:23807732-23809672 REVERSE	gw1.13838.1.1	107	8e-24	71	77	gi|41052959|dbj|BAD07869.1|	90.1	7e-18	53	81	hypothetical protein [Oryza sativa Japonica Group]	gi|147791048|emb|CAN65763.1|	134	1e-31	84	83	hypothetical protein [Vitis vinifera]	jgi|Phypa1_1|156771	78.2	6e-15	52	73	e_gw1.571.16.1	dbj|BAD46202.1|	70.1	1e-33	73	54	hypothetical protein [Oryza sativa (japonica cultivar-group)]	gi|51908980|gb|CV146653.1|CV146653	1386	0	886	94	EST857862 Sequencing ESTs from loblolly pine embryos Pinus taeda cDNA clone RPIDY79 5' end, mRNA sequence	gi|83382495|gb|DV976473.1|DV976473	1110	0	568	99
WS00949.BR_H23	DR449231	791	5	AT4G22880.2	228	3e-60	148	70	| Symbols: TDS4, TT18, ANS, LDOX | LDOX (TANNIN DEFICIENT SEED 4) | chr4:12004916-12006070 REVERSE	gw1.I.9239.1	235	2e-62	147	75	gi|113532596|dbj|BAF04979.1|	179	1e-44	155	54	Os01g0372500 [Oryza sativa (japonica cultivar-group)]	gi|122893274|gb|ABM67590.1|	232	3e-61	147	73	anthocyanidin synthase [Vitis vinifera]	jgi|Phypa1_1|108581	122	3e-28	123	47	estExt_fgenesh1_pm.C_2870008	gb|ABA01483.1|	237	6e-61	147	75	gibberellin 3-hydroxylase 1 [Gossypium hirsutum] gb|ABM64801.1| anthocyanidin synthase [Gossypium hirsutum]	gi|157520911|gb|EX322142.1|EX322142	1235	0	763	95	GQ02818.SP6_D07 GQ028 - Cambium / phloem scrappings (Normalized library ) Picea glauca cDNA clone GQ02818_D07 3', mRNA sequence	gi|157520911|gb|EX322142.1|EX322142	1235	0	763	95
WS00949.BR_H24	DR449232	700	5	AT1G48610.2	31.2	0.62	70	32	| Symbols: | AT hook motif-containing protein | chr1:17974990-17976466 REVERSE	fgenesh4_pm.C_LG_XVII000148	31.2	0.65	22	50	gi|50511484|gb|AAT77406.1|	30.4	4.7	19	52	putative urease accessory protein G [Oryza sativa (japonica cultivar-group)]	gi|157342267|emb|CAO64380.1|	31.6	0.81	75	33	unnamed protein product [Vitis vinifera]	jgi|Phypa1_1|84781	32.3	0.27	77	33	fgenesh1_pg.scaffold_127000049	ref|ZP_00826543.1|	41.6	0.041	30	53	COG1047: FKBP-type peptidyl-prolyl cis-trans isomerases 2 [Yersinia mollaretii ATCC 43969]	gi|157539525|gb|EX340756.1|EX340756	1348	0	680	100	GQ03010.SP6_A12 GQ030 - Xylem planings - daytime and seasonal Picea glauca cDNA clone GQ03010_A12 3', mRNA sequence	gi|157539525|gb|EX340756.1|EX340756	1348	0	680	100
WS00949.BR_I02	DR449233	712	5	AT2G23980.1	132	2e-31	152	48	| Symbols: CNGC6, ATCNGC6 | ATCNGC6 (CYCLIC NUCLEOTIDE GATED CHANNEL 6); calmodulin binding | chr2:10208356-10211091 REVERSE	estExt_fgenesh4_pm.C_LG_XVIII0347	150	1e-36	144	57	gi|38344883|emb|CAD41906.2|	107	4e-23	142	40	OSJNBa0033G05.7 [Oryza sativa (japonica cultivar-group)]	gi|157343181|emb|CAO66670.1|	161	7e-40	145	59	unnamed protein product [Vitis vinifera]	jgi|Phypa1_1|77922	90.1	1e-18	142	37	fgenesh1_pg.scaffold_68000055	gb|ABE88729.1|	134	6e-30	147	51	IQ calmodulin-binding region; Cyclic nucleotide-binding; Ion transport protein [Medicago truncatula] gb|ABE92841.1| IQ calmodulin-binding region; Cyclic nucleotide-binding; Ion transport protein [Medicago truncatula]	gi|50141405|gb|CO472797.1|CO472797	36.2	3.4	18	100	GQ0049.TB_J09 GQ004: Non-lignified secondary xylem from mature trees Picea glauca cDNA clone GenomeQuebec_Id:GQ0049J09 3', mRNA sequence	gi|50141405|gb|CO472797.1|CO472797	36.2	1.3	18	100
WS00949.BR_I03	DR449234	764	5	AT1G22160.1	90.9	8e-19	153	40	| Symbols: | senescence-associated protein-related | chr1:7823227-7823763 FORWARD	estExt_Genewise1_v1.C_LG_V4971	95.1	4e-20	157	42	gi|113623745|dbj|BAF23690.1|	81.3	3e-15	67	61	Os08g0407600 [Oryza sativa (japonica cultivar-group)]	gi|157335920|emb|CAO61750.1|	97.4	1e-20	125	46	unnamed protein product [Vitis vinifera]	jgi|Phypa1_1|172931	72.4	3e-13	57	56	estExt_fgenesh1_pg.C_3950006	ref|NP_564160.1|	90.9	7e-17	153	40	senescence-associated protein-related [Arabidopsis thaliana] gb|AAL62362.1| unknown protein [Arabidopsis thaliana] gb|AAM47934.1| unknown protein [Arabidopsis thaliana] gb|AAM64388.1| unknown [Arabidopsis thaliana]	gi|157506271|gb|EX307502.1|EX307502	1423	0	738	99	GQ01305.T3_F03 GQ013 - Elongating ROOTS tips - sapplings Picea glauca cDNA clone GQ01305_F03 5', mRNA sequence	gi|157506271|gb|EX307502.1|EX307502	1423	0	738	99
WS00949.BR_I04	DR449235	829	5	AT3G54420.1	214	4e-56	207	53	| Symbols: ATCHITIV, CHIV, ATEP3 | ATEP3 (Arabidopsis thaliana chitinase class IV); chitinase | chr3:20156913-20158012 FORWARD	eugene3.00190854	226	1e-59	206	56	gi|38345421|emb|CAE01675.2|	224	3e-58	207	54	OSJNBb0091E11.12 [Oryza sativa (japonica cultivar-group)]	gi|33329392|gb|AAQ10093.1|	249	3e-66	207	60	class IV chitinase [Vitis vinifera]	jgi|Phypa1_1|219988	165	3e-41	205	45	estExt_Genewise1.C_1840097	gb|AAQ10093.1|	249	2e-64	207	60	class IV chitinase [Vitis vinifera]	gi|83399979|gb|DV993956.1|DV993956	1271	0	755	96	GQ02756.B3_G06 GQ099: Mixed spruce tissues Picea glauca cDNA clone GenomeQuebec_Id:GQ02756_G06 5', mRNA sequence	gi|83399979|gb|DV993956.1|DV993956	1271	0	755	96
WS00949.BR_I05	DR449236	721	5	AT2G47730.1	45.1	4e-05	154	23	| Symbols: GST6, ATGSTF5, GSTF8, ATGSTF8 | ATGSTF8 (GLUTATHIONE S-TRANSFERASE 8); glutathione transferase | chr2:19565283-19566336 FORWARD	eugene3.28270001	99.4	2e-21	177	36	gi|29367381|gb|AAO72563.1|	43.5	0.0006	179	26	elongation factor 1 gamma-like protein [Oryza sativa (japonica cultivar-group)]	gi|134252326|gb|ABO64930.1|	42.4	0.0005	155	28	glutathione S-transferase [Vitis vinifera]	jgi|Phypa1_1|110570	121	3e-28	193	41	estExt_fgenesh1_kg.C_3390002	gb|EAT82815.1|	288	2e-76	183	75	hypothetical protein SNOG_09550 [Phaeosphaeria nodorum SN15]	gi|66690781|gb|DR013275.1|DR013275	77.8	1e-12	75	88	HEAT1_18_G04.b1_A029 Root at 37 C for 24 hr Pinus taeda cDNA clone HEAT1_18_G04_A029 3', mRNA sequence	gi|40763298|gb|CK435496.1|CK435496	34.2	5	17	100
WS00949.BR_I06	DR449237	799	5	AT4G14690.1	142	2e-34	151	47	| Symbols: ELIP2 | ELIP2 (EARLY LIGHT-INDUCIBLE PROTEIN 2); chlorophyll binding | chr4:8418368-8419124 FORWARD	estExt_Genewise1_v1.C_LG_VIII0523	147	6e-36	163	49	gi|125599316|gb|EAZ38892.1|	120	6e-27	192	37	hypothetical protein OsJ_022375 [Oryza sativa (japonica cultivar-group)]	gi|157336543|emb|CAO71228.1|	148	7e-36	112	62	unnamed protein product [Vitis vinifera]	jgi|Phypa1_1|232843	80.5	1e-15	111	40	fgenesh2_pm.scaffold_140000001	gb|AAQ21120.1|	147	5e-34	164	48	early light inducible protein [Trifolium pratense]	gi|157609948|gb|EX411172.1|EX411172	1511	0	798	98	GQ03609.B7_M07 GQ036 - Shoot tip - Active growth Picea glauca cDNA clone GQ03609_M07 5', mRNA sequence	gi|157609948|gb|EX411172.1|EX411172	1511	0	798	98
WS00949.BR_I07	DR449238	762	5	AT1G12130.1	28.1	6	69	28	| Symbols: | flavin-containing monooxygenase family protein / FMO family protein | chr1:4118592-4120869 FORWARD	estExt_fgenesh4_pm.C_LG_VI0468	28.5	4.8	37	43	gi|125569922|gb|EAZ11437.1|	30.4	5.5	71	29	hypothetical protein OsJ_001262 [Oryza sativa (japonica cultivar-group)]	gi|157343183|emb|CAO66672.1|	30.4	2.1	71	29	unnamed protein product [Vitis vinifera]	jgi|Phypa1_1|64974	28.5	4.4	57	31	fgenesh1_pg.scaffold_4000089	No significant hit						gi|157569325|gb|EX370553.1|EX370553	36.2	3.7	18	100	GQ03219.B7_N04 GQ032 - Shoot tip (Normalized library) Picea glauca cDNA clone GQ03219_N04 5', mRNA sequence	gi|157569325|gb|EX370553.1|EX370553	36.2	1.4	18	100
WS00949.BR_I08	DR449239	768	5	AT5G66120.2	211	5e-55	140	74	| Symbols: | 3-dehydroquinate synthase, putative | chr5:26448742-26450875 REVERSE	fgenesh4_pg.C_scaffold_57000060	222	2e-58	141	76	gi|125606470|gb|EAZ45506.1|	218	1e-56	141	74	hypothetical protein OsJ_028989 [Oryza sativa (japonica cultivar-group)]	gi|157354827|emb|CAO48173.1|	223	2e-58	140	77	unnamed protein product [Vitis vinifera]	jgi|Phypa1_1|121666	214	6e-56	141	74	e_gw1.37.64.1	emb|CAN82907.1|	223	9e-57	140	77	hypothetical protein [Vitis vinifera]	gi|50160587|gb|CO481205.1|CO481205	1499	0	756	100	GQ0168.B7_H15 GQ016: Primary, secondary SHOOT -N fertil. Treatments Picea glauca cDNA clone GenomeQuebec_Id:GQ0168H15 3', mRNA sequence	gi|50160587|gb|CO481205.1|CO481205	1499	0	756	100
WS00949.BR_I10	DR449240	810	5	AT4G02860.1	190	1e-48	242	44	| Symbols: | catalytic | chr4:1268952-1270508 REVERSE	estExt_fgenesh4_pm.C_LG_X0673	210	8e-55	238	47	gi|115453665|ref|NP_001050433.1|	205	1e-52	271	44	Os03g0434400 [Oryza sativa (japonica cultivar-group)]	gi|157347923|emb|CAO22510.1|	231	9e-61	239	49	unnamed protein product [Vitis vinifera]	jgi|Phypa1_1|140797	197	6e-51	243	46	e_gw1.170.30.1	gb|ABE77454.1|	211	5e-53	242	47	Phenazine biosynthesis PhzC/PhzF protein [Medicago truncatula]	gi|157524639|gb|EX325870.1|EX325870	1487	0	762	99	GQ02824.B7_M02 GQ028 - Cambium / phloem scrappings (Normalized library ) Picea glauca cDNA clone GQ02824_M02 5', mRNA sequence	gi|157524639|gb|EX325870.1|EX325870	1487	0	762	99
WS00949.BR_I11	DR449241	689	5	AT4G00585.1	109	1e-24	68	72	| Symbols: | similar to conserved hypothetical protein [Medicago truncatula] (GB:ABD28446.1) | chr4:251157-252284 REVERSE	eugene3.00140255	117	7e-27	68	72	gi|113632158|dbj|BAF25839.1|	115	1e-25	60	81	Os09g0560300 [Oryza sativa (japonica cultivar-group)]	gi|147863419|emb|CAN83614.1|	119	3e-27	64	76	hypothetical protein [Vitis vinifera]	jgi|Phypa1_1|233244	122	2e-28	71	73	estExt_fgenesh2_pg.C_750024	emb|CAN83614.1|	119	1e-25	64	76	hypothetical protein [Vitis vinifera]	gi|157571372|gb|EX372600.1|EX372600	1304	0	687	98	GQ03225.B7_H08 GQ032 - Shoot tip (Normalized library) Picea glauca cDNA clone GQ03225_H08 5', mRNA sequence	gi|157571372|gb|EX372600.1|EX372600	1304	0	687	98
WS00949.BR_I12	DR449242	755	5	AT5G27860.1	30	1.6	44	36	| Symbols: | similar to unknown protein [Arabidopsis thaliana] (TAIR:AT5G53800.1); similar to vitellogenin, related [Medicago truncatula] (GB:ABE85691.1) | chr5:9875072-9876446 REVERSE	fgenesh4_pg.C_LG_III000017	30	1.6	26	42	gi|125599223|gb|EAZ38799.1|	33.9	0.49	49	32	hypothetical protein OsJ_022282 [Oryza sativa (japonica cultivar-group)]	gi|157335407|emb|CAO61237.1|	28.9	5.9	24	62	unnamed protein product [Vitis vinifera]	jgi|Phypa1_1|168577	32	0.39	50	34	estExt_fgenesh1_pg.C_1810070	dbj|BAB14128.1|	36.6	1.5	22	54	unnamed protein product [Homo sapiens]	gi|83391560|gb|DV985537.1|DV985537	36.2	3.6	18	100	GQ0202.B3_F01 GQ020: Clean ROOTS systems -Diurnal cycle Picea glauca cDNA clone GenomeQuebec_Id:GQ0202_F01 5', mRNA sequence	gi|83391560|gb|DV985537.1|DV985537	36.2	1.3	18	100
WS00949.BR_I13	DR449243	843	5	AT5G38850.1	32	0.48	68	26	| Symbols: | disease resistance protein (TIR-NBS-LRR class), putative | chr5:15572417-15575660 FORWARD	estExt_Genewise1_v1.C_LG_XIII0606	31.6	0.66	76	31	gi|62732816|gb|AAX94935.1|	30.4	6.5	64	28	O-methyltransferase [Oryza sativa (japonica cultivar-group)]	No significant hit						jgi|Phypa1_1|77452	28.9	3.9	39	41	fgenesh1_pg.scaffold_65000079	ref|XP_001241376.1|	37	1.4	101	27	hypothetical protein CIMG_08539 [Coccidioides immitis RS] gb|EAS29793.1| hypothetical protein CIMG_08539 [Coccidioides immitis RS]	gi|157550880|gb|EX352111.1|EX352111	1570	0	804	99	GQ03111.B7_B23 GQ031 - Xylem Scrapings (Normalized library) Picea glauca cDNA clone GQ03111_B23 5', mRNA sequence	gi|157550880|gb|EX352111.1|EX352111	1570	0	804	99
WS00949.BR_I14	DR449244	835	5	AT4G02860.1	208	3e-54	250	46	| Symbols: | catalytic | chr4:1268952-1270508 REVERSE	estExt_fgenesh4_pm.C_LG_X0673	229	2e-60	246	49	gi|53370728|gb|AAU89223.1|	222	1e-57	279	45	phenazine biosynthesis family protein [Oryza sativa (japonica cultivar-group)]	gi|157347923|emb|CAO22510.1|	248	6e-66	247	50	unnamed protein product [Vitis vinifera]	jgi|Phypa1_1|140797	210	7e-55	251	47	e_gw1.170.30.1	gb|ABE77454.1|	228	4e-58	249	49	Phenazine biosynthesis PhzC/PhzF protein [Medicago truncatula]	gi|157524639|gb|EX325870.1|EX325870	1487	0	762	99	GQ02824.B7_M02 GQ028 - Cambium / phloem scrappings (Normalized library ) Picea glauca cDNA clone GQ02824_M02 5', mRNA sequence	gi|157524639|gb|EX325870.1|EX325870	1487	0	762	99
WS00949.BR_I15	DR449245	566	5	AT2G46760.1	28.5	2.8	40	40	| Symbols: | FAD-binding domain-containing protein | chr2:19220098-19222236 REVERSE	eugene3.30060003	30	1	41	43	No significant hit						gi|157329292|emb|CAO38834.1|	29.3	2.7	38	31	unnamed protein product [Vitis vinifera]	jgi|Phypa1_1|111640	28.1	3.5	72	30	e_gw1.2.62.1	ref|XP_001128276.1|	33.1	8.9	106	33	PREDICTED: hypothetical protein [Homo sapiens]	gi|83385569|gb|DV979547.1|DV979547	1001	0	548	97	GQ0176.B7_H09 GQ017: Immature somatic EMBRYOS Picea glauca cDNA clone GenomeQuebec_Id:GQ0176_H09 3', mRNA sequence	gi|83385569|gb|DV979547.1|DV979547	1001	0	548	97
WS00949.BR_I16	DR449246	834	5	AT1G79600.1	213	1e-55	246	50	| Symbols: | ABC1 family protein | chr1:29954998-29957409 REVERSE	estExt_fgenesh4_pg.C_LG_II0001	216	2e-56	165	66	gi|125593762|gb|EAZ33821.1|	181	2e-45	147	63	hypothetical protein OsJ_017304 [Oryza sativa (japonica cultivar-group)]	gi|157355506|emb|CAO48906.1|	225	5e-59	166	68	unnamed protein product [Vitis vinifera]	jgi|Phypa1_1|183710	154	8e-38	117	68	estExt_gwp_gw1.C_680013	ref|NP_565214.1|	213	1e-53	246	50	ABC1 family protein [Arabidopsis thaliana] sp|Q9MA15|Y1960_ARATH Uncharacterized aarF domain-containing protein kinase At1g79600, chloroplast precursor gb|AAF68128.1|AC010793_23 F20B17.3 [Arabidopsis thaliana] gb|AAL57626.1| At1g79600/F20B17_3 [Arabidopsis thaliana] gb|AAM98256.1| At1g79600/F20B17_3 [Arabidopsis thaliana]	gi|57881940|gb|CX647111.1|CX647111	468	1e-130	376	90	COLD1_13_D01.g1_A029 Root cold Pinus taeda cDNA clone COLD1_13_D01_A029 5', mRNA sequence	gi|40778190|gb|CK442508.1|CK442508	34.2	5.9	17	100
WS00949.BR_I17	DR449247	486	5	AT5G15550.2	95.9	1e-20	86	52	| Symbols: | transducin family protein / WD-40 repeat family protein | chr5:5059318-5062006 REVERSE	fgenesh4_pg.C_LG_XVII000484	105	1e-23	85	65	gi|125600979|gb|EAZ40555.1|	96.3	3e-20	91	56	hypothetical protein OsJ_024038 [Oryza sativa (japonica cultivar-group)]	gi|157341254|emb|CAO49161.1|	108	2e-24	91	64	unnamed protein product [Vitis vinifera]	jgi|Phypa1_1|171471	113	5e-26	82	67	estExt_fgenesh1_pg.C_2940006	emb|CAN70824.1|	108	2e-37	91	64	hypothetical protein [Vitis vinifera]	gi|157609691|gb|EX410915.1|EX410915	829	0	462	97	GQ03609.B7_B05 GQ036 - Shoot tip - Active growth Picea glauca cDNA clone GQ03609_B05 5', mRNA sequence	gi|157609691|gb|EX410915.1|EX410915	829	0	462	97
WS00949.BR_I18	DR449248	646	5	AT5G54560.1	32.3	0.24	54	38	| Symbols: | similar to unknown protein [Arabidopsis thaliana] (TAIR:AT5G54550.1); contains InterPro domain Protein of unknown function DUF295; (InterPro:IPR005174) | chr5:22178360-22179442 FORWARD	fgenesh4_pg.C_LG_XV000528	31.6	0.44	34	50	gi|38344816|emb|CAE02872.2|	29.3	9.2	70	30	OSJNBb0022F23.9 [Oryza sativa (japonica cultivar-group)]	gi|147843433|emb|CAN82075.1|	30	2.1	28	50	hypothetical protein [Vitis vinifera]	jgi|Phypa1_1|173726	31.2	0.52	54	25	estExt_fgenesh1_pg.C_6330001	gb|AAB01553.1|	111	3e-23	99	57	late embryogenesis abundant protein [Picea glauca]	gi|157517124|gb|EX318355.1|EX318355	1033	0	609	95	GQ02813.B7_B17 GQ028 - Cambium / phloem scrappings (Normalized library ) Picea glauca cDNA clone GQ02813_B17 5', mRNA sequence	gi|157517124|gb|EX318355.1|EX318355	1033	0	609	95
WS00949.BR_I19	DR449249	678	5	AT3G10320.1	29.6	1.7	56	26	| Symbols: | similar to unknown protein [Arabidopsis thaliana] (TAIR:AT2G41640.1); similar to glycosyltransferase [Medicago truncatula] (GB:CAI30145.1); contains InterPro domain Protein of unknown function DUF563; (InterPro:IPR007657) | chr3:3195446-3197116 REVERSE	gw1.V.2164.1	27.7	6.9	30	36	gi|42408618|dbj|BAD09793.1|	29.3	10	60	31	hypothetical protein [Oryza sativa Japonica Group]	gi|157358584|emb|CAO66260.1|	28.1	8.4	30	40	unnamed protein product [Vitis vinifera]	No significant hit						ref|XP_001355138.1|	34.3	6.2	27	48	GA14687-PA [Drosophila pseudoobscura] gb|EAL32195.1| GA14687-PA [Drosophila pseudoobscura]	gi|157576815|gb|EX378043.1|EX378043	1283	0	647	100	GQ03236.B7_F14 GQ032 - Shoot tip (Normalized library) Picea glauca cDNA clone GQ03236_F14 5', mRNA sequence	gi|157576815|gb|EX378043.1|EX378043	1283	0	647	100
WS00949.BR_I20	DR449250	830	5	AT1G62280.1	32.3	0.36	52	28	| Symbols: | C4-dicarboxylate transporter/malic acid transport family protein | chr1:23010974-23012205 REVERSE	eugene3.00091291	30	1.9	34	50	No significant hit						gi|157328376|emb|CAO17978.1|	29.6	4	85	30	unnamed protein product [Vitis vinifera]	jgi|Phypa1_1|91690	29.6	2.2	83	25	fgenesh1_pg.scaffold_213000059	ref|YP_864182.1|	37	1.4	24	58	4Fe-4S ferredoxin, iron-sulfur binding domain protein [Magnetococcus sp. MC-1] gb|ABK42776.1| 4Fe-4S ferredoxin, iron-sulfur binding domain protein [Magnetococcus sp. MC-1]	gi|83400783|gb|DV994760.1|DV994760	430	1e-119	260	94	GQ02759.B3_B12 GQ099: Mixed spruce tissues Picea glauca cDNA clone GenomeQuebec_Id:GQ02759_B12 5', mRNA sequence	gi|83400783|gb|DV994760.1|DV994760	430	1e-119	260	94
WS00949.BR_I21	DR449251	642	5	AT1G80410.1	60.8	6e-10	96	38	| Symbols: EMB2753 | EMB2753 (EMBRYO DEFECTIVE 2753); binding | chr1:30232855-30239724 REVERSE	eugene3.00011100	58.5	3e-09	181	29	gi|113533113|dbj|BAF05496.1|	60.8	3e-09	140	32	Os01g0617500 [Oryza sativa (japonica cultivar-group)]	gi|157340278|emb|CAO45955.1|	64.7	7e-11	141	35	unnamed protein product [Vitis vinifera]	jgi|Phypa1_1|199183	57.8	5e-09	142	33	estExt_gwp_gw1.C_3560002	ref|NP_178157.2|	60.8	1e-16	96	38	EMB2753 (EMBRYO DEFECTIVE 2753); binding [Arabidopsis thaliana] gb|AAL36371.1| putative N-terminal acetyltransferase [Arabidopsis thaliana] gb|AAM14358.1| putative N-terminal acetyltransferase [Arabidopsis thaliana] dbj|BAC42757.1| putative N-terminal acetyltransferase [Arabidopsis thaliana]	gi|157608626|gb|EX409850.1|EX409850	880	0	627	95	GQ03606.B7_C14 GQ036 - Shoot tip - Active growth Picea glauca cDNA clone GQ03606_C14 5', mRNA sequence	gi|157608626|gb|EX409850.1|EX409850	880	0	627	95
WS00949.BR_I22	DR449252	893	5	AT2G35500.1	188	4e-48	194	50	| Symbols: | shikimate kinase-related | chr2:14921117-14922988 FORWARD	estExt_fgenesh4_pg.C_LG_III0749	190	9e-49	188	50	gi|78709051|gb|ABB48026.1|	196	7e-50	193	50	expressed protein [Oryza sativa (japonica cultivar-group)]	gi|157341913|emb|CAO63369.1|	204	1e-52	213	49	unnamed protein product [Vitis vinifera]	jgi|Phypa1_1|166136	38.9	0.004	84	30	estExt_fgenesh1_pg.C_1030047	ref|NP_001065493.1|	196	2e-48	193	50	Os10g0577700 [Oryza sativa (japonica cultivar-group)] gb|ABB48026.1| expressed protein [Oryza sativa (japonica cultivar-group)] dbj|BAF27330.1| Os10g0577700 [Oryza sativa (japonica cultivar-group)]	gi|157604246|gb|EX405470.1|EX405470	1645	0	862	98	GQ03513.B7_E21 GQ035 - Needles - End of season Picea glauca cDNA clone GQ03513_E21 5', mRNA sequence	gi|157555740|gb|EX356971.1|EX356971	1671	0	875	98
WS00949.BR_I23	DR449253	790	5	AT4G09520.1	31.6	0.57	24	58	| Symbols: | 2,3-biphosphoglycerate-independent phosphoglycerate mutase family protein / phosphoglyceromutase family protein | chr4:6024967-6026748 REVERSE	fgenesh4_pg.C_LG_XIV000348	27.7	8.7	36	38	No significant hit						No significant hit						jgi|Phypa1_1|114693	29.6	2.1	32	40	e_gw1.11.113.1	ref|ZP_00945169.1|	35.4	3.7	85	30	Hypothetical cytosolic protein [Ralstonia solanacearum UW551] gb|EAP72373.1| Hypothetical cytosolic protein [Ralstonia solanacearum UW551]	gi|50168049|gb|CO484478.1|CO484478	38.2	0.97	19	100	GQ0207.B3_C02 GQ020: Clean ROOTS systems -Diurnal cycle Picea glauca cDNA clone GenomeQuebec_Id:GQ0207C02 5', mRNA sequence	gi|50168049|gb|CO484478.1|CO484478	38.2	0.35	19	100
WS00949.BR_I24	DR449254	789	5	AT3G56580.3	172	2e-43	217	42	| Symbols: | protein binding / zinc ion binding | chr3:20973542-20974504 FORWARD	grail3.0024018502	197	6e-51	218	46	gi|108708145|gb|ABF95940.1|	184	2e-46	194	46	Zinc finger, C3HC4 type family protein, expressed [Oryza sativa (japonica cultivar-group)]	gi|147788827|emb|CAN73309.1|	203	2e-52	212	48	hypothetical protein [Vitis vinifera]	jgi|Phypa1_1|169900	160	8e-40	158	50	estExt_fgenesh1_pg.C_2230077	emb|CAN73309.1|	203	1e-50	212	48	hypothetical protein [Vitis vinifera]	gi|83395472|gb|DV989449.1|DV989449	1386	0	758	98	GQ0209.TB_I11 GQ020: Clean ROOTS systems -Diurnal cycle Picea glauca cDNA clone GenomeQuebec_Id:GQ0209_I11 3', mRNA sequence	gi|83395472|gb|DV989449.1|DV989449	1386	0	758	98
WS00949.BR_J01	DR449255	857	5	AT3G27320.1	252	2e-67	207	60	| Symbols: | similar to unknown protein [Arabidopsis thaliana] (TAIR:AT5G14310.1); similar to CXE carboxylesterase [Actinidia deliciosa] (GB:ABB89022.1); contains InterPro domain Esterase/lipase/thioesterase; (InterPro:IPR000379); contains InterPro domain Alpha/beta hydrolase fold-3; (InterPro:IPR013094) | chr3:10091544-10093628 FORWARD	eugene3.00081684	237	8e-63	183	62	gi|108862428|gb|ABA96970.2|	226	5e-59	182	62	Esterase, putative, expressed [Oryza sativa (japonica cultivar-group)]	gi|157345326|emb|CAO14624.1|	244	8e-65	188	65	unnamed protein product [Vitis vinifera]	jgi|Phypa1_1|228320	236	2e-62	186	59	estExt_Genewise1.C_5400013	gb|ABB89022.1|	251	6e-85	183	67	CXE carboxylesterase [Actinidia deliciosa]	gi|157529100|gb|EX330331.1|EX330331	1378	0	749	98	GQ02901.B7_I10 GQ029 - Xylem scrapings - AT NITE Picea glauca cDNA clone GQ02901_I10 5', mRNA sequence	gi|157529100|gb|EX330331.1|EX330331	1378	0	749	98
WS00949.BR_J02	DR449256	859	5	AT3G18640.1	28.1	7.1	43	34	| Symbols: | zinc finger protein-related | chr3:6413623-6415835 REVERSE	estExt_Genewise1_v1.C_1210066	27.7	9.8	38	34	No significant hit						No significant hit						No significant hit						No significant hit						gi|50149870|gb|CO476547.1|CO476547	708	0	394	97	GQ0066.TB.1_I05 GQ006: Cambium and phloem from mature trees Picea glauca cDNA clone GenomeQuebec_Id:GQ0066I05 3', mRNA sequence	gi|50149870|gb|CO476547.1|CO476547	708	0	394	97
WS00949.BR_J04	DR449257	796	5	AT3G58060.1	133	1e-31	71	87	| Symbols: | cation efflux family protein / metal tolerance protein, putative (MTPc3) | chr3:21508755-21510653 REVERSE	fgenesh4_pm.C_LG_III000766	135	4e-32	73	87	gi|24308633|gb|AAN52756.1|	143	5e-34	75	89	Unknown protein [Oryza sativa (japonica cultivar-group)]	gi|157337672|emb|CAO22018.1|	140	1e-33	75	86	unnamed protein product [Vitis vinifera]	jgi|Phypa1_1|233820	104	7e-23	64	76	estExt_fgenesh2_pg.C_1060042	gb|EAY89107.1|	143	1e-32	75	89	hypothetical protein OsI_010340 [Oryza sativa (indica cultivar-group)]	gi|83384313|gb|DV978291.1|DV978291	1312	0	733	97	GQ0065.TB_P14 GQ006: Cambium and phloem from mature trees Picea glauca cDNA clone GenomeQuebec_Id:GQ0065_P14 3', mRNA sequence	gi|83384313|gb|DV978291.1|DV978291	1312	0	733	97
WS00949.BR_J05	DR449258	834	5	AT5G42020.2	339	1e-93	197	87	| Symbols: BIP | BIP (LUMINAL BINDING PROTEIN); ATP binding | chr5:16824925-16827708 REVERSE	estExt_Genewise1_v1.C_LG_III0234	343	8e-95	199	86	gi|125580560|gb|EAZ21491.1|	346	4e-95	203	85	hypothetical protein OsJ_004974 [Oryza sativa (japonica cultivar-group)]	gi|157360271|emb|CAO69482.1|	347	9e-96	203	85	unnamed protein product [Vitis vinifera]	jgi|Phypa1_1|95804	349	1e-96	201	85	fgenesh1_pg.scaffold_288000014	emb|CAA89834.2|	417	1e-115	221	95	luminal binding protein [Pseudotsuga menziesii]	gi|157619501|gb|EX420583.1|EX420583	1368	0	706	99	GQ03716.B7_G07 GQ037 - Shoot tip - Dormant Picea glauca cDNA clone GQ03716_G07 5', mRNA sequence	gi|157619501|gb|EX420583.1|EX420583	1368	0	706	99
WS00949.BR_J07	DR449259	927	5	AT3G13320.1	80.5	1e-15	127	38	| Symbols: ATCAX2, CAX2 | CAX2 (CATION EXCHANGER 2); calcium:hydrogen antiporter | chr3:4315425-4318004 FORWARD	gw1.I.6204.1	73.6	2e-13	84	46	gi|37723957|gb|AAO06901.1|	74.7	3e-13	84	46	calcium-proton antiporter [Oryza sativa (japonica cultivar-group)]	gi|157346119|emb|CAO15816.1|	70.1	3e-12	112	35	unnamed protein product [Vitis vinifera]	jgi|Phypa1_1|145039	79.3	3e-15	107	43	e_gw1.223.28.1	gb|EAT83890.1|	374	1e-102	267	73	hypothetical protein SNOG_08722 [Phaeosphaeria nodorum SN15]	gi|40760833|gb|CK434321.1|CK434321	42.1	0.073	21	100	GQ0062.TB_F05 GQ006: Cambium and phloem from mature trees Picea glauca cDNA clone GenomeQuebec_Id:GQ0062F05 3', mRNA sequence	gi|40760833|gb|CK434321.1|CK434321	42.1	0.027	21	100
WS00949.BR_J08	DR449260	729	5	AT3G06410.1	43.1	0.0002	54	40	| Symbols: | nucleic acid binding | chr3:1947477-1949534 REVERSE	grail3.0016004301	76.3	2e-14	91	45	gi|125569752|gb|EAZ11267.1|	48.1	2e-05	23	78	hypothetical protein OsJ_001092 [Oryza sativa (japonica cultivar-group)]	gi|157346992|emb|CAO17374.1|	67.8	1e-11	40	62	unnamed protein product [Vitis vinifera]	jgi|Phypa1_1|160016	57.8	6e-09	104	33	estExt_fgenesh1_pg.C_170188	gb|EAZ11267.1|	48.1	0.0005	23	78	hypothetical protein OsJ_001092 [Oryza sativa (japonica cultivar-group)]	gi|157517816|gb|EX319047.1|EX319047	1314	0	671	99	GQ02814.B7_D03 GQ028 - Cambium / phloem scrappings (Normalized library ) Picea glauca cDNA clone GQ02814_D03 5', mRNA sequence	gi|157517816|gb|EX319047.1|EX319047	1314	0	671	99
WS00949.BR_J09	DR449261	527	5	AT1G08910.1	30.4	0.64	55	29	| Symbols: EMB3001 | EMB3001 (EMBRYO DEFECTIVE 3001); zinc ion binding | chr1:2856230-2860819 FORWARD	gw1.III.1066.1	26.9	7.6	23	43	No significant hit						gi|157349540|emb|CAO24758.1|	30.4	1.1	70	25	unnamed protein product [Vitis vinifera]	jgi|Phypa1_1|65387	27.7	4	26	46	fgenesh1_pg.scaffold_6000069	ref|YP_001377089.1|	34.3	3.3	60	30	Serine-type D-Ala-D-Ala carboxypeptidase [Bacillus cereus subsp. cytotoxis NVH 391-98] gb|ABS24094.1| Serine-type D-Ala-D-Ala carboxypeptidase [Bacillus cereus subsp. cytotoxis NVH 391-98]	gi|83398673|gb|DV992650.1|DV992650	999	0	516	99	GQ0255.B3_C21 GQ025: Annual flush SHOOTS diurnal cycle- trees Picea glauca cDNA clone GenomeQuebec_Id:GQ0255_C21 5', mRNA sequence	gi|83398673|gb|DV992650.1|DV992650	999	0	516	99
WS00949.BR_J10	DR449262	614	5	AT5G47080.1	154	5e-38	79	82	| Symbols: CKB1 | CKB1 (casein kinase II beta chain 1); protein kinase CK2 regulator | chr5:19142196-19143624 REVERSE	estExt_fgenesh4_pg.C_400083	159	2e-39	79	86	gi|12597893|gb|AAG60201.1|AC084763_21	159	7e-39	81	82	putative casein kinase II beta subunit [Oryza sativa]	gi|157344732|emb|CAO70487.1|	157	6e-39	79	86	unnamed protein product [Vitis vinifera]	jgi|Phypa1_1|219176	171	4e-43	82	89	estExt_Genewise1.C_1690113	ref|NP_001065415.1|	159	1e-37	81	82	Os10g0564900 [Oryza sativa (japonica cultivar-group)] gb|ABB47994.1| Casein kinase II beta-4 subunit, putative, expressed [Oryza sativa (japonica cultivar-group)] dbj|BAF27252.1| Os10g0564900 [Oryza sativa (japonica cultivar-group)]	gi|157565460|gb|EX366688.1|EX366688	1124	0	596	98	GQ03211.SP6_E07 GQ032 - Shoot tip (Normalized library) Picea glauca cDNA clone GQ03211_E07 3', mRNA sequence	gi|157565460|gb|EX366688.1|EX366688	1124	0	596	98
WS00949.BR_J11	DR449263	489	5	AT1G05520.1	137	2e-33	115	57	| Symbols: | transport protein, putative | chr1:1631125-1635702 REVERSE	fgenesh4_pg.C_LG_I002546	139	1e-33	115	57	gi|125603740|gb|EAZ43065.1|	143	2e-34	115	59	hypothetical protein OsJ_026548 [Oryza sativa (japonica cultivar-group)]	gi|157359076|emb|CAO66988.1|	137	7e-33	115	56	unnamed protein product [Vitis vinifera]	jgi|Phypa1_1|107601	136	5e-33	115	56	estExt_fgenesh1_pm.C_1760004	gb|EAT87830.1|	231	1e-59	118	94	hypothetical protein SNOG_05439 [Phaeosphaeria nodorum SN15]	gi|66689636|gb|DR012130.1|DR012130	36.2	2.3	18	100	HEAT1_10_A02.g1_A029 Root at 37 C for 24 hr Pinus taeda cDNA clone HEAT1_10_A02_A029 5', mRNA sequence	gi|50163345|gb|CO482419.1|CO482419	34.2	3.4	17	100
WS00949.BR_J12	DR449264	593	5	AT1G69430.1	56.6	1e-08	74	36	| Symbols: | similar to unknown protein [Arabidopsis thaliana] (TAIR:AT1G26650.1); similar to hypothetical protein [Oryza sativa (japonica cultivar-group)] (GB:BAC55692.1) | chr1:26101688-26102740 FORWARD	grail3.0010021201	57	8e-09	72	37	gi|125600948|gb|EAZ40524.1|	60.8	2e-09	72	41	hypothetical protein OsJ_024007 [Oryza sativa (japonica cultivar-group)]	gi|157359755|emb|CAO68474.1|	58.9	4e-09	74	39	unnamed protein product [Vitis vinifera]	jgi|Phypa1_1|220078	55.5	2e-08	82	35	estExt_Genewise1.C_1880003	gb|EAZ40524.1|	60.8	4e-08	72	41	hypothetical protein OsJ_024007 [Oryza sativa (japonica cultivar-group)]	gi|157533954|gb|EX335185.1|EX335185	858	0	470	97	GQ02908.SP6_A13 GQ029 - Xylem scrapings - AT NITE Picea glauca cDNA clone GQ02908_A13 3', mRNA sequence	gi|157533954|gb|EX335185.1|EX335185	858	0	470	97
WS00949.BR_J13	DR449265	585	5	AT3G56940.1	164	3e-41	106	72	| Symbols: CRD1, CHL27, ACSF, AT103 | AT103 (DICARBOXYLATE DIIRON 1) | chr3:21087573-21089248 FORWARD	estExt_Genewise1_v1.C_LG_XVI1018	181	4e-46	107	80	gi|113532276|dbj|BAF04659.1|	178	1e-44	106	81	Os01g0279100 [Oryza sativa (japonica cultivar-group)]	gi|157347648|emb|CAO18285.1|	176	2e-44	106	79	unnamed protein product [Vitis vinifera]	jgi|Phypa1_1|146121	153	6e-38	107	66	e_gw1.239.7.1	emb|CAK54360.1|	178	1e-43	106	80	putative desaturase-like protein [Trifolium repens]	gi|157567994|gb|EX369222.1|EX369222	1122	0	566	100	GQ03216.B7_D02 GQ032 - Shoot tip (Normalized library) Picea glauca cDNA clone GQ03216_D02 5', mRNA sequence	gi|157567994|gb|EX369222.1|EX369222	1122	0	566	100
WS00949.BR_J14	DR449266	450	5	AT4G22390.1	26.9	5.1	15	46	| Symbols: | F-box family protein-related | chr4:11813902-11815086 REVERSE	gw1.I.4194.1	30	0.64	35	45	No significant hit						gi|157359721|emb|CAO68436.1|	30	1	44	43	unnamed protein product [Vitis vinifera]	jgi|Phypa1_1|98482	31.6	0.2	32	46	fgenesh1_pg.scaffold_356000008	No significant hit						gi|157614891|gb|EX415973.1|EX415973	731	0	385	99	GQ03703.B7_O05 GQ037 - Shoot tip - Dormant Picea glauca cDNA clone GQ03703_O05 5', mRNA sequence	gi|157614891|gb|EX415973.1|EX415973	731	0	385	99
WS00949.BR_J15	DR449267	835	5	AT4G04880.1	307	6e-84	252	61	| Symbols: | adenosine/AMP deaminase family protein | chr4:2465053-2467101 REVERSE	estExt_fgenesh4_pm.C_5350002	318	3e-87	252	62	gi|113612070|dbj|BAF22448.1|	318	1e-86	254	59	Os07g0661000 [Oryza sativa (japonica cultivar-group)]	gi|157360447|emb|CAO69670.1|	322	3e-88	248	66	unnamed protein product [Vitis vinifera]	jgi|Phypa1_1|195414	251	5e-67	254	52	estExt_gwp_gw1.C_2390019	emb|CAN68640.1|	322	2e-86	248	66	hypothetical protein [Vitis vinifera]	gi|157607551|gb|EX408775.1|EX408775	1653	0	834	100	GQ03603.B7_E13 GQ036 - Shoot tip - Active growth Picea glauca cDNA clone GQ03603_E13 5', mRNA sequence	gi|157607551|gb|EX408775.1|EX408775	1653	0	834	100
WS00949.BR_J16	DR449268	607	5	AT1G70280.2	51.2	5e-07	45	53	| Symbols: | NHL repeat-containing protein | chr1:26469749-26472134 REVERSE	grail3.0006008101	52	3e-07	45	53	gi|125583566|gb|EAZ24497.1|	43.1	0.0005	45	42	hypothetical protein OsJ_007980 [Oryza sativa (japonica cultivar-group)]	gi|157350802|emb|CAO40917.1|	52.4	3e-07	45	53	unnamed protein product [Vitis vinifera]	jgi|Phypa1_1|163107	34.7	0.042	43	34	estExt_fgenesh1_pg.C_520020	emb|CAN69794.1|	52.4	2e-05	45	53	hypothetical protein [Vitis vinifera]	gi|157520357|gb|EX321588.1|EX321588	1094	0	589	98	GQ02817.SP6_J12 GQ028 - Cambium / phloem scrappings (Normalized library ) Picea glauca cDNA clone GQ02817_J12 3', mRNA sequence	gi|157520357|gb|EX321588.1|EX321588	1094	0	589	98
WS00949.BR_J17	DR449269	585	5	AT5G05910.1	28.5	3	26	34	| Symbols: | zinc finger (C3HC4-type RING finger) family protein | chr5:1776859-1777314 FORWARD	fgenesh4_pg.C_LG_VI001663	27.3	6.9	25	40	gi|125585107|gb|EAZ25771.1|	30.4	3.4	55	32	hypothetical protein OsJ_009254 [Oryza sativa (japonica cultivar-group)]	gi|157337356|emb|CAO21702.1|	29.6	2.2	46	28	unnamed protein product [Vitis vinifera]	No significant hit						No significant hit						gi|157507853|gb|EX309084.1|EX309084	557	1e-157	285	99	GQ01309.T3_P21 GQ013 - Elongating ROOTS tips - sapplings Picea glauca cDNA clone GQ01309_P21 5', mRNA sequence	gi|157507853|gb|EX309084.1|EX309084	557	1e-157	285	99
WS00949.BR_J18	DR449270	587	5	AT4G02380.2	33.5	0.093	33	45	| Symbols: ATLEA5, SAG21 | SAG21 (SENESCENCE-ASSOCIATED GENE 21) | chr4:1046414-1046746 REVERSE	grail3.0096003001	60.8	6e-10	33	69	gi|125603617|gb|EAZ42942.1|	53.9	3e-07	34	58	hypothetical protein OsJ_026425 [Oryza sativa (japonica cultivar-group)]	gi|157350098|emb|CAO40036.1|	36.6	0.019	35	45	unnamed protein product [Vitis vinifera]	jgi|Phypa1_1|82879	28.1	3.7	46	32	fgenesh1_pg.scaffold_107000041	gb|ABA54786.1|	118	2e-25	95	67	ABA-responsive LEA-like protein [Picea glauca] gb|ABA54787.1| ABA-responsive LEA-like protein [Picea glauca]	gi|157628254|gb|EX429336.1|EX429336	1098	0	566	99	GQ03902.B7_C12 GQ039 - Stem - Dormant Picea glauca cDNA clone GQ03902_C12 5', mRNA sequence	gi|157628254|gb|EX429336.1|EX429336	1098	0	566	99
WS00949.BR_J19	DR449271	550	5	AT3G48660.1	85.1	2e-17	69	57	| Symbols: | similar to unknown protein [Arabidopsis thaliana] (TAIR:AT5G63500.1); similar to hypothetical protein [Phaseolus vulgaris] (GB:AAQ09000.1) | chr3:18040644-18041118 FORWARD	gw1.XV.2171.1	82.4	2e-16	69	55	gi|113645158|dbj|BAF28299.1|	86.3	5e-17	69	59	Os11g0496500 [Oryza sativa (japonica cultivar-group)]	gi|147862912|emb|CAN81100.1|	85.5	3e-17	69	57	hypothetical protein [Vitis vinifera]	jgi|Phypa1_1|180791	60.5	6e-10	47	61	estExt_gwp_gw1.C_450020	ref|NP_001067936.1|	86.3	8e-16	69	59	Os11g0496500 [Oryza sativa (japonica cultivar-group)] dbj|BAF28299.1| Os11g0496500 [Oryza sativa (japonica cultivar-group)] gb|EAY81001.1| hypothetical protein OsI_034960 [Oryza sativa (indica cultivar-group)]	gi|157508583|gb|EX309814.1|EX309814	952	0	532	97	GQ01312.T3_B02 GQ013 - Elongating ROOTS tips - sapplings Picea glauca cDNA clone GQ01312_B02 5', mRNA sequence	gi|157508583|gb|EX309814.1|EX309814	952	0	532	97
WS00949.BR_J20	DR449272	464	5	AT3G27730.1	29.3	1.1	62	33	| Symbols: MER3, RCK | RCK (ROCK-N-ROLLERS); ATP binding / ATP-dependent helicase | chr3:10275189-10281450 REVERSE	gw1.VI.2743.1	29.3	1.2	67	31	gi|28376700|gb|AAO41130.1|	32.7	0.41	74	31	putative ammonium transporter [Oryza sativa (japonica cultivar-group)]	gi|147858510|emb|CAN81390.1|	29.3	1.8	44	40	hypothetical protein [Vitis vinifera]	jgi|Phypa1_1|218455	28.9	1.4	28	57	estExt_Genewise1.C_1570074	ref|XP_001559113.1|	37.4	0.29	57	33	kinesin heavy chain [Botryotinia fuckeliana B05.10] gb|EDN31127.1| kinesin heavy chain [Botryotinia fuckeliana B05.10]	gi|157513956|gb|EX315187.1|EX315187	36.2	2.2	18	100	GQ02808.B7_N17 GQ028 - Cambium / phloem scrappings (Normalized library ) Picea glauca cDNA clone GQ02808_N17 5', mRNA sequence	gi|157513956|gb|EX315187.1|EX315187	36.2	0.81	18	100
WS00949.BR_J21	DR449273	825	5	AT4G38520.2	305	3e-83	219	70	| Symbols: | protein phosphatase 2C family protein / PP2C family protein | chr4:18015993-18017508 REVERSE	grail3.0001026601	328	3e-90	219	75	gi|18855039|gb|AAL79731.1|AC091774_22	308	1e-83	190	79	putative protein phosphatase [Oryza sativa]	gi|157340603|emb|CAO47408.1|	317	1e-86	219	73	unnamed protein product [Vitis vinifera]	jgi|Phypa1_1|193911	289	2e-78	190	73	estExt_gwp_gw1.C_2070065	gb|AAC35951.1|	324	3e-87	191	83	protein phosphatase-2c [Mesembryanthemum crystallinum]	gi|83394065|gb|DV988042.1|DV988042	1346	0	683	99	GQ02015.TB_K09 GQ020: Clean ROOTS systems -Diurnal cycle Picea glauca cDNA clone GenomeQuebec_Id:GQ02015_K09 3', mRNA sequence	gi|83394065|gb|DV988042.1|DV988042	1346	0	683	99
WS00949.BR_J22	DR449274	848	5	AT4G27680.1	322	1e-88	228	72	| Symbols: | MSP1 protein, putative / intramitochondrial sorting protein, putative | chr4:13821269-13823089 FORWARD	estExt_fgenesh4_pm.C_LG_XV0031	329	1e-90	228	72	gi|125598493|gb|EAZ38273.1|	325	1e-88	229	72	hypothetical protein OsJ_021756 [Oryza sativa (japonica cultivar-group)]	gi|157355227|emb|CAO48603.1|	326	2e-89	228	71	unnamed protein product [Vitis vinifera]	jgi|Phypa1_1|119583	332	1e-91	229	73	e_gw1.29.67.1	ref|NP_001058575.1|	325	3e-90	229	72	Os06g0714500 [Oryza sativa (japonica cultivar-group)] dbj|BAD53565.1| putative spastin protein [Oryza sativa (japonica cultivar-group)] dbj|BAF20489.1| Os06g0714500 [Oryza sativa (japonica cultivar-group)] gb|EAZ02349.1| hypothetical protein OsI_023581 [Oryza sativa (indica cultivar-group)] gb|EAZ38273.1| hypothetical protein OsJ_021756 [Oryza sativa (japonica cultivar-group)]	gi|157618254|gb|EX419336.1|EX419336	1520	0	783	99	GQ03712.B7_O20 GQ037 - Shoot tip - Dormant Picea glauca cDNA clone GQ03712_O20 5', mRNA sequence	gi|157618254|gb|EX419336.1|EX419336	1520	0	783	99
WS00949.BR_J23	DR449275	515	5	AT3G15353.1	75.9	1e-14	66	51	| Symbols: MT3 | MT3 (METALLOTHIONEIN 3) | chr3:5180832-5181332 REVERSE	eugene3.00110909	82.4	1e-16	64	56	gi|2072555|gb|AAB53811.1|	75.5	7e-14	63	55	metallothionein-like protein [Oryza sativa]	gi|7406673|emb|CAB85630.1|	83.2	1e-16	62	59	putative metallothionein-like protein [Vitis vinifera]	jgi|Phypa1_1|143253	28.9	1.7	103	26	e_gw1.200.19.1	gb|AAD00709.1|	112	1e-23	63	82	metallothionein-like protein [Picea abies]	gi|50178095|gb|CO489014.1|CO489014	959	0	496	99	GQ0256.B7_P05 GQ025: Annual flush SHOOTS diurnal cycle- trees Picea glauca cDNA clone GenomeQuebec_Id:GQ0256P05 3', mRNA sequence	gi|50178095|gb|CO489014.1|CO489014	959	0	496	99
WS00949.BR_J24	DR449276	760	5	AT2G03870.1	176	2e-44	98	88	| Symbols: | small nuclear ribonucleoprotein, putative / snRNP, putative / Sm protein, putative | chr2:1180303-1181253 FORWARD	estExt_Genewise1_v1.C_LG_IX3230	177	6e-45	99	90	gi|113623093|dbj|BAF23038.1|	173	5e-43	98	86	Os08g0177700 [Oryza sativa (japonica cultivar-group)]	gi|157327279|emb|CAO15072.1|	173	2e-43	98	89	unnamed protein product [Vitis vinifera]	jgi|Phypa1_1|192923	165	3e-41	93	87	estExt_gwp_gw1.C_1900008	gb|ABE84930.1|	177	4e-43	99	90	Like-Sm ribonucleoprotein-related, core [Medicago truncatula]	gi|157520409|gb|EX321640.1|EX321640	1390	0	742	98	GQ02817.SP6_L18 GQ028 - Cambium / phloem scrappings (Normalized library ) Picea glauca cDNA clone GQ02817_L18 3', mRNA sequence	gi|157520409|gb|EX321640.1|EX321640	1390	0	742	98
WS00949.BR_K02	DR449277	613	5	AT1G26790.1	31.6	0.38	95	30	| Symbols: | Dof-type zinc finger domain-containing protein | chr1:9273844-9275299 REVERSE	grail3.0061002701	30.8	0.68	57	29	gi|21741228|emb|CAD40939.1|	30.8	2.9	58	34	OSJNBb0048E02.15 [Oryza sativa (japonica cultivar-group)]	gi|157349526|emb|CAO24744.1|	29.6	2.4	40	40	unnamed protein product [Vitis vinifera]	jgi|Phypa1_1|230663	35.4	0.025	42	45	fgenesh2_pg.scaffold_109000076	No significant hit						gi|157637608|gb|EX438690.1|EX438690	1164	0	595	99	GQ04008.B7_J09 GQ040 - Shoot tip - Active growth (Normalized) Picea glauca cDNA clone GQ04008_J09 5', mRNA sequence	gi|157637608|gb|EX438690.1|EX438690	1164	0	595	99
WS00949.BR_K03	DR449278	793	5	AT1G11930.2	344	4e-95	239	72	| Symbols: | alanine racemase family protein | chr1:4028781-4030296 FORWARD	fgenesh4_pm.C_scaffold_166000008	351	3e-97	230	75	gi|113578213|dbj|BAF16576.1|	355	6e-98	237	75	Os05g0150000 [Oryza sativa (japonica cultivar-group)]	gi|157337872|emb|CAO38916.1|	361	1e-100	231	78	unnamed protein product [Vitis vinifera]	jgi|Phypa1_1|184596	340	6e-94	230	73	estExt_gwp_gw1.C_750007	emb|CAN80917.1|	359	9e-98	231	78	hypothetical protein [Vitis vinifera]	gi|157551741|gb|EX352972.1|EX352972	1515	0	792	99	GQ03112.B7_I05 GQ031 - Xylem Scrapings (Normalized library) Picea glauca cDNA clone GQ03112_I05 5', mRNA sequence	gi|157551741|gb|EX352972.1|EX352972	1515	0	792	99
WS00949.BR_K04	DR449279	778	5	AT2G23980.1	173	9e-44	174	52	| Symbols: CNGC6, ATCNGC6 | ATCNGC6 (CYCLIC NUCLEOTIDE GATED CHANNEL 6); calmodulin binding | chr2:10208356-10211091 REVERSE	estExt_fgenesh4_pm.C_LG_XVIII0347	184	4e-47	176	59	gi|38344883|emb|CAD41906.2|	141	2e-33	174	43	OSJNBa0033G05.7 [Oryza sativa (japonica cultivar-group)]	gi|157343181|emb|CAO66670.1|	201	9e-52	167	64	unnamed protein product [Vitis vinifera]	jgi|Phypa1_1|77922	124	6e-29	164	42	fgenesh1_pg.scaffold_68000055	ref|NP_565560.1|	173	8e-42	174	52	ATCNGC6 (CYCLIC NUCLEOTIDE GATED CHANNEL 6); calmodulin binding [Arabidopsis thaliana] sp|O82226|CNGC6_ARATH Probable cyclic nucleotide-gated ion channel 6 (AtCNGC6) (Cyclic nucleotide- and calmodulin-regulated ion channel 6) emb|CAB40131.1| cyclic nucleotide and calmodulin-regulated ion channel [Arabidopsis thaliana] gb|AAC63666.2| cyclic nucleotide and calmodulin-regulated ion channel [Arabidop…	gi|50141405|gb|CO472797.1|CO472797	36.2	3.8	18	100	GQ0049.TB_J09 GQ004: Non-lignified secondary xylem from mature trees Picea glauca cDNA clone GenomeQuebec_Id:GQ0049J09 3', mRNA sequence	gi|50141405|gb|CO472797.1|CO472797	36.2	1.4	18	100
WS00949.BR_K05	DR449280	810	5	AT4G10030.1	59.7	2e-09	53	54	| Symbols: | hydrolase, alpha/beta fold family protein | chr4:6270487-6273095 REVERSE	gw1.XIX.1830.1	63.2	2e-10	55	58	gi|113534556|dbj|BAF06939.1|	64.7	3e-10	92	42	Os01g0885600 [Oryza sativa (japonica cultivar-group)]	gi|157346397|emb|CAO16280.1|	35	0.092	53	39	unnamed protein product [Vitis vinifera]	jgi|Phypa1_1|131788	48.9	3e-06	34	64	e_gw1.90.67.1	gb|EAZ14409.1|	64.7	6e-09	92	42	hypothetical protein OsJ_004234 [Oryza sativa (japonica cultivar-group)]	gi|157588149|gb|EX389377.1|EX389377	1241	0	626	100	GQ03314.B7_F16 GQ033 - Terminal leader (Normalized library) Picea glauca cDNA clone GQ03314_F16 5', mRNA sequence	gi|157588149|gb|EX389377.1|EX389377	1241	0	626	100
WS00949.BR_K06	DR449281	760	5	AT4G12070.1	77.8	7e-15	51	64	| Symbols: | similar to hypothetical protein [Oryza sativa (japonica cultivar-group)] (GB:BAD12897.1); similar to Os02g0717600 [Oryza sativa (japonica cultivar-group)] (GB:NP_001047934.1) | chr4:7231935-7234266 FORWARD	estExt_fgenesh4_pg.C_LG_III1582	102	3e-22	131	47	gi|125583469|gb|EAZ24400.1|	92	2e-18	67	62	hypothetical protein OsJ_007883 [Oryza sativa (japonica cultivar-group)]	gi|157337600|emb|CAO21946.1|	98.6	6e-21	144	42	unnamed protein product [Vitis vinifera]	jgi|Phypa1_1|22661	71.2	6e-13	51	60	gw1.34.100.1	emb|CAN80882.1|	98.6	3e-19	144	42	hypothetical protein [Vitis vinifera]	gi|83380943|gb|DV974921.1|DV974921	1380	0	700	99	GQ00411.TB_M03 GQ004: Non-lignified secondary xylem from mature trees Picea glauca cDNA clone GenomeQuebec_Id:GQ00411_M03 3', mRNA sequence	gi|83380943|gb|DV974921.1|DV974921	1380	0	700	99
WS00949.BR_K07	DR449282	593	5	AT3G57870.1	94.7	3e-20	51	78	| Symbols: EMB1637, AHUS5 | AHUS5 (EMBRYO DEFECTIVE 1637); ubiquitin-protein ligase | chr3:21439808-21441087 REVERSE	estExt_fgenesh4_pm.C_400127	97.8	4e-21	49	83	gi|18057090|gb|AAL58113.1|AC092697_1	97.8	2e-20	51	82	putative ubiquitin-conjugating enzyme [Oryza sativa (japonica cultivar-group)]	gi|157335557|emb|CAO61387.1|	98.2	5e-21	51	84	unnamed protein product [Vitis vinifera]	jgi|Phypa1_1|110049	101	3e-22	51	90	estExt_fgenesh1_kg.C_1010003	emb|CAN61018.1|	98.2	3e-19	51	84	hypothetical protein [Vitis vinifera]	gi|157594248|gb|EX395476.1|EX395476	630	1e-179	326	99	GQ03404.B7_P24 GQ034 - Needles - Mid-season Picea glauca cDNA clone GQ03404_P24 5', mRNA sequence	gi|157594248|gb|EX395476.1|EX395476	630	1e-179	326	99
WS00949.BR_K08	DR449283	732	5	AT3G06410.1	43.1	0.0002	54	40	| Symbols: | nucleic acid binding | chr3:1947477-1949534 REVERSE	grail3.0016004301	76.3	2e-14	91	45	gi|125569752|gb|EAZ11267.1|	48.1	2e-05	23	78	hypothetical protein OsJ_001092 [Oryza sativa (japonica cultivar-group)]	gi|157346992|emb|CAO17374.1|	67.8	1e-11	40	62	unnamed protein product [Vitis vinifera]	jgi|Phypa1_1|160016	57.8	6e-09	104	33	estExt_fgenesh1_pg.C_170188	gb|EAZ11267.1|	48.1	0.0005	23	78	hypothetical protein OsJ_001092 [Oryza sativa (japonica cultivar-group)]	gi|157517816|gb|EX319047.1|EX319047	1314	0	671	99	GQ02814.B7_D03 GQ028 - Cambium / phloem scrappings (Normalized library ) Picea glauca cDNA clone GQ02814_D03 5', mRNA sequence	gi|157517816|gb|EX319047.1|EX319047	1314	0	671	99
WS00949.BR_K09	DR449284	822	5	AT2G27690.1	144	5e-35	130	51	| Symbols: CYP94C1 | CYP94C1 (cytochrome P450, family 94, subfamily C, polypeptide 1); oxygen binding | chr2:11816450-11817937 FORWARD	grail3.0001020301	152	2e-37	129	58	gi|52353707|gb|AAU44273.1|	150	3e-36	134	54	putative cytochrome P450 [Oryza sativa (japonica cultivar-group)]	gi|157353969|emb|CAO46510.1|	147	1e-35	129	58	unnamed protein product [Vitis vinifera]	jgi|Phypa1_1|182724	142	2e-34	129	55	estExt_gwp_gw1.C_590172	gb|EAZ34479.1|	150	6e-35	134	54	hypothetical protein OsJ_017962 [Oryza sativa (japonica cultivar-group)]	gi|34345104|gb|CF386687.1|CF386687	458	1e-127	439	88	RTDR1_16_D05.b1_A015 Loblolly pine roots recovering from drought DR1 Pinus taeda cDNA clone RTDR1_16_D05_A015 3', mRNA sequence	gi|50166673|gb|CO483887.1|CO483887	188	2e-46	243	84
WS00949.BR_K10	DR449285	852	5	AT3G60245.1	176	1e-44	92	90	| Symbols: | 60S ribosomal protein L37a (RPL37aC) | chr3:22279778-22280725 FORWARD	estExt_fgenesh4_kg.C_290007	184	6e-47	91	97	gi|113533399|dbj|BAF05782.1|	183	5e-46	91	96	Os01g0679700 [Oryza sativa (japonica cultivar-group)]	gi|157344730|emb|CAO70485.1|	180	2e-45	98	87	unnamed protein product [Vitis vinifera]	jgi|Phypa1_1|184695	178	3e-45	91	94	estExt_gwp_gw1.C_760036	sp|Q9ZRS8|RL37A_PSEMZ	191	6e-47	92	100	60S ribosomal protein L37a emb|CAA10493.1| ribosomal protein L37A [Pseudotsuga menziesii]	gi|157616779|gb|EX417861.1|EX417861	1078	0	589	97	GQ03708.B7_P08 GQ037 - Shoot tip - Dormant Picea glauca cDNA clone GQ03708_P08 5', mRNA sequence	gi|157616779|gb|EX417861.1|EX417861	1078	0	589	97
WS00949.BR_K11	DR449286	835	5	AT2G27530.2	324	5e-89	201	79	| Symbols: | 60S ribosomal protein L10A (RPL10aB) | chr2:11770520-11771647 REVERSE	estExt_Genewise1_v1.C_660484	313	9e-86	195	78	gi|113536221|dbj|BAF08604.1|	338	1e-92	198	85	Os02g0321900 [Oryza sativa (japonica cultivar-group)]	gi|147789820|emb|CAN67239.1|	186	2e-47	118	77	hypothetical protein [Vitis vinifera]	jgi|Phypa1_1|109539	317	7e-87	197	79	estExt_fgenesh1_kg.C_180007	ref|NP_001046690.1|	338	3e-91	198	85	Os02g0321900 [Oryza sativa (japonica cultivar-group)] dbj|BAD28853.1| putative ribosomal protein L10a [Oryza sativa (japonica cultivar-group)] dbj|BAF08604.1| Os02g0321900 [Oryza sativa (japonica cultivar-group)]	gi|157595317|gb|EX396545.1|EX396545	1620	0	817	100	GQ03407.B7_O17 GQ034 - Needles - Mid-season Picea glauca cDNA clone GQ03407_O17 5', mRNA sequence	gi|157595317|gb|EX396545.1|EX396545	1620	0	817	100
WS00949.BR_K12	DR449287	430	5	AT3G12050.2	47.4	3e-06	22	86	| Symbols: | Aha1 domain-containing protein | chr3:3839295-3841309 FORWARD	eugene3.00061196	43.5	5e-05	22	81	gi|113623961|dbj|BAF23906.1|	43.9	0.0001	22	81	Os08g0464000 [Oryza sativa (japonica cultivar-group)]	gi|157348523|emb|CAO23415.1|	48.5	2e-06	22	90	unnamed protein product [Vitis vinifera]	jgi|Phypa1_1|234861	48.1	2e-06	22	86	estExt_fgenesh2_pm.C_780025	emb|CAN83859.1|	48.5	0.0001	22	90	hypothetical protein [Vitis vinifera]	gi|83383164|gb|DV977142.1|DV977142	739	0	381	99	GQ0069.B3_F19 GQ006: Cambium and phloem from mature trees Picea glauca cDNA clone GenomeQuebec_Id:GQ0069_F19 5', mRNA sequence	gi|83383164|gb|DV977142.1|DV977142	739	0	381	99
WS00949.BR_K13	DR449288	390	5	AT5G25040.1	31.2	0.19	53	35	| Symbols: | transporter | chr5:8622188-8623891 FORWARD	gw1.I.4474.1	29.3	0.78	41	34	gi|20043057|gb|AAM08865.1|AC113339_11	29.3	2.9	58	29	Putative retroelement [Oryza sativa]	gi|157348382|emb|CAO23169.1|	28.5	2	56	26	unnamed protein product [Vitis vinifera]	jgi|Phypa1_1|84744	30.8	0.24	30	36	fgenesh1_pg.scaffold_127000012	ref|YP_720022.1|	33.9	3.2	80	25	hypothetical protein Tery_0025 [Trichodesmium erythraeum IMS101] gb|ABG49549.1| hypothetical protein Tery_0025 [Trichodesmium erythraeum IMS101]	gi|83396457|gb|DV990434.1|DV990434	385	1e-105	234	94	GQ0254b.B7_A06 GQ025: Annual flush SHOOTS diurnal cycle- trees Picea glauca cDNA clone GenomeQuebec_Id:GQ0254b_A06 3', mRNA sequence	gi|83396457|gb|DV990434.1|DV990434	385	1e-106	234	94
WS00949.BR_K16	DR449289	321	5	AT5G61070.1	27.7	1.6	51	25	| Symbols: HDA18 | HDA18 (histone deacetylase 18); histone deacetylase | chr5:24588523-24591598 REVERSE	gw1.16958.1.1	29.6	0.49	63	31	No significant hit						gi|147795608|emb|CAN72179.1|	27.7	2.8	50	30	hypothetical protein [Vitis vinifera]	jgi|Phypa1_1|231687	25.8	6.1	29	41	fgenesh2_pg.scaffold_137000004	gb|EAU92373.1|	32.7	7.3	76	28	predicted protein [Coprinopsis cinerea okayama7#130]	gi|50178283|gb|CO489108.1|CO489108	357	3e-97	200	97	GQ0255.B3_K22 GQ025: Annual flush SHOOTS diurnal cycle- trees Picea glauca cDNA clone GenomeQuebec_Id:GQ0255K22 5', mRNA sequence	gi|50178283|gb|CO489108.1|CO489108	357	1e-97	200	97
WS00949.BR_K17	DR449290	796	5	AT4G27490.1	105	4e-23	74	64	| Symbols: | 3' exoribonuclease family domain 1-containing protein | chr4:13739967-13741653 FORWARD	estExt_fgenesh4_pm.C_660123	108	3e-24	74	67	gi|125601990|gb|EAZ41315.1|	94.7	3e-19	74	59	hypothetical protein OsJ_024798 [Oryza sativa (japonica cultivar-group)]	gi|157337518|emb|CAO21864.1|	106	3e-23	74	62	unnamed protein product [Vitis vinifera]	jgi|Phypa1_1|41009	30.4	1.2	25	52	gw1.13.295.1	emb|CAN61380.1|	106	2e-21	74	62	hypothetical protein [Vitis vinifera]	gi|157563665|gb|EX364893.1|EX364893	444	1e-123	224	100	GQ03209.B7_E15 GQ032 - Shoot tip (Normalized library) Picea glauca cDNA clone GQ03209_E15 5', mRNA sequence	gi|157563665|gb|EX364893.1|EX364893	444	1e-123	224	100
WS00949.BR_K18	DR449291	650	5	AT1G78995.1	132	1e-31	93	70	| Symbols: | similar to hypothetical protein [Oryza sativa (japonica cultivar-group)] (GB:BAD10530.1) | chr1:29720326-29720972 REVERSE	estExt_fgenesh4_pg.C_LG_VII1285	140	5e-34	100	65	gi|42409267|dbj|BAD10530.1|	125	1e-28	146	48	hypothetical protein [Oryza sativa Japonica Group]	gi|157351553|emb|CAO41778.1|	144	6e-35	123	59	unnamed protein product [Vitis vinifera]	jgi|Phypa1_1|164183	181	4e-46	134	66	estExt_fgenesh1_pg.C_660023	ref|NP_565196.1|	132	1e-29	93	70	unknown protein [Arabidopsis thaliana] gb|AAM63739.1| unknown [Arabidopsis thaliana] gb|AAM97130.1| expressed protein [Arabidopsis thaliana] gb|AAP21350.1| At1g78995 [Arabidopsis thaliana]	gi|157571591|gb|EX372819.1|EX372819	1227	0	631	99	GQ03226.B7_A21 GQ032 - Shoot tip (Normalized library) Picea glauca cDNA clone GQ03226_A21 5', mRNA sequence	gi|157571591|gb|EX372819.1|EX372819	1227	0	631	99
WS00949.BR_K19	DR449292	617	5	AT1G44575.2	129	2e-30	111	63	| Symbols: PSBS, NPQ4 | NPQ4 (NONPHOTOCHEMICAL QUENCHING) | chr1:16874208-16874988 FORWARD	estExt_fgenesh4_pg.C_LG_II0752	130	5e-31	166	49	gi|113534460|dbj|BAF06843.1|	126	5e-29	115	60	Os01g0869800 [Oryza sativa (japonica cultivar-group)]	gi|157336040|emb|CAO61870.1|	127	1e-29	112	61	unnamed protein product [Vitis vinifera]	jgi|Phypa1_1|146248	115	1e-26	108	56	e_gw1.241.24.1	sp|P54773|PSBS_LYCES	139	1e-31	157	54	Photosystem II 22 kDa protein, chloroplast precursor (CP22) gb|AAA63649.1| 22 kDa component of photosystem II	gi|157596926|gb|EX398154.1|EX398154	1183	0	617	99	GQ03412.B7_E12 GQ034 - Needles - Mid-season Picea glauca cDNA clone GQ03412_E12 5', mRNA sequence	gi|157596926|gb|EX398154.1|EX398154	1183	0	617	99
WS00949.BR_K20	DR449293	562	5	AT4G39230.1	110	5e-25	122	45	| Symbols: | isoflavone reductase, putative | chr4:18266018-18267598 REVERSE	fgenesh4_pm.C_LG_VII000084	170	5e-43	135	59	gi|125597213|gb|EAZ36993.1|	112	6e-25	115	46	hypothetical protein OsJ_020476 [Oryza sativa (japonica cultivar-group)]	gi|157344891|emb|CAO71619.1|	162	2e-40	135	57	unnamed protein product [Vitis vinifera]	jgi|Phypa1_1|174846	29.6	1.2	57	26	estExt_gwp_gw1.C_90098	emb|CAN80538.1|	162	7e-39	135	57	hypothetical protein [Vitis vinifera]	gi|157564267|gb|EX365495.1|EX365495	583	1e-165	466	90	GQ03209.SP6_P03 GQ032 - Shoot tip (Normalized library) Picea glauca cDNA clone GQ03209_P03 3', mRNA sequence	gi|157564267|gb|EX365495.1|EX365495	583	1e-165	466	90
WS00949.BR_K21	DR449294	766	5	AT2G44730.1	62.4	3e-10	58	50	| Symbols: | transcription factor | chr2:18444522-18445640 REVERSE	eugene3.00400093	89	3e-18	71	63	gi|12597883|gb|AAG60191.1|AC084763_11	53.5	6e-07	49	53	hypothetical protein [Oryza sativa]	gi|157328320|emb|CAO17808.1|	74.3	1e-13	69	49	unnamed protein product [Vitis vinifera]	jgi|Phypa1_1|164131	49.7	2e-06	62	40	estExt_fgenesh1_pg.C_650118	gb|ABN05928.1|	77.4	8e-13	67	53	MADF; Homeodomain-like [Medicago truncatula]	gi|83380961|gb|DV974939.1|DV974939	1148	0	611	98	GQ00411.TB_I05 GQ004: Non-lignified secondary xylem from mature trees Picea glauca cDNA clone GenomeQuebec_Id:GQ00411_I05 3', mRNA sequence	gi|83380961|gb|DV974939.1|DV974939	1148	0	611	98
WS00949.BR_K22	DR449295	608	5	AT4G05520.2	202	9e-53	112	83	| Symbols: | calcium-binding EF hand family protein | chr4:2804519-2807830 FORWARD	gw1.XI.1690.1	199	1e-51	111	83	gi|125580878|gb|EAZ21809.1|	203	3e-52	112	84	hypothetical protein OsJ_005292 [Oryza sativa (japonica cultivar-group)]	gi|157328840|emb|CAO23244.1|	204	6e-53	112	84	unnamed protein product [Vitis vinifera]	jgi|Phypa1_1|167618	199	1e-51	112	82	estExt_fgenesh1_pg.C_1520070	gb|ABE85290.1|	205	1e-51	112	85	EPS15 homology (EH); Dynamin; Actin-binding, actinin-type [Medicago truncatula]	gi|83396502|gb|DV990479.1|DV990479	1118	0	589	98	GQ0254d.B7_E07 GQ025: Annual flush SHOOTS diurnal cycle- trees Picea glauca cDNA clone GenomeQuebec_Id:GQ0254d_E07 3', mRNA sequence	gi|83396502|gb|DV990479.1|DV990479	1118	0	589	98
WS00949.BR_K23	DR449296	574	5	AT2G30200.1	63.5	8e-11	52	67	| Symbols: | [acyl-carrier-protein] S-malonyltransferase/ transferase | chr2:12890239-12892559 REVERSE	gw1.I.2270.1	64.7	4e-11	52	67	gi|108707657|gb|ABF95452.1|	67	3e-11	52	69	malonyl CoA-acyl carrier protein transacylase containing protein, expressed [Oryza sativa (japonica cultivar-group)]	gi|157337031|emb|CAO21377.1|	62.8	2e-10	52	67	unnamed protein product [Vitis vinifera]	jgi|Phypa1_1|73233	62.4	2e-10	51	60	fgenesh1_pg.scaffold_40000182	gb|EAZ26597.1|	67	6e-10	52	69	hypothetical protein OsJ_010080 [Oryza sativa (japonica cultivar-group)]	gi|157541705|gb|EX342936.1|EX342936	789	0	457	97	GQ03013.SP6_K19 GQ030 - Xylem planings - daytime and seasonal Picea glauca cDNA clone GQ03013_K19 3', mRNA sequence	gi|157541705|gb|EX342936.1|EX342936	789	0	457	97
WS00949.BR_K24	DR449297	685	5	AT3G52580.1	203	9e-53	139	73	| Symbols: | 40S ribosomal protein S14 (RPS14C) | chr3:19514302-19515679 FORWARD	eugene3.00091453	206	1e-53	139	75	gi|38346327|emb|CAE02065.2|	207	2e-53	136	77	OJ000126_13.9 [Oryza sativa (japonica cultivar-group)]	gi|157355331|emb|CAO48718.1|	204	7e-53	141	72	unnamed protein product [Vitis vinifera]	jgi|Phypa1_1|198161	201	4e-52	140	75	estExt_gwp_gw1.C_3160005	ref|XP_962951.1|	233	7e-60	139	87	40S RIBOSOMAL PROTEIN S14 (CRP2) [Neurospora crassa OR74A] gb|EAA33715.1| 40S RIBOSOMAL PROTEIN S14 (CRP2) [Neurospora crassa]	gi|67561449|gb|DR102094.1|DR102094	157	1e-36	275	82	STRR1_78_H08.b1_A033 Stem Response Resistant Pinus taeda cDNA clone STRR1_78_H08_A033 3', mRNA sequence	gi|40775218|gb|CK441099.1|CK441099	50.1	8e-05	65	84
WS00949.BR_L01	DR449298	828	5	AT2G46740.1	177	7e-45	264	37	| Symbols: | FAD-binding domain-containing protein | chr2:19212252-19214525 REVERSE	gw1.II.673.1	186	2e-47	266	38	gi|32487608|emb|CAE05914.1|	201	2e-51	235	42	OSJNBa0034E24.8 [Oryza sativa (japonica cultivar-group)]	gi|157349167|emb|CAO24313.1|	185	6e-47	260	40	unnamed protein product [Vitis vinifera]	jgi|Phypa1_1|157750	153	1e-37	231	36	e_gw1.1826.1.1	gb|EAZ30369.1|	201	3e-50	235	42	hypothetical protein OsJ_013852 [Oryza sativa (japonica cultivar-group)]	gi|157643415|gb|EX444497.1|EX444497	1193	0	622	99	GQ04111.B7_B03 GQ041 - Shoot tip - Dormant (Normalized) Picea glauca cDNA clone GQ04111_B03 5', mRNA sequence	gi|157643415|gb|EX444497.1|EX444497	1193	0	622	99
WS00949.BR_L03	DR449299	599	5	AT2G39590.1	202	9e-53	131	71	| Symbols: | 40S ribosomal protein S15A (RPS15aC) | chr2:16524666-16525343 REVERSE	estExt_fgenesh4_pg.C_1270027	201	4e-52	130	73	gi|125599505|gb|EAZ39081.1|	202	4e-52	130	74	hypothetical protein OsJ_022564 [Oryza sativa (japonica cultivar-group)]	gi|147781237|emb|CAN65143.1|	201	5e-52	130	74	hypothetical protein [Vitis vinifera]	jgi|Phypa1_1|234061	201	3e-52	130	71	estExt_fgenesh2_pg.C_1150030	ref|XP_757014.1|	229	6e-59	130	83	hypothetical protein UM00867.1 [Ustilago maydis 521] gb|EAK81941.1| hypothetical protein UM00867.1 [Ustilago maydis 521]	No significant hit						gi|157555702|gb|EX356933.1|EX356933	34.2	4.2	21	95
WS00949.BR_L04	DR449300	850	5	AT3G13920.3	384	1e-107	264	70	| Symbols: RH4, TIF4A1, EIF4A1 | EIF4A1 (eukaryotic translation initiation factor 4A-1) | chr3:4592642-4594101 REVERSE	gw1.8637.3.1	379	1e-105	264	69	gi|125580801|gb|EAZ21732.1|	385	1e-107	278	67	hypothetical protein OsJ_005215 [Oryza sativa (japonica cultivar-group)]	gi|147779855|emb|CAN61608.1|	379	1e-105	264	69	hypothetical protein [Vitis vinifera]	jgi|Phypa1_1|233331	377	1e-105	264	68	estExt_fgenesh2_pg.C_770006	ref|XP_001220184.1|	473	1e-132	272	87	cell cycle control protein-related [Chaetomium globosum CBS 148.51] sp|Q2HFP1|IF4A_CHAGB ATP-dependent RNA helicase eIF4A (Eukaryotic initiation factor 4A) (eIF-4A) (Translation initiation factor 1) gb|EAQ92728.1| cell cycle control protein-related [Chaetomium globosum CBS 148.51]	gi|57882624|gb|CX647795.1|CX647795	73.8	2e-11	149	81	COLD1_20_F03.b1_A029 Root cold Pinus taeda cDNA clone COLD1_20_F03_A029 3', mRNA sequence	gi|40766321|gb|CK436931.1|CK436931	54	6e-06	55	87
WS00949.BR_L05	DR449301	565	5	AT5G67230.1	29.3	1.6	54	37	| Symbols: | glycosyl transferase family 43 protein | chr5:26839732-26841407 FORWARD	eugene3.00021388	29.6	1.3	74	32	gi|125583909|gb|EAZ24840.1|	30.8	2.4	50	34	hypothetical protein OsJ_008323 [Oryza sativa (japonica cultivar-group)]	gi|157336957|emb|CAO21303.1|	30	1.6	55	32	unnamed protein product [Vitis vinifera]	jgi|Phypa1_1|84289	32.3	0.19	63	34	fgenesh1_pg.scaffold_121000090	ref|XP_001490746.1|	35.4	1.8	83	34	PREDICTED: similar to Mitogen activated protein kinase kinase kinase 11 [Equus caballus]	gi|157602801|gb|EX404025.1|EX404025	36.2	2.7	18	100	GQ03509.B7_F05 GQ035 - Needles - End of season Picea glauca cDNA clone GQ03509_F05 5', mRNA sequence	gi|157602801|gb|EX404025.1|EX404025	36.2	1	18	100
WS00949.BR_L06	DR449302	821	5	AT5G07570.1	37.4	0.011	79	29	| Symbols: | glycine/proline-rich protein | chr5:2391723-2396330 FORWARD	fgenesh4_pm.C_LG_V000695	31.2	0.83	105	22	gi|41469192|gb|AAS07121.1|	36.2	0.11	52	34	expressed protein [Oryza sativa (japonica cultivar-group)]	gi|157351621|emb|CAO42580.1|	32	0.8	132	28	unnamed protein product [Vitis vinifera]	jgi|Phypa1_1|133852	37	0.014	91	28	e_gw1.107.43.1	gb|ABD63112.1|	68.2	5e-10	77	50	hypothetical protein 18.t00008 [Asparagus officinalis]	gi|21787428|gb|BQ655102.1|BQ655102	624	1e-177	544	89	NXRV090_C06_F NXRV (Nsf Xylem Root wood Vertical) Pinus taeda cDNA clone NXRV090_C06 5', mRNA sequence	gi|157518484|gb|EX319715.1|EX319715	34.2	5.8	17	100
WS00949.BR_L07	DR449303	639	5	AT1G68000.1	86.3	1e-17	83	46	| Symbols: ATPIS, ATPIS1 | ATPIS1 (Arabidopsis thaliana phosphatidylinositol synthase 1); CDP-diacylglycerol-inositol 3-phosphatidyltransferase | chr1:25495009-25496593 FORWARD	gw1.IV.1202.1	81.6	4e-16	79	45	gi|113535267|dbj|BAF07650.1|	73.9	3e-13	81	40	Os02g0123600 [Oryza sativa (japonica cultivar-group)]	gi|157340581|emb|CAO47386.1|	91.3	7e-19	83	50	unnamed protein product [Vitis vinifera]	jgi|Phypa1_1|142350	59.3	2e-09	84	42	e_gw1.190.55.1	gb|AAM64877.1|	87	7e-16	83	48	phosphatidylinositol synthase PIS1 [Arabidopsis thaliana]	gi|157511668|gb|EX312899.1|EX312899	712	0	367	99	GQ02805.B7_B05 GQ028 - Cambium / phloem scrappings (Normalized library ) Picea glauca cDNA clone GQ02805_B05 5', mRNA sequence	gi|157511668|gb|EX312899.1|EX312899	712	0	367	99
WS00949.BR_L08	DR449304	517	5	AT5G50920.1	98.2	2e-21	56	87	| Symbols: ATHSP93-V, HSP93-V, CLPC, DCA1 | CLPC (HEAT SHOCK PROTEIN 93-V); ATP binding / ATPase | chr5:20732936-20737026 REVERSE	eugene3.00120993	95.9	1e-20	67	73	gi|38347158|emb|CAE05148.2|	96.7	3e-20	56	83	OSJNBa0039C07.4 [Oryza sativa (japonica cultivar-group)]	gi|157343870|emb|CAO68376.1|	98.2	4e-21	56	85	unnamed protein product [Vitis vinifera]	jgi|Phypa1_1|118241	103	6e-23	61	83	e_gw1.23.107.1	sp|P31541|CLPAA_LYCES	103	3e-21	69	81	ATP-dependent Clp protease ATP-binding subunit clpA homolog CD4A, chloroplast precursor gb|AAA34160.1| ATP-dependent protease (CD4A)	gi|83400654|gb|DV994631.1|DV994631	747	0	377	100	GQ02785.B3_E06 GQ099: Mixed spruce tissues Picea glauca cDNA clone GenomeQuebec_Id:GQ02785_E06 5', mRNA sequence	gi|83400654|gb|DV994631.1|DV994631	747	0	377	100
WS00949.BR_L09	DR449305	815	5	AT4G14950.1	273	9e-74	226	59	| Symbols: | similar to unknown protein [Arabidopsis thaliana] (TAIR:AT1G05360.1); similar to conserved hypothetical protein [Medicago truncatula] (GB:ABE91712.1); contains domain VACUOLE MEMBRANE PROTEIN 1 (PTHR10281:SF1); contains domain MEMBRANE ASSOCIATED PROGESTERONE RECEPTOR-RELATED (PTHR10281) | chr4:8545513-8547718 FORWARD	gw1.X.5962.1	275	3e-74	215	61	gi|113533959|dbj|BAF06342.1|	272	9e-73	230	57	Os01g0778700 [Oryza sativa (japonica cultivar-group)]	gi|157336460|emb|CAO71145.1|	231	5e-61	215	53	unnamed protein product [Vitis vinifera]	jgi|Phypa1_1|112472	228	4e-60	215	53	e_gw1.4.355.1	ref|NP_567450.1|	273	9e-72	226	59	unknown protein [Arabidopsis thaliana] gb|AAU90070.1| At4g14950 [Arabidopsis thaliana]	gi|157630963|gb|EX432045.1|EX432045	1616	0	815	100	GQ03909.B7_J06 GQ039 - Stem - Dormant Picea glauca cDNA clone GQ03909_J06 5', mRNA sequence	gi|157630963|gb|EX432045.1|EX432045	1616	0	815	100
WS00949.BR_L10	DR449306	788	5	AT5G51190.1	100	1e-21	102	48	| Symbols: | AP2 domain-containing transcription factor, putative | chr5:20817934-20818599 REVERSE	gw1.399.10.1	97.8	7e-21	127	41	gi|113537145|dbj|BAF09528.1|	98.6	2e-20	99	49	Os02g0654700 [Oryza sativa (japonica cultivar-group)]	gi|157341796|emb|CAO62351.1|	97.8	1e-20	110	47	unnamed protein product [Vitis vinifera]	jgi|Phypa1_1|29830	84	9e-17	60	63	gw1.38.157.1	gb|ABP03503.1|	101	5e-20	108	46	Pathogenesis-related transcriptional factor and ERF [Medicago truncatula]	gi|49625809|gb|CO409561.1|CO409561	359	2e-97	300	90	EST839946 Sequencing ESTs from loblolly pine embryos Pinus taeda cDNA clone PIAKR51 5' end, mRNA sequence	gi|83384738|gb|DV978716.1|DV978716	337	3e-91	370	86
WS00949.BR_L11	DR449307	536	5	AT4G26600.1	33.1	0.1	81	29	| Symbols: | nucleolar protein, putative | chr4:13419635-13423424 FORWARD	estExt_fgenesh4_pm.C_LG_III0115	32	0.24	33	51	gi|113549407|dbj|BAF12850.1|	30.8	2.2	48	41	Os03g0686900 [Oryza sativa (japonica cultivar-group)]	gi|157349864|emb|CAO39720.1|	27.7	7.2	15	73	unnamed protein product [Vitis vinifera]	jgi|Phypa1_1|71419	31.2	0.37	75	24	fgenesh1_pg.scaffold_32000131	ref|NP_194390.2|	33.1	7.7	81	29	nucleolar protein, putative [Arabidopsis thaliana] gb|AAL49920.1| unknown protein [Arabidopsis thaliana] gb|AAM91770.1| unknown protein [Arabidopsis thaliana]	gi|157506514|gb|EX307745.1|EX307745	924	0	470	99	GQ01306.T3_A17 GQ013 - Elongating ROOTS tips - sapplings Picea glauca cDNA clone GQ01306_A17 5', mRNA sequence	gi|157506514|gb|EX307745.1|EX307745	924	0	470	99
WS00949.BR_L12	DR449308	770	5	AT1G22050.1	142	2e-34	106	59	| Symbols: MUB6 | ubiquitin family protein | chr1:7771886-7772832 FORWARD	fgenesh4_pm.C_LG_XVII000155	158	4e-39	106	68	gi|41469372|gb|AAS07214.1|	148	1e-35	106	65	expressed protein [Oryza sativa (japonica cultivar-group)]	gi|157335938|emb|CAO61768.1|	153	2e-37	106	67	unnamed protein product [Vitis vinifera]	jgi|Phypa1_1|91960	149	1e-36	106	65	fgenesh1_pg.scaffold_218000012	ref|NP_001050409.1|	148	3e-34	106	65	Os03g0426800 [Oryza sativa (japonica cultivar-group)] sp|Q75GT2|MUB1_ORYSJ Membrane-anchored ubiquitin-fold protein 1 precursor (Membrane-anchored ub-fold protein 1) (OsMUB1) gb|AAS07214.1| expressed protein [Oryza sativa (japonica cultivar-group)] gb|ABF96721.1| ubiquitin-fusion protein, putative, expressed [Oryza sativa (japonica cultivar-group)] dbj|BAF12323.1| Os03g0426800 [Oryza sativa (japo…	gi|83400806|gb|DV994783.1|DV994783	1463	0	763	98	GQ027115.B3_A03 GQ099: Mixed spruce tissues Picea glauca cDNA clone GenomeQuebec_Id:GQ027115_A03 5', mRNA sequence	gi|83400806|gb|DV994783.1|DV994783	1463	0	763	98
WS00949.BR_L14	DR449309	745	5	AT3G59680.2	66.2	2e-11	69	46	| Symbols: | similar to hypothetical protein [Musa acuminata] (GB:AAR96012.1) | chr3:22055152-22056800 FORWARD	estExt_fgenesh4_pg.C_LG_XIX0885	70.5	1e-12	64	54	gi|21740779|emb|CAD41256.1|	64.7	3e-10	76	46	OSJNBa0067K08.6 [Oryza sativa (japonica cultivar-group)]	gi|147842552|emb|CAN69676.1|	71.6	8e-13	67	52	hypothetical protein [Vitis vinifera]	jgi|Phypa1_1|169253	28.9	3.2	56	30	estExt_fgenesh1_pg.C_2010062	gb|AAR96012.1|	72	3e-11	63	55	hypothetical protein [Musa acuminata]	gi|83396647|gb|DV990624.1|DV990624	957	0	483	100	GQ0251b.B7_C03 GQ025: Annual flush SHOOTS diurnal cycle- trees Picea glauca cDNA clone GenomeQuebec_Id:GQ0251b_C03 3', mRNA sequence	gi|83396647|gb|DV990624.1|DV990624	957	0	483	100
WS00949.BR_L15	DR449310	664	5	AT1G67740.1	114	5e-26	114	57	| Symbols: YCF32, PSBY | PSBY (photosystem II BY) | chr1:25398092-25398661 REVERSE	estExt_Genewise1_v1.C_LG_X5024	114	4e-26	128	51	gi|113622843|dbj|BAF22788.1|	122	8e-28	113	60	Os08g0119800 [Oryza sativa (japonica cultivar-group)]	gi|157339111|emb|CAO42462.1|	67	2e-11	51	66	unnamed protein product [Vitis vinifera]	jgi|Phypa1_1|155209	92.8	2e-19	110	44	e_gw1.455.8.1	ref|NP_001060874.1|	122	2e-26	113	60	Os08g0119800 [Oryza sativa (japonica cultivar-group)] dbj|BAF22788.1| Os08g0119800 [Oryza sativa (japonica cultivar-group)]	gi|157594394|gb|EX395622.1|EX395622	1314	0	663	100	GQ03405.B7_G05 GQ034 - Needles - Mid-season Picea glauca cDNA clone GQ03405_G05 5', mRNA sequence	gi|157594394|gb|EX395622.1|EX395622	1314	0	663	100
WS00949.BR_L16	DR449311	787	5	AT1G14390.1	27.7	8.1	60	33	| Symbols: | leucine-rich repeat transmembrane protein kinase, putative | chr1:4924272-4926789 FORWARD	fgenesh4_pg.C_LG_V000496	28.9	3.9	32	34	gi|125581822|gb|EAZ22753.1|	30	7.6	52	28	hypothetical protein OsJ_006236 [Oryza sativa (japonica cultivar-group)]	gi|157342383|emb|CAO64496.1|	29.3	4.8	33	33	unnamed protein product [Vitis vinifera]	jgi|Phypa1_1|69890	31.2	0.71	54	29	fgenesh1_pg.scaffold_25000120	ref|XP_667739.1|	34.7	6.3	129	27	multi-pass transmembrane protein [Cryptosporidium hominis TU502] gb|EAL37517.1| multi-pass transmembrane protein [Cryptosporidium hominis]	gi|50159174|gb|CO480565.1|CO480565	585	1e-165	295	100	GQ0161.TB_I20 GQ016: Primary, secondary SHOOT -N fertil. Treatments Picea glauca cDNA clone GenomeQuebec_Id:GQ0161I20 3', mRNA sequence	gi|50159174|gb|CO480565.1|CO480565	585	1e-166	295	100
WS00949.BR_L17	DR449312	857	5	AT4G22570.1	227	6e-60	140	77	| Symbols: APT3 | APT3 (ADENINE PHOSPHORIBOSYL TRANSFERASE 3); adenine phosphoribosyltransferase | chr4:11882321-11885261 REVERSE	estExt_fgenesh4_pg.C_1270057	233	9e-62	144	78	gi|113611189|dbj|BAF21567.1|	220	3e-57	137	77	Os07g0484800 [Oryza sativa (japonica cultivar-group)]	gi|157360745|emb|CAO70344.1|	247	1e-65	144	81	unnamed protein product [Vitis vinifera]	jgi|Phypa1_1|215359	214	7e-56	144	71	estExt_Genewise1.C_1140123	gb|ABB86271.1|	232	2e-59	137	82	adenine phosphoribosyltransferase-like [Solanum tuberosum]	gi|157505148|gb|EX306379.1|EX306379	1673	0	856	99	GQ01302.T3_A13 GQ013 - Elongating ROOTS tips - sapplings Picea glauca cDNA clone GQ01302_A13 5', mRNA sequence	gi|157505148|gb|EX306379.1|EX306379	1673	0	856	99
WS00949.BR_L18	DR449313	509	5	No significant hit						No significant hit					No significant hit						gi|157352943|emb|CAO44833.1|	30	1.3	45	33	unnamed protein product [Vitis vinifera]	jgi|Phypa1_1|121498	76.3	9e-15	54	55	e_gw1.36.158.1	ref|NP_001040265.1|	65.1	2e-09	54	51	phosphohistidine phosphatase [Bombyx mori] gb|ABD36332.1| phosphohistidine phosphatase [Bombyx mori]	gi|157531548|gb|EX332779.1|EX332779	957	0	491	99	GQ02904.SP6_O01 GQ029 - Xylem scrapings - AT NITE Picea glauca cDNA clone GQ02904_O01 3', mRNA sequence	gi|157531548|gb|EX332779.1|EX332779	957	0	491	99
WS00949.BR_L19	DR449314	544	5	AT1G09910.1	147	4e-36	133	51	| Symbols: | lyase | chr1:3220153-3224453 REVERSE	eugene3.00021016	161	3e-40	133	53	gi|125604286|gb|EAZ43611.1|	171	1e-42	137	56	hypothetical protein OsJ_027094 [Oryza sativa (japonica cultivar-group)]	gi|157335746|emb|CAO61576.1|	155	2e-38	133	51	unnamed protein product [Vitis vinifera]	jgi|Phypa1_1|188318	164	2e-41	134	56	estExt_gwp_gw1.C_1170088	gb|EAZ43611.1|	171	2e-41	137	56	hypothetical protein OsJ_027094 [Oryza sativa (japonica cultivar-group)]	gi|48931144|gb|CO160603.1|CO160603	628	1e-178	417	94	FLD1_22_E08.b1_A029 Root flooded Pinus taeda cDNA clone FLD1_22_E08_A029 3', mRNA sequence	gi|83402476|gb|DV996453.1|DV996453	309	4e-83	213	91
WS00949.BR_L20	DR449315	440	5	AT2G11810.1	26.9	4.9	29	37	| Symbols: MGD3, ATMGD3, MGDC | MGDC (monogalactosyldiacylglycerol synthase type C); 1,2-diacylglycerol 3-beta-galactosyltransferase | chr2:4750470-4753715 FORWARD	gw1.44.376.1	26.9	5.1	28	50	gi|19881780|gb|AAM01181.1|AC113336_33	30.4	1.8	62	27	Putative S-receptor kinase [Oryza sativa (japonica cultivar-group)]	gi|157339147|emb|CAO42498.1|	28.5	2.7	54	33	unnamed protein product [Vitis vinifera]	jgi|Phypa1_1|229842	28.1	2.1	66	22	fgenesh2_pg.scaffold_86000023	ref|XP_360996.1|	36.2	0.64	57	33	hypothetical protein MGG_03539 [Magnaporthe grisea 70-15] gb|EDJ94555.1| hypothetical protein MGG_03539 [Magnaporthe grisea 70-15]	gi|49627231|gb|CO410983.1|CO410983	40.1	0.13	20	100	EST841368 Sequencing ESTs from loblolly pine embryos Pinus taeda cDNA clone PIALE30 5' end, mRNA sequence	No significant hit
WS00949.BR_L21	DR449316	315	5	AT3G25250.1	28.9	0.72	34	38	| Symbols: AGC2, OXI1, AGC2-1 | AGC2-1 (OXIDATIVE SIGNAL-INDUCIBLE1); kinase | chr3:9196803-9198186 FORWARD	eugene3.00051154	29.6	0.5	34	44	gi|3172048|dbj|BAA28632.1|	28.5	5	31	41	starch debranching enzyme [Oryza sativa (japonica cultivar-group)]	gi|147805068|emb|CAN69184.1|	29.6	0.75	58	27	hypothetical protein [Vitis vinifera]	jgi|Phypa1_1|167283	27.7	1.6	30	46	estExt_fgenesh1_pg.C_1420048	ref|NP_506928.1|	33.5	4.2	32	43	F57A10.2 [Caenorhabditis elegans] emb|CAB09420.1| Hypothetical protein F57A10.2 [Caenorhabditis elegans]	gi|157587251|gb|EX388479.1|EX388479	488	1e-136	246	100	GQ03312.SP6_O18 GQ033 - Terminal leader (Normalized library) Picea glauca cDNA clone GQ03312_O18 3', mRNA sequence	gi|157587251|gb|EX388479.1|EX388479	488	1e-137	246	100
WS00949.BR_L22	DR449317	100	5	No significant hit						No significant hit					No significant hit						No significant hit						No significant hit						No significant hit						gi|49443680|gb|CO362363.1|CO362363	36.2	0.41	18	100	RTK1_3_C12.b1_A029 Roots minus potassium Pinus taeda cDNA clone RTK1_3_C12_A029 3', mRNA sequence	gi|157505386|gb|EX306617.1|EX306617	30.2	9.3	15	100
WS00949.BR_L23	DR449318	621	5	AT3G49670.1	49.7	1e-06	52	51	| Symbols: BAM2 | BAM2 (big apical meristem 2); ATP binding / protein serine/threonine kinase | chr3:18428726-18431821 FORWARD	fgenesh4_pg.C_LG_V001563	50.8	7e-07	52	53	gi|31745227|gb|AAP68887.1|	51.2	2e-06	52	53	putative receptor-like protein kinase 1 [Oryza sativa (japonica cultivar-group)]	gi|157335133|emb|CAO60963.1|	52	5e-07	52	53	unnamed protein product [Vitis vinifera]	jgi|Phypa1_1|194115	45.1	3e-05	51	49	estExt_gwp_gw1.C_2120003	gb|AAF91322.1|AF244888_1	50.4	2e-10	52	53	receptor-like protein kinase 1 [Glycine max]	gi|157641010|gb|EX442092.1|EX442092	1162	0	602	99	GQ04104.B7_K23 GQ041 - Shoot tip - Dormant (Normalized) Picea glauca cDNA clone GQ04104_K23 5', mRNA sequence	gi|157641010|gb|EX442092.1|EX442092	1162	0	602	99
WS00949.BR_L24	DR449319	885	5	AT1G18920.1	34.3	0.1	76	34	| Symbols: | similar to unknown protein [Arabidopsis thaliana] (TAIR:AT1G74770.1); similar to Os01g0689300 [Oryza sativa (japonica cultivar-group)] (GB:NP_001043922.1); similar to putative zinc finger protein [Oryza sativa (japonica cultivar-group)] (GB:AAT39270.1); contains InterPro domain Hemerythrin HHE cation binding region; (InterPro:IPR012312) | chr1:6534199-6537984 REVERSE	fgenesh4_pg.C_LG_VII000686	31.2	0.93	26	50	gi|28201553|gb|AAO34491.1|	32	2.4	50	32	putative auxin response factor [Oryza sativa (japonica cultivar-group)]	gi|147788268|emb|CAN69959.1|	32	0.89	97	28	hypothetical protein [Vitis vinifera]	jgi|Phypa1_1|234452	30	1.9	32	34	estExt_fgenesh2_pg.C_1360058	ref|XP_001020203.1|	40.4	0.14	170	21	cation channel family protein [Tetrahymena thermophila SB210] gb|EAR99958.1| cation channel family protein [Tetrahymena thermophila SB210]	gi|67557629|gb|DR098274.1|DR098274	281	4e-74	475	82	STRR1_40_G01.b1_A033 Stem Response Resistant Pinus taeda cDNA clone STRR1_40_G01_A033 3', mRNA sequence	gi|157508081|gb|EX309312.1|EX309312	54	7e-06	99	81
WS00949.BR_M01	DR449320	639	5	AT5G55460.1	57.4	7e-09	81	30	| Symbols: | protease inhibitor/seed storage/lipid transfer protein (LTP) family protein | chr5:22485924-22486359 FORWARD	estExt_fgenesh4_pg.C_LG_II2492	53.5	1e-07	85	31	gi|113534708|dbj|BAF07091.1|	50.4	4e-06	84	29	Os01g0914100 [Oryza sativa (japonica cultivar-group)]	gi|157332991|emb|CAO15596.1|	55.5	4e-08	71	38	unnamed protein product [Vitis vinifera]	jgi|Phypa1_1|81072	42.7	0.0002	46	39	fgenesh1_pg.scaffold_91000076	dbj|BAB08563.1|	59.7	1e-07	82	31	unnamed protein product [Arabidopsis thaliana]	gi|83400248|gb|DV994225.1|DV994225	1059	0	534	100	GQ02758.B3_C12 GQ099: Mixed spruce tissues Picea glauca cDNA clone GenomeQuebec_Id:GQ02758_C12 5', mRNA sequence	gi|83400248|gb|DV994225.1|DV994225	1059	0	534	100
WS00949.BR_M02	DR449321	554	5	AT1G21380.1	53.5	8e-08	165	26	| Symbols: | VHS domain-containing protein / GAT domain-containing protein | chr1:7485795-7488021 REVERSE	gw1.V.89.1	62	2e-10	137	31	gi|62734629|gb|AAX96738.1|	50.8	2e-06	135	30	seed protein B32E [Oryza sativa (japonica cultivar-group)]	gi|157336120|emb|CAO61950.1|	59.7	2e-09	138	31	unnamed protein product [Vitis vinifera]	jgi|Phypa1_1|162948	28.9	2	65	27	estExt_fgenesh1_pg.C_490123	ref|NP_564138.1|	53.5	6e-06	165	26	VHS domain-containing protein / GAT domain-containing protein [Arabidopsis thaliana] gb|AAF87893.1|AC015447_3 Unknown protein [Arabidopsis thaliana] gb|AAK59479.1| unknown protein [Arabidopsis thaliana] gb|AAL34154.1| unknown protein [Arabidopsis thaliana]	gi|83395008|gb|DV988985.1|DV988985	1065	0	553	99	GQ02011.TB_I18 GQ020: Clean ROOTS systems -Diurnal cycle Picea glauca cDNA clone GenomeQuebec_Id:GQ02011_I18 3', mRNA sequence	gi|83395008|gb|DV988985.1|DV988985	1065	0	553	99
WS00949.BR_M03	DR449322	472	5	AT3G04160.1	31.6	0.23	80	26	| Symbols: | similar to SWAP (Suppressor-of-White-APricot)/surp domain-containing protein [Arabidopsis thaliana] (TAIR:AT5G55100.2); similar to MGC82837 protein [Xenopus laevis] (GB:AAH73554.1); similar to OSJNBa0038P21.3 [Oryza sativa (japonica cultivar-group)] (GB:CAE05510.1); similar to Os04g0349300 [Oryza sativa (japonica cultivar-group)] (GB:NP_001052525.1) | chr3:1091654-1094303 REVERSE	gw1.57.142.1	29.3	1.2	87	26	gi|29893632|gb|AAP06886.1|	31.6	0.96	51	29	hypothetical protein [Oryza sativa (japonica cultivar-group)]	gi|147833089|emb|CAN68651.1|	30.8	0.65	37	32	hypothetical protein [Vitis vinifera]	jgi|Phypa1_1|126583	29.3	1.1	44	40	e_gw1.60.153.1	ref|XP_001415999.1|	35.8	0.85	99	29	predicted protein [Ostreococcus lucimarinus CCE9901] gb|ABO94291.1| predicted protein [Ostreococcus lucimarinus CCE9901]	gi|51896244|gb|CV133929.1|CV133929	36.2	2.2	18	100	EST845138 Sequencing ESTs from loblolly pine embryos Pinus taeda cDNA clone PIAGC86 5' end, mRNA sequence	No significant hit
WS00949.BR_M05	DR449323	869	5	AT5G55860.1	34.3	0.1	28	50	| Symbols: | similar to unknown protein [Arabidopsis thaliana] (TAIR:AT1G12150.1); similar to Prefoldin [Medicago truncatula] (GB:ABE89308.1); contains InterPro domain Protein of unknown function DUF827, plant; (InterPro:IPR008545) | chr5:22627372-22629392 FORWARD	eugene3.00012664	37.4	0.013	29	58	gi|77554602|gb|ABA97398.1|	38.1	0.032	30	56	myosin heavy chain, putative, expressed [Oryza sativa (japonica cultivar-group)]	gi|157353227|emb|CAO45150.1|	37.7	0.016	68	33	unnamed protein product [Vitis vinifera]	jgi|Phypa1_1|124598	29.3	3.1	37	27	e_gw1.50.8.1	gb|EAZ33406.1|	38.1	0.68	30	56	hypothetical protein OsJ_016889 [Oryza sativa (japonica cultivar-group)]	gi|49010876|gb|CO199701.1|CO199701	686	0	565	90	GEO2_3_A07.b1_A032 Root gravitropism October 2003 test Pinus taeda cDNA clone GEO2_3_A07_A032 3', mRNA sequence	gi|157627548|gb|EX428630.1|EX428630	547	1e-154	276	100
WS00949.BR_M06	DR449324	825	5	AT2G41430.2	86.7	2e-17	176	36	| Symbols: LSR1, CID1, ERD15 | ERD15 (EARLY RESPONSIVE TO DEHYDRATION 15) | chr2:17276814-17277392 FORWARD	eugene3.00080685	107	1e-23	160	40	gi|50293119|gb|AAT72926.1|	82.8	1e-15	170	34	17.7 kDa low temperature induced protein [Oryza sativa (japonica cultivar-group)]	gi|157348450|emb|CAO23342.1|	97.8	1e-20	171	38	unnamed protein product [Vitis vinifera]	jgi|Phypa1_1|168679	81.3	6e-16	79	53	estExt_fgenesh1_pg.C_1840069	gb|AAV92283.1|	223	1e-56	134	80	early response to dehydration 15-like protein [Pseudotsuga menziesii var. menziesii] gb|AAV92289.1| early response to dehydration 15-like protein [Pseudotsuga menziesii var. menziesii] gb|AAV92291.1| early response to dehydration 15-like protein [Pseudotsuga menziesii var. menziesii] gb|AAV92292.1| early response to dehydration 15-like protein [Pseudotsuga menziesii var. menziesii]	gi|157506676|gb|EX307907.1|EX307907	1584	0	825	99	GQ01306.T3_I14 GQ013 - Elongating ROOTS tips - sapplings Picea glauca cDNA clone GQ01306_I14 5', mRNA sequence	gi|157506676|gb|EX307907.1|EX307907	1584	0	825	99
WS00949.BR_M07	DR449325	702	5	AT1G02140.1	272	2e-73	148	86	| Symbols: MEE63 | MEE63 (maternal effect embryo arrest 63) | chr1:403467-404401 REVERSE	estExt_Genewise1_v1.C_400263	289	1e-78	149	92	gi|12802873|gb|AAK08102.1|AF338343_1	282	7e-76	144	93	mago nashi-like protein [Oryza sativa]	gi|157341768|emb|CAO62323.1|	289	2e-78	150	92	unnamed protein product [Vitis vinifera]	jgi|Phypa1_1|188860	295	2e-80	148	93	estExt_gwp_gw1.C_1250022	gb|ABB91896.1|	303	6e-81	149	97	mago nashi [Taiwania cryptomerioides]	gi|157551629|gb|EX352860.1|EX352860	1306	0	663	99	GQ03112.B7_D11 GQ031 - Xylem Scrapings (Normalized library) Picea glauca cDNA clone GQ03112_D11 5', mRNA sequence	gi|157551629|gb|EX352860.1|EX352860	1306	0	663	99
WS00949.BR_M08	DR449326	816	5	AT4G14950.1	223	1e-58	195	57	| Symbols: | similar to unknown protein [Arabidopsis thaliana] (TAIR:AT1G05360.1); similar to conserved hypothetical protein [Medicago truncatula] (GB:ABE91712.1); contains domain VACUOLE MEMBRANE PROTEIN 1 (PTHR10281:SF1); contains domain MEMBRANE ASSOCIATED PROGESTERONE RECEPTOR-RELATED (PTHR10281) | chr4:8545513-8547718 FORWARD	estExt_fgenesh4_pm.C_LG_VIII0651	223	9e-59	179	59	gi|113533959|dbj|BAF06342.1|	223	4e-58	198	55	Os01g0778700 [Oryza sativa (japonica cultivar-group)]	gi|157336460|emb|CAO71145.1|	179	2e-45	183	50	unnamed protein product [Vitis vinifera]	jgi|Phypa1_1|112472	176	1e-44	185	49	e_gw1.4.355.1	ref|NP_567450.1|	223	1e-67	195	57	unknown protein [Arabidopsis thaliana] gb|AAU90070.1| At4g14950 [Arabidopsis thaliana]	gi|157630963|gb|EX432045.1|EX432045	1602	0	816	99	GQ03909.B7_J06 GQ039 - Stem - Dormant Picea glauca cDNA clone GQ03909_J06 5', mRNA sequence	gi|157630963|gb|EX432045.1|EX432045	1602	0	816	99
WS00949.BR_M09	DR449327	838	5	AT5G22040.1	99	3e-21	202	32	| Symbols: | similar to zinc knuckle (CCHC-type) family protein [Arabidopsis thaliana] (TAIR:AT3G62330.1); similar to putative protein-related [Medicago truncatula] (GB:ABE78137.1); similar to Os03g0274700 [Oryza sativa (japonica cultivar-group)] (GB:NP_001049703.1) | chr5:7297157-7298366 REVERSE	eugene3.00080125	121	5e-28	175	40	gi|125585770|gb|EAZ26434.1|	119	1e-26	249	31	hypothetical protein OsJ_009917 [Oryza sativa (japonica cultivar-group)]	gi|157343372|emb|CAO67423.1|	150	2e-36	239	37	unnamed protein product [Vitis vinifera]	jgi|Phypa1_1|166870	36.2	0.024	82	31	estExt_fgenesh1_pg.C_1260077	gb|EAZ26434.1|	119	3e-25	249	31	hypothetical protein OsJ_009917 [Oryza sativa (japonica cultivar-group)]	gi|157587433|gb|EX388661.1|EX388661	1612	0	837	99	GQ03313.B7_G11 GQ033 - Terminal leader (Normalized library) Picea glauca cDNA clone GQ03313_G11 5', mRNA sequence	gi|157587433|gb|EX388661.1|EX388661	1612	0	837	99
WS00949.BR_M10	DR449328	771	5	AT3G16720.1	104	7e-23	69	59	| Symbols: ATL2 | ATL2 (Arabidopsis T?xicos en Levadura 2); protein binding / zinc ion binding | chr3:5692886-5693800 FORWARD	eugene3.00770087	115	4e-26	165	37	gi|125583965|gb|EAZ24896.1|	92.8	9e-19	83	49	hypothetical protein OsJ_008379 [Oryza sativa (japonica cultivar-group)]	gi|157339862|emb|CAO45539.1|	112	3e-25	150	40	unnamed protein product [Vitis vinifera]	jgi|Phypa1_1|27893	93.6	1e-19	69	56	gw1.38.143.1	gb|AAW33880.1|	115	3e-24	165	37	RING-H2 subgroup RHE protein [Populus alba x Populus tremula]	gi|157568644|gb|EX369872.1|EX369872	1396	0	740	98	GQ03217.B7_P12 GQ032 - Shoot tip (Normalized library) Picea glauca cDNA clone GQ03217_P12 5', mRNA sequence	gi|157568644|gb|EX369872.1|EX369872	1396	0	740	98
WS00949.BR_M11	DR449329	772	5	AT1G10290.1	213	1e-55	187	61	| Symbols: DRP2A, ADL6 | ADL6 (DYNAMIN-LIKE PROTEIN 6) | chr1:3370776-3377122 FORWARD	eugene3.00860064	223	8e-59	192	63	gi|125596698|gb|EAZ36478.1|	201	1e-51	185	61	hypothetical protein OsJ_019961 [Oryza sativa (japonica cultivar-group)]	gi|157354302|emb|CAO46903.1|	230	1e-60	190	66	unnamed protein product [Vitis vinifera]	jgi|Phypa1_1|105325	164	4e-41	157	56	estExt_fgenesh1_pm.C_330020	emb|CAN68973.1|	229	1e-58	190	64	hypothetical protein [Vitis vinifera]	gi|83399532|gb|DV993509.1|DV993509	1489	0	771	99	GQ02770.B3_B05 GQ099: Mixed spruce tissues Picea glauca cDNA clone GenomeQuebec_Id:GQ02770_B05 5', mRNA sequence	gi|83399532|gb|DV993509.1|DV993509	1489	0	771	99
WS00949.BR_M12	DR449330	527	5	AT4G25000.1	121	3e-28	109	51	| Symbols: ATAMY1, AMY1 | AMY1 (ALPHA-AMYLASE-LIKE); alpha-amylase | chr4:12852119-12853835 REVERSE	grail3.0033012902	123	6e-29	109	53	gi|125605951|gb|EAZ44987.1|	143	2e-34	108	62	hypothetical protein OsJ_028470 [Oryza sativa (japonica cultivar-group)]	gi|157341003|emb|CAO47808.1|	137	5e-33	109	62	unnamed protein product [Vitis vinifera]	jgi|Phypa1_1|115279	135	1e-32	110	57	e_gw1.13.241.1	gb|EAZ44987.1|	143	4e-33	108	62	hypothetical protein OsJ_028470 [Oryza sativa (japonica cultivar-group)]	gi|48931564|gb|CO161023.1|CO161023	385	1e-105	336	89	FLD1_26_D09.b1_A029 Root flooded Pinus taeda cDNA clone FLD1_26_D09_A029 3', mRNA sequence	gi|50159424|gb|CO480682.1|CO480682	377	1e-103	332	89
WS00949.BR_M13	DR449331	641	5	AT3G03280.1	41.2	0.0005	41	53	| Symbols: | similar to unknown protein [Arabidopsis thaliana] (TAIR:AT5G17350.1); similar to conserved hypothetical protein [Medicago truncatula] (GB:ABE92227.1); contains InterPro domain TGS-like; (InterPro:IPR012676) | chr3:765566-766066 FORWARD	fgenesh4_pg.C_LG_IV000628	32.3	0.25	37	43	gi|125570182|gb|EAZ11697.1|	29.6	7	43	27	hypothetical protein OsJ_001522 [Oryza sativa (japonica cultivar-group)]	gi|157339208|emb|CAO43749.1|	30.8	1.2	60	35	unnamed protein product [Vitis vinifera]	jgi|Phypa1_1|158824	32.3	0.23	71	30	estExt_fgenesh1_pg.C_70084	ref|NP_186978.1|	41.2	0.044	41	53	unknown protein [Arabidopsis thaliana] gb|AAF26100.1|AC012328_3 unknown protein [Arabidopsis thaliana] gb|AAV31165.1| At3g03280 [Arabidopsis thaliana] gb|AAW38997.1| At3g03280 [Arabidopsis thaliana]	gi|83387372|gb|DV981350.1|DV981350	1126	0	620	97	GQ0167.B7_E22 GQ016: Primary, secondary SHOOT -N fertil. Treatments Picea glauca cDNA clone GenomeQuebec_Id:GQ0167_E22 3', mRNA sequence	gi|83387372|gb|DV981350.1|DV981350	1126	0	620	97
WS00949.BR_M14	DR449332	579	5	AT3G48050.2	49.7	1e-06	81	38	| Symbols: | bromo-adjacent homology (BAH) domain-containing protein | chr3:17745255-17750397 REVERSE	estExt_Genewise1_v1.C_LG_XV1407	55.8	2e-08	82	41	gi|125583647|gb|EAZ24578.1|	57	3e-08	84	35	hypothetical protein OsJ_008061 [Oryza sativa (japonica cultivar-group)]	gi|147817646|emb|CAN60153.1|	62.8	2e-10	85	43	hypothetical protein [Vitis vinifera]	jgi|Phypa1_1|234454	50.4	7e-07	84	40	estExt_fgenesh2_pg.C_1360060	emb|CAN60153.1|	62.8	1e-08	85	43	hypothetical protein [Vitis vinifera]	gi|83379167|gb|DV973145.1|DV973145	1074	0	550	99	GQ027116.B3_G09 GQ099: Mixed spruce tissues Picea glauca cDNA clone GenomeQuebec_Id:GQ027116_G09 5', mRNA sequence	gi|83379167|gb|DV973145.1|DV973145	1074	0	550	99
WS00949.BR_M15	DR449333	827	5	AT5G38280.1	30	1.8	63	25	| Symbols: PR5K | PR5K (PR5-like receptor kinase); kinase/ transmembrane receptor protein serine/threonine kinase | chr5:15310555-15313068 REVERSE	gw1.785.4.1	32	0.49	30	43	No significant hit						gi|157348211|emb|CAO22921.1|	29.3	5.2	89	23	unnamed protein product [Vitis vinifera]	jgi|Phypa1_1|120817	34.3	0.09	97	25	e_gw1.34.83.1	ref|XP_663754.1|	142	2e-33	135	55	hypothetical protein AN6150.2 [Aspergillus nidulans FGSC A4] gb|EAA57936.1| hypothetical protein AN6150.2 [Aspergillus nidulans FGSC A4]	gi|157570324|gb|EX371552.1|EX371552	38.2	1	19	100	GQ03222.B7_I19 GQ032 - Shoot tip (Normalized library) Picea glauca cDNA clone GQ03222_I19 5', mRNA sequence	gi|157570324|gb|EX371552.1|EX371552	38.2	0.37	19	100
WS00949.BR_M16	DR449334	473	5	AT2G22740.1	27.3	4.4	24	41	| Symbols: SUVH6 | SUVH6 (SU(VAR)3-9 homolog 6) | chr2:9671336-9673708 REVERSE	gw1.117.167.1	28.5	2.1	30	46	gi|18087864|gb|AAL59018.1|AC087182_1	28.9	6.3	43	34	hypothetical protein [Oryza sativa]	gi|157346505|emb|CAO16388.1|	30	1.1	30	46	unnamed protein product [Vitis vinifera]	jgi|Phypa1_1|170902	26.9	5.5	29	37	estExt_fgenesh1_pg.C_2670047	emb|CAG11040.1|	32.7	7.2	53	39	unnamed protein product [Tetraodon nigroviridis]	gi|157642893|gb|EX443975.1|EX443975	771	0	473	95	GQ04109.B7_K22 GQ041 - Shoot tip - Dormant (Normalized) Picea glauca cDNA clone GQ04109_K22 5', mRNA sequence	gi|157642893|gb|EX443975.1|EX443975	771	0	473	95
WS00949.BR_M17	DR449335	645	5	AT1G08230.2	171	3e-43	130	61	| Symbols: | similar to amino acid transporter family protein [Arabidopsis thaliana] (TAIR:AT5G41800.1); similar to Os05g0586500 [Oryza sativa (japonica cultivar-group)] (GB:NP_001056462.1); similar to Amino acid/polyamine transporter II [Medicago truncatula] (GB:ABE81500.1); similar to Os01g0857400 [Oryza sativa (japonica cultivar-group)] (GB:NP_001044853.1); contains InterPro domain Amino acid/…	estExt_fgenesh4_pm.C_LG_IX0093	158	2e-39	130	59	gi|113534384|dbj|BAF06767.1|	157	2e-38	130	56	Os01g0857400 [Oryza sativa (japonica cultivar-group)]	gi|157346630|emb|CAO16699.1|	171	4e-43	126	66	unnamed protein product [Vitis vinifera]	jgi|Phypa1_1|188675	160	7e-40	126	54	estExt_gwp_gw1.C_1220064	emb|CAN70084.1|	171	2e-41	126	66	hypothetical protein [Vitis vinifera]	gi|34347043|gb|CF388626.1|CF388626	214	6e-54	220	87	RTDR2_4_C05.g1_A021 Loblolly pine roots recovering from drought DR2 Pinus taeda cDNA clone RTDR2_4_C05_A021 5', mRNA sequence	gi|50142771|gb|CO473349.1|CO473349	36.2	1.1	18	100
WS00949.BR_M18	DR449336	641	5	AT1G60080.1	51.6	4e-07	44	56	| Symbols: | 3' exoribonuclease family domain 1-containing protein | chr1:22156270-22158004 REVERSE	eugene3.00060466	75.5	3e-14	50	74	gi|125602807|gb|EAZ42132.1|	34.3	0.28	76	35	hypothetical protein OsJ_025615 [Oryza sativa (japonica cultivar-group)]	gi|147852316|emb|CAN82224.1|	71.6	6e-13	57	59	hypothetical protein [Vitis vinifera]	jgi|Phypa1_1|176915	61.6	4e-10	48	54	estExt_gwp_gw1.C_200106	emb|CAN82224.1|	71.6	3e-11	57	59	hypothetical protein [Vitis vinifera]	gi|50160581|gb|CO481202.1|CO481202	1063	0	563	98	GQ0167.B3_J12 GQ016: Primary, secondary SHOOT -N fertil. Treatments Picea glauca cDNA clone GenomeQuebec_Id:GQ0167J12 5', mRNA sequence	gi|50160581|gb|CO481202.1|CO481202	1063	0	563	98
WS00949.BR_M19	DR449337	520	5	AT4G21770.1	26.9	6.8	24	37	| Symbols: | pseudouridine synthase family protein | chr4:11564040-11566357 REVERSE	eugene3.00110388	27.3	5.6	39	33	No significant hit						gi|147766668|emb|CAN65069.1|	29.6	1.8	67	32	hypothetical protein [Vitis vinifera]	jgi|Phypa1_1|225593	26.6	8.7	22	36	estExt_Genewise1.C_3250013	ref|XP_710638.1|	33.5	5.5	43	41	hypothetical protein CaO19.6156 [Candida albicans SC5314] gb|EAK91389.1| hypothetical protein CaO19.6156 [Candida albicans SC5314]	gi|50171111|gb|CO485963.1|CO485963	38.2	0.63	23	95	GQ02012.B7_E09 GQ020: Clean ROOTS systems -Diurnal cycle Picea glauca cDNA clone GenomeQuebec_Id:GQ02012E09 3', mRNA sequence	gi|50171111|gb|CO485963.1|CO485963	38.2	0.23	23	95
WS00949.BR_M20	DR449338	749	5	AT4G10450.1	178	3e-45	194	48	| Symbols: | 60S ribosomal protein L9 (RPL90D) | chr4:6463197-6464454 REVERSE	eugene3.00111242	185	2e-47	195	51	gi|33087067|gb|AAP92747.1|	178	1e-44	192	49	ribosomal L9-like protein [Oryza sativa (japonica cultivar-group)]	gi|157355177|emb|CAO48553.1|	187	1e-47	195	51	unnamed protein product [Vitis vinifera]	jgi|Phypa1_1|182540	184	6e-47	191	50	estExt_gwp_gw1.C_580100	gb|EAT83752.1|	338	2e-91	208	83	hypothetical protein SNOG_08584 [Phaeosphaeria nodorum SN15]	gi|157624425|gb|EX425507.1|EX425507	60	2e-07	70	85	GQ03810.B7_N07 GQ038 - Stem - Active growth Picea glauca cDNA clone GQ03810_N07 5', mRNA sequence	gi|157624425|gb|EX425507.1|EX425507	60	9e-08	70	85
WS00949.BR_M21	DR449339	803	5	AT2G37600.2	57.4	1e-08	67	46	| Symbols: | 60S ribosomal protein L36 (RPL36A) | chr2:15781488-15782281 REVERSE	estExt_fgenesh4_pg.C_LG_XI0796	56.6	2e-08	67	47	gi|47900317|gb|AAT39164.1|	53.1	9e-07	67	44	putative 60S ribosomal protein L36 [Oryza sativa (japonica cultivar-group)]	gi|157349747|emb|CAO39603.1|	54.3	1e-07	67	46	unnamed protein product [Vitis vinifera]	jgi|Phypa1_1|165217	58.9	3e-09	68	48	estExt_fgenesh1_pg.C_840059	gb|EAT88990.1|	97.1	6e-32	68	77	hypothetical protein SNOG_03785 [Phaeosphaeria nodorum SN15]	gi|157577192|gb|EX378420.1|EX378420	482	1e-134	251	99	GQ03237.B7.1_G02 GQ032 - Shoot tip (Normalized library) Picea glauca cDNA clone GQ03237_G02 5', mRNA sequence	gi|157577192|gb|EX378420.1|EX378420	482	1e-135	251	99
WS00949.BR_M22	DR449340	472	5	AT4G14100.1	31.2	0.3	33	42	| Symbols: | transferase, transferring glycosyl groups | chr4:8120744-8122283 FORWARD	gw1.I.7997.1	29.3	1.2	12	75	gi|27573335|gb|AAO20053.1|	34.7	0.11	34	50	unknown protein [Oryza sativa (japonica cultivar-group)]	gi|157358961|emb|CAO66857.1|	28.9	2.5	50	34	unnamed protein product [Vitis vinifera]	jgi|Phypa1_1|165428	26.6	7.1	16	56	estExt_fgenesh1_pg.C_880055	ref|NP_001051909.1|	34.7	1.9	34	50	Os03g0850800 [Oryza sativa (japonica cultivar-group)] gb|AAO20053.1| unknown protein [Oryza sativa (japonica cultivar-group)] gb|ABF99922.1| expressed protein [Oryza sativa (japonica cultivar-group)] dbj|BAF13823.1| Os03g0850800 [Oryza sativa (japonica cultivar-group)] gb|EAY92603.1| hypothetical protein OsI_013836 [Oryza sativa (indica cultivar-group)] gb|EAZ29320.1| hypothetical protein OsJ_012…	gi|157564238|gb|EX365466.1|EX365466	728	0	387	98	GQ03209.SP6_N22 GQ032 - Shoot tip (Normalized library) Picea glauca cDNA clone GQ03209_N22 3', mRNA sequence	gi|157564238|gb|EX365466.1|EX365466	728	0	387	98
WS00949.BR_M23	DR449341	519	5	AT5G64260.1	28.9	1.8	41	34	| Symbols: | phosphate-responsive protein, putative | chr5:25721206-25722123 FORWARD	eugene3.00081237	29.6	1.1	97	26	gi|125572573|gb|EAZ14088.1|	29.6	4.5	43	34	hypothetical protein OsJ_003913 [Oryza sativa (japonica cultivar-group)]	gi|147845237|emb|CAN79065.1|	30.8	0.8	67	29	hypothetical protein [Vitis vinifera]	jgi|Phypa1_1|201802	29.6	1	44	34	estExt_Genewise1.C_60042	ref|XP_624914.2|	36.2	0.83	114	27	PREDICTED: similar to Adenylyl cyclase 35C CG9210-PA, isoform A [Apis mellifera]	gi|157557624|gb|EX358855.1|EX358855	42.1	0.04	43	90	GQ03126.B7_I10 GQ031 - Xylem Scrapings (Normalized library) Picea glauca cDNA clone GQ03126_I10 5', mRNA sequence	gi|157557624|gb|EX358855.1|EX358855	42.1	0.015	43	90
WS00949.BR_M24	DR449342	746	5	AT3G16640.1	236	1e-62	168	67	| Symbols: TCTP | TCTP (TRANSLATIONALLY CONTROLLED TUMOR PROTEIN) | chr3:5669715-5670735 REVERSE	estExt_fgenesh4_pg.C_1330038	253	9e-68	167	73	gi|77552402|gb|ABA95199.1|	261	1e-69	168	73	Translationally-controlled tumor protein, putative, expressed [Oryza sativa (japonica cultivar-group)]	gi|157336275|emb|CAO70960.1|	268	4e-72	167	76	unnamed protein product [Vitis vinifera]	jgi|Phypa1_1|71619	234	5e-62	170	68	fgenesh1_pg.scaffold_33000130	sp|Q9ZRX0|TCTP_PSEMZ	291	3e-77	167	86	Translationally-controlled tumor protein homolog (TCTP) emb|CAA10048.1| TCTP-like protein [Pseudotsuga menziesii]	gi|157598400|gb|EX399628.1|EX399628	1394	0	728	98	GQ03416.B7_F03 GQ034 - Needles - Mid-season Picea glauca cDNA clone GQ03416_F03 5', mRNA sequence	gi|157598400|gb|EX399628.1|EX399628	1394	0	728	98
WS00949.BR_N01	DR449343	812	5	AT3G45980.1	157	7e-39	92	82	| Symbols: | histone H2B | chr3:16908477-16908929 REVERSE	gw1.X.2935.1	155	3e-38	92	81	gi|113531582|dbj|BAF03965.1|	157	3e-38	92	82	Os01g0153100 [Oryza sativa (japonica cultivar-group)]	gi|157337363|emb|CAO21709.1|	155	5e-38	92	81	unnamed protein product [Vitis vinifera]	jgi|Phypa1_1|59905	152	2e-37	92	78	fgenesh1_pm.scaffold_201000013	sp|P30755|H2B1_MAIZE	157	5e-37	92	82	Histone H2B.1 emb|CAA40564.1| H2B histone [Zea mays]	gi|157507787|gb|EX309018.1|EX309018	1007	0	516	99	GQ01309.T3_M10 GQ013 - Elongating ROOTS tips - sapplings Picea glauca cDNA clone GQ01309_M10 5', mRNA sequence	gi|157507787|gb|EX309018.1|EX309018	1007	0	516	99
WS00949.BR_N02	DR449344	827	5	AT3G49940.1	186	2e-47	111	76	| Symbols: LBD38 | LOB domain protein 38 / lateral organ boundaries domain protein 38 (LBD38) | chr3:18525450-18526287 FORWARD	estExt_fgenesh4_pm.C_LG_V0239	187	5e-48	111	76	gi|50897332|gb|AAT85783.1|	177	3e-44	111	71	expressed protein [Oryza sativa (japonica cultivar-group)]	gi|147819219|emb|CAN66910.1|	179	4e-45	111	72	hypothetical protein [Vitis vinifera]	jgi|Phypa1_1|47789	179	1e-45	107	78	gw1.41.215.1	gb|ABE82505.1|	188	4e-46	178	57	Protein of unknown function DUF260 [Medicago truncatula]	gi|68024441|gb|DR165868.1|DR165868	918	0	750	90	RTPHOS1_7_G06.g1_A029 Roots minus phosphorous Pinus taeda cDNA clone RTPHOS1_7_G06_A029 5', mRNA sequence	gi|157507693|gb|EX308924.1|EX308924	69.9	1e-10	155	80
WS00949.BR_N03	DR449345	536	5	AT3G14130.1	28.5	2.5	23	43	| Symbols: | (S)-2-hydroxy-acid oxidase, peroxisomal, putative / glycolate oxidase, putative / short chain alpha-hydroxy acid oxidase, putative | chr3:4685851-4687859 REVERSE	eugene3.27370001	29.3	1.6	35	37	gi|108707165|gb|ABF94960.1|	30.4	2.9	52	34	ACT domain containing protein, expressed [Oryza sativa (japonica cultivar-group)]	gi|147810750|emb|CAN60879.1|	27.7	7.2	61	31	hypothetical protein [Vitis vinifera]	jgi|Phypa1_1|104077	27.7	4.1	37	32	fgenesh1_pg.scaffold_8160000001	ref|YP_001377089.1|	33.9	4.5	60	30	Serine-type D-Ala-D-Ala carboxypeptidase [Bacillus cereus subsp. cytotoxis NVH 391-98] gb|ABS24094.1| Serine-type D-Ala-D-Ala carboxypeptidase [Bacillus cereus subsp. cytotoxis NVH 391-98]	gi|50163369|gb|CO482432.1|CO482432	963	0	509	99	GQ0198.B3_B11 GQ019: Clean ROOTS systems - P treatments Picea glauca cDNA clone GenomeQuebec_Id:GQ0198B11 5', mRNA sequence	gi|50163369|gb|CO482432.1|CO482432	963	0	509	99
WS00949.BR_N04	DR449346	480	5	AT2G27200.1	26.9	5.9	78	25	| Symbols: | GTP-binding family protein | chr2:11632527-11635037 FORWARD	estExt_Genewise1_v1.C_LG_IV3238	27.3	4.7	39	35	No significant hit						gi|157345472|emb|CAO14770.1|	27.3	7.5	18	61	unnamed protein product [Vitis vinifera]	jgi|Phypa1_1|126386	28.1	2.5	70	31	e_gw1.59.280.1	No significant hit						gi|157547992|gb|EX349223.1|EX349223	416	1e-115	218	99	GQ03107.B7_D08 GQ031 - Xylem Scrapings (Normalized library) Picea glauca cDNA clone GQ03107_D08 5', mRNA sequence	gi|157547992|gb|EX349223.1|EX349223	416	1e-115	218	99
WS00949.BR_N05	DR449347	883	5	AT3G53230.1	337	7e-93	233	75	| Symbols: | cell division cycle protein 48, putative / CDC48, putative | chr3:19734394-19737467 FORWARD	estExt_fgenesh4_pg.C_LG_XV0552	353	6e-98	225	80	gi|108706222|gb|ABF94017.1|	348	1e-95	225	79	Cell division cycle protein 48, putative, expressed [Oryza sativa (japonica cultivar-group)]	gi|157347550|emb|CAO18187.1|	342	2e-94	226	78	unnamed protein product [Vitis vinifera]	jgi|Phypa1_1|232539	338	2e-93	229	75	fgenesh2_pm.scaffold_99000009	ref|NP_001048987.1|	348	3e-94	225	79	Os03g0151800 [Oryza sativa (japonica cultivar-group)] gb|ABF94017.1| Cell division cycle protein 48, putative, expressed [Oryza sativa (japonica cultivar-group)] dbj|BAF10901.1| Os03g0151800 [Oryza sativa (japonica cultivar-group)] gb|EAY88576.1| hypothetical protein OsI_009809 [Oryza sativa (indica cultivar-group)] gb|EAZ25611.1| hypothetical protein OsJ_009094 [Oryza sativa (japonica cultivar-g…	gi|157505150|gb|EX306381.1|EX306381	1499	0	760	99	GQ01302.T3_A15 GQ013 - Elongating ROOTS tips - sapplings Picea glauca cDNA clone GQ01302_A15 5', mRNA sequence	gi|157505150|gb|EX306381.1|EX306381	1499	0	760	99
WS00949.BR_N06	DR449348	426	5	AT5G51110.1	51.6	2e-07	30	76	| Symbols: | similar to dehydratase family [Arabidopsis thaliana] (TAIR:AT1G29810.1); similar to expressed protein [Oryza sativa (japonica cultivar-group)] (GB:ABF93463.1); contains InterPro domain Transcriptional coactivator/pterin dehydratase; (InterPro:IPR001533) | chr5:20795542-20796606 REVERSE	gw1.XII.1330.1	52	1e-07	30	73	gi|108705668|gb|ABF93463.1|	47.8	1e-05	32	59	expressed protein [Oryza sativa (japonica cultivar-group)]	gi|157341736|emb|CAO62291.1|	50.8	5e-07	30	70	unnamed protein product [Vitis vinifera]	jgi|Phypa1_1|64924	38.9	0.001	29	58	fgenesh1_pg.scaffold_4000039	gb|AAM66965.1|	51.6	2e-05	30	76	unknown [Arabidopsis thaliana]	gi|157572176|gb|EX373404.1|EX373404	624	1e-177	336	97	GQ03227.B7_K17 GQ032 - Shoot tip (Normalized library) Picea glauca cDNA clone GQ03227_K17 5', mRNA sequence	gi|157572176|gb|EX373404.1|EX373404	624	1e-178	336	97
WS00949.BR_N07	DR449349	553	5	AT5G05140.1	27.7	4.6	46	36	| Symbols: | transcription elongation factor-related | chr5:1520354-1522298 FORWARD	eugene3.00101123	29.3	1.6	91	28	gi|125596836|gb|EAZ36616.1|	32	1	127	24	hypothetical protein OsJ_020099 [Oryza sativa (japonica cultivar-group)]	gi|157355351|emb|CAO48738.1|	28.5	4.5	51	37	unnamed protein product [Vitis vinifera]	jgi|Phypa1_1|166566	32.3	0.18	53	30	estExt_fgenesh1_pg.C_1180134	ref|XP_387328.1|	72	2e-11	55	65	hypothetical protein FG07152.1 [Gibberella zeae PH-1]	gi|157597583|gb|EX398811.1|EX398811	50.1	0.0002	29	96	GQ03414.B7_B16 GQ034 - Needles - Mid-season Picea glauca cDNA clone GQ03414_B16 5', mRNA sequence	gi|157597583|gb|EX398811.1|EX398811	50.1	6e-05	29	96
WS00949.BR_N08	DR449350	575	5	AT4G02110.1	28.5	2.9	76	26	| Symbols: | BRCT domain-containing protein | chr4:935191-940191 FORWARD	estExt_fgenesh4_pg.C_LG_XVIII0237	28.1	4	36	36	gi|125601953|gb|EAZ41278.1|	28.9	9.6	60	30	hypothetical protein OsJ_024761 [Oryza sativa (japonica cultivar-group)]	gi|157341535|emb|CAO62090.1|	32.3	0.34	38	39	unnamed protein product [Vitis vinifera]	jgi|Phypa1_1|153198	31.2	0.42	46	28	e_gw1.389.8.1	ref|XP_001502129.1|	35.4	1.9	111	24	PREDICTED: similar to olfactory receptor MOR245-10 [Equus caballus]	gi|157602343|gb|EX403567.1|EX403567	902	0	491	98	GQ03508.B7_B05 GQ035 - Needles - End of season Picea glauca cDNA clone GQ03508_B05 5', mRNA sequence	gi|157602343|gb|EX403567.1|EX403567	902	0	491	98
WS00949.BR_N09	DR449351	402	5	AT1G53210.1	27.7	2.3	64	32	| Symbols: | sodium/calcium exchanger family protein / calcium-binding EF hand family protein | chr1:19848458-19851201 FORWARD	estExt_Genewise1_v1.C_LG_I4955	28.1	1.9	48	31	No significant hit						gi|157342632|emb|CAO65344.1|	26.6	8.3	38	42	unnamed protein product [Vitis vinifera]	jgi|Phypa1_1|215929	31.2	0.2	55	29	estExt_Genewise1.C_1210062	ref|XP_001447394.1|	33.5	4.3	56	28	hypothetical protein [Paramecium tetraurelia] emb|CAK79997.1| unnamed protein product [Paramecium tetraurelia]	gi|83387511|gb|DV981489.1|DV981489	714	0	381	98	GQ0168.B7_L12 GQ016: Primary, secondary SHOOT -N fertil. Treatments Picea glauca cDNA clone GenomeQuebec_Id:GQ0168_L12 3', mRNA sequence	gi|83387511|gb|DV981489.1|DV981489	714	0	381	98
WS00949.BR_N10	DR449352	624	5	AT4G15920.1	58.9	2e-09	43	53	| Symbols: | nodulin MtN3 family protein | chr4:9030756-9033357 REVERSE	gw1.XIII.753.1	62	3e-10	39	64	gi|108708068|gb|ABF95863.1|	66.6	5e-11	141	35	MtN3/saliva family protein, expressed [Oryza sativa (japonica cultivar-group)]	gi|157347115|emb|CAO17497.1|	67	1e-11	121	37	unnamed protein product [Vitis vinifera]	jgi|Phypa1_1|122188	47	9e-06	58	43	e_gw1.39.281.1	emb|CAN65683.1|	67	7e-10	121	37	hypothetical protein [Vitis vinifera]	gi|157600075|gb|EX401299.1|EX401299	628	1e-178	481	91	GQ03501.B7_N15 GQ035 - Needles - End of season Picea glauca cDNA clone GQ03501_N15 5', mRNA sequence	gi|157600075|gb|EX401299.1|EX401299	628	1e-179	481	91
WS00949.BR_N11	DR449353	735	5	AT3G05420.2	353	4e-98	248	65	| Symbols: ACBP4 | ACBP4 (ACYL-COA BINDING PROTEIN 4, ACYL-COA-BINDING DOMAIN 4); acyl-CoA binding | chr3:1561886-1567053 FORWARD	fgenesh4_pg.C_LG_XIII000093	376	1e-105	248	70	gi|40714674|gb|AAR88580.1|	367	1e-101	248	68	putative transcription factor [Oryza sativa (japonica cultivar-group)]	gi|157347167|emb|CAO17549.1|	383	1e-107	247	72	unnamed protein product [Vitis vinifera]	jgi|Phypa1_1|124204	309	9e-85	249	59	e_gw1.48.55.1	gb|ABN08040.1|	370	1e-101	244	68	Acyl-coA-binding protein, ACBP; Serine/threonine protein phosphatase, BSU1 [Medicago truncatula]	gi|157611558|gb|EX412782.1|EX412782	896	0	456	99	GQ03614.B7_C23 GQ036 - Shoot tip - Active growth Picea glauca cDNA clone GQ03614_C23 5', mRNA sequence	gi|157611558|gb|EX412782.1|EX412782	896	0	456	99
WS00949.BR_N12	DR449354	811	5	AT5G38430.1	224	4e-59	156	66	| Symbols: | ribulose bisphosphate carboxylase small chain 1B / RuBisCO small subunit 1B (RBCS-1B) (ATS1B) | chr5:15401580-15402385 REVERSE	eugene3.01230087	219	2e-57	157	67	gi|77554377|gb|ABA97173.1|	213	5e-55	155	65	Ribulose bisphosphate carboxylase small chain A, chloroplast precursor, putative, expressed [Oryza sativa (japonica cultivar-group)]	gi|157343553|emb|CAO68059.1|	195	5e-50	156	60	unnamed protein product [Vitis vinifera]	jgi|Phypa1_1|151552	183	9e-47	156	52	e_gw1.339.10.1	sp|P16031|RBS_LARLA	303	6e-81	159	88	Ribulose bisphosphate carboxylase small chain, chloroplast precursor (RuBisCO small subunit) emb|CAA34161.1| ribulose-1,5-carboxylase/oxygenase [Larix laricina]	gi|157593695|gb|EX394923.1|EX394923	1540	0	793	99	GQ03403.B7_I03 GQ034 - Needles - Mid-season Picea glauca cDNA clone GQ03403_I03 5', mRNA sequence	gi|157593695|gb|EX394923.1|EX394923	1540	0	793	99
WS00949.BR_N13	DR449355	527	5	AT4G25000.1	120	5e-28	109	51	| Symbols: ATAMY1, AMY1 | AMY1 (ALPHA-AMYLASE-LIKE); alpha-amylase | chr4:12852119-12853835 REVERSE	grail3.0033012902	124	5e-29	109	53	gi|125605951|gb|EAZ44987.1|	144	2e-34	108	62	hypothetical protein OsJ_028470 [Oryza sativa (japonica cultivar-group)]	gi|157341003|emb|CAO47808.1|	138	3e-33	109	62	unnamed protein product [Vitis vinifera]	jgi|Phypa1_1|115279	136	6e-33	110	57	e_gw1.13.241.1	gb|EAZ44987.1|	144	3e-33	108	62	hypothetical protein OsJ_028470 [Oryza sativa (japonica cultivar-group)]	gi|50159424|gb|CO480682.1|CO480682	377	1e-103	332	89	GQ0161.TB_O02 GQ016: Primary, secondary SHOOT -N fertil. Treatments Picea glauca cDNA clone GenomeQuebec_Id:GQ0161O02 3', mRNA sequence	gi|50159424|gb|CO480682.1|CO480682	377	1e-103	332	89
WS00949.BR_N14	DR449356	798	5	No significant hit						No significant hit					gi|113531831|dbj|BAF04214.1|	31.2	3.5	30	53	Os01g0197500 [Oryza sativa (japonica cultivar-group)]	No significant hit						jgi|Phypa1_1|146379	35.4	0.038	39	46	e_gw1.242.3.1	No significant hit						gi|157571199|gb|EX372427.1|EX372427	38.2	0.98	19	100	GQ03224.B7_P17 GQ032 - Shoot tip (Normalized library) Picea glauca cDNA clone GQ03224_P17 5', mRNA sequence	gi|157571199|gb|EX372427.1|EX372427	38.2	0.36	19	100
WS00949.BR_N15	DR449357	830	5	AT2G24530.1	74.3	8e-14	127	38	| Symbols: | similar to unknown protein [Arabidopsis thaliana] (TAIR:AT4G31440.1); similar to unknown [Oryza sativa (japonica cultivar-group)] (GB:AAL87175.1); similar to Os04g0658100 [Oryza sativa (japonica cultivar-group)] (GB:NP_001054127.1); similar to OSIGBa0132E09-OSIGBa0108L24.2 [Oryza sativa (indica cultivar-group)] (GB:CAH67788.1); contains InterPro domain Histone-fold; (InterPro:IPR0090…	fgenesh4_pg.C_scaffold_193000003	77	1e-14	127	41	gi|38346399|emb|CAE04232.2|	75.1	2e-13	127	41	OSJNBa0011F23.5 [Oryza sativa (japonica cultivar-group)]	gi|157339388|emb|CAO43929.1|	82.4	5e-16	127	40	unnamed protein product [Vitis vinifera]	jgi|Phypa1_1|208903	28.5	5	56	28	estExt_Genewise1.C_490182	ref|NP_001054127.1|	75.1	5e-12	127	41	Os04g0658100 [Oryza sativa (japonica cultivar-group)] dbj|BAF16041.1| Os04g0658100 [Oryza sativa (japonica cultivar-group)]	gi|83402078|gb|DV996055.1|DV996055	1065	0	561	98	GQ02766.B3_G08 GQ099: Mixed spruce tissues Picea glauca cDNA clone GenomeQuebec_Id:GQ02766_G08 5', mRNA sequence	gi|83402078|gb|DV996055.1|DV996055	1065	0	561	98
WS00949.BR_N16	DR449358	838	5	AT4G33180.1	229	2e-60	280	43	| Symbols: | hydrolase, alpha/beta fold family protein | chr4:16000285-16002058 FORWARD	grail3.0013010301	273	1e-73	275	49	gi|113611853|dbj|BAF22231.1|	204	3e-52	279	37	Os07g0622700 [Oryza sativa (japonica cultivar-group)]	gi|157339357|emb|CAO43898.1|	274	7e-74	275	49	unnamed protein product [Vitis vinifera]	jgi|Phypa1_1|153963	216	2e-56	276	39	e_gw1.406.12.1	gb|ABE81749.1|	249	2e-64	278	48	Alpha/beta hydrolase fold [Medicago truncatula]	gi|83402579|gb|DV996556.1|DV996556	1542	0	820	98	GQ027123.B3_F05 GQ099: Mixed spruce tissues Picea glauca cDNA clone GenomeQuebec_Id:GQ027123_F05 5', mRNA sequence	gi|83402579|gb|DV996556.1|DV996556	1542	0	820	98
WS00949.BR_N17	DR449359	619	5	AT1G80070.1	127	5e-30	65	81	| Symbols: EMB158, EMB33, EMB177, EMB14, SUS2 | SUS2 (ABNORMAL SUSPENSOR 2) | chr1:30122945-30132467 FORWARD	eugene3.00440042	140	6e-34	65	93	gi|46981339|gb|AAT07657.1|	127	2e-29	65	86	putative PRP8 protein [Oryza sativa (japonica cultivar-group)]	gi|157356524|emb|CAO62711.1|	140	1e-33	65	93	unnamed protein product [Vitis vinifera]	jgi|Phypa1_1|214404	136	1e-32	65	92	estExt_Genewise1.C_1010009	gb|ABP03480.1|	131	2e-29	65	83	Mov34/MPN/PAD-1; Cupredoxin; PRO8NT; PROCN; PRO, C-terminal [Medicago truncatula]	gi|157530141|gb|EX331372.1|EX331372	969	0	505	99	GQ02902.SP6_I13 GQ029 - Xylem scrapings - AT NITE Picea glauca cDNA clone GQ02902_I13 3', mRNA sequence	gi|157530141|gb|EX331372.1|EX331372	969	0	505	99
WS00949.BR_N19	DR449360	818	5	AT4G23650.1	318	2e-87	202	76	| Symbols: CPK3, CDPK6 | CDPK6 (CALCIUM-DEPENDENT PROTEIN KINASE 6); anion channel/ calcium- and calmodulin-dependent protein kinase/ kinase | chr4:12324977-12327425 REVERSE	estExt_fgenesh4_pm.C_LG_I0337	321	4e-88	202	77	gi|113533143|dbj|BAF05526.1|	315	1e-85	202	73	Os01g0622600 [Oryza sativa (japonica cultivar-group)]	gi|157358245|emb|CAO65882.1|	323	1e-88	202	78	unnamed protein product [Vitis vinifera]	jgi|Phypa1_1|186654	293	1e-79	214	67	estExt_gwp_gw1.C_960145	emb|CAN61364.1|	323	7e-87	202	78	hypothetical protein [Vitis vinifera]	gi|157537471|gb|EX338702.1|EX338702	1477	0	753	99	GQ03006.SP6_K08 GQ030 - Xylem planings - daytime and seasonal Picea glauca cDNA clone GQ03006_K08 3', mRNA sequence	gi|157537471|gb|EX338702.1|EX338702	1477	0	753	99
WS00949.BR_N20	DR449361	429	5	AT1G11790.1	46.6	6e-06	47	46	| Symbols: | prephenate dehydratase family protein | chr1:3981475-3984961 FORWARD	gw1.VIII.1986.1	47.4	3e-06	52	48	gi|125601625|gb|EAZ41201.1|	44.3	0.0001	42	50	hypothetical protein OsJ_024684 [Oryza sativa (japonica cultivar-group)]	gi|157337438|emb|CAO21784.1|	46.6	9e-06	56	44	unnamed protein product [Vitis vinifera]	jgi|Phypa1_1|116601	46.6	5e-06	51	43	e_gw1.17.105.1	gb|ABE81566.1|	47	0.0004	47	46	Prephenate dehydratase with ACT region [Medicago truncatula]	gi|83384849|gb|DV978827.1|DV978827	708	0	357	100	GQ0172.TB_I07 GQ017: Immature somatic EMBRYOS Picea glauca cDNA clone GenomeQuebec_Id:GQ0172_I07 3', mRNA sequence	gi|83388406|gb|DV982384.1|DV982384	708	0	357	100
WS00949.BR_N21	DR449362	749	5	AT4G10450.1	178	3e-45	194	48	| Symbols: | 60S ribosomal protein L9 (RPL90D) | chr4:6463197-6464454 REVERSE	eugene3.00111242	185	2e-47	195	51	gi|33087067|gb|AAP92747.1|	178	1e-44	192	49	ribosomal L9-like protein [Oryza sativa (japonica cultivar-group)]	gi|157355177|emb|CAO48553.1|	187	1e-47	195	51	unnamed protein product [Vitis vinifera]	jgi|Phypa1_1|182540	184	6e-47	191	50	estExt_gwp_gw1.C_580100	gb|EAT83752.1|	338	2e-91	208	83	hypothetical protein SNOG_08584 [Phaeosphaeria nodorum SN15]	gi|157624425|gb|EX425507.1|EX425507	60	2e-07	70	85	GQ03810.B7_N07 GQ038 - Stem - Active growth Picea glauca cDNA clone GQ03810_N07 5', mRNA sequence	gi|157624425|gb|EX425507.1|EX425507	60	9e-08	70	85
WS00949.BR_N22	DR449363	791	5	AT4G39300.1	31.2	0.74	33	51	| Symbols: | similar to unknown protein [Arabidopsis thaliana] (TAIR:AT3G13674.1); similar to conserved hypothetical protein [Medicago truncatula] (GB:ABE82724.1) | chr4:18286829-18287817 FORWARD	grail3.0020006001	30.4	1.3	33	48	gi|113532838|dbj|BAF05221.1|	32.7	1.2	34	50	Os01g0551400 [Oryza sativa (japonica cultivar-group)]	gi|157340825|emb|CAO47630.1|	30.4	2.2	30	56	unnamed protein product [Vitis vinifera]	jgi|Phypa1_1|159498	28.9	3.6	23	52	estExt_fgenesh1_pg.C_130120	ref|ZP_01688486.1|	38.1	0.57	118	24	leucine-rich repeat containing protein [Microscilla marina ATCC 23134] gb|EAY30658.1| leucine-rich repeat containing protein [Microscilla marina ATCC 23134]	gi|157513029|gb|EX314260.1|EX314260	1203	0	639	98	GQ02807.B7_B03 GQ028 - Cambium / phloem scrappings (Normalized library ) Picea glauca cDNA clone GQ02807_B03 5', mRNA sequence	gi|157513029|gb|EX314260.1|EX314260	1203	0	639	98
WS00949.BR_N23	DR449364	805	5	AT1G22280.1	171	4e-43	112	71	| Symbols: | protein phosphatase 2C, putative / PP2C, putative | chr1:7874225-7875485 FORWARD	gw1.V.4888.1	191	4e-49	114	81	gi|125600368|gb|EAZ39944.1|	168	1e-41	112	74	hypothetical protein OsJ_023427 [Oryza sativa (japonica cultivar-group)]	gi|157335887|emb|CAO61717.1|	190	2e-48	114	79	unnamed protein product [Vitis vinifera]	jgi|Phypa1_1|150175	173	9e-44	116	71	e_gw1.311.30.1	gb|ABN09164.1|	185	2e-45	114	78	Protein phosphatase 2C-like [Medicago truncatula]	gi|157531524|gb|EX332755.1|EX332755	1580	0	805	99	GQ02904.SP6_N01 GQ029 - Xylem scrapings - AT NITE Picea glauca cDNA clone GQ02904_N01 3', mRNA sequence	gi|157531524|gb|EX332755.1|EX332755	1580	0	805	99
WS00949.BR_N24	DR449365	901	5	AT1G22280.1	171	4e-43	112	71	| Symbols: | protein phosphatase 2C, putative / PP2C, putative | chr1:7874225-7875485 FORWARD	gw1.V.4888.1	191	4e-49	114	81	gi|125600368|gb|EAZ39944.1|	168	2e-41	112	74	hypothetical protein OsJ_023427 [Oryza sativa (japonica cultivar-group)]	gi|157335887|emb|CAO61717.1|	190	2e-48	114	79	unnamed protein product [Vitis vinifera]	jgi|Phypa1_1|150175	173	1e-43	116	71	e_gw1.311.30.1	gb|ABN09164.1|	185	3e-45	114	78	Protein phosphatase 2C-like [Medicago truncatula]	gi|157567961|gb|EX369189.1|EX369189	1641	0	863	98	GQ03216.B7_B16 GQ032 - Shoot tip (Normalized library) Picea glauca cDNA clone GQ03216_B16 5', mRNA sequence	gi|157567961|gb|EX369189.1|EX369189	1641	0	863	98
WS00949.BR_O01	DR449366	500	5	AT3G52970.1	98.2	2e-21	86	56	| Symbols: CYP76G1 | CYP76G1 (cytochrome P450, family 76, subfamily G, polypeptide 1); oxygen binding | chr3:19652378-19654237 REVERSE	fgenesh4_pg.C_scaffold_256000008	110	4e-25	86	62	gi|125602602|gb|EAZ41927.1|	98.2	1e-20	86	56	hypothetical protein OsJ_025410 [Oryza sativa (japonica cultivar-group)]	gi|157346298|emb|CAO15995.1|	105	2e-23	86	58	unnamed protein product [Vitis vinifera]	jgi|Phypa1_1|103350	92	2e-19	89	49	fgenesh1_pg.scaffold_1957000002	emb|CAN81641.1|	102	1e-20	84	59	hypothetical protein [Vitis vinifera]	gi|157563750|gb|EX364978.1|EX364978	464	1e-129	310	93	GQ03209.B7_I06 GQ032 - Shoot tip (Normalized library) Picea glauca cDNA clone GQ03209_I06 5', mRNA sequence	gi|157563750|gb|EX364978.1|EX364978	464	1e-129	310	93
WS00949.BR_O02	DR449367	500	5	AT3G52970.1	98.2	2e-21	86	56	| Symbols: CYP76G1 | CYP76G1 (cytochrome P450, family 76, subfamily G, polypeptide 1); oxygen binding | chr3:19652378-19654237 REVERSE	fgenesh4_pg.C_scaffold_256000008	110	4e-25	86	62	gi|125602602|gb|EAZ41927.1|	98.2	1e-20	86	56	hypothetical protein OsJ_025410 [Oryza sativa (japonica cultivar-group)]	gi|157346298|emb|CAO15995.1|	105	2e-23	86	58	unnamed protein product [Vitis vinifera]	jgi|Phypa1_1|103350	92	2e-19	89	49	fgenesh1_pg.scaffold_1957000002	emb|CAN81641.1|	102	1e-20	84	59	hypothetical protein [Vitis vinifera]	gi|157563750|gb|EX364978.1|EX364978	464	1e-129	310	93	GQ03209.B7_I06 GQ032 - Shoot tip (Normalized library) Picea glauca cDNA clone GQ03209_I06 5', mRNA sequence	gi|157563750|gb|EX364978.1|EX364978	464	1e-129	310	93
WS00949.BR_O03	DR449368	713	5	AT3G58060.1	168	3e-42	104	78	| Symbols: | cation efflux family protein / metal tolerance protein, putative (MTPc3) | chr3:21508755-21510653 REVERSE	fgenesh4_pm.C_LG_III000766	179	1e-45	105	83	gi|24308633|gb|AAN52756.1|	192	8e-49	107	85	Unknown protein [Oryza sativa (japonica cultivar-group)]	gi|157337672|emb|CAO22018.1|	182	4e-46	107	81	unnamed protein product [Vitis vinifera]	jgi|Phypa1_1|233820	142	2e-34	96	68	estExt_fgenesh2_pg.C_1060042	gb|EAY89107.1|	192	1e-47	107	85	hypothetical protein OsI_010340 [Oryza sativa (indica cultivar-group)]	gi|83390222|gb|DV984200.1|DV984200	1061	0	539	99	GQ0198.TB_P19 GQ019: Clean ROOTS systems - P treatments Picea glauca cDNA clone GenomeQuebec_Id:GQ0198_P19 3', mRNA sequence	gi|83390222|gb|DV984200.1|DV984200	1061	0	539	99
WS00949.BR_O04	DR449369	511	5	AT5G22850.1	34.3	0.042	42	35	| Symbols: | aspartyl protease family protein | chr5:7633720-7636301 REVERSE	eugene3.00160907	28.5	2.4	29	51	gi|113533951|dbj|BAF06334.1|	41.6	0.001	37	43	Os01g0777200 [Oryza sativa (japonica cultivar-group)]	gi|157356757|emb|CAO62959.1|	37	0.011	57	33	unnamed protein product [Vitis vinifera]	jgi|Phypa1_1|161855	30	0.76	42	38	estExt_fgenesh1_pg.C_360152	gb|EAZ13736.1|	41.6	0.019	37	43	hypothetical protein OsJ_003561 [Oryza sativa (japonica cultivar-group)]	gi|157532231|gb|EX333462.1|EX333462	751	0	495	94	GQ02905.SP6_O12 GQ029 - Xylem scrapings - AT NITE Picea glauca cDNA clone GQ02905_O12 3', mRNA sequence	gi|157532231|gb|EX333462.1|EX333462	751	0	495	94
WS00949.BR_O05	DR449370	827	5	AT2G07360.1	148	4e-36	127	61	| Symbols: | SH3 domain-containing protein | chr2:3047620-3057096 REVERSE	eugene3.01640034	141	4e-34	102	69	gi|29893586|gb|AAP06840.1|	159	9e-39	144	56	unknown protein [Oryza sativa (japonica cultivar-group)]	gi|157344984|emb|CAO71712.1|	165	5e-41	140	63	unnamed protein product [Vitis vinifera]	jgi|Phypa1_1|112172	36.6	0.018	88	28	e_gw1.3.195.1	ref|NP_001049651.1|	159	2e-37	144	56	Os03g0265700 [Oryza sativa (japonica cultivar-group)] dbj|BAF11565.1| Os03g0265700 [Oryza sativa (japonica cultivar-group)]	gi|157549686|gb|EX350917.1|EX350917	1160	0	589	99	GQ03109.B7_N10 GQ031 - Xylem Scrapings (Normalized library) Picea glauca cDNA clone GQ03109_N10 5', mRNA sequence	gi|157549686|gb|EX350917.1|EX350917	1160	0	589	99
WS00949.BR_O06	DR449371	597	5	AT4G26740.1	173	6e-44	157	54	| Symbols: ATS1 | ATS1 (ARABIDOPSIS THALIANA SEED GENE 1); calcium ion binding | chr4:13473797-13475284 REVERSE	estExt_fgenesh4_pg.C_LG_VIII1184	171	4e-43	160	52	gi|22748332|gb|AAN05334.1|	180	3e-45	150	56	Putative abscisic acid-induced protein - rice [Oryza sativa (japonica cultivar-group)]	gi|157336777|emb|CAO71462.1|	160	9e-40	154	51	unnamed protein product [Vitis vinifera]	jgi|Phypa1_1|229609	169	1e-42	162	50	fgenesh2_pg.scaffold_77000054	gb|EAY89082.1|	180	5e-44	150	56	hypothetical protein OsI_010315 [Oryza sativa (indica cultivar-group)]	gi|157530701|gb|EX331932.1|EX331932	1140	0	579	99	GQ02903.SP6_F02 GQ029 - Xylem scrapings - AT NITE Picea glauca cDNA clone GQ02903_F02 3', mRNA sequence	gi|157530701|gb|EX331932.1|EX331932	1140	0	579	99
WS00949.BR_O07	DR449372	776	5	AT4G06599.1	280	7e-76	182	73	| Symbols: | ubiquitin family protein | chr4:3666076-3667492 REVERSE	gw1.163.143.1	284	5e-77	182	75	gi|113534494|dbj|BAF06877.1|	263	5e-70	184	70	Os01g0875400 [Oryza sativa (japonica cultivar-group)]	gi|157354381|emb|CAO46996.1|	299	2e-81	182	80	unnamed protein product [Vitis vinifera]	jgi|Phypa1_1|204566	251	4e-67	184	68	estExt_Genewise1.C_210132	ref|NP_849320.1|	280	6e-74	182	73	ubiquitin family protein [Arabidopsis thaliana] dbj|BAB83612.1| unknown protein [Arabidopsis thaliana]	gi|83379940|gb|DV973918.1|DV973918	1511	0	770	99	GQ02798.B3_D05 GQ099: Mixed spruce tissues Picea glauca cDNA clone GenomeQuebec_Id:GQ02798_D05 5', mRNA sequence	gi|83379940|gb|DV973918.1|DV973918	1511	0	770	99
WS00949.BR_O08	DR449373	395	5	AT3G17320.1	28.1	1.7	51	33	| Symbols: | F-box family protein | chr3:5915433-5916662 REVERSE	fgenesh4_pg.C_LG_II001425	28.5	1.4	50	24	gi|125585243|gb|EAZ25907.1|	28.1	6.4	52	32	hypothetical protein OsJ_009390 [Oryza sativa (japonica cultivar-group)]	gi|157330126|emb|CAO44462.1|	27.7	3.5	39	38	unnamed protein product [Vitis vinifera]	jgi|Phypa1_1|119808	35.8	0.008	19	78	e_gw1.30.63.1	ref|NP_001041204.1|	37.4	0.29	78	28	Serpentine Receptor, class BC (class B-like) family member (srbc-43) [Caenorhabditis elegans] emb|CAA99961.1| Hypothetical protein ZC455.8a [Caenorhabditis elegans]	gi|50158964|gb|CO480460.1|CO480460	747	0	377	100	GQ018M09.T24_E11 GQ018: Clean ROOTS systems - N treatments Picea glauca cDNA clone GenomeQuebec_Id:GQ018M09E11 3', mRNA sequence	gi|50158964|gb|CO480460.1|CO480460	747	0	377	100
WS00949.BR_O09	DR449374	869	5	AT2G44730.1	62.4	3e-10	58	50	| Symbols: | transcription factor | chr2:18444522-18445640 REVERSE	eugene3.00400093	89	4e-18	71	63	gi|125603801|gb|EAZ43126.1|	51.2	4e-06	70	32	hypothetical protein OsJ_026609 [Oryza sativa (japonica cultivar-group)]	gi|157328320|emb|CAO17808.1|	74.3	2e-13	69	49	unnamed protein product [Vitis vinifera]	jgi|Phypa1_1|164131	49.7	2e-06	62	40	estExt_fgenesh1_pg.C_650118	gb|ABN05928.1|	77.4	1e-12	67	53	MADF; Homeodomain-like [Medicago truncatula]	gi|83380961|gb|DV974939.1|DV974939	724	0	369	99	GQ00411.TB_I05 GQ004: Non-lignified secondary xylem from mature trees Picea glauca cDNA clone GenomeQuebec_Id:GQ00411_I05 3', mRNA sequence	gi|83380961|gb|DV974939.1|DV974939	724	0	369	99
WS00949.BR_O11	DR449375	827	5	AT2G24000.1	29.6	2.3	70	27	| Symbols: SCPL22 | SCPL22 (serine carboxypeptidase-like 22); serine carboxypeptidase | chr2:10216555-10221122 FORWARD	fgenesh4_pg.C_LG_X000960	28.9	4.2	77	31	gi|125581779|gb|EAZ22710.1|	31.6	2.8	23	52	hypothetical protein OsJ_006193 [Oryza sativa (japonica cultivar-group)]	No significant hit						jgi|Phypa1_1|176968	32.3	0.34	45	33	estExt_gwp_gw1.C_200182	ref|XP_001581727.1|	38.9	0.36	81	35	Poly polymerase central domain containing protein [Trichomonas vaginalis G3] gb|EAY20741.1| Poly polymerase central domain containing protein [Trichomonas vaginalis G3]	gi|70770431|gb|DR681955.1|DR681955	119	3e-25	88	93	EST1072030 Normalized pine embryo library, Lib_D Pinus taeda cDNA clone PWAA438 3' end, mRNA sequence	gi|157550595|gb|EX351826.1|EX351826	34.2	5.8	17	100
WS00949.BR_O12	DR449376	831	5	AT2G03150.1	30.4	1.4	160	24	| Symbols: EMB1579 | EMB1579 (EMBRYO DEFECTIVE 1579); binding | chr2:952310-959001 FORWARD	grail3.0006012001	34.3	0.1	190	27	gi|77554965|gb|ABA97761.1|	33.1	0.97	109	22	expressed protein [Oryza sativa (japonica cultivar-group)]	gi|157354147|emb|CAO46714.1|	43.1	0.0004	173	30	unnamed protein product [Vitis vinifera]	jgi|Phypa1_1|100106	30.8	1	71	28	fgenesh1_pg.scaffold_410000007	emb|CAN73367.1|	42.7	0.025	116	33	hypothetical protein [Vitis vinifera]	gi|83392716|gb|DV986693.1|DV986693	1332	0	700	98	GQ0208.B3_K11 GQ020: Clean ROOTS systems -Diurnal cycle Picea glauca cDNA clone GenomeQuebec_Id:GQ0208_K11 5', mRNA sequence	gi|83392716|gb|DV986693.1|DV986693	1332	0	700	98
WS00949.BR_O13	DR449377	766	5	AT2G07750.1	30.4	1.2	81	33	| Symbols: | DEAD box RNA helicase, putative | chr2:3576480-3580393 FORWARD	fgenesh4_pg.C_LG_VI001285	29.3	2.8	36	30	gi|125595069|gb|EAZ35128.1|	32	1.9	73	27	hypothetical protein OsJ_018611 [Oryza sativa (japonica cultivar-group)]	gi|157355901|emb|CAO49758.1|	30.8	1.6	62	30	unnamed protein product [Vitis vinifera]	jgi|Phypa1_1|173352	30.4	1.2	40	35	estExt_fgenesh1_pg.C_4470010	gb|EAT86563.1|	35	4.5	107	20	hypothetical protein SNOG_05499 [Phaeosphaeria nodorum SN15]	gi|157518099|gb|EX319330.1|EX319330	1392	0	744	98	GQ02814.SP6_C14 GQ028 - Cambium / phloem scrappings (Normalized library ) Picea glauca cDNA clone GQ02814_C14 3', mRNA sequence	gi|157518099|gb|EX319330.1|EX319330	1392	0	744	98
WS00949.BR_O15	DR449378	433	5	AT1G68130.1	253	4e-68	133	84	| Symbols: ATIDD14 | ATIDD14 (ARABIDOPSIS THALIANA INDETERMINATE(ID)-DOMAIN 14); nucleic acid binding / transcription factor/ zinc ion binding | chr1:25536147-25537980 FORWARD	fgenesh4_pm.C_LG_VIII000613	248	1e-66	128	86	gi|125603704|gb|EAZ43029.1|	251	6e-67	136	82	hypothetical protein OsJ_026512 [Oryza sativa (japonica cultivar-group)]	gi|157339072|emb|CAO42423.1|	247	4e-66	127	87	unnamed protein product [Vitis vinifera]	jgi|Phypa1_1|221736	242	7e-65	133	81	estExt_Genewise1.C_2180024	ref|NP_176980.1|	253	3e-66	133	84	ATIDD14 (ARABIDOPSIS THALIANA INDETERMINATE(ID)-DOMAIN 14); nucleic acid binding / transcription factor/ zinc ion binding [Arabidopsis thaliana] gb|AAG51998.1|AC012563_8 putative C2H2-type zinc finger protein; 11906-10073 [Arabidopsis thaliana] gb|ABH04585.1| At1g68130 [Arabidopsis thaliana]	gi|67960565|gb|DR162982.1|DR162982	335	2e-90	228	93	RTFE1_23_G12.b1_A029 Roots minus iron Pinus taeda cDNA clone RTFE1_23_G12_A029 3', mRNA sequence	gi|83378078|gb|DV972056.1|DV972056	34.2	3	17	100
WS00949.BR_O16	DR449379	836	5	AT3G23830.2	80.9	9e-16	68	55	| Symbols: GR-RBP4, GRP4 | GR-RBP4/GRP4 (GLYCINE-RICH RNA-BINDING PROTEIN 4); RNA binding | chr3:8606769-8607684 REVERSE	gw1.82.38.1	73.6	1e-13	68	45	gi|113610611|dbj|BAF20989.1|	74.3	4e-13	65	56	Os07g0187300 [Oryza sativa (japonica cultivar-group)]	gi|157342318|emb|CAO64431.1|	73.9	2e-13	68	50	unnamed protein product [Vitis vinifera]	jgi|Phypa1_1|37849	77.4	9e-15	68	54	gw1.118.111.1	gb|EAT88191.1|	117	6e-25	68	83	predicted protein [Phaeosphaeria nodorum SN15]	gi|157507335|gb|EX308566.1|EX308566	50.1	0.0003	57	85	GQ01308.T3_H04 GQ013 - Elongating ROOTS tips - sapplings Picea glauca cDNA clone GQ01308_H04 5', mRNA sequence	gi|157507335|gb|EX308566.1|EX308566	50.1	0.0001	57	85
WS00949.BR_O18	DR449380	619	5	AT1G80070.1	127	5e-30	65	81	| Symbols: EMB158, EMB33, EMB177, EMB14, SUS2 | SUS2 (ABNORMAL SUSPENSOR 2) | chr1:30122945-30132467 FORWARD	eugene3.00440042	140	6e-34	65	93	gi|46981339|gb|AAT07657.1|	127	2e-29	65	86	putative PRP8 protein [Oryza sativa (japonica cultivar-group)]	gi|157356524|emb|CAO62711.1|	140	1e-33	65	93	unnamed protein product [Vitis vinifera]	jgi|Phypa1_1|214404	136	1e-32	65	92	estExt_Genewise1.C_1010009	gb|ABP03480.1|	131	2e-29	65	83	Mov34/MPN/PAD-1; Cupredoxin; PRO8NT; PROCN; PRO, C-terminal [Medicago truncatula]	gi|157530141|gb|EX331372.1|EX331372	969	0	505	99	GQ02902.SP6_I13 GQ029 - Xylem scrapings - AT NITE Picea glauca cDNA clone GQ02902_I13 3', mRNA sequence	gi|157530141|gb|EX331372.1|EX331372	969	0	505	99
WS00949.BR_O19	DR449381	586	5	AT4G02380.2	33.5	0.092	33	45	| Symbols: ATLEA5, SAG21 | SAG21 (SENESCENCE-ASSOCIATED GENE 21) | chr4:1046414-1046746 REVERSE	grail3.0096003001	60.8	6e-10	33	69	gi|125603617|gb|EAZ42942.1|	53.9	3e-07	34	58	hypothetical protein OsJ_026425 [Oryza sativa (japonica cultivar-group)]	gi|157350098|emb|CAO40036.1|	36.6	0.018	35	45	unnamed protein product [Vitis vinifera]	jgi|Phypa1_1|82879	28.1	3.7	46	32	fgenesh1_pg.scaffold_107000041	gb|ABA54786.1|	118	2e-25	95	67	ABA-responsive LEA-like protein [Picea glauca] gb|ABA54787.1| ABA-responsive LEA-like protein [Picea glauca]	gi|157628254|gb|EX429336.1|EX429336	1098	0	566	99	GQ03902.B7_C12 GQ039 - Stem - Dormant Picea glauca cDNA clone GQ03902_C12 5', mRNA sequence	gi|157628254|gb|EX429336.1|EX429336	1098	0	566	99
WS00949.BR_O20	DR449382	786	5	AT1G01730.1	60.5	1e-09	116	29	| Symbols: | similar to unknown protein [Oryza sativa (japonica cultivar-group)] (GB:BAD28388.1) | chr1:271002-271872 FORWARD	grail3.0039004601	62.8	2e-10	126	29	gi|50251361|dbj|BAD28388.1|	63.2	8e-10	127	30	unknown protein [Oryza sativa Japonica Group]	gi|157349726|emb|CAO39582.1|	88.6	7e-18	145	34	unnamed protein product [Vitis vinifera]	jgi|Phypa1_1|164450	67.8	7e-12	109	37	estExt_fgenesh1_pg.C_690063	dbj|BAD28388.1|	63.2	2e-08	127	30	unknown protein [Oryza sativa (japonica cultivar-group)]	gi|157611095|gb|EX412319.1|EX412319	1233	0	659	98	GQ03612.B7_O24 GQ036 - Shoot tip - Active growth Picea glauca cDNA clone GQ03612_O24 5', mRNA sequence	gi|157611095|gb|EX412319.1|EX412319	1233	0	659	98
WS00949.BR_O21	DR449383	779	5	AT3G27160.1	50.1	2e-06	96	33	| Symbols: GHS1 | GHS1 (GLUCOSE HYPERSENSITIVE 1); structural constituent of ribosome | chr3:10018768-10020091 FORWARD	eugene3.00012131	40	0.002	68	30	gi|125581098|gb|EAZ22029.1|	50.4	5e-06	97	36	hypothetical protein OsJ_005512 [Oryza sativa (japonica cultivar-group)]	gi|147845835|emb|CAN82190.1|	47.8	1e-05	110	29	hypothetical protein [Vitis vinifera]	jgi|Phypa1_1|61453	50.1	1e-06	89	40	fgenesh1_pm.scaffold_379000007	ref|NP_001046138.1|	50.4	0.0001	97	36	Os02g0189000 [Oryza sativa (japonica cultivar-group)] dbj|BAD15528.1| ribosomal protein S21-like protein [Oryza sativa (japonica cultivar-group)] dbj|BAD16466.1| ribosomal protein S21-like protein [Oryza sativa (japonica cultivar-group)] dbj|BAF08052.1| Os02g0189000 [Oryza sativa (japonica cultivar-group)] gb|EAY84798.1| hypothetical protein OsI_006031 [Oryza sativa (indica cultivar-group)] gb|EA…	gi|157615911|gb|EX416993.1|EX416993	1536	0	779	99	GQ03706.B7_J21 GQ037 - Shoot tip - Dormant Picea glauca cDNA clone GQ03706_J21 5', mRNA sequence	gi|157615911|gb|EX416993.1|EX416993	1536	0	779	99
WS00949.BR_O22	DR449384	721	5	AT4G19050.1	29.3	2.4	49	30	| Symbols: | mob1/phocein family protein | chr4:10438224-10443797 REVERSE	estExt_fgenesh4_pg.C_2600008	30	1.5	58	34	gi|57863911|gb|AAW56932.1|	31.2	2.9	38	36	unknown protein [Oryza sativa (japonica cultivar-group)]	gi|147800365|emb|CAN62141.1|	38.9	0.005	38	44	hypothetical protein [Vitis vinifera]	jgi|Phypa1_1|140664	28.9	3.1	39	35	e_gw1.169.139.1	emb|CAN62141.1|	38.9	0.28	38	44	hypothetical protein [Vitis vinifera]	gi|157642938|gb|EX444020.1|EX444020	40.1	0.22	20	100	GQ04109.B7_M20 GQ041 - Shoot tip - Dormant (Normalized) Picea glauca cDNA clone GQ04109_M20 5', mRNA sequence	gi|157642938|gb|EX444020.1|EX444020	40.1	0.082	20	100
WS00949.BR_O23	DR449385	784	5	AT4G19050.1	29.3	2.8	49	30	| Symbols: | mob1/phocein family protein | chr4:10438224-10443797 REVERSE	eugene3.00110156	37	0.014	53	33	gi|113623391|dbj|BAF23336.1|	38.9	0.016	58	34	Os08g0271300 [Oryza sativa (japonica cultivar-group)]	gi|147800365|emb|CAN62141.1|	50.4	2e-06	59	38	hypothetical protein [Vitis vinifera]	jgi|Phypa1_1|140664	28.9	3.5	39	35	e_gw1.169.139.1	emb|CAN62141.1|	50.4	0.0001	59	38	hypothetical protein [Vitis vinifera]	gi|157642938|gb|EX444020.1|EX444020	40.1	0.24	20	100	GQ04109.B7_M20 GQ041 - Shoot tip - Dormant (Normalized) Picea glauca cDNA clone GQ04109_M20 5', mRNA sequence	gi|157642938|gb|EX444020.1|EX444020	40.1	0.089	20	100
WS00949.BR_O24	DR449386	841	5	AT5G59720.1	219	2e-57	159	67	| Symbols: | HSP18.2 (HEAT SHOCK PROTEIN 18.2) | chr5:24079858-24080343 FORWARD	grail3.0022018701	215	3e-56	162	65	gi|164375535|gb|ABY52935.1|	204	2e-52	154	62	heat shock protein Hsp20 [Oryza sativa Japonica Group]	gi|147785904|emb|CAN70834.1|	218	8e-57	151	69	hypothetical protein [Vitis vinifera]	jgi|Phypa1_1|113859	181	5e-46	154	61	e_gw1.8.135.1	emb|CAC81964.1|	225	2e-57	163	69	small heat-shock protein [Pseudotsuga menziesii]	gi|157557649|gb|EX358880.1|EX358880	1185	0	650	98	GQ03126.B7_J11 GQ031 - Xylem Scrapings (Normalized library) Picea glauca cDNA clone GQ03126_J11 5', mRNA sequence	gi|157557649|gb|EX358880.1|EX358880	1185	0	650	98
WS00949.BR_P02	DR449387	457	5	AT5G55100.2	49.7	8e-07	110	31	| Symbols: | SWAP (Suppressor-of-White-APricot)/surp domain-containing protein | chr5:22378627-22381890 REVERSE	grail3.0032001401	49.7	8e-07	124	31	gi|113533504|dbj|BAF05887.1|	50.8	1e-06	110	28	Os01g0698100 [Oryza sativa (japonica cultivar-group)]	gi|157337876|emb|CAO38920.1|	56.6	1e-08	129	31	unnamed protein product [Vitis vinifera]	jgi|Phypa1_1|92690	38.1	0.002	103	30	fgenesh1_pg.scaffold_229000019	gb|EAY75494.1|	50.8	3e-05	110	28	hypothetical protein OsI_003341 [Oryza sativa (indica cultivar-group)]	gi|157627535|gb|EX428617.1|EX428617	844	0	438	99	GQ03819.B7_D19 GQ038 - Stem - Active growth Picea glauca cDNA clone GQ03819_D19 5', mRNA sequence	gi|157627535|gb|EX428617.1|EX428617	844	0	438	99
WS00949.BR_P03	DR449388	844	5	AT3G47580.1	117	9e-27	128	47	| Symbols: | leucine-rich repeat transmembrane protein kinase, putative | chr3:17543672-17546795 FORWARD	eugene3.00050192	119	3e-27	143	44	gi|125597696|gb|EAZ37476.1|	122	1e-27	132	46	hypothetical protein OsJ_020959 [Oryza sativa (japonica cultivar-group)]	gi|147853780|emb|CAN83822.1|	118	7e-27	130	47	hypothetical protein [Vitis vinifera]	jgi|Phypa1_1|145093	95.9	3e-20	131	40	e_gw1.223.18.1	gb|EAZ37476.1|	122	3e-26	132	46	hypothetical protein OsJ_020959 [Oryza sativa (japonica cultivar-group)]	gi|90031060|gb|AM171577.1|AM171577	391	1e-107	261	93	AM171577 K00002 Picea abies cDNA clone K0000200020E01F1, mRNA sequence	gi|157569767|gb|EX370995.1|EX370995	331	2e-89	255	91
WS00949.BR_P04	DR449389	863	5	AT3G62000.1	59.3	3e-09	167	29	| Symbols: | O-methyltransferase family 3 protein | chr3:22970416-22972155 REVERSE	grail3.0001059501	57	2e-08	156	25	gi|49618875|gb|AAT68022.1|	54.7	3e-07	200	22	caffeoyl-CoA O-methyltransferase [Oryza sativa (japonica cultivar-group)]	gi|157345149|emb|CAO71877.1|	59.7	4e-09	156	26	unnamed protein product [Vitis vinifera]	jgi|Phypa1_1|229935	177	5e-45	260	38	fgenesh2_pg.scaffold_89000033	ref|NP_001090344.1|	150	9e-35	183	41	catechol-O-methyltransferase [Xenopus laevis] gb|AAI23207.1| Comt protein [Xenopus laevis]	gi|51495930|gb|CV033103.1|CV033103	904	0	748	90	RTNACL1_20_G07.b1_A029 Roots plus added NaCl Pinus taeda cDNA clone RTNACL1_20_G07_A029 3', mRNA sequence	gi|157526893|gb|EX328124.1|EX328124	359	8e-98	601	82
WS00949.BR_P06	DR449390	823	5	AT1G18900.2	276	8e-75	213	63	| Symbols: | pentatricopeptide (PPR) repeat-containing protein | chr1:6529769-6532351 FORWARD	fgenesh4_pg.C_LG_XV000417	275	2e-74	213	62	gi|77556813|gb|ABA99609.1|	267	2e-71	213	61	pentatricopeptide, putative, expressed [Oryza sativa (japonica cultivar-group)]	gi|157356335|emb|CAO62487.1|	273	2e-73	213	63	unnamed protein product [Vitis vinifera]	jgi|Phypa1_1|131253	204	5e-53	212	48	e_gw1.87.11.1	gb|AAF79278.1|AC068602_1	276	8e-73	213	63	F14D16.2 [Arabidopsis thaliana]	gi|50168545|gb|CO484742.1|CO484742	1415	0	720	99	GQ0206.TB_I15 GQ020: Clean ROOTS systems -Diurnal cycle Picea glauca cDNA clone GenomeQuebec_Id:GQ0206I15 3', mRNA sequence	gi|50168545|gb|CO484742.1|CO484742	1415	0	720	99
WS00949.BR_P08	DR449391	783	5	AT3G49010.3	153	1e-37	191	42	| Symbols: BBC1, RSU2 | ATBBC1 (breast basic conserved 1); structural constituent of ribosome | chr3:18177956-18179032 REVERSE	gw1.29.38.1	155	3e-38	193	44	gi|32493112|gb|AAP85547.1|	157	2e-38	191	44	ribosomal protein large subunit 13 [Oryza sativa (japonica cultivar-group)]	gi|147846044|emb|CAN84167.1|	154	1e-37	192	43	hypothetical protein [Vitis vinifera]	jgi|Phypa1_1|188911	154	7e-38	192	44	estExt_gwp_gw1.C_1260026	ref|XP_759071.1|	232	2e-59	194	59	hypothetical protein UM02924.1 [Ustilago maydis 521] gb|EAK84096.1| hypothetical protein UM02924.1 [Ustilago maydis 521]	gi|34345921|gb|CF387504.1|CF387504	40.1	0.24	24	95	RTDR1_20_G09.b1_A015 Loblolly pine roots recovering from drought DR1 Pinus taeda cDNA clone RTDR1_20_G09_A015 3', mRNA sequence	gi|157592609|gb|EX393837.1|EX393837	38.2	0.35	19	100
WS00949.BR_P09	DR449392	567	5	AT1G43800.1	29.6	1.2	48	37	| Symbols: | acyl-(acyl-carrier-protein) desaturase, putative / stearoyl-ACP desaturase, putative | chr1:16580102-16581989 FORWARD	fgenesh4_pm.C_LG_XVI000057	27.3	6.6	31	41	gi|113645363|dbj|BAF28504.1|	28.9	9.4	35	31	Os11g0578100 [Oryza sativa (japonica cultivar-group)]	gi|157337758|emb|CAO22104.1|	28.5	4.7	27	40	unnamed protein product [Vitis vinifera]	jgi|Phypa1_1|204831	28.1	3.5	21	47	estExt_Genewise1.C_220264	No significant hit						gi|50174947|gb|CO487655.1|CO487655	813	0	485	96	GQ0252.B7_L09 GQ025: Annual flush SHOOTS diurnal cycle- trees Picea glauca cDNA clone GenomeQuebec_Id:GQ0252L09 3', mRNA sequence	gi|50174947|gb|CO487655.1|CO487655	813	0	485	96
WS00949.BR_P10	DR449393	648	5	AT2G12520.1	28.5	3.5	59	27	| Symbols: | similar to unknown protein [Arabidopsis thaliana] (TAIR:AT4G04070.1); similar to hypothetical protein 26.t00052 [Brassica oleracea] (GB:ABD65035.1); contains InterPro domain Protein of unknown function DUF1633; (InterPro:IPR012436) | chr2:5111689-5112687 REVERSE	estExt_Genewise1_v1.C_1700030	28.9	2.8	17	70	No significant hit						gi|147791936|emb|CAN72441.1|	30	2.1	66	25	hypothetical protein [Vitis vinifera]	No significant hit						gb|EAT33226.1|	35.4	2.5	37	45	tyrosine-protein kinase fps85d [Aedes aegypti]	gi|157539755|gb|EX340986.1|EX340986	1181	0	632	98	GQ03010.SP6_L12 GQ030 - Xylem planings - daytime and seasonal Picea glauca cDNA clone GQ03010_L12 3', mRNA sequence	gi|157539755|gb|EX340986.1|EX340986	1181	0	632	98
WS00949.BR_P11	DR449394	567	5	AT1G43800.1	29.6	1.2	48	37	| Symbols: | acyl-(acyl-carrier-protein) desaturase, putative / stearoyl-ACP desaturase, putative | chr1:16580102-16581989 FORWARD	fgenesh4_pm.C_LG_XVI000057	27.3	6.6	31	41	gi|113645363|dbj|BAF28504.1|	28.9	9.4	35	31	Os11g0578100 [Oryza sativa (japonica cultivar-group)]	gi|157337758|emb|CAO22104.1|	28.5	4.7	27	40	unnamed protein product [Vitis vinifera]	jgi|Phypa1_1|204831	28.1	3.5	21	47	estExt_Genewise1.C_220264	No significant hit						gi|50174947|gb|CO487655.1|CO487655	813	0	485	96	GQ0252.B7_L09 GQ025: Annual flush SHOOTS diurnal cycle- trees Picea glauca cDNA clone GenomeQuebec_Id:GQ0252L09 3', mRNA sequence	gi|50174947|gb|CO487655.1|CO487655	813	0	485	96
WS00949.BR_P12	DR449395	707	5	AT3G17940.1	226	8e-60	193	55	| Symbols: | aldose 1-epimerase family protein | chr3:6143713-6145250 REVERSE	estExt_fgenesh4_pg.C_LG_XII0382	249	2e-66	196	59	gi|21306610|gb|AAM46059.1|AC122145_13	246	3e-65	192	58	Putative aldose 1-epimerase - like protein [Oryza sativa (japonica cultivar-group)]	gi|157343704|emb|CAO68210.1|	236	1e-62	194	55	unnamed protein product [Vitis vinifera]	jgi|Phypa1_1|217391	211	4e-55	209	51	estExt_Genewise1.C_1410023	gb|ABG65914.1|	246	7e-64	192	58	Aldose 1-epimerase family protein, expressed [Oryza sativa (japonica cultivar-group)]	gi|157546571|gb|EX347802.1|EX347802	1346	0	687	99	GQ03105.B7_F01 GQ031 - Xylem Scrapings (Normalized library) Picea glauca cDNA clone GQ03105_F01 5', mRNA sequence	gi|157546571|gb|EX347802.1|EX347802	1346	0	687	99
WS00949.BR_P13	DR449396	810	5	AT5G46290.1	456	1e-129	270	80	| Symbols: KAS I | KAS I (3-KETOACYL-ACYL CARRIER PROTEIN SYNTHASE I); fatty-acid synthase | chr5:18791666-18793856 REVERSE	gw1.I.8529.1	476	1e-135	270	85	gi|38344546|emb|CAD40964.2|	454	1e-127	270	79	OSJNBa0027P08.14 [Oryza sativa (japonica cultivar-group)]	gi|157359032|emb|CAO66934.1|	468	1e-132	270	82	unnamed protein product [Vitis vinifera]	jgi|Phypa1_1|124905	463	1e-131	270	82	e_gw1.52.33.1	emb|CAN70157.1|	468	1e-130	270	82	hypothetical protein [Vitis vinifera]	gi|157553563|gb|EX354794.1|EX354794	1072	0	545	99	GQ03115.B7_I17 GQ031 - Xylem Scrapings (Normalized library) Picea glauca cDNA clone GQ03115_I17 5', mRNA sequence	gi|157553563|gb|EX354794.1|EX354794	1072	0	545	99
WS00949.BR_P14	DR449397	730	5	AT4G13750.1	32	0.38	43	34	| Symbols: | ATP binding | chr4:7978944-7987554 FORWARD	fgenesh4_pg.C_scaffold_656000001	29.3	2.6	25	52	gi|51535729|dbj|BAD37746.1|	30.4	5.1	61	31	hypothetical protein [Oryza sativa Japonica Group]	gi|147774742|emb|CAN70357.1|	29.3	4.3	32	43	hypothetical protein [Vitis vinifera]	jgi|Phypa1_1|65534	30.8	0.82	35	37	fgenesh1_pg.scaffold_7000002	No significant hit						gi|11777457|gb|BF609622.1|BF609622	36.2	3.5	18	100	NXSI_047_D04_F NXSI (Nsf Xylem Side wood Inclined) Pinus taeda cDNA clone NXSI_047_D04 5' similar to Arabidopsis thaliana sequence At3g26400 eukaryotic initiation factor 4B (EIF4B7) see http://mips.gsf.de/proj/thal/db/index.html, mRNA sequence	gi|157511236|gb|EX312467.1|EX312467	34.2	5.1	17	100
WS00949.BR_P16	DR449398	617	5	AT2G23320.2	32.7	0.17	25	56	| Symbols: WRKY15 | WRKY15 (WRKY DNA-binding protein 15); transcription factor | chr2:9932078-9933071 FORWARD	fgenesh4_pg.C_scaffold_439000003	28.1	4.5	36	36	gi|125601292|gb|EAZ40868.1|	29.3	8.4	45	31	hypothetical protein OsJ_024351 [Oryza sativa (japonica cultivar-group)]	gi|157340695|emb|CAO47500.1|	29.6	2.5	35	40	unnamed protein product [Vitis vinifera]	jgi|Phypa1_1|64853	56.6	1e-08	95	37	fgenesh1_pg.scaffold_3000305	ref|XP_968310.1|	34.7	3.8	102	28	PREDICTED: similar to CG30372-PB [Tribolium castaneum]	gi|50168231|gb|CO484584.1|CO484584	1132	0	596	98	GQ0205.B3_E01 GQ020: Clean ROOTS systems -Diurnal cycle Picea glauca cDNA clone GenomeQuebec_Id:GQ0205E01 5', mRNA sequence	gi|50168231|gb|CO484584.1|CO484584	1132	0	596	98
WS00949.BR_P17	DR449399	724	5	AT1G54290.1	211	5e-55	113	88	| Symbols: | eukaryotic translation initiation factor SUI1, putative | chr1:20272377-20273057 REVERSE	eugene3.00111103	213	1e-55	113	90	gi|125600513|gb|EAZ40089.1|	221	2e-57	147	76	hypothetical protein OsJ_023572 [Oryza sativa (japonica cultivar-group)]	gi|157337910|emb|CAO38954.1|	184	6e-47	114	79	unnamed protein product [Vitis vinifera]	jgi|Phypa1_1|204926	194	4e-50	111	85	estExt_Genewise1.C_230133	emb|CAC84489.1|	229	9e-59	113	100	putative translation factor [Pinus pinaster]	gi|157531203|gb|EX332434.1|EX332434	1402	0	707	100	GQ02904.B7_N21 GQ029 - Xylem scrapings - AT NITE Picea glauca cDNA clone GQ02904_N21 5', mRNA sequence	gi|157531203|gb|EX332434.1|EX332434	1402	0	707	100
WS00949.BR_P18	DR449400	507	5	AT5G38900.1	68.2	3e-12	55	54	| Symbols: | DSBA oxidoreductase family protein | chr5:15590975-15592175 REVERSE	estExt_fgenesh4_pg.C_1550027	71.6	2e-13	55	56	gi|22795241|gb|AAN08213.1|	63.5	3e-10	57	49	putative polyketide synthase [Oryza sativa (japonica cultivar-group)]	gi|157341306|emb|CAO49213.1|	68.9	3e-12	55	54	unnamed protein product [Vitis vinifera]	jgi|Phypa1_1|206589	66.2	9e-12	60	48	estExt_Genewise1.C_340177	gb|ABE87781.1|	73.9	3e-12	56	57	DSBA oxidoreductase [Medicago truncatula] gb|ABE90073.1| DSBA oxidoreductase; Thioredoxin-like fold [Medicago truncatula]	gi|157552655|gb|EX353886.1|EX353886	906	0	465	99	GQ03113.SP6_A04 GQ031 - Xylem Scrapings (Normalized library) Picea glauca cDNA clone GQ03113_A04 3', mRNA sequence	gi|157552655|gb|EX353886.1|EX353886	906	0	465	99
WS00949.BR_P19	DR449401	588	5	AT1G67910.1	28.9	2.3	32	46	| Symbols: | similar to unknown protein [Arabidopsis thaliana] (TAIR:AT1G24577.1); similar to hypothetical protein [Plantago major] (GB:CAH59418.1) | chr1:25475197-25475472 REVERSE	estExt_Genewise1_v1.C_LG_XVIII1736	38.1	0.004	147	29	gi|113537941|dbj|BAF10324.1|	33.1	0.53	107	27	Os02g0799600 [Oryza sativa (japonica cultivar-group)]	gi|157359546|emb|CAO67747.1|	35.4	0.041	150	26	unnamed protein product [Vitis vinifera]	jgi|Phypa1_1|165679	30	0.98	31	45	estExt_fgenesh1_pg.C_930078	gb|ABA40431.1|	40.8	0.047	151	27	unknown [Solanum tuberosum]	gi|83395620|gb|DV989597.1|DV989597	1076	0	571	98	GQ0221.B7.1_G07 GQ022: ROOT XYLEM - mature trees Picea glauca cDNA clone GenomeQuebec_Id:GQ0221_G07 3', mRNA sequence	gi|83395620|gb|DV989597.1|DV989597	1076	0	571	98
WS00949.BR_P20	DR449402	530	5	AT5G23890.1	26.9	7.2	47	31	| Symbols: | similar to oxidoreductase/ transition metal ion binding [Arabidopsis thaliana] (TAIR:AT5G52410.2); similar to unknown protein [Oryza sativa (japonica cultivar-group)] (GB:AAP44759.1); similar to Os03g0862100 [Oryza sativa (japonica cultivar-group)] (GB:NP_001051986.1) | chr5:8058792-8063008 FORWARD	grail3.0044016401	27.7	4.5	34	32	gi|125572169|gb|EAZ13684.1|	32.3	0.74	32	46	hypothetical protein OsJ_003509 [Oryza sativa (japonica cultivar-group)]	gi|157358782|emb|CAO66471.1|	28.9	3.2	64	28	unnamed protein product [Vitis vinifera]	jgi|Phypa1_1|148338	30.8	0.48	40	35	e_gw1.276.69.1	emb|CAE75427.1|	34.3	3.3	62	32	Hypothetical protein CBG23420 [Caenorhabditis briggsae]	gi|157593251|gb|EX394479.1|EX394479	365	2e-99	305	90	GQ03402.B7_E20 GQ034 - Needles - Mid-season Picea glauca cDNA clone GQ03402_E20 5', mRNA sequence	gi|157593251|gb|EX394479.1|EX394479	365	1e-100	305	90
WS00949.BR_P22	DR449403	826	5	AT2G42180.1	51.2	7e-07	37	64	| Symbols: | similar to unknown protein [Arabidopsis thaliana] (TAIR:AT3G57950.1); similar to Os09g0279200 [Oryza sativa (japonica cultivar-group)] (GB:NP_001062757.1) | chr2:17588211-17588711 REVERSE	fgenesh4_pg.C_LG_VI001158	53.9	1e-07	43	58	gi|125591972|gb|EAZ32322.1|	54.7	3e-07	35	74	hypothetical protein OsJ_015805 [Oryza sativa (japonica cultivar-group)]	gi|157348488|emb|CAO23380.1|	55.5	7e-08	35	74	unnamed protein product [Vitis vinifera]	jgi|Phypa1_1|63954	28.5	4.9	26	46	fgenesh1_pg.scaffold_1000328	emb|CAN83225.1|	55.5	4e-06	35	74	hypothetical protein [Vitis vinifera]	gi|40778943|gb|CK442872.1|CK442872	535	1e-150	282	98	GQ0013a.BR.1_H02 GQ001: Male strobili developmental sequence Picea glauca cDNA clone GenomeQuebec_Id:GQ0013aH02 5', mRNA sequence	gi|40778943|gb|CK442872.1|CK442872	535	1e-151	282	98
WS00949.BR_P23	DR449404	634	5	AT5G11810.1	89.4	2e-18	79	58	| Symbols: | similar to Os02g0135600 [Oryza sativa (japonica cultivar-group)] (GB:NP_001045818.1) | chr5:3808740-3810441 FORWARD	grail3.0013020201	107	8e-24	79	65	gi|125580726|gb|EAZ21657.1|	107	3e-23	77	64	hypothetical protein OsJ_005140 [Oryza sativa (japonica cultivar-group)]	gi|157339289|emb|CAO43830.1|	113	1e-25	77	71	unnamed protein product [Vitis vinifera]	jgi|Phypa1_1|69137	102	2e-22	77	64	fgenesh1_pg.scaffold_21000245	ref|NP_001045818.1|	107	6e-22	77	64	Os02g0135600 [Oryza sativa (japonica cultivar-group)] dbj|BAD10100.1| unknown protein [Oryza sativa (japonica cultivar-group)] dbj|BAD10360.1| unknown protein [Oryza sativa (japonica cultivar-group)] dbj|BAF07732.1| Os02g0135600 [Oryza sativa (japonica cultivar-group)] gb|EAY84384.1| hypothetical protein OsI_005617 [Oryza sativa (indica cultivar-group)] gb|EAZ21657.1| hypothetical protein OsJ_005…	gi|83393656|gb|DV987633.1|DV987633	1106	0	575	99	GQ02011.TB_F09 GQ020: Clean ROOTS systems -Diurnal cycle Picea glauca cDNA clone GenomeQuebec_Id:GQ02011_F09 3', mRNA sequence	gi|83393656|gb|DV987633.1|DV987633	1106	0	575	99
WS00949.BR_P24	DR449405	670	5	AT2G44620.1	93.2	1e-19	80	56	| Symbols: mtACP-1 | mtACP-1 (MITOCHONDRIAL ACYL CARRIER PROTEIN 1); acyl carrier | chr2:18421396-18422141 FORWARD	estExt_Genewise1_v1.C_870041	95.9	2e-20	135	42	gi|108708160|gb|ABF95955.1|	97.8	2e-20	136	41	Acyl carrier protein, mitochondrial precursor, putative, expressed [Oryza sativa (japonica cultivar-group)]	gi|157344704|emb|CAO70459.1|	85.9	3e-17	82	51	unnamed protein product [Vitis vinifera]	jgi|Phypa1_1|104574	89.7	1e-18	95	52	estExt_fgenesh1_pm.C_90035	gb|EAT89450.1|	221	3e-56	139	82	predicted protein [Phaeosphaeria nodorum SN15]	gi|157507700|gb|EX308931.1|EX308931	54	1e-05	35	94	GQ01309.T3_I11 GQ013 - Elongating ROOTS tips - sapplings Picea glauca cDNA clone GQ01309_I11 5', mRNA sequence	gi|157507700|gb|EX308931.1|EX308931	54	5e-06	35	94
WS00950.BR_A01	DR449406	866	5	AT5G64170.2	60.8	1e-09	62	51	| Symbols: | dentin sialophosphoprotein-related | chr5:25690130-25693160 REVERSE	gw1.I.53.1	67.8	9e-12	143	34	gi|108708529|gb|ABF96324.1|	57	7e-08	204	28	expressed protein [Oryza sativa (japonica cultivar-group)]	gi|157355841|emb|CAO49688.1|	80.1	3e-15	135	36	unnamed protein product [Vitis vinifera]	jgi|Phypa1_1|168585	49.7	2e-06	174	26	estExt_fgenesh1_pg.C_1820014	emb|CAN64446.1|	78.2	6e-13	135	35	hypothetical protein [Vitis vinifera]	gi|146169603|gb|ES420183.1|ES420183	42.1	0.068	25	96	pm_OSU_shoot_CA_2003-04_032A07 Douglas-fir cold acclimating cDNA library 2003-2004 (CA_2003-04) Pseudotsuga menziesii var. menziesii cDNA clone pm_OSU_WP2_CDB_032_A07, mRNA sequence	gi|157505313|gb|EX306544.1|EX306544	36.2	1.5	18	100
WS00950.BR_A02	DR449407	857	5	AT5G57530.1	302	2e-82	242	57	| Symbols: | xyloglucan:xyloglucosyl transferase, putative / xyloglucan endotransglycosylase, putative / endo-xyloglucan transferase, putative | chr5:23317695-23318775 REVERSE	gw1.XVIII.2839.1	314	4e-86	242	57	gi|113596499|dbj|BAF20373.1|	297	2e-80	271	50	Os06g0697000 [Oryza sativa (japonica cultivar-group)]	gi|157352236|emb|CAO43264.1|	323	2e-88	263	55	unnamed protein product [Vitis vinifera]	jgi|Phypa1_1|191788	293	9e-80	267	51	estExt_gwp_gw1.C_1680014	dbj|BAD93484.1|	333	8e-90	256	58	pollen major allergen No.121 isoform 1 [Cryptomeria japonica]	gi|49446361|gb|CO365044.1|CO365044	839	0	665	90	RTK1_23_G08.b1_A029 Roots minus potassium Pinus taeda cDNA clone RTK1_23_G08_A029 3', mRNA sequence	gi|157508575|gb|EX309806.1|EX309806	345	1e-93	646	81
WS00950.BR_A03	DR449408	805	5	AT5G18350.1	31.2	0.76	70	31	| Symbols: | disease resistance protein (TIR-NBS-LRR class), putative | chr5:6074525-6078571 REVERSE	eugene3.00120724	113	2e-25	110	50	gi|21741227|emb|CAD40938.1|	159	7e-39	168	49	OSJNBb0048E02.14 [Oryza sativa (japonica cultivar-group)]	gi|157342251|emb|CAO64364.1|	211	7e-55	163	61	unnamed protein product [Vitis vinifera]	jgi|Phypa1_1|137746	29.6	2.1	44	29	e_gw1.140.21.1	emb|CAD40938.1|	159	2e-51	168	49	OSJNBb0048E02.14 [Oryza sativa (japonica cultivar-group)] emb|CAH66763.1| OSIGBa0115M15.1 [Oryza sativa (indica cultivar-group)] gb|EAY94465.1| hypothetical protein OsI_015698 [Oryza sativa (indica cultivar-group)] gb|EAZ31022.1| hypothetical protein OsJ_014505 [Oryza sativa (japonica cultivar-group)]	gi|50169822|gb|CO485326.1|CO485326	1225	0	645	99	GQ0207.B3_F04 GQ020: Clean ROOTS systems -Diurnal cycle Picea glauca cDNA clone GenomeQuebec_Id:GQ0207F04 5', mRNA sequence	gi|50169822|gb|CO485326.1|CO485326	1225	0	645	99
WS00950.BR_A04	DR449409	864	5	AT3G45230.1	31.6	0.65	60	30	| Symbols: | hydroxyproline-rich glycoprotein family protein | chr3:16580108-16580635 FORWARD	eugene3.00060011	30.4	1.5	95	24	gi|125597314|gb|EAZ37094.1|	35.4	0.21	64	34	hypothetical protein OsJ_020577 [Oryza sativa (japonica cultivar-group)]	gi|147802731|emb|CAN66305.1|	31.2	1.5	28	46	hypothetical protein [Vitis vinifera]	jgi|Phypa1_1|80549	34.3	0.096	58	43	fgenesh1_pg.scaffold_87000072	gb|EAT86107.1|	443	1e-123	286	74	hypothetical protein SNOG_06276 [Phaeosphaeria nodorum SN15]	gi|28511029|gb|BX250259.1|BX250259	38.2	1.1	19	100	BX250259 Pinus pinaster differenciating xylem adult Pinus pinaster cDNA clone PP034D08 similar to ASPARTATE AMINOTRANSFERASE, mRNA sequence	gi|50167484|gb|CO484232.1|CO484232	36.2	1.5	18	100
WS00950.BR_A05	DR449410	736	5	AT3G03310.1	88.2	5e-18	66	60	| Symbols: | lecithin:cholesterol acyltransferase family protein / LACT family protein | chr3:778774-781495 REVERSE	estExt_Genewise1_v1.C_LG_VIII1590	97.1	1e-20	68	63	gi|50725345|dbj|BAD34417.1|	92	1e-18	68	60	lecithin cholesterol acyltransferase-like [Oryza sativa Japonica Group]	gi|157338640|emb|CAO41991.1|	79.3	4e-15	81	45	unnamed protein product [Vitis vinifera]	jgi|Phypa1_1|131003	91.3	5e-19	99	45	e_gw1.85.127.1	dbj|BAD34417.1|	92	3e-17	68	60	lecithin cholesterol acyltransferase-like [Oryza sativa (japonica cultivar-group)]	gi|50161281|gb|CO481513.1|CO481513	1285	0	722	96	GQ0165.B7_L05 GQ016: Primary, secondary SHOOT -N fertil. Treatments Picea glauca cDNA clone GenomeQuebec_Id:GQ0165L05 3', mRNA sequence	gi|50161281|gb|CO481513.1|CO481513	1285	0	722	96
WS00950.BR_A06	DR449411	821	5	AT1G27970.1	202	2e-52	122	79	| Symbols: NTF2B | NTF2B (NUCLEAR TRANSPORT FACTOR 2B); Ran GTPase binding / protein transporter | chr1:9746908-9747774 FORWARD	eugene3.00010477	202	2e-52	122	78	gi|113534010|dbj|BAF06393.1|	166	7e-41	121	66	Os01g0788200 [Oryza sativa (japonica cultivar-group)]	gi|157358483|emb|CAO66150.1|	209	2e-54	122	80	unnamed protein product [Vitis vinifera]	jgi|Phypa1_1|235062	183	1e-46	122	72	estExt_fgenesh2_pm.C_1190006	emb|CAN70316.1|	209	1e-52	122	80	hypothetical protein [Vitis vinifera]	gi|157572707|gb|EX373935.1|EX373935	1598	0	818	99	GQ03229.B7_B10 GQ032 - Shoot tip (Normalized library) Picea glauca cDNA clone GQ03229_B10 5', mRNA sequence	gi|157572707|gb|EX373935.1|EX373935	1598	0	818	99
WS00950.BR_A07	DR449412	873	5	AT4G35090.2	401	1e-112	233	78	| Symbols: CAT2 | CAT2 (CATALASE 2); catalase | chr4:16701110-16703220 REVERSE	estExt_fgenesh4_pm.C_LG_V0695	401	1e-112	233	79	gi|108706015|gb|ABF93810.1|	390	1e-108	233	75	Catalase-1, putative, expressed [Oryza sativa (japonica cultivar-group)]	gi|19070130|gb|AAL83720.1|AF236127_1	403	1e-112	233	80	catalase [Vitis vinifera]	jgi|Phypa1_1|64727	417	1e-117	233	81	fgenesh1_pg.scaffold_3000179	emb|CAD42909.1|	407	1e-126	233	80	catalase [Prunus persica]	gi|157629762|gb|EX430844.1|EX430844	1661	0	866	99	GQ03906.B7_F02 GQ039 - Stem - Dormant Picea glauca cDNA clone GQ03906_F02 5', mRNA sequence	gi|157629762|gb|EX430844.1|EX430844	1661	0	866	99
WS00950.BR_A08	DR449413	859	5	AT3G52640.1	296	1e-80	271	54	| Symbols: | nicastrin-related | chr3:19526056-19531268 REVERSE	gw1.IV.3735.1	315	2e-86	297	56	gi|113537585|dbj|BAF09968.1|	304	2e-82	270	55	Os02g0736500 [Oryza sativa (japonica cultivar-group)]	gi|157352873|emb|CAO44743.1|	327	1e-89	271	60	unnamed protein product [Vitis vinifera]	jgi|Phypa1_1|182421	249	1e-66	264	49	estExt_gwp_gw1.C_570001	ref|NP_001048054.1|	304	4e-81	270	55	Os02g0736500 [Oryza sativa (japonica cultivar-group)] dbj|BAD15902.1| putative nicastrin [Oryza sativa (japonica cultivar-group)] dbj|BAF09968.1| Os02g0736500 [Oryza sativa (japonica cultivar-group)]	gi|157569496|gb|EX370724.1|EX370724	1461	0	752	99	GQ03220.B7_E17 GQ032 - Shoot tip (Normalized library) Picea glauca cDNA clone GQ03220_E17 5', mRNA sequence	gi|157569496|gb|EX370724.1|EX370724	1461	0	752	99
WS00950.BR_A09	DR449414	683	5	AT5G46490.2	29.6	1.7	50	32	| Symbols: | disease resistance protein (TIR-NBS class), putative | chr5:18868075-18871070 FORWARD	grail3.0104003201	28.5	4	57	26	No significant hit						gi|157344303|emb|CAO69236.1|	31.6	0.78	60	28	unnamed protein product [Vitis vinifera]	jgi|Phypa1_1|167044	29.3	2.2	48	35	estExt_fgenesh1_pg.C_1330069	ref|ZP_01947994.1|	35.4	2.8	44	47	hypothetical protein A55_A0871 [Vibrio cholerae 1587] gb|EAY35571.1| hypothetical protein A55_A0871 [Vibrio cholerae 1587]	gi|157587141|gb|EX388369.1|EX388369	1263	0	653	99	GQ03312.SP6_J19 GQ033 - Terminal leader (Normalized library) Picea glauca cDNA clone GQ03312_J19 3', mRNA sequence	gi|157587141|gb|EX388369.1|EX388369	1263	0	653	99
WS00950.BR_A10	DR449415	783	5	No significant hit						eugene3.00440275	30.4	1.3	23	52	No significant hit						No significant hit						No significant hit						No significant hit						gi|157584572|gb|EX385800.1|EX385800	101	8e-20	78	92	GQ03309.B7_K05 GQ033 - Terminal leader (Normalized library) Picea glauca cDNA clone GQ03309_K05 5', mRNA sequence	gi|157584572|gb|EX385800.1|EX385800	101	3e-20	78	92
WS00950.BR_A11	DR449416	464	5	AT3G60970.1	27.7	3.2	24	37	| Symbols: ATMRP15 | ATMRP15 (Arabidopsis thaliana multidrug resistance-associated protein 15) | chr3:22568510-22572550 FORWARD	gw1.VIII.317.1	27.7	3.4	53	26	gi|125570374|gb|EAZ11889.1|	34.3	0.14	89	24	hypothetical protein OsJ_001714 [Oryza sativa (japonica cultivar-group)]	gi|157357828|emb|CAO64824.1|	30.4	0.82	50	32	unnamed protein product [Vitis vinifera]	jgi|Phypa1_1|137344	28.1	2.4	45	31	e_gw1.136.123.1	ref|NP_499525.1|	37.7	0.22	66	28	Serpentine Receptor, class D (delta) family member (srd-74) [Caenorhabditis elegans] emb|CAB03911.1| Hypothetical protein C24H11.4 [Caenorhabditis elegans]	gi|157517017|gb|EX318248.1|EX318248	882	0	445	100	GQ02812.SP6_M09 GQ028 - Cambium / phloem scrappings (Normalized library ) Picea glauca cDNA clone GQ02812_M09 3', mRNA sequence	gi|157517017|gb|EX318248.1|EX318248	882	0	445	100
WS00950.BR_A12	DR449417	826	5	AT4G35630.1	283	7e-77	208	67	| Symbols: PSAT | PSAT (phosphoserine aminotransferase); phosphoserine transaminase | chr4:16904210-16905502 FORWARD	gw1.V.3607.1	265	3e-71	194	65	gi|21397263|gb|AAM51827.1|AC105730_1	242	1e-63	203	59	Putative phosphoserine aminotransferase [Oryza sativa (japonica cultivar-group)]	gi|157328873|emb|CAO23276.1|	222	3e-58	144	69	unnamed protein product [Vitis vinifera]	jgi|Phypa1_1|129784	280	7e-76	204	67	e_gw1.78.43.1	gb|AAM64881.1|	283	6e-75	208	67	phosphoserine aminotransferase [Arabidopsis thaliana]	gi|157633827|gb|EX434909.1|EX434909	1576	0	823	99	GQ03917.B7_G17 GQ039 - Stem - Dormant Picea glauca cDNA clone GQ03917_G17 5', mRNA sequence	gi|157633827|gb|EX434909.1|EX434909	1576	0	823	99
WS00950.BR_A13	DR449418	613	5	AT2G15890.1	84	6e-17	125	36	| Symbols: MEE14 | MEE14 (maternal effect embryo arrest 14) | chr2:6928278-6929060 REVERSE	eugene3.00090586	86.3	1e-17	125	40	gi|31415923|gb|AAP50944.1|	80.9	2e-15	131	38	unknown protein [Oryza sativa (japonica cultivar-group)]	gi|157340921|emb|CAO47726.1|	99.4	2e-21	127	45	unnamed protein product [Vitis vinifera]	jgi|Phypa1_1|216441	99	2e-21	133	44	estExt_Genewise1.C_1290039	ref|NP_565383.1|	84	5e-15	125	36	MEE14 (maternal effect embryo arrest 14) [Arabidopsis thaliana] gb|AAG40064.1|AF324713_1 At2g15890 [Arabidopsis thaliana] gb|AAK00412.1|AF339730_1 unknown protein [Arabidopsis thaliana] gb|AAD41977.1| expressed protein [Arabidopsis thaliana] gb|AAL38262.1| unknown protein [Arabidopsis thaliana] gb|AAM64517.1| unknown [Arabidopsis thaliana] gb|AAP37804.1| At2g15890 [Arabidopsis thaliana]	gi|157641858|gb|EX442940.1|EX442940	698	0	381	97	GQ04106.B7_O23 GQ041 - Shoot tip - Dormant (Normalized) Picea glauca cDNA clone GQ04106_O23 5', mRNA sequence	gi|157641858|gb|EX442940.1|EX442940	698	0	381	97
WS00950.BR_A14	DR449419	827	5	AT3G13340.1	39.7	0.002	166	22	| Symbols: | WD-40 repeat family protein | chr3:4332377-4334610 FORWARD	estExt_fgenesh4_pm.C_LG_VI0003	45.8	3e-05	170	24	gi|125596206|gb|EAZ35986.1|	37	0.067	183	24	hypothetical protein OsJ_019469 [Oryza sativa (japonica cultivar-group)]	gi|157342594|emb|CAO65306.1|	40	0.003	110	28	unnamed protein product [Vitis vinifera]	jgi|Phypa1_1|123336	34.3	0.09	102	25	e_gw1.44.78.1	gb|EAT79029.1|	366	1e-100	274	65	hypothetical protein SNOG_13582 [Phaeosphaeria nodorum SN15]	gi|70784605|gb|DR694253.1|DR694253	38.2	1	23	95	EST1084344 Normalized pine embryo library, Lib_D Pinus taeda cDNA clone PWAEA06 3' end, mRNA sequence	gi|157552387|gb|EX353618.1|EX353618	34.2	5.8	17	100
WS00950.BR_A15	DR449420	453	5	No significant hit						fgenesh4_pg.C_LG_XIII000226	26.2	9.4	37	37	No significant hit						No significant hit						No significant hit						No significant hit						gi|83379390|gb|DV973368.1|DV973368	833	0	436	99	GQ02749.B3_G03 GQ099: Mixed spruce tissues Picea glauca cDNA clone GenomeQuebec_Id:GQ02749_G03 5', mRNA sequence	gi|83379390|gb|DV973368.1|DV973368	833	0	436	99
WS00950.BR_A17	DR449421	725	5	AT4G38220.1	173	1e-43	126	64	| Symbols: | aminoacylase, putative / N-acyl-L-amino-acid amidohydrolase, putative | chr4:17925245-17926913 FORWARD	estExt_Genewise1_v1.C_LG_IX0129	200	9e-52	138	68	gi|125603984|gb|EAZ43309.1|	189	6e-48	138	64	hypothetical protein OsJ_026792 [Oryza sativa (japonica cultivar-group)]	gi|157340739|emb|CAO47544.1|	194	6e-50	137	65	unnamed protein product [Vitis vinifera]	jgi|Phypa1_1|207940	180	8e-46	138	64	estExt_Genewise1.C_420199	gb|EAZ43309.1|	189	1e-46	138	64	hypothetical protein OsJ_026792 [Oryza sativa (japonica cultivar-group)]	gi|157534207|gb|EX335438.1|EX335438	1376	0	698	99	GQ02908.SP6_N10 GQ029 - Xylem scrapings - AT NITE Picea glauca cDNA clone GQ02908_N10 3', mRNA sequence	gi|157534207|gb|EX335438.1|EX335438	1376	0	698	99
WS00950.BR_A18	DR449422	488	5	AT2G38280.2	73.6	6e-14	50	64	| Symbols: ATAMPD, FAC1 | FAC1 (EMBRYONIC FACTOR1); AMP deaminase | chr2:16040845-16045871 REVERSE	fgenesh4_pm.C_LG_XVI000442	78.6	2e-15	49	65	gi|125601614|gb|EAZ41190.1|	71.6	9e-13	49	59	hypothetical protein OsJ_024673 [Oryza sativa (japonica cultivar-group)]	gi|157350903|emb|CAO41018.1|	79.7	1e-15	49	65	unnamed protein product [Vitis vinifera]	jgi|Phypa1_1|212161	78.6	2e-15	44	77	estExt_Genewise1.C_770038	emb|CAN66361.1|	77.8	2e-13	48	64	hypothetical protein [Vitis vinifera]	gi|157632281|gb|EX433363.1|EX433363	785	0	428	98	GQ03913.B7_C11 GQ039 - Stem - Dormant Picea glauca cDNA clone GQ03913_C11 5', mRNA sequence	gi|157632281|gb|EX433363.1|EX433363	785	0	428	98
WS00950.BR_A19	DR449423	830	5	AT2G35930.1	180	8e-46	215	40	| Symbols: | U-box domain-containing protein | chr2:15090180-15091415 REVERSE	fgenesh4_pg.C_LG_IX001398	191	6e-49	221	43	gi|108707093|gb|ABF94888.1|	159	7e-39	242	35	U-box domain containing protein, expressed [Oryza sativa (japonica cultivar-group)]	gi|157343418|emb|CAO67469.1|	199	2e-51	220	45	unnamed protein product [Vitis vinifera]	jgi|Phypa1_1|32641	169	2e-42	209	44	gw1.356.15.1	gb|AAD21464.1|	180	8e-44	215	40	unknown protein [Arabidopsis thaliana]	gi|157507471|gb|EX308702.1|EX308702	585	1e-165	671	85	GQ01308.T3_N18 GQ013 - Elongating ROOTS tips - sapplings Picea glauca cDNA clone GQ01308_N18 5', mRNA sequence	gi|157507471|gb|EX308702.1|EX308702	585	1e-166	671	85
WS00950.BR_A20	DR449424	728	5	AT4G33550.2	64.3	7e-11	98	33	| Symbols: | similar to protease inhibitor/seed storage/lipid transfer protein (LTP) family protein [Arabidopsis thaliana] (TAIR:AT4G30880.1); similar to unknown [Setaria italica] (GB:AAP93138.1); contains InterPro domain Plant lipid transfer/seed storage/trypsin-alpha amylase inhibitor; (InterPro:IPR003612) | chr4:16134541-16134967 FORWARD	eugene3.01180090	83.2	2e-16	81	41	gi|55296316|dbj|BAD68134.1|	62	2e-09	98	31	hypothetical protein [Oryza sativa Japonica Group]	gi|157341699|emb|CAO62254.1|	76.3	3e-14	80	45	unnamed protein product [Vitis vinifera]	jgi|Phypa1_1|159734	43.5	0.0001	86	34	estExt_fgenesh1_pg.C_150085	emb|CAN83190.1|	76.3	2e-12	80	45	hypothetical protein [Vitis vinifera]	gi|90029973|gb|AM170490.1|AM170490	1070	0	560	99	AM170490 K00002 Picea abies cDNA clone K0000200005F01F1, mRNA sequence	gi|157592324|gb|EX393552.1|EX393552	628	1e-179	373	96
WS00950.BR_A21	DR449425	623	5	AT5G59310.1	102	1e-22	117	47	| Symbols: LTP4 | LTP4 (LIPID TRANSFER PROTEIN 4); lipid binding | chr5:23942522-23942998 REVERSE	fgenesh4_pm.C_LG_IX000642	102	1e-22	106	46	gi|47155247|emb|CAG28937.1|	105	9e-23	112	50	lipid transfer protein [Oryza sativa (japonica cultivar-group)]	gi|28194086|gb|AAO33394.1|AF467946_1	95.1	5e-20	108	44	lipid transfer protein isoform 4 [Vitis vinifera]	jgi|Phypa1_1|163050	58.2	4e-09	115	31	estExt_fgenesh1_pg.C_510082	gb|AAK01293.1|AF331710_1	112	1e-23	110	53	lipid transfer protein [Avicennia marina]	gi|157623265|gb|EX424347.1|EX424347	1102	0	564	99	GQ03807.B7_L09 GQ038 - Stem - Active growth Picea glauca cDNA clone GQ03807_L09 5', mRNA sequence	gi|157623265|gb|EX424347.1|EX424347	1102	0	564	99
WS00950.BR_A22	DR449426	718	5	AT1G56070.1	159	2e-39	126	61	| Symbols: AT1G56075.1, LOS1 | LOS1 (Low expression of osmotically responsive genes 1); translation elongation factor/ translation factor, nucleic acid binding | chr1:20971910-20974742 REVERSE	estExt_Genewise1_v1.C_44290001	164	7e-41	126	62	gi|38344860|emb|CAE01286.2|	161	1e-39	126	61	OSJNBa0020P07.3 [Oryza sativa (japonica cultivar-group)]	gi|157348808|emb|CAO23809.1|	164	8e-41	126	63	unnamed protein product [Vitis vinifera]	jgi|Phypa1_1|109208	163	8e-41	126	62	estExt_fgenesh1_pm.C_4310002	ref|XP_001208692.1|	219	2e-55	126	80	elongation factor 2 [Aspergillus terreus NIH2624] gb|EAU38084.1| elongation factor 2 [Aspergillus terreus NIH2624]	gi|157568339|gb|EX369567.1|EX369567	218	4e-55	198	88	GQ03217.B7_C06 GQ032 - Shoot tip (Normalized library) Picea glauca cDNA clone GQ03217_C06 5', mRNA sequence	gi|157568339|gb|EX369567.1|EX369567	218	2e-55	198	88
WS00950.BR_A23	DR449427	863	5	AT1G02300.1	312	1e-85	215	64	| Symbols: | cathepsin B-like cysteine protease, putative | chr1:453288-455376 FORWARD	grail3.0039026901	330	7e-91	220	66	gi|59895951|gb|AAX11351.1|	329	5e-90	216	68	cathepsin B-like cysteine protease [Oryza sativa (japonica cultivar-group)]	gi|157350311|emb|CAO40249.1|	327	1e-89	217	67	unnamed protein product [Vitis vinifera]	jgi|Phypa1_1|212380	295	3e-80	215	61	estExt_Genewise1.C_790115	emb|CAA46810.1|	335	3e-90	215	69	cathepsin B [Triticum aestivum]	gi|157562426|gb|EX363657.1|EX363657	1622	0	858	98	GQ03207.B7_N04 GQ032 - Shoot tip (Normalized library) Picea glauca cDNA clone GQ03207_N04 5', mRNA sequence	gi|157562426|gb|EX363657.1|EX363657	1622	0	858	98
WS00950.BR_A24	DR449428	825	5	AT1G80270.3	242	2e-64	264	47	| Symbols: | DNA-binding protein, putative | chr1:30186157-30188223 FORWARD	gw1.XVI.1270.1	271	3e-73	264	50	gi|113532284|dbj|BAF04667.1|	245	9e-65	261	47	Os01g0280400 [Oryza sativa (japonica cultivar-group)]	gi|157356832|emb|CAO63034.1|	271	8e-73	261	50	unnamed protein product [Vitis vinifera]	jgi|Phypa1_1|204199	142	2e-34	253	34	estExt_Genewise1.C_190051	gb|EAY73527.1|	245	2e-63	261	47	hypothetical protein OsI_001374 [Oryza sativa (indica cultivar-group)]	gi|157591693|gb|EX392921.1|EX392921	1594	0	824	99	GQ03324.B7_A02 GQ033 - Terminal leader (Normalized library) Picea glauca cDNA clone GQ03324_A02 5', mRNA sequence	gi|157591693|gb|EX392921.1|EX392921	1594	0	824	99
WS00950.BR_B02	DR449429	856	5	AT5G65260.1	234	4e-62	218	59	| Symbols: | polyadenylate-binding protein family protein / PABP family protein | chr5:26097727-26100210 REVERSE	eugene3.00050125	246	2e-65	215	59	gi|113537705|dbj|BAF10088.1|	206	7e-53	213	53	Os02g0757900 [Oryza sativa (japonica cultivar-group)]	gi|157341692|emb|CAO62247.1|	235	5e-62	218	57	unnamed protein product [Vitis vinifera]	jgi|Phypa1_1|173179	234	5e-62	223	57	estExt_fgenesh1_pg.C_4220012	ref|NP_201329.1|	234	4e-60	218	59	polyadenylate-binding protein family protein / PABP family protein [Arabidopsis thaliana] gb|AAK62429.1|AF386984_1 poly(A)-binding protein II-like [Arabidopsis thaliana] dbj|BAB11662.1| poly(A)-binding protein II-like [Arabidopsis thaliana] gb|AAN15337.1| poly(A)-binding protein II-like [Arabidopsis thaliana]	gi|157589849|gb|EX391077.1|EX391077	1679	0	855	99	GQ03319.B7_A01 GQ033 - Terminal leader (Normalized library) Picea glauca cDNA clone GQ03319_A01 5', mRNA sequence	gi|157589849|gb|EX391077.1|EX391077	1679	0	855	99
WS00950.BR_B03	DR449430	735	5	AT3G15890.1	52	4e-07	40	60	| Symbols: | protein kinase family protein | chr3:5374395-5376120 FORWARD	gw1.I.134.1	57.8	7e-09	68	48	gi|125596174|gb|EAZ35954.1|	52.4	1e-06	42	61	hypothetical protein OsJ_019437 [Oryza sativa (japonica cultivar-group)]	gi|157356525|emb|CAO62712.1|	52.4	5e-07	47	57	unnamed protein product [Vitis vinifera]	jgi|Phypa1_1|150841	47	1e-05	35	57	e_gw1.322.6.1	gb|EAY99828.1|	52.4	3e-05	42	61	hypothetical protein OsI_021061 [Oryza sativa (indica cultivar-group)] gb|EAZ35954.1| hypothetical protein OsJ_019437 [Oryza sativa (japonica cultivar-group)]	gi|83396776|gb|DV990753.1|DV990753	1447	0	734	99	GQ0254c.B7_E12 GQ025: Annual flush SHOOTS diurnal cycle- trees Picea glauca cDNA clone GenomeQuebec_Id:GQ0254c_E12 3', mRNA sequence	gi|83396776|gb|DV990753.1|DV990753	1447	0	734	99
WS00950.BR_B04	DR449431	452	5	AT4G03560.1	28.5	1.8	62	30	| Symbols: TPC1, ATCCH1, FOU2, ATTPC1 | ATTPC1 (TWO-PORE CHANNEL 1); calcium channel/ voltage-gated calcium channel | chr4:1580251-1585689 FORWARD	No significant hit					No significant hit						gi|147852152|emb|CAN82261.1|	28.1	3.9	39	41	hypothetical protein [Vitis vinifera]	jgi|Phypa1_1|128520	27.3	3.8	29	48	e_gw1.70.177.1	No significant hit						gi|157508317|gb|EX309548.1|EX309548	280	9e-74	173	95	GQ01311.T3_F01 GQ013 - Elongating ROOTS tips - sapplings Picea glauca cDNA clone GQ01311_F01 5', mRNA sequence	gi|157508317|gb|EX309548.1|EX309548	280	3e-74	173	95
WS00950.BR_B05	DR449432	808	5	AT2G22360.1	75.9	3e-14	55	61	| Symbols: | DNAJ heat shock family protein | chr2:9505242-9507539 FORWARD	gw1.V.2768.1	72.4	3e-13	55	61	gi|55167971|gb|AAV43840.1|	75.5	2e-13	55	65	putative DnaJ protein [Oryza sativa (japonica cultivar-group)]	gi|157330340|emb|CAO45447.1|	72.8	4e-13	55	61	unnamed protein product [Vitis vinifera]	jgi|Phypa1_1|57888	74.3	8e-14	55	63	fgenesh1_pm.scaffold_81000013	ref|YP_721484.1|	83.2	2e-14	100	50	chaperone protein DnaJ [Trichodesmium erythraeum IMS101] gb|ABG51011.1| chaperone protein DnaJ [Trichodesmium erythraeum IMS101]	gi|157535241|gb|EX336472.1|EX336472	1505	0	807	98	GQ03002.B7_N15 GQ030 - Xylem planings - daytime and seasonal Picea glauca cDNA clone GQ03002_N15 5', mRNA sequence	gi|157535241|gb|EX336472.1|EX336472	1505	0	807	98
WS00950.BR_B06	DR449433	412	5	AT5G50440.1	66.2	6e-12	49	63	| Symbols: ATMEMB12, MEMB12 | MEMB12 (Golgi SNARE protein membrin 12); v-SNARE | chr5:20554870-20555678 REVERSE	estExt_Genewise1_v1.C_LG_XIII2126	63.2	6e-11	38	71	gi|50582751|gb|AAT78821.1|	82.8	2e-16	50	74	putative vesicle transport protein [Oryza sativa (japonica cultivar-group)]	gi|157359326|emb|CAO67483.1|	75.1	2e-14	50	66	unnamed protein product [Vitis vinifera]	jgi|Phypa1_1|184627	62.8	6e-11	48	56	estExt_gwp_gw1.C_750062	ref|NP_001050802.1|	82.8	6e-15	50	74	Os03g0655200 [Oryza sativa (japonica cultivar-group)] gb|AAT78821.1| putative vesicle transport protein [Oryza sativa (japonica cultivar-group)] gb|ABF97961.1| Vesicle transport v-SNARE protein, expressed [Oryza sativa (japonica cultivar-group)] dbj|BAF12716.1| Os03g0655200 [Oryza sativa (japonica cultivar-group)]	gi|83404393|gb|DV998370.1|DV998370	579	1e-164	325	96	GQ02781.B3_F08 GQ099: Mixed spruce tissues Picea glauca cDNA clone GenomeQuebec_Id:GQ02781_F08 5', mRNA sequence	gi|83404393|gb|DV998370.1|DV998370	579	1e-164	325	96
WS00950.BR_B07	DR449434	707	5	AT1G23940.1	30	1.4	26	50	| Symbols: | adaptin family protein | chr1:8466083-8469335 FORWARD	eugene3.00111189	30.4	1.1	72	29	No significant hit						gi|147790234|emb|CAN63442.1|	32	0.63	39	38	hypothetical protein [Vitis vinifera]	jgi|Phypa1_1|231740	30.8	0.79	22	63	fgenesh2_pg.scaffold_137000057	ref|XP_001367139.1|	37.7	0.6	80	31	PREDICTED: similar to Alpha-fetoprotein enhancer-binding protein (AT motif-binding factor) (AT-binding transcription factor 1) [Monodelphis domestica]	gi|134275485|gb|ES227405.1|ES227405	46.1	0.004	27	96	T01166_N14_A1A2_G02_026 AA - Norway Spruce Subtracted Library (Adaptability-cold) Picea abies cDNA 5', mRNA sequence	gi|157555845|gb|EX357076.1|EX357076	36.2	1.3	26	92
WS00950.BR_B08	DR449435	425	5	AT3G15800.1	28.9	1.2	39	38	| Symbols: | glycosyl hydrolase family 17 protein | chr3:5345058-5346995 FORWARD	eugene3.00150128	28.1	2.1	42	30	gi|52076159|dbj|BAD46672.1|	28.1	8.1	72	31	CGI-58 protein -like [Oryza sativa Japonica Group]	gi|147857252|emb|CAN81372.1|	30.8	0.51	85	25	hypothetical protein [Vitis vinifera]	jgi|Phypa1_1|124878	28.5	1.5	33	33	e_gw1.52.156.1	ref|XP_001351195.1|	38.1	0.17	49	36	hypothetical protein MAL3P4.10 [Plasmodium falciparum 3D7] emb|CAA15601.1| hypothetical protein [Plasmodium falciparum 3D7]	gi|157556838|gb|EX358069.1|EX358069	688	0	347	100	GQ03124.B7_G20 GQ031 - Xylem Scrapings (Normalized library) Picea glauca cDNA clone GQ03124_G20 5', mRNA sequence	gi|157556838|gb|EX358069.1|EX358069	688	0	347	100
WS00950.BR_B09	DR449436	837	5	AT5G12860.1	29.3	3.1	45	35	| Symbols: DIT1 | DIT1 (DICARBOXYLATE TRANSPORTER 1); oxoglutarate:malate antiporter | chr5:4059930-4061922 REVERSE	gw1.XIII.1201.1	29.6	2.5	63	25	gi|125600206|gb|EAZ39782.1|	32	2.2	99	22	hypothetical protein OsJ_023265 [Oryza sativa (japonica cultivar-group)]	gi|157341774|emb|CAO62329.1|	32	0.82	66	33	unnamed protein product [Vitis vinifera]	jgi|Phypa1_1|73669	31.6	0.59	59	27	fgenesh1_pg.scaffold_43000039	ref|ZP_01425312.1|	37.4	1.1	98	28	ATPase associated with various cellular activities, AAA_3 [Herpetosiphon aurantiacus ATCC 23779] gb|EAU17894.1| ATPase associated with various cellular activities, AAA_3 [Herpetosiphon aurantiacus ATCC 23779]	gi|90043115|gb|CT575813.1|CT575813	712	0	679	88	CT575813 LG0ACA Pinus pinaster cDNA, mRNA sequence	gi|157569393|gb|EX370621.1|EX370621	36.2	1.5	18	100
WS00950.BR_B10	DR449437	557	5	AT1G10430.1	224	2e-59	112	88	| Symbols: PP2A-2 | PP2A-2 (protein phosphatase 2a-2); protein phosphatase type 2A | chr1:3428706-3430438 REVERSE	grail3.0009039502	218	2e-57	112	85	gi|125581314|gb|EAZ22245.1|	221	7e-58	112	87	hypothetical protein OsJ_005728 [Oryza sativa (japonica cultivar-group)]	gi|157345560|emb|CAO14858.1|	221	3e-58	112	87	unnamed protein product [Vitis vinifera]	jgi|Phypa1_1|187264	220	4e-58	112	88	estExt_gwp_gw1.C_1020103	gb|AAQ67225.1|	225	1e-57	112	89	protein phosphatase 2A catalytic subunit [Lycopersicon esculentum]	gi|83397787|gb|DV991764.1|DV991764	1025	0	525	99	GQ02512.B3_G08 GQ025: Annual flush SHOOTS diurnal cycle- trees Picea glauca cDNA clone GenomeQuebec_Id:GQ02512_G08 5', mRNA sequence	gi|83397787|gb|DV991764.1|DV991764	1025	0	525	99
WS00950.BR_B11	DR449438	843	5	AT1G60490.1	408	1e-114	282	72	| Symbols: ATVPS34 | ATVPS34 (Arabidopsis thaliana vacuolar protein sorting 34); phosphatidylinositol 3-kinase | chr1:22289457-22293855 REVERSE	fgenesh4_pm.C_LG_XII000263	422	1e-118	281	73	gi|57900685|gb|AAW57810.1|	393	1e-109	280	69	putative phosphatidylinositol 3-kinase [Oryza sativa (japonica cultivar-group)]	gi|157358433|emb|CAO66093.1|	436	1e-122	281	75	unnamed protein product [Vitis vinifera]	jgi|Phypa1_1|182554	433	1e-122	282	73	estExt_gwp_gw1.C_580126	emb|CAD56881.1|	432	1e-119	281	74	phosphatidylinositol 3-kinase [Medicago truncatula]	gi|157576011|gb|EX377239.1|EX377239	1364	0	692	99	GQ03234.B7_B19 GQ032 - Shoot tip (Normalized library) Picea glauca cDNA clone GQ03234_B19 5', mRNA sequence	gi|157576011|gb|EX377239.1|EX377239	1364	0	692	99
WS00950.BR_B12	DR449439	584	5	ATMG01080.1	55.8	2e-08	43	65	| Symbols: ATP9 | subunit 9 of mitochondrial F0-ATPase | chrM:278895-279152 FORWARD	fgenesh4_pg.C_scaffold_14572000001	63.5	9e-11	42	69	gi|148886789|sp|P0C519.1|ATP9_ORYSJ	60.8	2e-09	43	69	ATP synthase protein 9, mitochondrial (Lipid-binding protein)	gi|157354562|emb|CAO47188.1|	49.3	3e-06	40	62	unnamed protein product [Vitis vinifera]	jgi|Phypa1_1|142194	27.7	4.8	36	41	e_gw1.188.75.1	gb|EAT79218.1|	90.9	4e-17	160	42	hypothetical protein SNOG_13334 [Phaeosphaeria nodorum SN15]	gi|7676335|gb|AW754615.1|AW754615	85.7	3e-15	101	85	PC04C11 Pine TriplEx pollen cone library Pinus taeda cDNA clone PC04C11, mRNA sequence	gi|50176480|gb|CO488313.1|CO488313	34.2	4.1	17	100
WS00950.BR_B13	DR449440	367	5	AT3G23410.1	87.4	2e-18	131	38	| Symbols: | alcohol oxidase-related | chr3:8382867-8386031 FORWARD	estExt_fgenesh4_pm.C_LG_VIII0711	97.8	1e-21	131	43	gi|16905151|gb|AAL31021.1|AC078948_5	97.1	1e-20	129	44	putative alcohol oxidase [Oryza sativa]	gi|157336754|emb|CAO71439.1|	91.7	2e-19	131	41	unnamed protein product [Vitis vinifera]	jgi|Phypa1_1|182504	96.7	3e-21	127	41	estExt_gwp_gw1.C_580037	gb|EAZ16407.1|	97.1	3e-19	129	44	hypothetical protein OsJ_030616 [Oryza sativa (japonica cultivar-group)]	gi|50169759|gb|CO485302.1|CO485302	680	0	352	99	GQ0201.TB_O19 GQ020: Clean ROOTS systems -Diurnal cycle Picea glauca cDNA clone GenomeQuebec_Id:GQ0201O19 3', mRNA sequence	gi|50169759|gb|CO485302.1|CO485302	680	0	352	99
WS00950.BR_B14	DR449441	871	5	AT1G61150.6	328	3e-90	223	72	| Symbols: | similar to unknown protein [Arabidopsis thaliana] (TAIR:AT4G09300.1); similar to pg4 [Hordeum vulgare] (GB:AAV65331.1); similar to Os03g0235100 [Oryza sativa (japonica cultivar-group)] (GB:NP_001049484.1); contains InterPro domain CTLH, C-terminal to LisH motif; (InterPro:IPR006595); contains InterPro domain LisH; (InterPro:IPR013720); contains InterPro domain Lissencephaly type-1-li…	fgenesh4_kg.C_LG_XI000005	339	2e-93	225	76	gi|108707036|gb|ABF94831.1|	327	3e-89	225	69	expressed protein [Oryza sativa (japonica cultivar-group)]	gi|157329881|emb|CAO42782.1|	306	2e-83	200	77	unnamed protein product [Vitis vinifera]	jgi|Phypa1_1|152911	340	6e-94	228	77	e_gw1.379.15.1	ref|NP_176310.3|	328	3e-88	223	72	unknown protein [Arabidopsis thaliana] gb|AAO24554.1| At1g61150 [Arabidopsis thaliana] dbj|BAF00099.1| hypothetical protein [Arabidopsis thaliana]	gi|157617708|gb|EX418790.1|EX418790	1669	0	864	99	GQ03711.B7_H03 GQ037 - Shoot tip - Dormant Picea glauca cDNA clone GQ03711_H03 5', mRNA sequence	gi|157617708|gb|EX418790.1|EX418790	1669	0	864	99
WS00950.BR_B15	DR449442	797	5	AT1G07900.1	140	1e-33	123	53	| Symbols: LBD1 | LOB domain protein 1 / lateral organ boundaries domain protein 1 (LBD1) | chr1:2442621-2443628 FORWARD	gw1.VIII.948.1	153	1e-37	122	59	gi|108707570|gb|ABF95365.1|	144	2e-34	127	56	LOB domain protein 1, putative, expressed [Oryza sativa (japonica cultivar-group)]	gi|147781718|emb|CAN69741.1|	155	5e-38	122	59	hypothetical protein [Vitis vinifera]	jgi|Phypa1_1|142497	128	3e-30	110	54	e_gw1.192.35.1	gb|AAT40528.1|	156	1e-36	118	61	LOB domain protein 1, putative [Solanum demissum]	gi|157518260|gb|EX319491.1|EX319491	718	0	556	91	GQ02814.SP6_K04 GQ028 - Cambium / phloem scrappings (Normalized library ) Picea glauca cDNA clone GQ02814_K04 3', mRNA sequence	gi|157518260|gb|EX319491.1|EX319491	718	0	556	91
WS00950.BR_B16	DR449443	793	5	AT4G17500.1	94	9e-20	91	51	| Symbols: ATERF-1 | ATERF-1 (ETHYLENE RESPONSIVE ELEMENT BINDING FACTOR 1); DNA binding / transcription factor/ transcriptional activator | chr4:9759658-9760224 FORWARD	gw1.III.889.1	92.8	2e-19	78	56	gi|125591182|gb|EAZ31532.1|	97.4	4e-20	86	53	hypothetical protein OsJ_015015 [Oryza sativa (japonica cultivar-group)]	gi|157327745|emb|CAO16172.1|	91.7	8e-19	78	55	unnamed protein product [Vitis vinifera]	jgi|Phypa1_1|29830	88.2	5e-18	60	66	gw1.38.157.1	gb|EAZ31532.1|	97.4	8e-19	86	53	hypothetical protein OsJ_015015 [Oryza sativa (japonica cultivar-group)]	gi|49625809|gb|CO409561.1|CO409561	256	2e-66	213	90	EST839946 Sequencing ESTs from loblolly pine embryos Pinus taeda cDNA clone PIAKR51 5' end, mRNA sequence	gi|83384738|gb|DV978716.1|DV978716	220	4e-56	245	85
WS00950.BR_B17	DR449444	763	5	AT1G77940.1	177	8e-45	98	84	| Symbols: | 60S ribosomal protein L30 (RPL30B) | chr1:29309010-29310182 REVERSE	estExt_fgenesh4_pg.C_660113	182	2e-46	98	88	gi|113532255|dbj|BAF04638.1|	167	2e-41	96	82	Os01g0276000 [Oryza sativa (japonica cultivar-group)]	gi|157345068|emb|CAO71796.1|	186	3e-47	98	89	unnamed protein product [Vitis vinifera]	jgi|Phypa1_1|181527	167	5e-42	97	79	estExt_gwp_gw1.C_500040	gb|ABP02866.1|	185	3e-45	98	88	Ribosomal protein L30e [Medicago truncatula]	gi|157591338|gb|EX392566.1|EX392566	1473	0	743	100	GQ03323.B7_A04 GQ033 - Terminal leader (Normalized library) Picea glauca cDNA clone GQ03323_A04 5', mRNA sequence	gi|157591338|gb|EX392566.1|EX392566	1473	0	743	100
WS00950.BR_B18	DR449445	742	5	AT1G05450.2	42	0.0004	106	24	| Symbols: | protease inhibitor/seed storage/lipid transfer protein (LTP)-related | chr1:1600003-1601085 FORWARD	eugene3.00010297	33.1	0.19	52	30	gi|62733607|gb|AAX95724.1|	34.7	0.28	68	29	Protease inhibitor/seed storage/LTP family, putative [Oryza sativa (japonica cultivar-group)]	gi|157347962|emb|CAO22549.1|	37.4	0.016	86	25	unnamed protein product [Vitis vinifera]	jgi|Phypa1_1|172940	32.3	0.29	53	30	estExt_fgenesh1_pg.C_3950021	gb|ABK28778.1|	42	0.035	106	24	unknown [Arabidopsis thaliana]	gi|157507924|gb|EX309155.1|EX309155	1251	0	659	98	GQ01310.T3_C24 GQ013 - Elongating ROOTS tips - sapplings Picea glauca cDNA clone GQ01310_C24 5', mRNA sequence	gi|157507924|gb|EX309155.1|EX309155	1251	0	659	98
WS00950.BR_B19	DR449446	464	5	AT5G57655.2	48.9	1e-06	48	54	| Symbols: | xylose isomerase family protein | chr5:23364256-23367031 FORWARD	estExt_Genewise1_v1.C_LG_XVIII2895	48.5	2e-06	50	48	gi|125601449|gb|EAZ41025.1|	52.4	5e-07	50	50	hypothetical protein OsJ_024508 [Oryza sativa (japonica cultivar-group)]	gi|157352288|emb|CAO43316.1|	52.8	2e-07	50	52	unnamed protein product [Vitis vinifera]	jgi|Phypa1_1|192456	47	5e-06	50	50	estExt_gwp_gw1.C_1800050	sp|Q40082|XYLA_HORVU	55.5	1e-06	50	52	Xylose isomerase emb|CAA64545.1| xylose isomerase [Hordeum vulgare subsp. vulgare]	gi|50148786|gb|CO476087.1|CO476087	783	0	427	98	GQ00612.B3_J05 GQ006: Cambium and phloem from mature trees Picea glauca cDNA clone GenomeQuebec_Id:GQ00612J05 5', mRNA sequence	gi|50148786|gb|CO476087.1|CO476087	783	0	427	98
WS00950.BR_B20	DR449447	754	5	AT2G43200.1	28.5	4.5	59	28	| Symbols: | dehydration-responsive family protein | chr2:17965307-17967613 FORWARD	gw1.V.4670.1	30.4	1.2	64	28	gi|70663912|emb|CAD41491.3|	31.2	3.2	22	68	OSJNBa0029H02.24 [Oryza sativa (japonica cultivar-group)]	gi|147798886|emb|CAN74964.1|	33.9	0.18	68	30	hypothetical protein [Vitis vinifera]	jgi|Phypa1_1|135324	28.1	5.6	46	30	e_gw1.118.117.1	ref|XP_391642.1|	67	1e-09	56	55	hypothetical protein FG11466.1 [Gibberella zeae PH-1]	gi|66689014|gb|DR011508.1|DR011508	61.9	6e-08	31	100	HEAT1_6_D07.b1_A029 Root at 37 C for 24 hr Pinus taeda cDNA clone HEAT1_6_D07_A029 3', mRNA sequence	gi|50152364|gb|CO477597.1|CO477597	36.2	1.3	18	100
WS00950.BR_B21	DR449448	608	5	AT2G36960.2	28.9	2.4	36	41	| Symbols: TKI1 | TKI1 (TSL-KINASE INTERACTING PROTEIN 1); DNA binding / transcription factor | chr2:15530631-15534324 FORWARD	eugene3.00050258	30	1.2	50	36	gi|31745238|gb|AAP68898.1|	30	4.8	49	38	hypothetical protein [Oryza sativa (japonica cultivar-group)]	No significant hit						jgi|Phypa1_1|195087	26.9	8.9	27	29	estExt_gwp_gw1.C_2300004	ref|XP_959119.1|	35.8	1.7	62	40	hypothetical protein [Neurospora crassa OR74A] gb|EAA29883.1| predicted protein [Neurospora crassa]	gi|57883610|gb|CX648781.1|CX648781	77.8	9e-13	43	97	COLD1_30_H09.g1_A029 Root cold Pinus taeda cDNA clone COLD1_30_H09_A029 5', mRNA sequence	gi|157595208|gb|EX396436.1|EX396436	48.1	0.0003	60	85
WS00950.BR_B22	DR449449	776	5	AT1G19330.2	116	1e-26	110	58	| Symbols: | similar to unknown protein [Arabidopsis thaliana] (TAIR:AT1G75060.1); similar to unknown [Vitis pseudoreticulata] (GB:ABC69763.1) | chr1:6680815-6683281 REVERSE	estExt_Genewise1_v1.C_400432	134	6e-32	108	64	gi|78708341|gb|ABB47316.1|	117	5e-26	104	60	expressed protein [Oryza sativa (japonica cultivar-group)]	gi|157335386|emb|CAO61216.1|	127	1e-29	108	62	unnamed protein product [Vitis vinifera]	jgi|Phypa1_1|17505	96.3	2e-20	100	57	gw1.83.105.1	ref|NP_001064426.1|	117	9e-25	104	60	Os10g0358600 [Oryza sativa (japonica cultivar-group)] dbj|BAF26340.1| Os10g0358600 [Oryza sativa (japonica cultivar-group)]	gi|157563316|gb|EX364544.1|EX364544	1376	0	702	99	GQ03208.SP6_E21 GQ032 - Shoot tip (Normalized library) Picea glauca cDNA clone GQ03208_E21 3', mRNA sequence	gi|157563316|gb|EX364544.1|EX364544	1376	0	702	99
WS00950.BR_B23	DR449450	498	5	AT3G27690.1	148	2e-36	75	92	| Symbols: LHCB2.3, LHCB2:4 | LHCB2:4 (Photosystem II light harvesting complex gene 2.3); chlorophyll binding | chr3:10257239-10258158 FORWARD	estExt_fgenesh4_pm.C_LG_II0962	150	5e-37	75	93	gi|50839002|gb|AAT81763.1|	150	2e-36	75	93	chlorophyll a/b binding protein [Oryza sativa (japonica cultivar-group)]	gi|157351037|emb|CAO41194.1|	149	1e-36	75	93	unnamed protein product [Vitis vinifera]	jgi|Phypa1_1|209208	143	4e-35	74	89	estExt_Genewise1.C_520111	emb|CAA89823.1|	154	2e-36	75	97	light-harvesting chlorophyll a/b binding protein of photosystem II [Pseudotsuga menziesii]	gi|157602849|gb|EX404073.1|EX404073	904	0	456	100	GQ03509.B7_H10 GQ035 - Needles - End of season Picea glauca cDNA clone GQ03509_H10 5', mRNA sequence	gi|157602849|gb|EX404073.1|EX404073	904	0	456	100
WS00950.BR_B24	DR449451	532	5	AT3G14130.1	28.5	2.5	23	43	| Symbols: | (S)-2-hydroxy-acid oxidase, peroxisomal, putative / glycolate oxidase, putative / short chain alpha-hydroxy acid oxidase, putative | chr3:4685851-4687859 REVERSE	gw1.III.1066.1	28.5	2.6	23	43	No significant hit						gi|147810750|emb|CAN60879.1|	28.9	3.2	61	31	hypothetical protein [Vitis vinifera]	jgi|Phypa1_1|65387	27.7	4	26	46	fgenesh1_pg.scaffold_6000069	ref|YP_001377089.1|	33.5	5.7	60	30	Serine-type D-Ala-D-Ala carboxypeptidase [Bacillus cereus subsp. cytotoxis NVH 391-98] gb|ABS24094.1| Serine-type D-Ala-D-Ala carboxypeptidase [Bacillus cereus subsp. cytotoxis NVH 391-98]	gi|50146234|gb|CO474933.1|CO474933	708	0	392	97	GQ00611.B3_N01 GQ006: Cambium and phloem from mature trees Picea glauca cDNA clone GenomeQuebec_Id:GQ00611N01 5', mRNA sequence	gi|50146234|gb|CO474933.1|CO474933	708	0	392	97
WS00950.BR_C01	DR449452	870	5	AT3G47520.1	283	1e-76	173	82	| Symbols: MDH | MDH (malate dehydrogenase); malate dehydrogenase | chr3:17524642-17525853 FORWARD	eugene3.01550047	288	2e-78	173	83	gi|113534222|dbj|BAF06605.1|	284	2e-76	176	82	Os01g0829800 [Oryza sativa (japonica cultivar-group)]	gi|157345689|emb|CAO14987.1|	297	1e-80	170	90	unnamed protein product [Vitis vinifera]	jgi|Phypa1_1|118897	271	4e-73	173	78	e_gw1.26.67.1	gb|AAB99757.1|	290	6e-77	170	86	malate dehydrogenase precursor [Medicago sativa]	gi|157517543|gb|EX318774.1|EX318774	1568	0	826	98	GQ02813.SP6_F14 GQ028 - Cambium / phloem scrappings (Normalized library ) Picea glauca cDNA clone GQ02813_F14 3', mRNA sequence	gi|157517543|gb|EX318774.1|EX318774	1568	0	826	98
WS00950.BR_C02	DR449453	747	5	AT4G17940.1	120	1e-27	96	55	| Symbols: | binding | chr4:9965799-9966790 FORWARD	grail3.0073007101	126	1e-29	104	56	gi|125597806|gb|EAZ37586.1|	124	3e-28	106	55	hypothetical protein OsJ_021069 [Oryza sativa (japonica cultivar-group)]	gi|157341933|emb|CAO63389.1|	123	2e-28	87	64	unnamed protein product [Vitis vinifera]	jgi|Phypa1_1|169439	74.7	5e-14	85	41	estExt_fgenesh1_pg.C_2090038	gb|EAZ37586.1|	124	5e-27	106	55	hypothetical protein OsJ_021069 [Oryza sativa (japonica cultivar-group)]	gi|90030812|gb|AM171329.1|AM171329	361	5e-98	370	87	AM171329 K00002 Picea abies cDNA clone K0000200017D12F1, mRNA sequence	gi|157564582|gb|EX365810.1|EX365810	337	3e-91	366	86
WS00950.BR_C03	DR449454	536	5	AT5G41790.1	28.1	3.3	75	29	| Symbols: CIP1 | CIP1 (COP1-INTERACTIVE PROTEIN 1) | chr5:16745702-16749619 FORWARD	fgenesh4_pg.C_LG_III000741	29.6	1.2	69	28	gi|77548300|gb|ABA91097.1|	29.3	6.4	45	28	Major Facilitator Superfamily protein, expressed [Oryza sativa (japonica cultivar-group)]	gi|147822226|emb|CAN61957.1|	31.6	0.5	73	26	hypothetical protein [Vitis vinifera]	jgi|Phypa1_1|67939	31.2	0.37	93	30	fgenesh1_pg.scaffold_16000170	ref|XP_001228451.1|	35.8	1.2	58	31	hypothetical protein CHGG_10524 [Chaetomium globosum CBS 148.51] gb|EAQ84120.1| hypothetical protein CHGG_10524 [Chaetomium globosum CBS 148.51]	gi|83385866|gb|DV979844.1|DV979844	896	0	479	98	GQ0175.B7_F03 GQ017: Immature somatic EMBRYOS Picea glauca cDNA clone GenomeQuebec_Id:GQ0175_F03 3', mRNA sequence	gi|83385866|gb|DV979844.1|DV979844	896	0	479	98
WS00950.BR_C04	DR449455	815	5	AT5G63400.1	215	3e-56	190	54	| Symbols: ADK1 | ADK1 (ADENYLATE KINASE 1); adenylate kinase | chr5:25410500-25412043 REVERSE	estExt_fgenesh4_pm.C_LG_XV0275	202	2e-52	186	52	gi|62734015|gb|AAX96124.1|	204	2e-52	186	53	adenylate kinase b (ec 2.7.4.3) (atp-amp transphosphorylase) [Oryza sativa (japonica cultivar-group)]	gi|157354077|emb|CAO46644.1|	204	1e-52	186	52	unnamed protein product [Vitis vinifera]	jgi|Phypa1_1|210401	211	5e-55	190	54	estExt_Genewise1.C_610157	ref|XP_001209505.1|	342	1e-92	197	82	adenylate kinase cytosolic [Aspergillus terreus NIH2624] gb|EAU29652.1| adenylate kinase cytosolic [Aspergillus terreus NIH2624]	gi|38013670|gb|BX679759.1|BX679759	69.9	3e-10	227	78	BX679759 RS Pinus pinaster cDNA clone RS33B10, mRNA sequence	gi|40769669|gb|CK438432.1|CK438432	34.2	5.7	21	95
WS00950.BR_C05	DR449456	837	5	AT4G39700.1	65.5	4e-11	65	46	| Symbols: | heavy-metal-associated domain-containing protein / copper chaperone (CCH)-related | chr4:18424259-18424900 FORWARD	eugene3.00100060	94.7	6e-20	59	67	gi|113532383|dbj|BAF04766.1|	81.6	2e-15	75	50	Os01g0309800 [Oryza sativa (japonica cultivar-group)]	gi|157352953|emb|CAO44843.1|	112	4e-25	71	67	unnamed protein product [Vitis vinifera]	jgi|Phypa1_1|163516	59.3	3e-09	62	40	estExt_fgenesh1_pg.C_570010	emb|CAN79553.1|	112	2e-23	71	67	hypothetical protein [Vitis vinifera]	gi|83380096|gb|DV974074.1|DV974074	1386	0	738	98	GQ027108.B3_E08 GQ099: Mixed spruce tissues Picea glauca cDNA clone GenomeQuebec_Id:GQ027108_E08 5', mRNA sequence	gi|83380096|gb|DV974074.1|DV974074	1386	0	738	98
WS00950.BR_C06	DR449457	593	5	AT3G50780.1	30.4	0.8	62	29	| Symbols: | similar to PRLI-interacting factor-related [Arabidopsis thaliana] (TAIR:AT1G63850.1); similar to PRLI-interacting factor G-like protein [Oryza sativa (japonica cultivar-group)] (GB:BAC83795.1); similar to Os03g0769400 [Oryza sativa (japonica cultivar-group)] (GB:NP_001051395.1); similar to Os07g0123500 [Oryza sativa (japonica cultivar-group)] (GB:NP_001058798.1); contains domain POZ …	eugene3.00041037	30	1.1	55	27	gi|113535081|dbj|BAF07464.1|	30.4	3.5	86	30	Os01g0974000 [Oryza sativa (japonica cultivar-group)]	gi|147862112|emb|CAN80877.1|	33.9	0.12	57	42	hypothetical protein [Vitis vinifera]	jgi|Phypa1_1|165287	30	1	94	24	estExt_fgenesh1_pg.C_850002	gb|EAT81788.1|	126	9e-28	129	51	predicted protein [Phaeosphaeria nodorum SN15]	gi|40763256|gb|CK435476.1|CK435476	36.2	2.8	18	100	GQ0064.TB_L23 GQ006: Cambium and phloem from mature trees Picea glauca cDNA clone GenomeQuebec_Id:GQ0064L23 3', mRNA sequence	gi|40763256|gb|CK435476.1|CK435476	36.2	1	18	100
WS00950.BR_C07	DR449458	461	5	AT3G23920.1	46.6	7e-06	48	41	| Symbols: BMY7, TR-BAMY | BMY7/TR-BAMY (beta-amylase 7); beta-amylase | chr3:8641729-8644206 FORWARD	gw1.X.4692.1	60.8	4e-10	49	48	gi|108706110|gb|ABF93905.1|	40.4	0.002	49	36	Beta-amylase, putative, expressed [Oryza sativa (japonica cultivar-group)]	gi|157336829|emb|CAO71514.1|	48.1	4e-06	51	45	unnamed protein product [Vitis vinifera]	jgi|Phypa1_1|187470	60.5	4e-10	50	56	estExt_gwp_gw1.C_1060035	gb|AAY89374.1|	53.9	3e-06	52	48	beta-amylase 1 [Nicotiana langsdorffii x Nicotiana sanderae]	gi|157509678|gb|EX310911.1|EX310911	389	1e-106	200	99	GQ02801.SP6_F11 GQ028 - Cambium / phloem scrappings (Normalized library ) Picea glauca cDNA clone GQ02801_F11 3', mRNA sequence	gi|157509678|gb|EX310911.1|EX310911	389	1e-107	200	99
WS00950.BR_C08	DR449459	812	5	AT5G44790.1	354	3e-98	262	66	| Symbols: HMA7, RAN1 | RAN1 (RESPONSIVE-TO-ANTAGONIST1); ATPase, coupled to transmembrane movement of ions, phosphorylative mechanism | chr5:18093073-18097044 REVERSE	fgenesh4_pg.C_LG_III000552	365	1e-101	264	68	gi|113535564|dbj|BAF07947.1|	362	1e-100	265	67	Os02g0172600 [Oryza sativa (japonica cultivar-group)]	gi|157338595|emb|CAO41946.1|	365	1e-101	265	67	unnamed protein product [Vitis vinifera]	jgi|Phypa1_1|192723	335	2e-92	266	63	estExt_gwp_gw1.C_1840090	emb|CAN69730.1|	365	1e-99	265	67	hypothetical protein [Vitis vinifera]	gi|157636326|gb|EX437408.1|EX437408	1592	0	811	99	GQ04005.B7_C13 GQ040 - Shoot tip - Active growth (Normalized) Picea glauca cDNA clone GQ04005_C13 5', mRNA sequence	gi|157636326|gb|EX437408.1|EX437408	1592	0	811	99
WS00950.BR_C09	DR449460	619	5	AT2G37940.1	72	3e-13	85	48	| Symbols: | similar to phosphatidic acid phosphatase-related / PAP2-related [Arabidopsis thaliana] (TAIR:AT3G54020.1); similar to Os01g0850100 [Oryza sativa (japonica cultivar-group)] (GB:NP_001044812.1); similar to hypothetical protein PY02331 [Plasmodium yoelii yoelii str. 17XNL] (GB:XP_730203.1); similar to Os05g0287800 [Oryza sativa (japonica cultivar-group)] (GB:NP_001055096.1) | chr2:15884…	estExt_fgenesh4_pg.C_LG_VI0745	95.1	3e-20	86	55	gi|125593597|gb|EAZ33656.1|	79.7	5e-15	80	51	hypothetical protein OsJ_017139 [Oryza sativa (japonica cultivar-group)]	gi|157346049|emb|CAO15746.1|	105	3e-23	85	62	unnamed protein product [Vitis vinifera]	jgi|Phypa1_1|143973	37.7	0.005	54	42	e_gw1.210.73.1	gb|EAZ33656.1|	79.7	1e-13	80	51	hypothetical protein OsJ_017139 [Oryza sativa (japonica cultivar-group)]	gi|157636077|gb|EX437159.1|EX437159	981	0	523	98	GQ04004.B7_H22 GQ040 - Shoot tip - Active growth (Normalized) Picea glauca cDNA clone GQ04004_H22 5', mRNA sequence	gi|157636077|gb|EX437159.1|EX437159	981	0	523	98
WS00950.BR_C10	DR449461	438	5	AT2G20110.1	27.7	2.8	33	36	| Symbols: | tesmin/TSO1-like CXC domain-containing protein | chr2:8691577-8693951 FORWARD	fgenesh4_pg.C_scaffold_157000024	26.6	6.7	33	33	gi|38344886|emb|CAD41909.2|	30	2.3	41	36	OSJNBa0033G05.10 [Oryza sativa (japonica cultivar-group)]	gi|37222548|gb|AAO49839.1|	27.3	6	24	45	ornithine decarboxylase [Vitis vinifera]	jgi|Phypa1_1|173486	26.6	6	33	36	estExt_fgenesh1_pg.C_4730002	ref|XP_954224.1|	39.7	0.058	88	29	hypothetical protein TA20325 [Theileria annulata strain Ankara] emb|CAI73547.1| integral membrane protein, putative [Theileria annulata]	gi|157511696|gb|EX312927.1|EX312927	771	0	397	99	GQ02805.B7_C15 GQ028 - Cambium / phloem scrappings (Normalized library ) Picea glauca cDNA clone GQ02805_C15 5', mRNA sequence	gi|157511696|gb|EX312927.1|EX312927	771	0	397	99
WS00950.BR_C11	DR449462	813	5	AT1G22840.1	187	5e-48	112	76	| Symbols: CYTC-1, ATCYTC-A | ATCYTC-A/CYTC-1 (CYTOCHROME C-1); electron carrier | chr1:8079373-8080275 FORWARD	estExt_Genewise1_v1.C_LG_XIX1857	199	2e-51	113	81	gi|48475175|gb|AAT44244.1|	195	1e-49	112	81	Cytochrome c [Oryza sativa (japonica cultivar-group)]	gi|157346392|emb|CAO16275.1|	192	5e-49	112	79	unnamed protein product [Vitis vinifera]	jgi|Phypa1_1|159360	186	2e-47	113	76	estExt_fgenesh1_pg.C_120061	sp|P00074|CYC_GINBI	206	2e-51	111	84	Cytochrome c	gi|157509012|gb|EX310243.1|EX310243	1041	0	628	95	GQ01313.T3_F03 GQ013 - Elongating ROOTS tips - sapplings Picea glauca cDNA clone GQ01313_F03 5', mRNA sequence	gi|157509012|gb|EX310243.1|EX310243	1041	0	628	95
WS00950.BR_C12	DR449463	563	5	AT2G44030.1	29.6	1.2	53	33	| Symbols: | kelch repeat-containing F-box family protein | chr2:18227162-18228304 FORWARD	gw1.XVII.429.1	28.9	2.2	25	56	No significant hit						gi|157328960|emb|CAO23692.1|	33.1	0.19	52	36	unnamed protein product [Vitis vinifera]	No significant hit						ref|XP_001517536.1|	34.3	3.9	53	37	PREDICTED: similar to sperm associated antigen 8, partial [Ornithorhynchus anatinus]	gi|83386389|gb|DV980367.1|DV980367	831	0	464	97	GQ018M04.T24_F02 GQ018: Clean ROOTS systems - N treatments Picea glauca cDNA clone GenomeQuebec_Id:GQ018M04_F02 3', mRNA sequence	gi|83386389|gb|DV980367.1|DV980367	831	0	464	97
WS00950.BR_C13	DR449464	737	5	AT5G14360.1	102	2e-22	101	51	| Symbols: | ubiquitin family protein | chr5:4631041-4631644 FORWARD	eugene3.00090911	158	3e-39	101	75	gi|113534231|dbj|BAF06614.1|	117	2e-26	107	52	Os01g0831200 [Oryza sativa (japonica cultivar-group)]	gi|157337073|emb|CAO21419.1|	166	2e-41	103	74	unnamed protein product [Vitis vinifera]	jgi|Phypa1_1|126710	147	8e-36	112	61	e_gw1.60.189.1	emb|CAN67094.1|	123	9e-27	109	52	hypothetical protein [Vitis vinifera]	gi|157580833|gb|EX382061.1|EX382061	1415	0	732	99	GQ03304.B7_H18 GQ033 - Terminal leader (Normalized library) Picea glauca cDNA clone GQ03304_H18 5', mRNA sequence	gi|157580833|gb|EX382061.1|EX382061	1415	0	732	99
WS00950.BR_C14	DR449465	856	5	AT4G08180.2	216	1e-56	140	72	| Symbols: | oxysterol-binding family protein | chr4:5169724-5173357 FORWARD	estExt_Genewise1_v1.C_LG_X5050	229	2e-60	142	77	gi|57114406|gb|AAM97165.2|	230	3e-60	141	76	putative oxysterol binding protein [Oryza sativa (japonica cultivar-group)]	gi|157335975|emb|CAO61805.1|	237	1e-62	141	78	unnamed protein product [Vitis vinifera]	jgi|Phypa1_1|68395	234	5e-62	140	72	fgenesh1_pg.scaffold_18000141	gb|EAY82807.1|	232	2e-59	141	76	hypothetical protein OsI_036766 [Oryza sativa (indica cultivar-group)]	gi|50156278|gb|CO479229.1|CO479229	1398	0	733	98	GQ0175.B7_O03 GQ017: Immature somatic EMBRYOS Picea glauca cDNA clone GenomeQuebec_Id:GQ0175O03 3', mRNA sequence	gi|50156278|gb|CO479229.1|CO479229	1398	0	733	98
WS00950.BR_C15	DR449466	840	5	AT1G03060.1	27.7	9	72	25	| Symbols: | WD-40 repeat family protein / beige-related | chr1:712971-726891 REVERSE	eugene3.02040015	35	0.059	129	27	gi|62734433|gb|AAX96542.1|	33.1	0.99	57	31	Transposable element protein, putative [Oryza sativa (japonica cultivar-group)]	gi|157358995|emb|CAO66897.1|	30.4	2.4	136	25	unnamed protein product [Vitis vinifera]	jgi|Phypa1_1|81679	29.6	2.3	46	26	fgenesh1_pg.scaffold_97000048	No significant hit						gi|157640748|gb|EX441830.1|EX441830	1162	0	586	100	GQ04103.B7_P23 GQ041 - Shoot tip - Dormant (Normalized) Picea glauca cDNA clone GQ04103_P23 5', mRNA sequence	gi|157640748|gb|EX441830.1|EX441830	1162	0	586	100
WS00950.BR_C16	DR449467	872	5	AT5G14970.1	144	7e-35	185	44	| Symbols: | similar to unknown protein [Arabidopsis thaliana] (TAIR:AT2G14910.1); similar to seed maturation-like protein, putative [Medicago truncatula] (GB:ABE86960.1) | chr5:4847371-4848763 FORWARD	gw1.I.3998.1	106	2e-23	163	39	gi|40538958|gb|AAR87215.1|	104	4e-22	181	40	expressed protein [Oryza sativa (japonica cultivar-group)]	gi|157345576|emb|CAO14874.1|	150	2e-36	246	39	unnamed protein product [Vitis vinifera]	jgi|Phypa1_1|193876	63.5	2e-10	142	28	estExt_gwp_gw1.C_2070012	gb|AAM60961.1|	144	4e-36	185	44	seed maturation-like protein [Arabidopsis thaliana]	gi|157619169|gb|EX420251.1|EX420251	1709	0	870	99	GQ03715.B7_G20 GQ037 - Shoot tip - Dormant Picea glauca cDNA clone GQ03715_G20 5', mRNA sequence	gi|157619169|gb|EX420251.1|EX420251	1709	0	870	99
WS00950.BR_C17	DR449468	406	5	AT3G50750.1	26.6	5.1	34	41	| Symbols: | brassinosteroid signalling positive regulator-related | chr3:18873128-18874043 REVERSE	eugene3.00021237	28.9	1.1	48	33	gi|108706560|gb|ABF94355.1|	29.6	2.4	32	37	expressed protein [Oryza sativa (japonica cultivar-group)]	gi|157346159|emb|CAO15856.1|	28.1	2.9	34	29	unnamed protein product [Vitis vinifera]	jgi|Phypa1_1|146836	26.9	3.9	38	31	e_gw1.249.38.1	ref|XP_001243087.1|	34.7	1.9	34	47	hypothetical protein CIMG_06983 [Coccidioides immitis RS] gb|EAS31504.1| hypothetical protein CIMG_06983 [Coccidioides immitis RS]	gi|40769151|gb|CK438270.1|CK438270	571	1e-161	324	97	GQ0083.TB_N22 GQ008: Cambium, phloem and bark of girdled saplings Picea glauca cDNA clone GenomeQuebec_Id:GQ0083N22 3', mRNA sequence	gi|40769151|gb|CK438270.1|CK438270	571	1e-162	324	97
WS00950.BR_C18	DR449469	825	5	AT3G12500.1	332	1e-91	229	64	| Symbols: PR3, PR-3, CHI-B, B-CHI, ATHCHIB | ATHCHIB (BASIC CHITINASE); chitinase | chr3:3962508-3963952 REVERSE	estExt_fgenesh4_pm.C_LG_IV0566	334	5e-92	230	65	gi|20202|emb|CAA39535.1|	335	7e-92	230	66	chitinase [Oryza sativa (japonica cultivar-group)]	gi|10880381|emb|CAC14015.1|	342	3e-94	229	65	chitinase [Vitis vinifera]	jgi|Phypa1_1|136977	177	9e-45	233	39	e_gw1.133.43.1	emb|CAC81812.1|	354	3e-96	229	70	putative chitinase [Musa acuminata]	gi|157504639|gb|EX305870.1|EX305870	1324	0	824	95	GQ01301.B7_H06 GQ013 - Elongating ROOTS tips - sapplings Picea glauca cDNA clone GQ01301_H06 3', mRNA sequence	gi|157504639|gb|EX305870.1|EX305870	1324	0	824	95
WS00950.BR_C19	DR449470	557	5	AT1G60710.1	80.9	5e-16	67	59	| Symbols: ATB2 | ATB2; oxidoreductase | chr1:22358738-22360292 REVERSE	gw1.XIV.3153.1	77.8	4e-15	67	53	gi|38344997|emb|CAE01603.2|	81.6	1e-15	69	57	OSJNBa0008A08.11 [Oryza sativa (japonica cultivar-group)]	gi|157353345|emb|CAO45271.1|	82.8	2e-16	67	58	unnamed protein product [Vitis vinifera]	jgi|Phypa1_1|197877	73.2	9e-14	67	55	estExt_gwp_gw1.C_3090002	emb|CAN80302.1|	81.6	2e-14	67	56	hypothetical protein [Vitis vinifera]	gi|157505440|gb|EX306671.1|EX306671	866	0	449	99	GQ01302.T3_O01 GQ013 - Elongating ROOTS tips - sapplings Picea glauca cDNA clone GQ01302_O01 5', mRNA sequence	gi|157505440|gb|EX306671.1|EX306671	866	0	449	99
WS00950.BR_C20	DR449471	811	5	AT1G26160.1	155	3e-38	95	76	| Symbols: | metal-dependent phosphohydrolase HD domain-containing protein | chr1:9044771-9046932 REVERSE	gw1.VI.596.1	150	9e-37	95	73	gi|125581030|gb|EAZ21961.1|	160	5e-39	96	80	hypothetical protein OsJ_005444 [Oryza sativa (japonica cultivar-group)]	gi|157338693|emb|CAO42044.1|	154	1e-37	94	77	unnamed protein product [Vitis vinifera]	jgi|Phypa1_1|120560	154	4e-38	96	73	e_gw1.33.119.1	gb|EAY84722.1|	160	1e-37	96	80	hypothetical protein OsI_005955 [Oryza sativa (indica cultivar-group)] gb|EAZ21961.1| hypothetical protein OsJ_005444 [Oryza sativa (japonica cultivar-group)]	gi|157578656|gb|EX379884.1|EX379884	1455	0	770	98	GQ03301.B7_G08 GQ033 - Terminal leader (Normalized library) Picea glauca cDNA clone GQ03301_G08 5', mRNA sequence	gi|157578656|gb|EX379884.1|EX379884	1455	0	770	98
WS00950.BR_C21	DR449472	561	5	No significant hit						fgenesh4_pg.C_scaffold_121000071	27.7	5	36	36	gi|41469330|gb|AAS07186.1|	29.6	5.4	52	28	putative MuDR family transposase [Oryza sativa (japonica cultivar-group)]	gi|147859322|emb|CAN81842.1|	28.1	6.1	49	24	hypothetical protein [Vitis vinifera]	jgi|Phypa1_1|121949	26.9	7.7	32	37	e_gw1.38.209.1	No significant hit						gi|157624176|gb|EX425258.1|EX425258	601	1e-170	303	100	GQ03810.B7_C13 GQ038 - Stem - Active growth Picea glauca cDNA clone GQ03810_C13 5', mRNA sequence	gi|157624176|gb|EX425258.1|EX425258	601	1e-171	303	100
WS00950.BR_C22	DR449473	555	5	AT1G72250.1	30	0.91	35	34	| Symbols: | kinesin motor protein-related | chr1:27196564-27201780 FORWARD	grail3.0047006401	27.3	6.3	53	30	gi|113624199|dbj|BAF24144.1|	30	4	74	32	Os08g0514300 [Oryza sativa (japonica cultivar-group)]	gi|157354329|emb|CAO46930.1|	29.3	2.7	25	52	unnamed protein product [Vitis vinifera]	jgi|Phypa1_1|167411	26.6	9.8	31	35	estExt_fgenesh1_pg.C_1450008	No significant hit						gi|157579148|gb|EX380376.1|EX380376	932	0	535	97	GQ03301.SP6_L17 GQ033 - Terminal leader (Normalized library) Picea glauca cDNA clone GQ03301_L17 3', mRNA sequence	gi|157579148|gb|EX380376.1|EX380376	932	0	535	97
WS00950.BR_C23	DR449474	861	5	AT3G04080.1	308	4e-84	243	60	| Symbols: ATAPY1 | ATAPY1 (APYRASE 1); calmodulin binding | chr3:1068075-1070924 REVERSE	estExt_Genewise1_v1.C_LG_XIII1902	296	1e-80	243	59	gi|125601542|gb|EAZ41118.1|	293	3e-79	244	60	hypothetical protein OsJ_024601 [Oryza sativa (japonica cultivar-group)]	gi|157353861|emb|CAO46393.1|	291	5e-79	243	59	unnamed protein product [Vitis vinifera]	jgi|Phypa1_1|201168	265	3e-71	245	56	estExt_gwp_gw1.C_5390009	gb|ABK51386.1|	310	9e-83	243	62	apyrase-like protein [Nicotiana tabacum]	gi|157522682|gb|EX323913.1|EX323913	1061	0	543	99	GQ02821.B7_B18 GQ028 - Cambium / phloem scrappings (Normalized library ) Picea glauca cDNA clone GQ02821_B18 5', mRNA sequence	gi|157522682|gb|EX323913.1|EX323913	1061	0	543	99
WS00950.BR_C24	DR449475	675	5	AT5G06839.2	29.6	1.7	45	37	| Symbols: | bZIP family transcription factor | chr5:2120912-2126218 FORWARD	eugene3.00070064	30.8	0.81	32	40	gi|110289452|gb|ABG66204.1|	30	5.8	30	43	Cytochrome P450 family protein, expressed [Oryza sativa (japonica cultivar-group)]	gi|157356521|emb|CAO62708.1|	30.4	1.7	34	47	unnamed protein product [Vitis vinifera]	jgi|Phypa1_1|96635	28.1	4.7	34	38	fgenesh1_pg.scaffold_307000043	emb|CAF98477.1|	35.8	2.1	43	34	unnamed protein product [Tetraodon nigroviridis]	gi|50161804|gb|CO481774.1|CO481774	1118	0	590	98	GQ0191.TB_O14 GQ019: Clean ROOTS systems - P treatments Picea glauca cDNA clone GenomeQuebec_Id:GQ0191O14 3', mRNA sequence	gi|50161804|gb|CO481774.1|CO481774	1118	0	590	98
WS00950.BR_D02	DR449476	652	5	AT2G31305.1	56.2	2e-08	73	38	| Symbols: | similar to hypothetical protein DDBDRAFT_0190820 [Dictyostelium discoideum AX4] (GB:XP_646558.1); similar to Os05g0270400 [Oryza sativa (japonica cultivar-group)] (GB:NP_001055058.1); contains InterPro domain Protein phosphatase inhibitor; (InterPro:IPR011107) | chr2:13357986-13358309 FORWARD	eugene3.00070445	52.8	2e-07	27	77	gi|55168100|gb|AAV43968.1|	50.1	5e-06	25	76	unknown protein [Oryza sativa (japonica cultivar-group)]	gi|147805304|emb|CAN78272.1|	58.9	4e-09	51	54	hypothetical protein [Vitis vinifera]	jgi|Phypa1_1|90421	46.2	2e-05	60	38	fgenesh1_pg.scaffold_197000029	emb|CAN78272.1|	58.9	2e-07	51	54	hypothetical protein [Vitis vinifera]	gi|157537501|gb|EX338732.1|EX338732	1257	0	634	100	GQ03006.SP6_M01 GQ030 - Xylem planings - daytime and seasonal Picea glauca cDNA clone GQ03006_M01 3', mRNA sequence	gi|157537501|gb|EX338732.1|EX338732	1257	0	634	100
WS00950.BR_D03	DR449477	426	5	AT3G51030.1	70.9	3e-13	52	53	| Symbols: ATTRX H1, ATTRX1 | ATTRX1 (Arabidopsis thaliana thioredoxin H-type 1); thiol-disulfide exchange intermediate | chr3:18962104-18962936 REVERSE	gw1.VII.3777.1	77	4e-15	52	61	gi|125599373|gb|EAZ38949.1|	72	5e-13	52	61	hypothetical protein OsJ_022432 [Oryza sativa (japonica cultivar-group)]	gi|157335249|emb|CAO61079.1|	74.7	3e-14	51	62	unnamed protein product [Vitis vinifera]	jgi|Phypa1_1|185663	75.9	8e-15	49	67	estExt_gwp_gw1.C_840217	sp|O65049|TRXH_PICMA	102	7e-21	52	94	Thioredoxin H-type (TRX-H) gb|AAC32111.1| probable thioredoxin H [Picea mariana]	gi|157527615|gb|EX328846.1|EX328846	831	0	423	99	GQ02829.B7_F10 GQ028 - Cambium / phloem scrappings (Normalized library ) Picea glauca cDNA clone GQ02829_F10 5', mRNA sequence	gi|157527615|gb|EX328846.1|EX328846	831	0	423	99
WS00950.BR_D04	DR449478	809	5	AT1G49760.1	228	3e-60	275	50	| Symbols: PAB8 | PAB8 (POLY(A) BINDING PROTEIN 8); RNA binding / translation initiation factor | chr1:18420408-18423421 FORWARD	estExt_fgenesh4_pg.C_LG_II0583	274	6e-74	269	52	gi|125604734|gb|EAZ43770.1|	234	3e-61	269	49	hypothetical protein OsJ_027253 [Oryza sativa (japonica cultivar-group)]	gi|157359366|emb|CAO67527.1|	301	4e-82	269	58	unnamed protein product [Vitis vinifera]	jgi|Phypa1_1|170712	280	5e-76	270	57	estExt_fgenesh1_pg.C_2570045	emb|CAN75447.1|	261	3e-68	272	53	hypothetical protein [Vitis vinifera]	gi|157591319|gb|EX392547.1|EX392547	692	0	353	99	GQ03322.B7_P09 GQ033 - Terminal leader (Normalized library) Picea glauca cDNA clone GQ03322_P09 5', mRNA sequence	gi|157591319|gb|EX392547.1|EX392547	692	0	353	99
WS00950.BR_D05	DR449479	512	5	AT3G18740.1	149	9e-37	104	67	| Symbols: | 60S ribosomal protein L30 (RPL30C) | chr3:6453443-6453876 FORWARD	eugene3.00050198	154	4e-38	101	70	gi|113532255|dbj|BAF04638.1|	150	2e-36	109	64	Os01g0276000 [Oryza sativa (japonica cultivar-group)]	gi|147789469|emb|CAN68909.1|	158	3e-39	103	71	hypothetical protein [Vitis vinifera]	jgi|Phypa1_1|181527	157	4e-39	104	72	estExt_gwp_gw1.C_500040	ref|XP_001541596.1|	199	5e-50	108	91	cytosolic large ribosomal subunit protein L30 [Ajellomyces capsulatus NAm1] gb|EDN07163.1| cytosolic large ribosomal subunit protein L30 [Ajellomyces capsulatus NAm1]	gi|50147747|gb|CO475615.1|CO475615	75.8	3e-12	198	79	GQ00611.B3_I06 GQ006: Cambium and phloem from mature trees Picea glauca cDNA clone GenomeQuebec_Id:GQ00611I06 5', mRNA sequence	gi|50147747|gb|CO475615.1|CO475615	75.8	1e-12	198	79
WS00950.BR_D06	DR449480	643	5	AT1G06800.1	119	1e-27	147	44	| Symbols: | lipase class 3 family protein | chr1:2089537-2091442 REVERSE	fgenesh4_pg.C_LG_II000416	125	2e-29	136	47	gi|125571408|gb|EAZ12923.1|	79.7	6e-15	94	41	hypothetical protein OsJ_002748 [Oryza sativa (japonica cultivar-group)]	gi|157348051|emb|CAO22638.1|	124	1e-28	136	46	unnamed protein product [Vitis vinifera]	jgi|Phypa1_1|2928	87.4	6e-18	102	44	gw1.294.13.1	emb|CAN74039.1|	123	7e-27	123	47	hypothetical protein [Vitis vinifera]	gi|157640713|gb|EX441795.1|EX441795	58	8e-07	45	91	GQ04103.B7_O12 GQ041 - Shoot tip - Dormant (Normalized) Picea glauca cDNA clone GQ04103_O12 5', mRNA sequence	gi|157640713|gb|EX441795.1|EX441795	58	3e-07	45	91
WS00950.BR_D07	DR449481	806	5	AT5G67630.1	441	1e-124	267	80	| Symbols: | DNA helicase, putative | chr5:26984761-26986532 REVERSE	gw1.XVI.3066.1	446	1e-126	267	82	gi|125596298|gb|EAZ36078.1|	448	1e-126	267	82	hypothetical protein OsJ_019561 [Oryza sativa (japonica cultivar-group)]	gi|147858961|emb|CAN80826.1|	462	1e-130	267	86	hypothetical protein [Vitis vinifera]	jgi|Phypa1_1|170668	448	1e-126	267	84	estExt_fgenesh1_pg.C_2550039	emb|CAN80826.1|	462	1e-129	267	86	hypothetical protein [Vitis vinifera]	gi|157590549|gb|EX391777.1|EX391777	1441	0	743	99	GQ03320.B7_N24 GQ033 - Terminal leader (Normalized library) Picea glauca cDNA clone GQ03320_N24 5', mRNA sequence	gi|157590549|gb|EX391777.1|EX391777	1441	0	743	99
WS00950.BR_D08	DR449482	805	5	AT2G15880.1	31.2	0.031	35	40	| Symbols: | leucine-rich repeat family protein / extensin family protein | chr2:6925121-6927401 REVERSE	gw1.III.1399.1	34.7	0.073	36	50	gi|125583189|gb|EAZ24120.1|	32	2	35	42	hypothetical protein OsJ_007603 [Oryza sativa (japonica cultivar-group)]	gi|157330686|emb|CAO48771.1|	30.8	1.7	37	40	unnamed protein product [Vitis vinifera]	jgi|Phypa1_1|166169	29.6	2.1	38	44	estExt_fgenesh1_pg.C_1040047	ref|NP_179188.1|	29.3	1.9	18	61	leucine-rich repeat family protein / extensin family protein [Arabidopsis thaliana] gb|AAD41978.1| unknown protein [Arabidopsis thaliana]	gi|157555273|gb|EX356504.1|EX356504	38.2	0.98	19	100	GQ03120.B7_D05 GQ031 - Xylem Scrapings (Normalized library) Picea glauca cDNA clone GQ03120_D05 5', mRNA sequence	gi|157555273|gb|EX356504.1|EX356504	38.2	0.36	19	100
WS00950.BR_D09	DR449483	826	5	AT3G19000.1	135	3e-32	276	31	| Symbols: | oxidoreductase, 2OG-Fe(II) oxygenase family protein | chr3:6553674-6554993 REVERSE	eugene3.00031009	155	4e-38	238	37	gi|50428684|gb|AAT77035.1|	130	3e-30	280	34	putative oxidoreductase [Oryza sativa (japonica cultivar-group)]	gi|157356635|emb|CAO62830.1|	160	2e-39	238	39	unnamed protein product [Vitis vinifera]	jgi|Phypa1_1|134336	147	6e-36	269	34	e_gw1.111.73.1	emb|CAA18481.1|	154	6e-36	248	37	putative protein [Arabidopsis thaliana] emb|CAA20455.1| putative protein [Arabidopsis thaliana] emb|CAB79289.1| putative protein [Arabidopsis thaliana]	gi|67556946|gb|DR097591.1|DR097591	1023	0	788	91	STRR1_35_E11.g4_A033 Stem Response Resistant Pinus taeda cDNA clone STRR1_35_E11_A033 5', mRNA sequence	gi|50169708|gb|CO485282.1|CO485282	226	8e-58	358	82
WS00950.BR_D10	DR449484	460	5	AT5G23110.1	28.1	2.4	22	50	| Symbols: | zinc finger (C3HC4-type RING finger) family protein | chr5:7758310-7775512 FORWARD	grail3.0068010501	30.4	0.51	41	41	gi|113648797|dbj|BAF29309.1|	32	0.68	102	31	Os12g0175400 [Oryza sativa (japonica cultivar-group)]	gi|157338668|emb|CAO42019.1|	29.3	1.8	22	50	unnamed protein product [Vitis vinifera]	jgi|Phypa1_1|77352	30.4	0.46	84	27	fgenesh1_pg.scaffold_64000104	gb|EAT77997.1|	186	5e-46	104	77	predicted protein [Phaeosphaeria nodorum SN15]	gi|158960608|gb|EX919093.1|EX919093	38.2	0.55	19	100	lj27a04.g7 Cycas sporophyll (w/o ovule) (NYBG) Cycas rumphii cDNA 3', mRNA sequence	gi|83404181|gb|DV998158.1|DV998158	36.2	0.8	18	100
WS00950.BR_D11	DR449485	857	5	AT1G58350.1	144	5e-35	115	66	| Symbols: ZW18 | ZW18 | chr1:21666796-21670492 REVERSE	gw1.XIX.1917.1	152	3e-37	111	67	gi|77553087|gb|ABA95883.1|	158	2e-38	111	69	ZW18 protein, putative, expressed [Oryza sativa (japonica cultivar-group)]	gi|157352335|emb|CAO43398.1|	153	3e-37	111	70	unnamed protein product [Vitis vinifera]	jgi|Phypa1_1|99442	28.1	6.8	52	30	fgenesh1_pg.scaffold_391000006	gb|EAY82379.1|	159	3e-37	111	69	hypothetical protein OsI_036338 [Oryza sativa (indica cultivar-group)]	gi|157564489|gb|EX365717.1|EX365717	1507	0	788	99	GQ03210.B7_I17 GQ032 - Shoot tip (Normalized library) Picea glauca cDNA clone GQ03210_I17 5', mRNA sequence	gi|157564489|gb|EX365717.1|EX365717	1507	0	788	99
WS00950.BR_D12	DR449486	548	5	AT1G44100.1	130	5e-31	104	57	| Symbols: AAP5 | AAP5 (amino acid permease 5); amino acid permease | chr1:16767091-16769663 REVERSE	eugene3.00020735	132	1e-31	106	57	gi|53980852|gb|AAV24773.1|	127	2e-29	104	56	putative amino acid transporter [Oryza sativa (japonica cultivar-group)]	gi|157340565|emb|CAO47370.1|	133	1e-31	107	61	unnamed protein product [Vitis vinifera]	jgi|Phypa1_1|153119	106	7e-24	98	50	e_gw1.387.16.1	emb|CAN61092.1|	132	1e-29	104	60	hypothetical protein [Vitis vinifera]	gi|157546691|gb|EX347922.1|EX347922	1033	0	529	99	GQ03105.B7_K07 GQ031 - Xylem Scrapings (Normalized library) Picea glauca cDNA clone GQ03105_K07 5', mRNA sequence	gi|157546691|gb|EX347922.1|EX347922	1033	0	529	99
WS00950.BR_D13	DR449487	606	5	AT4G19640.1	81.3	4e-16	50	74	| Symbols: Ara-7, AtRABF2b, AtRab5B, ARA7 | ARA7; GTP binding | chr4:10687451-10689459 REVERSE	estExt_fgenesh4_pm.C_2000003	77.4	6e-15	50	70	gi|40538929|gb|AAR87186.1|	75.1	1e-13	50	74	putative small GTP-binding protein [Oryza sativa (japonica cultivar-group)]	gi|157347764|emb|CAO22220.1|	82.8	2e-16	50	76	unnamed protein product [Vitis vinifera]	jgi|Phypa1_1|196247	75.5	2e-14	47	78	estExt_gwp_gw1.C_2590003	emb|CAA98166.1|	86.3	1e-15	50	78	RAB5A [Lotus japonicus]	gi|157542367|gb|EX343598.1|EX343598	1168	0	589	100	GQ03101.SP6_H15 GQ031 - Xylem Scrapings (Normalized library) Picea glauca cDNA clone GQ03101_H15 3', mRNA sequence	gi|157542367|gb|EX343598.1|EX343598	1168	0	589	100
WS00950.BR_D14	DR449488	754	5	AT5G20650.1	126	2e-29	145	44	| Symbols: COPT5 | COPT5 (copper transporter 5); copper ion transporter | chr5:6985483-6985923 REVERSE	estExt_Genewise1_v1.C_280107	120	9e-28	143	44	gi|125605845|gb|EAZ44881.1|	112	8e-25	152	41	hypothetical protein OsJ_028364 [Oryza sativa (japonica cultivar-group)]	gi|157339361|emb|CAO43902.1|	102	4e-22	138	39	unnamed protein product [Vitis vinifera]	jgi|Phypa1_1|166939	105	2e-23	139	41	estExt_fgenesh1_pg.C_1300036	ref|NP_197565.1|	126	1e-27	145	44	COPT5 (copper transporter 5); copper ion transporter [Arabidopsis thaliana] gb|AAK62633.1| AT5g20650/T1M15_50 [Arabidopsis thaliana] gb|AAL06785.1| AT5g20650/T1M15_50 [Arabidopsis thaliana] gb|AAM64479.1| COPT5 [Arabidopsis thaliana]	gi|157636448|gb|EX437530.1|EX437530	1372	0	728	98	GQ04005.B7_H18 GQ040 - Shoot tip - Active growth (Normalized) Picea glauca cDNA clone GQ04005_H18 5', mRNA sequence	gi|157636448|gb|EX437530.1|EX437530	1372	0	728	98
WS00950.BR_D15	DR449489	451	5	AT4G22400.1	28.1	2.3	52	30	| Symbols: | similar to unknown protein [Arabidopsis thaliana] (TAIR:AT4G18320.1) | chr4:11816841-11817824 FORWARD	estExt_Genewise1_v1.C_LG_X0628	26.9	5.4	73	28	gi|32489378|emb|CAE04150.1|	30.8	1.5	80	25	OSJNBa0009P12.35 [Oryza sativa (japonica cultivar-group)]	gi|157352052|emb|CAO43042.1|	28.5	2.9	66	28	unnamed protein product [Vitis vinifera]	jgi|Phypa1_1|182927	28.1	2.2	65	21	estExt_gwp_gw1.C_610026	ref|XP_684345.2|	34.3	2.5	36	33	PREDICTED: hypothetical protein [Danio rerio]	gi|50164028|gb|CO482710.1|CO482710	823	0	427	99	GQ0197.TB_H09 GQ019: Clean ROOTS systems - P treatments Picea glauca cDNA clone GenomeQuebec_Id:GQ0197H09 3', mRNA sequence	gi|50164028|gb|CO482710.1|CO482710	823	0	427	99
WS00950.BR_D16	DR449490	711	5	AT1G55860.1	297	5e-81	163	88	| Symbols: UPL1 | UPL1 (UBIQUITIN-PROTEIN LIGASE 1); ubiquitin-protein ligase | chr1:20883566-20899059 REVERSE	estExt_fgenesh4_pg.C_LG_I2870	303	5e-83	164	89	gi|125604884|gb|EAZ43920.1|	300	3e-81	164	89	hypothetical protein OsJ_027403 [Oryza sativa (japonica cultivar-group)]	gi|157353219|emb|CAO45142.1|	306	1e-83	164	90	unnamed protein product [Vitis vinifera]	jgi|Phypa1_1|137606	306	7e-84	164	89	e_gw1.138.11.1	emb|CAN67147.1|	306	5e-82	164	90	hypothetical protein [Vitis vinifera]	gi|157520998|gb|EX322229.1|EX322229	1358	0	689	99	GQ02818.SP6_H01 GQ028 - Cambium / phloem scrappings (Normalized library ) Picea glauca cDNA clone GQ02818_H01 3', mRNA sequence	gi|157520998|gb|EX322229.1|EX322229	1358	0	689	99
WS00950.BR_D17	DR449491	821	5	AT4G16400.1	44.7	7e-05	95	30	| Symbols: | similar to unknown protein [Arabidopsis thaliana] (TAIR:AT3G13175.1); similar to hypothetical protein MA4_112I10.14 [Musa acuminata] (GB:ABF70146.1) | chr4:9260587-9262125 FORWARD	eugene3.00060168	40.4	0.001	96	30	gi|113533861|dbj|BAF06244.1|	36.2	0.11	102	29	Os01g0762900 [Oryza sativa (japonica cultivar-group)]	gi|157353193|emb|CAO45116.1|	39.7	0.004	77	36	unnamed protein product [Vitis vinifera]	jgi|Phypa1_1|233126	38.1	0.006	103	31	estExt_fgenesh2_pg.C_720004	ref|NP_193373.2|	44.7	0.007	95	30	unknown protein [Arabidopsis thaliana]	gi|90040851|gb|CT582578.1|CT582578	664	0	469	92	CT582578 LG0ACA Pinus pinaster cDNA, mRNA sequence	gi|50141679|gb|CO472894.1|CO472894	517	1e-145	289	97
WS00950.BR_D18	DR449492	824	5	AT3G11050.1	295	3e-80	209	69	| Symbols: ATFER2 | ATFER2 (FERRITIN 2); ferric iron binding | chr3:3463657-3465300 FORWARD	estExt_fgenesh4_pg.C_LG_X1643	306	1e-83	200	74	gi|21686526|gb|AAM74942.1|AF519570_1	303	5e-82	222	66	ferritin [Oryza sativa (japonica cultivar-group)]	gi|157351241|emb|CAO41428.1|	298	6e-81	200	71	unnamed protein product [Vitis vinifera]	jgi|Phypa1_1|181672	303	8e-83	209	70	estExt_gwp_gw1.C_510141	sp|Q948P6|FRI3_SOYBN	311	3e-83	208	72	Ferritin-3, chloroplast precursor (SFerH-3) dbj|BAB64536.1| ferritin [Glycine max]	gi|157593869|gb|EX395097.1|EX395097	1457	0	771	98	GQ03403.B7_P13 GQ034 - Needles - Mid-season Picea glauca cDNA clone GQ03403_P13 5', mRNA sequence	gi|157593869|gb|EX395097.1|EX395097	1457	0	771	98
WS00950.BR_D19	DR449493	487	5	AT1G72270.1	28.5	2.1	42	33	| Symbols: | similar to unknown protein [Arabidopsis thaliana] (TAIR:AT4G27010.1); similar to OSIGBa0148A10.3 [Oryza sativa (indica cultivar-group)] (GB:CAH66826.1); similar to OSJNBa0053K19.25 [Oryza sativa (japonica cultivar-group)] (GB:CAE03517.2); similar to hypothetical protein MtrDRAFT_AC144477g7v1 [Medicago truncatula] (GB:ABE93294.1); contains domain ARM repeat (SSF48371); contains domain…	fgenesh4_pm.C_LG_X000383	28.1	2.9	60	31	No significant hit						No significant hit						jgi|Phypa1_1|160444	30.8	0.4	23	39	estExt_fgenesh1_pg.C_220093	No significant hit						gi|157611719|gb|EX412943.1|EX412943	36.2	2.3	18	100	GQ03614.B7_K02 GQ036 - Shoot tip - Active growth Picea glauca cDNA clone GQ03614_K02 5', mRNA sequence	gi|157611719|gb|EX412943.1|EX412943	36.2	0.85	18	100
WS00950.BR_D20	DR449494	850	5	AT5G09610.1	29.3	3.1	46	32	| Symbols: APUM21 | APUM21 (ARABIDOPSIS PUMILIO 21); RNA binding | chr5:2981157-2982710 FORWARD	eugene3.00190935	29.3	3.3	61	27	gi|125599078|gb|EAZ38654.1|	33.1	1	65	30	hypothetical protein OsJ_022137 [Oryza sativa (japonica cultivar-group)]	gi|157336950|emb|CAO21296.1|	29.6	4.2	35	34	unnamed protein product [Vitis vinifera]	jgi|Phypa1_1|230710	28.1	6.7	56	33	fgenesh2_pg.scaffold_111000007	No significant hit						gi|12126441|gb|BF778541.1|BF778541	452	1e-125	301	93	NXSI_085_H08_F NXSI (Nsf Xylem Side wood Inclined) Pinus taeda cDNA clone NXSI_085_H08 5', mRNA sequence	gi|157518140|gb|EX319371.1|EX319371	34.2	6	17	100
WS00950.BR_D21	DR449495	533	5	AT4G17670.1	74.3	4e-14	94	41	| Symbols: | senescence-associated protein-related | chr4:9833961-9834676 REVERSE	estExt_fgenesh4_pg.C_770103	77.8	4e-15	72	51	gi|113623914|dbj|BAF23859.1|	72.4	7e-13	51	62	Os08g0451200 [Oryza sativa (japonica cultivar-group)]	gi|157343047|emb|CAO66536.1|	80.5	9e-16	70	60	unnamed protein product [Vitis vinifera]	jgi|Phypa1_1|172931	71.2	3e-13	81	48	estExt_fgenesh1_pg.C_3950006	emb|CAN80273.1|	77	5e-13	74	56	hypothetical protein [Vitis vinifera]	gi|83396595|gb|DV990572.1|DV990572	577	1e-163	291	100	GQ0251d.B7_C01 GQ025: Annual flush SHOOTS diurnal cycle- trees Picea glauca cDNA clone GenomeQuebec_Id:GQ0251d_C01 3', mRNA sequence	gi|83396595|gb|DV990572.1|DV990572	577	1e-163	291	100
WS00950.BR_D22	DR449496	836	5	AT3G50670.1	314	4e-86	216	70	| Symbols: U1SNRNP, U1-70K | U1-70K (SPLICEOSOMAL PROTEIN U1A); RNA binding | chr3:18837457-18840473 REVERSE	gw1.VII.3463.1	232	2e-61	167	68	gi|78707654|gb|ABB46629.1|	286	5e-77	218	66	transposon protein, putative, CACTA, En/Spm sub-class, expressed [Oryza sativa (japonica cultivar-group)]	gi|157348154|emb|CAO22864.1|	328	6e-90	216	73	unnamed protein product [Vitis vinifera]	jgi|Phypa1_1|151189	225	2e-59	167	67	e_gw1.332.23.1	ref|NP_190636.1|	314	3e-84	216	70	U1-70K (SPLICEOSOMAL PROTEIN U1A); RNA binding [Arabidopsis thaliana] sp|Q42404|RU17_ARATH U1 small nuclear ribonucleoprotein 70 kDa (U1 snRNP 70 kDa) (snRNP70) (U1-70K) gb|AAD12773.1| small nuclear ribonucleoprotein [Arabidopsis thaliana] gb|AAD12775.1| U1 snRNP 70K protein [Arabidopsis thaliana] emb|CAB62436.1| U1 snRNP 70K protein [Arabidopsis thaliana] gb|AAK63978.1| AT3g50670/T3A5_50 [Arabid…	gi|157529260|gb|EX330491.1|EX330491	1655	0	835	100	GQ02901.B7_P11 GQ029 - Xylem scrapings - AT NITE Picea glauca cDNA clone GQ02901_P11 5', mRNA sequence	gi|157529260|gb|EX330491.1|EX330491	1655	0	835	100
WS00950.BR_D23	DR449497	652	5	AT1G75660.1	30.4	0.93	36	47	| Symbols: XRN3 | XRN3 (5'-3' exoribonuclease 3); 5'-3' exoribonuclease | chr1:28411950-28418486 FORWARD	eugene3.00091420	35.4	0.031	48	41	gi|22093659|dbj|BAC06953.1|	34.3	0.29	48	37	hypothetical protein [Oryza sativa Japonica Group]	gi|147866534|emb|CAN81582.1|	31.2	0.94	32	43	hypothetical protein [Vitis vinifera]	jgi|Phypa1_1|104353	32	0.31	40	42	fgenesh1_pg.scaffold_11565000001	gb|EAT85865.1|	99.8	1e-19	99	56	predicted protein [Phaeosphaeria nodorum SN15]	gi|27914257|gb|CB090065.1|CB090065	40.1	0.2	20	100	gp34b11.g1 Cycad Leaf Library (NYBG) Cycas rumphii cDNA clone gp34b11, mRNA sequence	gi|40772042|gb|CK439562.1|CK439562	36.2	1.2	22	95
WS00950.BR_D24	DR449498	659	5	AT4G09650.1	171	5e-43	179	51	| Symbols: | ATP synthase delta chain, chloroplast, putative / H(+)-transporting two-sector ATPase, delta (OSCP) subunit, putative | chr4:6100796-6101500 FORWARD	eugene3.00190794	191	3e-49	179	55	gi|113537661|dbj|BAF10044.1|	149	6e-36	177	44	Os02g0750100 [Oryza sativa (japonica cultivar-group)]	gi|157357659|emb|CAO64639.1|	189	3e-48	179	53	unnamed protein product [Vitis vinifera]	jgi|Phypa1_1|137470	181	4e-46	186	50	e_gw1.137.48.1	sp|Q02758|ATPD_PEA	187	3e-46	179	53	ATP synthase delta chain, chloroplast precursor gb|AAA33647.1| ATP synthase delta subunit	gi|157596428|gb|EX397656.1|EX397656	1271	0	641	100	GQ03410.B7_O21 GQ034 - Needles - Mid-season Picea glauca cDNA clone GQ03410_O21 5', mRNA sequence	gi|157596428|gb|EX397656.1|EX397656	1271	0	641	100
WS00950.BR_E01	DR449499	583	5	AT4G02380.1	38.9	0.002	98	31	| Symbols: ATLEA5, SAG21 | SAG21 (SENESCENCE-ASSOCIATED GENE 21) | chr4:1046414-1046807 REVERSE	grail3.0096003001	61.2	4e-10	52	51	gi|125582547|gb|EAZ23478.1|	63.5	4e-10	104	38	hypothetical protein OsJ_006961 [Oryza sativa (japonica cultivar-group)]	gi|157350098|emb|CAO40036.1|	42.7	0.0003	99	30	unnamed protein product [Vitis vinifera]	jgi|Phypa1_1|77207	30.8	0.57	38	36	fgenesh1_pg.scaffold_63000090	gb|AAB01550.1|	185	2e-45	92	98	late embryogenesis abundant protein [Picea glauca] gb|ABA54795.1| late embryogenesis abundant protein [Picea glauca] gb|ABA54813.1| late embryogenesis abundant protein [Picea mariana]	gi|83403905|gb|DV997882.1|DV997882	1076	0	566	99	GQ02772.B3_G11 GQ099: Mixed spruce tissues Picea glauca cDNA clone GenomeQuebec_Id:GQ02772_G11 5', mRNA sequence	gi|83403905|gb|DV997882.1|DV997882	1076	0	566	99
WS00950.BR_E02	DR449500	594	5	AT4G02420.1	59.7	1e-09	55	52	| Symbols: | lectin protein kinase, putative | chr4:1064363-1066372 REVERSE	grail3.0330000101	65.1	3e-11	58	51	gi|125599008|gb|EAZ38584.1|	59.3	7e-09	60	50	hypothetical protein OsJ_022067 [Oryza sativa (japonica cultivar-group)]	gi|157351229|emb|CAO41416.1|	60.8	9e-10	56	50	unnamed protein product [Vitis vinifera]	jgi|Phypa1_1|31014	53.1	1e-07	48	50	gw1.293.39.1	gb|EAY78675.1|	61.2	3e-08	50	54	hypothetical protein OsI_032634 [Oryza sativa (indica cultivar-group)]	gi|90041018|gb|CT582745.1|CT582745	172	2e-41	163	88	CT582745 LG0ACA Pinus pinaster cDNA, mRNA sequence	gi|157605359|gb|EX406583.1|EX406583	75.8	1e-12	118	83
WS00950.BR_E03	DR449501	799	5	AT5G50350.1	45.4	4e-05	151	26	| Symbols: | similar to unknown protein [Arabidopsis thaliana] (TAIR:AT2G22795.1); similar to Os11g0129800 [Oryza sativa (japonica cultivar-group)] (GB:NP_001065647.1); similar to PREDICTED: hypothetical protein [Rattus norve (GB:XP_001078830.1); similar to Os06g0609800 [Oryza sativa (japonica cultivar-group)] (GB:NP_001058048.1) | chr5:20515923-20518837 REVERSE	eugene3.00150703	50.8	1e-06	162	29	gi|125597828|gb|EAZ37608.1|	44.3	0.0004	151	26	hypothetical protein OsJ_021091 [Oryza sativa (japonica cultivar-group)]	gi|147837938|emb|CAN67144.1|	50.1	3e-06	156	30	hypothetical protein [Vitis vinifera]	jgi|Phypa1_1|118134	30.4	1.2	35	37	e_gw1.23.111.1	emb|CAN67144.1|	50.1	0.0001	156	30	hypothetical protein [Vitis vinifera]	gi|157537647|gb|EX338878.1|EX338878	1356	0	753	97	GQ03007.B7_C20 GQ030 - Xylem planings - daytime and seasonal Picea glauca cDNA clone GQ03007_C20 5', mRNA sequence	gi|157537647|gb|EX338878.1|EX338878	1356	0	753	97
WS00950.BR_E04	DR449502	739	5	AT5G16930.1	28.9	3.3	57	28	| Symbols: | AAA-type ATPase family protein | chr5:5568581-5571568 FORWARD	fgenesh4_pg.C_LG_I003250	28.9	3.5	58	29	No significant hit						gi|147836578|emb|CAN73061.1|	29.3	4.4	33	42	hypothetical protein [Vitis vinifera]	jgi|Phypa1_1|152890	29.3	2.4	59	33	e_gw1.379.14.1	No significant hit						gi|83399206|gb|DV993183.1|DV993183	38.2	0.9	19	100	GQ02796.B3_H06 GQ099: Mixed spruce tissues Picea glauca cDNA clone GenomeQuebec_Id:GQ02796_H06 5', mRNA sequence	gi|83399206|gb|DV993183.1|DV993183	38.2	0.33	19	100
WS00950.BR_E05	DR449503	617	5	AT2G43030.1	209	8e-55	119	82	| Symbols: | ribosomal protein L3 family protein | chr2:17901975-17902790 FORWARD	fgenesh4_pm.C_LG_XIII000297	220	5e-58	119	88	gi|113535359|dbj|BAF07742.1|	216	4e-56	119	85	Os02g0137200 [Oryza sativa (japonica cultivar-group)]	gi|157347373|emb|CAO17902.1|	223	2e-58	119	89	unnamed protein product [Vitis vinifera]	jgi|Phypa1_1|86316	204	2e-53	118	82	fgenesh1_pg.scaffold_144000045	ref|NP_001045828.1|	216	7e-55	119	85	Os02g0137200 [Oryza sativa (japonica cultivar-group)] dbj|BAF07742.1| Os02g0137200 [Oryza sativa (japonica cultivar-group)]	gi|157558271|gb|EX359502.1|EX359502	1138	0	594	99	GQ03201.SP6_E14 GQ032 - Shoot tip (Normalized library) Picea glauca cDNA clone GQ03201_E14 3', mRNA sequence	gi|157558271|gb|EX359502.1|EX359502	1138	0	594	99
WS00950.BR_E06	DR449504	832	5	AT5G24270.1	286	1e-77	209	66	| Symbols: CBL4, SOS3 | SOS3 (SALT OVERLY SENSITIVE 3) | chr5:8238784-8240182 REVERSE	estExt_fgenesh4_pg.C_LG_XII0203	301	3e-82	201	73	gi|76577799|gb|ABA54182.1|	290	3e-78	201	70	calcineurin B-like protein 7 [Oryza sativa (japonica cultivar-group)]	gi|147835768|emb|CAN75197.1|	305	4e-83	201	74	hypothetical protein [Vitis vinifera]	jgi|Phypa1_1|160928	313	1e-85	201	76	estExt_fgenesh1_pg.C_280036	emb|CAN75197.1|	305	2e-81	201	74	hypothetical protein [Vitis vinifera]	gi|157610591|gb|EX411815.1|EX411815	1578	0	816	99	GQ03611.B7_I22 GQ036 - Shoot tip - Active growth Picea glauca cDNA clone GQ03611_I22 5', mRNA sequence	gi|157610591|gb|EX411815.1|EX411815	1578	0	816	99
WS00950.BR_E07	DR449505	648	5	AT4G26450.1	33.5	0.11	65	30	| Symbols: | similar to unknown protein [Arabidopsis thaliana] (TAIR:AT5G56210.1); similar to OSJNBa0084A10.5 [Oryza sativa (japonica cultivar-group)] (GB:CAE03030.1); similar to dentin sialophosphoprotein preproprotein [Homo sapiens] (GB:NP_055023.2); contains domain no description (G3D.4.10.900.10) | chr4:13362564-13368686 FORWARD	fgenesh4_pm.C_LG_IX000327	40	0.001	53	39	gi|125606346|gb|EAZ45382.1|	35.4	0.13	52	40	hypothetical protein OsJ_028865 [Oryza sativa (japonica cultivar-group)]	gi|157355709|emb|CAO49526.1|	42.4	0.0004	51	43	unnamed protein product [Vitis vinifera]	jgi|Phypa1_1|168577	31.2	0.52	36	41	estExt_fgenesh1_pg.C_1810070	sp|Q40287|UFOG5_MANES	40.4	0.078	51	39	Anthocyanidin 3-O-glucosyltransferase (Flavonol 3-O-glucosyltransferase 5) (UDP-glucose flavonoid 3-O-glucosyltransferase 5) emb|CAA54612.1| UTP-glucose glucosyltransferase [Manihot esculenta]	gi|157530837|gb|EX332068.1|EX332068	1094	0	613	97	GQ02903.SP6_M17 GQ029 - Xylem scrapings - AT NITE Picea glauca cDNA clone GQ02903_M17 3', mRNA sequence	gi|157530837|gb|EX332068.1|EX332068	1094	0	613	97
WS00950.BR_E08	DR449506	840	5	AT5G38890.1	226	1e-59	183	61	| Symbols: | exoribonuclease-related | chr5:15586737-15588128 FORWARD	grail3.0016041401	244	4e-65	185	65	gi|113538037|dbj|BAF10420.1|	230	3e-60	181	64	Os02g0815800 [Oryza sativa (japonica cultivar-group)]	gi|157349614|emb|CAO38752.1|	257	9e-69	182	69	unnamed protein product [Vitis vinifera]	jgi|Phypa1_1|194863	234	4e-62	182	67	estExt_gwp_gw1.C_2250063	ref|NP_001048506.1|	230	7e-59	181	64	Os02g0815800 [Oryza sativa (japonica cultivar-group)] dbj|BAF10420.1| Os02g0815800 [Oryza sativa (japonica cultivar-group)]	gi|157636300|gb|EX437382.1|EX437382	1616	0	839	99	GQ04005.B7_B11 GQ040 - Shoot tip - Active growth (Normalized) Picea glauca cDNA clone GQ04005_B11 5', mRNA sequence	gi|157636300|gb|EX437382.1|EX437382	1616	0	839	99
WS00950.BR_E09	DR449507	730	5	AT1G13450.1	264	5e-71	268	50	| Symbols: | DNA binding protein GT-1 | chr1:4612996-4615112 REVERSE	grail3.0009029402	268	2e-72	258	48	gi|38346059|emb|CAD41401.2|	241	1e-63	285	47	OJ000223_09.13 [Oryza sativa (japonica cultivar-group)]	gi|157354115|emb|CAO46682.1|	273	2e-73	259	50	unnamed protein product [Vitis vinifera]	jgi|Phypa1_1|197161	70.9	7e-13	90	36	estExt_gwp_gw1.C_2850022	gb|AAA66473.1|	264	4e-69	268	50	GT-1	gi|157635037|gb|EX436119.1|EX436119	989	0	507	99	GQ04001.B7_L07 GQ040 - Shoot tip - Active growth (Normalized) Picea glauca cDNA clone GQ04001_L07 5', mRNA sequence	gi|157635037|gb|EX436119.1|EX436119	989	0	507	99
WS00950.BR_E11	DR449508	471	5	AT3G55060.1	30	0.67	56	35	| Symbols: | similar to unknown protein [Arabidopsis thaliana] (TAIR:AT2G39300.1); similar to Moesin; Prefoldin [Medicago truncatula] (GB:ABE91351.1); contains InterPro domain Prefoldin; (InterPro:IPR009053) | chr3:20414166-20417199 REVERSE	estExt_Genewise1_v1.C_48390002	51.6	2e-07	53	50	gi|77555008|gb|ABA97804.1|	32	0.73	122	27	hypothetical protein LOC_Os12g20030 [Oryza sativa (japonica cultivar-group)]	gi|157354333|emb|CAO46934.1|	29.6	1.4	32	46	unnamed protein product [Vitis vinifera]	jgi|Phypa1_1|166457	29.3	1.1	65	32	estExt_fgenesh1_pg.C_1160058	gb|AAF11800.1|AE002057_8	61.6	1e-08	61	55	hypothetical protein DR_2252 [Deinococcus radiodurans R1]	gi|66971534|gb|DR047967.1|DR047967	886	0	451	99	RTBOR1_5_F11.g2_A029 Roots plus added boron Pinus taeda cDNA clone RTBOR1_5_F11_A029 5' similar to Similarity to mitochondrial genome, mRNA sequence	gi|50164291|gb|CO482840.1|CO482840	813	0	410	100
WS00950.BR_E12	DR449509	604	5	AT1G42970.1	123	9e-29	130	49	| Symbols: GAPB | GAPB (GLYCERALDEHYDE-3-PHOSPHATE DEHYDROGENASE B SUBUNIT); glyceraldehyde-3-phosphate dehydrogenase | chr1:16129992-16132024 FORWARD	estExt_fgenesh4_pm.C_LG_V0707	118	2e-27	130	49	gi|23306126|gb|AAN17393.1|	117	3e-26	130	48	Putative glyceraldehyde-3-phosphate dehydrogenase [Oryza sativa (japonica cultivar-group)]	gi|157358587|emb|CAO66263.1|	124	9e-29	130	50	unnamed protein product [Vitis vinifera]	jgi|Phypa1_1|216889	110	6e-25	98	56	estExt_Genewise1.C_1350020	gb|ABF74607.1|	127	3e-28	133	51	chloroplast glyceraldehyde-3-phosphate dehydrogenase B subunit [Agave tequilana]	gi|157525945|gb|EX327176.1|EX327176	1124	0	603	98	GQ02826.SP6_A13 GQ028 - Cambium / phloem scrappings (Normalized library ) Picea glauca cDNA clone GQ02826_A13 3', mRNA sequence	gi|157525945|gb|EX327176.1|EX327176	1124	0	603	98
WS00950.BR_E13	DR449510	573	5	AT5G52840.1	33.5	0.088	52	32	| Symbols: | NADH-ubiquinone oxidoreductase-related | chr5:21430944-21432020 FORWARD	grail3.0044018701	36.6	0.011	47	38	gi|108707801|gb|ABF95596.1|	30.8	2.5	50	32	ETC complex I subunit conserved region family protein, expressed [Oryza sativa (japonica cultivar-group)]	gi|157355700|emb|CAO49517.1|	33.5	0.15	52	34	unnamed protein product [Vitis vinifera]	jgi|Phypa1_1|95896	32.7	0.14	53	35	fgenesh1_pg.scaffold_290000027	ref|ZP_01050143.1|	34.3	4.1	66	31	putative peptidase [Cellulophaga sp. MED134] gb|EAQ39158.1| putative peptidase [Dokdonia donghaensis MED134]	gi|157600689|gb|EX401913.1|EX401913	1090	0	554	99	GQ03503.B7_I20 GQ035 - Needles - End of season Picea glauca cDNA clone GQ03503_I20 5', mRNA sequence	gi|157600689|gb|EX401913.1|EX401913	1090	0	554	99
WS00950.BR_E14	DR449511	724	5	AT5G55430.1	32.3	0.29	19	57	| Symbols: | similar to unknown protein [Arabidopsis thaliana] (TAIR:AT4G02810.1); similar to F-box family protein [Arabidopsis thaliana] (TAIR:AT1G47300.1); similar to histone H3 domain-containing protein [Dictyostelium discoideum AX4] (GB:XP_635352.1) | chr5:22481976-22482425 FORWARD	eugene3.00011246	29.6	2	46	34	gi|34015112|gb|AAQ56310.1|	30	6.6	26	46	hypothetical protein OSJNBa0079I01.26 [Oryza sativa (japonica cultivar-group)]	gi|147770403|emb|CAN69277.1|	28.1	9.4	35	45	hypothetical protein [Vitis vinifera]	jgi|Phypa1_1|102496	28.1	5.3	81	30	fgenesh1_pg.scaffold_596000001	ref|NP_969717.1|	38.1	0.48	103	30	hypothetical protein Bd2932 [Bdellovibrio bacteriovorus HD100] emb|CAE80710.1| conserved hypothetical protein [Bdellovibrio bacteriovorus HD100]	gi|157621811|gb|EX422893.1|EX422893	1334	0	703	99	GQ03803.B7_M14 GQ038 - Stem - Active growth Picea glauca cDNA clone GQ03803_M14 5', mRNA sequence	gi|157621811|gb|EX422893.1|EX422893	1334	0	703	99
WS00950.BR_E15	DR449512	747	5	AT1G66430.1	186	1e-47	167	61	| Symbols: | pfkB-type carbohydrate kinase family protein | chr1:24782063-24784056 FORWARD	fgenesh4_pm.C_LG_IV000247	184	7e-47	123	75	gi|51535181|dbj|BAD38154.1|	180	3e-45	165	61	putative fructokinase [Oryza sativa Japonica Group]	gi|147821009|emb|CAN68744.1|	183	1e-46	151	67	hypothetical protein [Vitis vinifera]	jgi|Phypa1_1|189035	164	5e-41	201	49	estExt_gwp_gw1.C_1270068	ref|NP_564875.2|	186	1e-45	167	61	pfkB-type carbohydrate kinase family protein [Arabidopsis thaliana] gb|AAG51160.1|AC074025_10 fructokinase, putative [Arabidopsis thaliana] gb|AAG52172.1|AC020665_17 fructokinase, putative; 80047-82040 [Arabidopsis thaliana]	gi|157510034|gb|EX311267.1|EX311267	1479	0	746	100	GQ02802.B7_I24 GQ028 - Cambium / phloem scrappings (Normalized library ) Picea glauca cDNA clone GQ02802_I24 5', mRNA sequence	gi|157510034|gb|EX311267.1|EX311267	1479	0	746	100
WS00950.BR_E16	DR449513	789	5	AT4G39230.1	318	2e-87	240	65	| Symbols: | isoflavone reductase, putative | chr4:18266018-18267598 REVERSE	eugene3.00090496	338	2e-93	240	70	gi|125597213|gb|EAZ36993.1|	323	3e-88	240	65	hypothetical protein OsJ_020476 [Oryza sativa (japonica cultivar-group)]	gi|76559896|tpe|CAI56335.1|	351	4e-97	240	70	TPA: isoflavone reductase-like protein 6 [Vitis vinifera]	jgi|Phypa1_1|228967	32	0.42	144	27	fgenesh2_kg.scaffold_108000004	gb|AAF64177.1|AF242494_1	439	1e-121	240	92	phenylcoumaran benzylic ether reductase homolog TH2 [Tsuga heterophylla] gb|AAF64178.1|AF242495_1 phenylcoumaran benzylic ether reductase homolog TH3 [Tsuga heterophylla]	gi|49011160|gb|CO199985.1|CO199985	926	0	723	91	GEO2_4_F03.g1_A032 Root gravitropism October 2003 test Pinus taeda cDNA clone GEO2_4_F03_A032 5', mRNA sequence	gi|157598496|gb|EX399724.1|EX399724	888	0	728	90
WS00950.BR_E17	DR449514	412	5	AT5G23660.1	53.5	4e-08	105	31	| Symbols: MTN3 | MTN3 (ARABIDOPSIS HOMOLOG OF MEDICAGO TRUNCATULA MTN3) | chr5:7971939-7973799 REVERSE	gw1.V.158.1	55.1	2e-08	37	64	gi|125593231|gb|EAZ33290.1|	62	4e-10	69	39	hypothetical protein OsJ_016773 [Oryza sativa (japonica cultivar-group)]	gi|157347115|emb|CAO17497.1|	53.5	7e-08	91	31	unnamed protein product [Vitis vinifera]	jgi|Phypa1_1|136254	49.7	6e-07	65	38	e_gw1.127.40.1	ref|NP_001054926.1|	62	1e-08	69	39	Os05g0214300 [Oryza sativa (japonica cultivar-group)] dbj|BAF16840.1| Os05g0214300 [Oryza sativa (japonica cultivar-group)] gb|EAY96976.1| hypothetical protein OsI_018209 [Oryza sativa (indica cultivar-group)] gb|EAZ33290.1| hypothetical protein OsJ_016773 [Oryza sativa (japonica cultivar-group)]	gi|157641492|gb|EX442574.1|EX442574	666	0	376	97	GQ04105.B7_P10 GQ041 - Shoot tip - Dormant (Normalized) Picea glauca cDNA clone GQ04105_P10 5', mRNA sequence	gi|157641492|gb|EX442574.1|EX442574	666	0	376	97
WS00950.BR_E18	DR449515	698	5	AT5G53440.1	33.1	0.16	89	26	| Symbols: | similar to unknown protein [Arabidopsis thaliana] (TAIR:AT3G28770.1); similar to unnamed protein product; gene_id:MYN8.5 pir||T34137 similar to unknown protein-related [Medicago truncatula] (GB:ABE80840.1) | chr5:21700905-21705196 REVERSE	fgenesh4_pm.C_LG_I000769	33.1	0.17	89	28	gi|77552592|gb|ABA95389.1|	37.7	0.03	141	24	retrotransposon protein, putative, unclassified, expressed [Oryza sativa (japonica cultivar-group)]	gi|147775244|emb|CAN61602.1|	32.7	0.36	113	28	hypothetical protein [Vitis vinifera]	jgi|Phypa1_1|136788	29.3	2.2	62	27	e_gw1.131.108.1	ref|XP_001484939.1|	63.9	8e-09	148	33	hypothetical protein PGUG_02668 [Pichia guilliermondii ATCC 6260] gb|EDK38570.1| hypothetical protein PGUG_02668 [Pichia guilliermondii ATCC 6260]	gi|21824276|gb|BQ698960.1|BQ698960	36.2	3.4	18	100	NXRV117_E12_F NXRV (Nsf Xylem Root wood Vertical) Pinus taeda cDNA clone NXRV117_E12 5' similar to Arabidopsis thaliana sequence At1g03901 unknown protein see http://mips.gsf.de/proj/thal/db/index.html, mRNA sequence	gi|50177006|gb|CO488556.1|CO488556	34.2	4.9	17	100
WS00950.BR_E19	DR449516	836	5	AT1G09890.1	29.6	2.4	40	40	| Symbols: | lyase | chr1:3215093-3217388 REVERSE	eugene3.00111074	28.9	4.2	33	45	No significant hit						No significant hit						jgi|Phypa1_1|132775	28.5	5	24	33	e_gw1.98.214.1	No significant hit						gi|157599854|gb|EX401078.1|EX401078	926	0	475	99	GQ03501.B7_E02 GQ035 - Needles - End of season Picea glauca cDNA clone GQ03501_E02 5', mRNA sequence	gi|157599854|gb|EX401078.1|EX401078	926	0	475	99
WS00950.BR_E20	DR449517	825	5	AT2G47700.1	31.2	0.79	102	23	| Symbols: | zinc finger (C3HC4-type RING finger) family protein | chr2:19559576-19561421 REVERSE	gw1.XI.2522.1	35.4	0.044	174	21	gi|113531597|dbj|BAF03980.1|	37.4	0.051	66	39	Os01g0155600 [Oryza sativa (japonica cultivar-group)]	gi|157344976|emb|CAO71704.1|	32	0.8	122	19	unnamed protein product [Vitis vinifera]	jgi|Phypa1_1|234249	36.2	0.024	130	23	estExt_fgenesh2_pg.C_1290007	emb|CAE73149.1|	43.5	0.015	134	23	Hypothetical protein CBG20540 [Caenorhabditis briggsae]	gi|157619403|gb|EX420485.1|EX420485	38.2	1	19	100	GQ03716.B7_B19 GQ037 - Shoot tip - Dormant Picea glauca cDNA clone GQ03716_B19 5', mRNA sequence	gi|157619403|gb|EX420485.1|EX420485	38.2	0.37	19	100
WS00950.BR_E21	DR449518	838	5	AT2G47420.1	382	1e-106	286	69	| Symbols: | dimethyladenosine transferase, putative | chr2:19464644-19465847 FORWARD	gw1.XIV.2332.1	377	1e-105	274	70	gi|110288720|gb|ABG65951.1|	396	1e-110	286	70	dimethyladenosine transferase, putative, expressed [Oryza sativa (japonica cultivar-group)]	gi|147791996|emb|CAN77505.1|	425	1e-119	279	74	hypothetical protein [Vitis vinifera]	jgi|Phypa1_1|134463	407	1e-114	226	86	e_gw1.112.81.1	emb|CAN77505.1|	425	1e-117	279	74	hypothetical protein [Vitis vinifera]	gi|157644390|gb|EX445472.1|EX445472	1534	0	802	99	GQ04113.B7_L11 GQ041 - Shoot tip - Dormant (Normalized) Picea glauca cDNA clone GQ04113_L11 5', mRNA sequence	gi|157644390|gb|EX445472.1|EX445472	1534	0	802	99
WS00950.BR_E22	DR449519	873	5	AT4G24800.2	37	0.016	72	31	| Symbols: | MA3 domain-containing protein | chr4:12782473-12784912 FORWARD	grail3.0005020301	48.9	4e-06	78	39	gi|125602015|gb|EAZ41340.1|	42	0.002	84	34	hypothetical protein OsJ_024823 [Oryza sativa (japonica cultivar-group)]	gi|157342076|emb|CAO64189.1|	49.3	5e-06	77	44	unnamed protein product [Vitis vinifera]	jgi|Phypa1_1|144349	31.6	0.63	28	50	e_gw1.214.71.1	emb|CAN76898.1|	49.3	0.0003	77	44	hypothetical protein [Vitis vinifera]	gi|50169115|gb|CO484989.1|CO484989	1189	0	604	99	GQ0208.B3_D14 GQ020: Clean ROOTS systems -Diurnal cycle Picea glauca cDNA clone GenomeQuebec_Id:GQ0208D14 5', mRNA sequence	gi|50169115|gb|CO484989.1|CO484989	1189	0	604	99
WS00950.BR_E23	DR449520	839	5	AT3G10700.1	282	2e-76	245	59	| Symbols: | GHMP kinase family protein | chr3:3346794-3350868 REVERSE	gw1.VI.1302.1	246	1e-65	246	57	gi|113565382|dbj|BAF15725.1|	249	7e-66	245	56	Os04g0608100 [Oryza sativa (japonica cultivar-group)]	gi|157360615|emb|CAO70198.1|	298	6e-81	245	63	unnamed protein product [Vitis vinifera]	jgi|Phypa1_1|160275	55.5	4e-08	104	36	estExt_fgenesh1_pg.C_200151	gb|ABE90601.1|	290	7e-77	245	61	Mevalonate and galactokinase [Medicago truncatula]	gi|157588090|gb|EX389318.1|EX389318	1568	0	839	98	GQ03314.B7_D04 GQ033 - Terminal leader (Normalized library) Picea glauca cDNA clone GQ03314_D04 5', mRNA sequence	gi|157588090|gb|EX389318.1|EX389318	1568	0	839	98
WS00950.BR_E24	DR449521	559	5	AT3G19550.1	48.1	3e-06	93	34	| Symbols: | similar to expressed protein [Oryza sativa (japonica cultivar-group)] (GB:ABA98694.1); similar to Os12g0507700 [Oryza sativa (japonica cultivar-group)] (GB:NP_001066848.1) | chr3:6787468-6788171 REVERSE	gw1.I.4035.1	48.9	2e-06	46	45	gi|77555898|gb|ABA98694.1|	41.2	0.002	74	35	expressed protein [Oryza sativa (japonica cultivar-group)]	gi|157357412|emb|CAO63946.1|	50.4	1e-06	62	41	unnamed protein product [Vitis vinifera]	jgi|Phypa1_1|92929	31.2	0.4	131	26	fgenesh1_pg.scaffold_233000044	emb|CAN60715.1|	49.7	9e-05	54	42	hypothetical protein [Vitis vinifera]	gi|157590161|gb|EX391389.1|EX391389	155	4e-36	180	86	GQ03319.B7_N12 GQ033 - Terminal leader (Normalized library) Picea glauca cDNA clone GQ03319_N12 5', mRNA sequence	gi|157590161|gb|EX391389.1|EX391389	155	2e-36	180	86
WS00950.BR_F01	DR449522	588	5	AT5G27700.1	150	7e-37	81	88	| Symbols: | 40S ribosomal protein S21 (RPS21C) | chr5:9807536-9808052 REVERSE	estExt_Genewise1_v1.C_1330065	149	1e-36	81	87	gi|108708101|gb|ABF95896.1|	144	1e-34	81	79	40S ribosomal protein S21, putative, expressed [Oryza sativa (japonica cultivar-group)]	gi|147778296|emb|CAN60816.1|	150	9e-37	81	86	hypothetical protein [Vitis vinifera]	jgi|Phypa1_1|55336	150	4e-37	81	86	fgenesh1_pm.scaffold_10000005	emb|CAN60816.1|	150	4e-35	81	86	hypothetical protein [Vitis vinifera]	gi|157593090|gb|EX394318.1|EX394318	1128	0	569	100	GQ03401.B7_N14 GQ034 - Needles - Mid-season Picea glauca cDNA clone GQ03401_N14 5', mRNA sequence	gi|157593090|gb|EX394318.1|EX394318	1128	0	569	100
WS00950.BR_F02	DR449523	859	5	AT1G55680.1	403	1e-113	274	68	| Symbols: | WD-40 repeat family protein | chr1:20808654-20810960 REVERSE	estExt_fgenesh4_pm.C_LG_VI0003	415	1e-116	274	70	gi|113537492|dbj|BAF09875.1|	393	1e-109	273	66	Os02g0721600 [Oryza sativa (japonica cultivar-group)]	gi|157358943|emb|CAO66839.1|	409	1e-114	274	70	unnamed protein product [Vitis vinifera]	jgi|Phypa1_1|152827	393	1e-110	275	68	e_gw1.376.13.1	ref|NP_564699.1|	403	1e-111	274	68	WD-40 repeat family protein [Arabidopsis thaliana] gb|AAK25840.1|AF360130_1 unknown protein [Arabidopsis thaliana] gb|AAL47499.1| unknown protein [Arabidopsis thaliana]	gi|157528775|gb|EX330006.1|EX330006	1566	0	798	99	GQ02830.SP6_J23 GQ028 - Cambium / phloem scrappings (Normalized library ) Picea glauca cDNA clone GQ02830_J23 3', mRNA sequence	gi|157528775|gb|EX330006.1|EX330006	1566	0	798	99
WS00950.BR_F03	DR449524	287	5	AT3G53810.1	110	3e-25	95	55	| Symbols: | lectin protein kinase, putative | chr3:19944131-19946164 REVERSE	eugene3.00031681	119	6e-28	94	60	gi|125599018|gb|EAZ38594.1|	110	1e-24	94	53	hypothetical protein OsJ_022077 [Oryza sativa (japonica cultivar-group)]	gi|157345988|emb|CAO15685.1|	116	6e-27	93	62	unnamed protein product [Vitis vinifera]	jgi|Phypa1_1|50802	94.4	1e-20	81	53	gw1.13.374.1	gb|AAP47579.1|	118	1e-25	94	60	receptor kinase Lecrk [Gossypium hirsutum]	gi|67551668|gb|DR092695.1|DR092695	264	3e-69	281	86	STRR1_3_E05.b1_A033 Stem Response Resistant Pinus taeda cDNA clone STRR1_3_E05_A033 3', mRNA sequence	gi|157605359|gb|EX406583.1|EX406583	131	1e-29	110	90
WS00950.BR_F04	DR449525	670	5	AT5G62860.1	49.7	2e-06	107	36	| Symbols: | F-box family protein-related | chr5:25249858-25251793 FORWARD	grail3.5120000101	63.5	1e-10	93	38	gi|125596599|gb|EAZ36379.1|	51.2	2e-06	96	31	hypothetical protein OsJ_019862 [Oryza sativa (japonica cultivar-group)]	gi|157342253|emb|CAO64366.1|	54.3	1e-07	91	32	unnamed protein product [Vitis vinifera]	jgi|Phypa1_1|229538	32	0.32	76	30	fgenesh2_pg.scaffold_76000058	gb|ABI34274.1|	55.5	2e-06	89	33	IS10 transposase, putative [Lycopersicon esculentum]	gi|157520612|gb|EX321843.1|EX321843	1292	0	652	100	GQ02818.B7_F06 GQ028 - Cambium / phloem scrappings (Normalized library ) Picea glauca cDNA clone GQ02818_F06 5', mRNA sequence	gi|157520612|gb|EX321843.1|EX321843	1292	0	652	100
WS00950.BR_F05	DR449526	704	5	AT4G14080.1	28.9	3.1	63	25	| Symbols: MEE48 | MEE48 (maternal effect embryo arrest 48); hydrolase, hydrolyzing O-glycosyl compounds | chr4:8118692-8120287 REVERSE	gw1.155.49.1	32	0.39	117	23	gi|20804935|dbj|BAB92614.1|	30.8	3.7	25	56	hypothetical protein [Oryza sativa Japonica Group]	gi|147770290|emb|CAN76432.1|	31.6	0.82	38	44	hypothetical protein [Vitis vinifera]	jgi|Phypa1_1|84628	28.5	3.9	50	34	fgenesh1_pg.scaffold_125000062	ref|YP_925769.1|	35.8	2.3	66	28	Beta-glucosidase [Nocardioides sp. JS614] gb|ABL84082.1| Beta-glucosidase [Nocardioides sp. JS614]	gi|157576935|gb|EX378163.1|EX378163	323	1e-86	256	90	GQ03236.B7_K20 GQ032 - Shoot tip (Normalized library) Picea glauca cDNA clone GQ03236_K20 5', mRNA sequence	gi|157576935|gb|EX378163.1|EX378163	323	4e-87	256	90
WS00950.BR_F06	DR449527	747	5	AT5G16470.1	32	0.4	46	32	| Symbols: | zinc finger (C2H2 type) family protein | chr5:5379519-5379833 FORWARD	grail3.0029028401	121	4e-28	67	83	gi|125582835|gb|EAZ23766.1|	106	6e-23	78	69	hypothetical protein OsJ_007249 [Oryza sativa (japonica cultivar-group)]	gi|157360949|emb|CAO70778.1|	127	9e-30	67	89	unnamed protein product [Vitis vinifera]	jgi|Phypa1_1|158587	61.2	6e-10	42	66	estExt_fgenesh1_pg.C_20384	gb|EAY86632.1|	106	1e-21	78	69	hypothetical protein OsI_007865 [Oryza sativa (indica cultivar-group)] gb|EAZ23766.1| hypothetical protein OsJ_007249 [Oryza sativa (japonica cultivar-group)]	gi|157639544|gb|EX440626.1|EX440626	1405	0	729	99	GQ04013.B7_M15 GQ040 - Shoot tip - Active growth (Normalized) Picea glauca cDNA clone GQ04013_M15 5', mRNA sequence	gi|157639544|gb|EX440626.1|EX440626	1405	0	729	99
WS00950.BR_F07	DR449528	851	5	AT5G56980.1	43.5	0.0002	49	46	| Symbols: | similar to unknown protein [Arabidopsis thaliana] (TAIR:AT4G26130.1); similar to cDNA-5-encoded protein (GB:AAA50235.1) | chr5:23073800-23074939 REVERSE	eugene3.00061620	53.5	2e-07	52	46	gi|13569990|gb|AAK31274.1|AC079890_10	41.6	0.003	34	52	unknown protein [Oryza sativa]	gi|147811927|emb|CAN72576.1|	42.4	0.0006	41	48	hypothetical protein [Vitis vinifera]	jgi|Phypa1_1|164401	37	0.015	34	47	estExt_fgenesh1_pg.C_680131	gb|AAK60285.1|AF385692_1	43.5	0.016	49	46	AT5g56980/MHM17_10 [Arabidopsis thaliana] gb|AAL77711.1| AT5g56980/MHM17_10 [Arabidopsis thaliana]	gi|157562224|gb|EX363455.1|EX363455	1364	0	708	99	GQ03207.B7_E05 GQ032 - Shoot tip (Normalized library) Picea glauca cDNA clone GQ03207_E05 5', mRNA sequence	gi|157562224|gb|EX363455.1|EX363455	1364	0	708	99
WS00950.BR_F09	DR449529	792	5	AT4G03280.2	285	2e-77	215	64	| Symbols: PGR1, PETC | PETC (PHOTOSYNTHETIC ELECTRON TRANSFER C) | chr4:1440462-1441717 FORWARD	estExt_fgenesh4_pg.C_LG_XIX1025	286	8e-78	189	71	gi|3885886|gb|AAC78103.1|	298	9e-81	201	72	Rieske Fe-S precursor protein [Oryza sativa]	gi|157338143|emb|CAO39187.1|	303	1e-82	188	74	unnamed protein product [Vitis vinifera]	jgi|Phypa1_1|230823	281	3e-76	181	72	fgenesh2_pg.scaffold_112000057	sp|Q02585|UCRIB_TOBAC	305	3e-81	205	71	Cytochrome b6-f complex iron-sulfur subunit 2, chloroplast precursor (Rieske iron-sulfur protein 2) (Plastohydroquinone:plastocyanin oxidoreductase iron-sulfur protein 2) (ISP 2) (RISP 2) emb|CAA46809.1| Rieske FeS [Nicotiana tabacum]	gi|157594563|gb|EX395791.1|EX395791	1554	0	792	99	GQ03405.B7_N13 GQ034 - Needles - Mid-season Picea glauca cDNA clone GQ03405_N13 5', mRNA sequence	gi|157594563|gb|EX395791.1|EX395791	1554	0	792	99
WS00950.BR_F10	DR449530	505	5	AT1G10320.1	27.7	3.8	38	36	| Symbols: | U2 snRNP auxiliary factor-related | chr1:3384166-3388375 REVERSE	gw1.III.1066.1	26.9	6.8	23	43	gi|125596797|gb|EAZ36577.1|	28.5	9.6	32	37	hypothetical protein OsJ_020060 [Oryza sativa (japonica cultivar-group)]	gi|157349540|emb|CAO24758.1|	28.9	2.8	70	27	unnamed protein product [Vitis vinifera]	jgi|Phypa1_1|65387	27.7	3.7	26	46	fgenesh1_pg.scaffold_6000069	ref|YP_001377089.1|	35.4	1.3	60	31	Serine-type D-Ala-D-Ala carboxypeptidase [Bacillus cereus subsp. cytotoxis NVH 391-98] gb|ABS24094.1| Serine-type D-Ala-D-Ala carboxypeptidase [Bacillus cereus subsp. cytotoxis NVH 391-98]	gi|50146234|gb|CO474933.1|CO474933	571	1e-161	296	99	GQ00611.B3_N01 GQ006: Cambium and phloem from mature trees Picea glauca cDNA clone GenomeQuebec_Id:GQ00611N01 5', mRNA sequence	gi|50146234|gb|CO474933.1|CO474933	571	1e-162	296	99
WS00950.BR_F11	DR449531	775	5	AT2G07740.1	34.3	0.085	47	27	| Symbols: | zinc knuckle (CCHC-type) family protein | chr2:3570258-3571570 REVERSE	fgenesh4_pg.C_scaffold_172000008	32	0.45	47	27	gi|125572071|gb|EAZ13586.1|	33.1	0.87	50	28	hypothetical protein OsJ_003411 [Oryza sativa (japonica cultivar-group)]	gi|147805812|emb|CAN60544.1|	32.7	0.43	46	30	hypothetical protein [Vitis vinifera]	jgi|Phypa1_1|133256	27.3	10	45	22	e_gw1.101.112.1	gb|ABE87590.1|	37	1.2	74	29	non-LTR retrolelement reverse transcriptase-like protein, related [Medicago truncatula]	gi|50179815|gb|CO489801.1|CO489801	1253	0	685	97	GQ0256.B7_K04 GQ025: Annual flush SHOOTS diurnal cycle- trees Picea glauca cDNA clone GenomeQuebec_Id:GQ0256K04 3', mRNA sequence	gi|50179815|gb|CO489801.1|CO489801	1253	0	685	97
WS00950.BR_F14	DR449532	820	5	AT5G42800.1	218	3e-57	212	52	| Symbols: TT3, M318, DFR | DFR (DIHYDROFLAVONOL 4-REDUCTASE); dihydrokaempferol 4-reductase | chr5:17181524-17183092 REVERSE	estExt_Genewise1_v1.C_LG_II0799	226	1e-59	212	53	gi|6650527|gb|AAF21888.1|AF101045_3	210	3e-54	219	48	putative NADPH-dependent reductase A1 [Oryza sativa (japonica cultivar-group)]	gi|1888485|emb|CAA72420.1|	224	6e-59	212	54	dihydroflavonol 4-reductase [Vitis vinifera]	jgi|Phypa1_1|184659	168	3e-42	213	44	estExt_gwp_gw1.C_750108	gb|AAU95082.1|	315	2e-84	221	69	anthocyanidin reductase [Ginkgo biloba]	gi|157628935|gb|EX430017.1|EX430017	1495	0	778	99	GQ03904.B7_A04 GQ039 - Stem - Dormant Picea glauca cDNA clone GQ03904_A04 5', mRNA sequence	gi|157628935|gb|EX430017.1|EX430017	1495	0	778	99
WS00950.BR_F15	DR449533	817	5	AT2G35010.2	99.4	2e-21	107	42	| Symbols: ATO1 | ATO1 (ARABIDOPSIS THIOREDOXIN O1) | chr2:14761477-14762967 FORWARD	estExt_fgenesh4_pg.C_290035	90.5	1e-18	107	38	gi|125598153|gb|EAZ37933.1|	75.5	2e-13	122	32	hypothetical protein OsJ_021416 [Oryza sativa (japonica cultivar-group)]	gi|157343713|emb|CAO68219.1|	72.8	4e-13	109	35	unnamed protein product [Vitis vinifera]	jgi|Phypa1_1|173694	81.6	5e-16	107	34	estExt_fgenesh1_pg.C_5450010	ref|NP_181046.1|	99.4	2e-19	107	42	ATO1 (ARABIDOPSIS THIOREDOXIN O1); thiol-disulfide exchange intermediate [Arabidopsis thaliana] ref|NP_001078006.1| ATO1 (ARABIDOPSIS THIOREDOXIN O1) [Arabidopsis thaliana] gb|AAC12840.1| putative thioredoxin [Arabidopsis thaliana] gb|ABF83663.1| At2g35010 [Arabidopsis thaliana]	gi|157516677|gb|EX317908.1|EX317908	1481	0	816	97	GQ02812.B7_K14 GQ028 - Cambium / phloem scrappings (Normalized library ) Picea glauca cDNA clone GQ02812_K14 5', mRNA sequence	gi|157516677|gb|EX317908.1|EX317908	1481	0	816	97
WS00950.BR_F16	DR449534	784	5	AT1G65870.1	176	1e-44	179	54	| Symbols: | disease resistance-responsive family protein | chr1:24507287-24507856 FORWARD	gw1.VI.626.1	195	2e-50	178	57	gi|62734184|gb|AAX96293.1|	161	2e-39	185	47	At5g42500 [Oryza sativa (japonica cultivar-group)]	gi|147835199|emb|CAN76752.1|	192	3e-49	152	63	hypothetical protein [Vitis vinifera]	jgi|Phypa1_1|27453	70.9	8e-13	138	32	gw1.5.171.1	gb|ABD52123.1|	352	2e-95	184	98	dirigent-like protein pDIR12 [Picea glauca]	gi|157632357|gb|EX433439.1|EX433439	1209	0	681	97	GQ03913.B7_F20 GQ039 - Stem - Dormant Picea glauca cDNA clone GQ03913_F20 5', mRNA sequence	gi|157632357|gb|EX433439.1|EX433439	1209	0	681	97
WS00950.BR_F17	DR449535	792	5	AT4G19350.1	124	6e-29	151	42	| Symbols: EMB3006 | EMB3006 (EMBRYO DEFECTIVE 3006) | chr4:10562225-10563687 REVERSE	gw1.86.383.1	142	2e-34	152	46	gi|113623028|dbj|BAF22973.1|	139	7e-33	159	44	Os08g0162500 [Oryza sativa (japonica cultivar-group)]	gi|157357245|emb|CAO63747.1|	147	1e-35	155	50	unnamed protein product [Vitis vinifera]	jgi|Phypa1_1|66399	52.8	2e-07	180	25	fgenesh1_pg.scaffold_10000158	ref|NP_001061059.1|	139	1e-31	159	44	Os08g0162500 [Oryza sativa (japonica cultivar-group)] dbj|BAF22973.1| Os08g0162500 [Oryza sativa (japonica cultivar-group)]	gi|157636181|gb|EX437263.1|EX437263	892	0	490	97	GQ04004.B7_M08 GQ040 - Shoot tip - Active growth (Normalized) Picea glauca cDNA clone GQ04004_M08 5', mRNA sequence	gi|157636181|gb|EX437263.1|EX437263	892	0	490	97
WS00950.BR_F18	DR449536	656	5	AT1G07890.7	327	5e-90	191	81	| Symbols: MEE6, CS1, APX1 | APX1 (ASCORBATE PEROXIDASE 1, MATERNAL EFFECT EMBRYO ARREST 6) | chr1:2438002-2439432 FORWARD	estExt_fgenesh4_pg.C_LG_IX1399	348	2e-96	190	85	gi|27476069|gb|AAO17000.1|	321	9e-88	191	79	Putative ascorbate peroxidase [Oryza sativa (japonica cultivar-group)]	gi|157337427|emb|CAO21773.1|	345	3e-95	191	87	unnamed protein product [Vitis vinifera]	jgi|Phypa1_1|63071	293	6e-80	191	72	fgenesh1_kg.scaffold_152000004	gb|AAR32786.1|	369	1e-101	190	94	ascorbate peroxidase [Pinus pinaster]	gi|83391173|gb|DV985151.1|DV985151	1298	0	655	100	GQ0202.B3_E18 GQ020: Clean ROOTS systems -Diurnal cycle Picea glauca cDNA clone GenomeQuebec_Id:GQ0202_E18 5', mRNA sequence	gi|83391173|gb|DV985151.1|DV985151	1298	0	655	100
WS00950.BR_F19	DR449537	514	5	AT3G48140.1	118	2e-27	81	62	| Symbols: | senescence-associated protein, putative | chr3:17789456-17790284 FORWARD	estExt_Genewise1_v1.C_LG_XII0924	127	4e-30	81	67	gi|113595320|dbj|BAF19194.1|	120	2e-27	83	66	Os06g0246000 [Oryza sativa (japonica cultivar-group)]	gi|157342294|emb|CAO64407.1|	132	1e-31	88	68	unnamed protein product [Vitis vinifera]	jgi|Phypa1_1|223334	114	3e-26	80	60	estExt_Genewise1.C_2560035	emb|CAK22419.1|	128	1e-28	83	69	B12D-like protein [Beta vulgaris]	gi|48929599|gb|CO159058.1|CO159058	262	2e-68	248	88	FLD1_11_C07.b1_A029 Root flooded Pinus taeda cDNA clone FLD1_11_C07_A029 3', mRNA sequence	gi|50155586|gb|CO478937.1|CO478937	40.1	0.058	72	81
WS00950.BR_F20	DR449538	860	5	AT4G37740.1	29.6	2.4	56	25	| Symbols: AtGRF2 | AtGRF2 (GROWTHREGULATING FACTOR 2) | chr4:17725527-17727603 REVERSE	grail3.0274000101	33.5	0.18	48	37	gi|113595919|dbj|BAF19793.1|	31.2	3.9	63	30	Os06g0563300 [Oryza sativa (japonica cultivar-group)]	gi|157349455|emb|CAO24673.1|	29.3	5.5	53	30	unnamed protein product [Vitis vinifera]	jgi|Phypa1_1|194363	37	0.015	67	37	estExt_gwp_gw1.C_2150073	ref|XP_501459.1|	62	4e-08	116	29	hypothetical protein [Yarrowia lipolytica] emb|CAG81760.1| unnamed protein product [Yarrowia lipolytica CLIB122]	gi|157640305|gb|EX441387.1|EX441387	40.1	0.27	24	95	GQ04102.B7_N06 GQ041 - Shoot tip - Dormant (Normalized) Picea glauca cDNA clone GQ04102_N06 5', mRNA sequence	gi|157640305|gb|EX441387.1|EX441387	40.1	0.098	24	95
WS00950.BR_F21	DR449539	431	5	AT3G53950.1	56.2	7e-09	34	67	| Symbols: | glyoxal oxidase-related | chr3:19986682-19988319 FORWARD	grail3.0025005701	56.2	8e-09	32	71	gi|62701933|gb|AAX93006.1|	45.4	5e-05	31	58	probable galactose oxidase (EC 1.1.3.9) F15B8.190 [similarity] - Arabidopsis thaliana [Oryza sativa (japonica cultivar-group)]	gi|157346029|emb|CAO15726.1|	55.5	2e-08	33	69	unnamed protein product [Vitis vinifera]	jgi|Phypa1_1|190327	53.1	6e-08	36	63	estExt_gwp_gw1.C_1440074	ref|NP_190963.1|	56.2	6e-07	34	67	glyoxal oxidase-related [Arabidopsis thaliana] emb|CAB88357.1| putative protein [Arabidopsis thaliana] gb|AAL06866.1| AT3g53950/F5K20_250 [Arabidopsis thaliana] dbj|BAC41808.1| unknown protein [Arabidopsis thaliana] gb|AAO11608.1| At3g53950/F5K20_250 [Arabidopsis thaliana]	gi|83396955|gb|DV990932.1|DV990932	769	0	388	100	GQ0259.B3_K03 GQ025: Annual flush SHOOTS diurnal cycle- trees Picea glauca cDNA clone GenomeQuebec_Id:GQ0259_K03 5', mRNA sequence	gi|83396955|gb|DV990932.1|DV990932	769	0	388	100
WS00950.BR_F22	DR449540	677	5	AT5G58470.2	60.5	9e-10	34	79	| Symbols: | zinc finger (Ran-binding) family protein | chr5:23655792-23658080 REVERSE	estExt_fgenesh4_pg.C_LG_IX0842	63.2	1e-10	35	82	gi|113531632|dbj|BAF04015.1|	65.5	1e-10	35	85	Os01g0164400 [Oryza sativa (japonica cultivar-group)]	gi|157351017|emb|CAO41174.1|	63.9	1e-10	34	85	unnamed protein product [Vitis vinifera]	jgi|Phypa1_1|231987	62	3e-10	36	77	fgenesh2_pg.scaffold_148000004	gb|EAZ10664.1|	65.5	2e-09	35	85	hypothetical protein OsJ_000489 [Oryza sativa (japonica cultivar-group)]	gi|50174866|gb|CO487615.1|CO487615	779	0	403	99	GQ0251d.B7_H07 GQ025: Annual flush SHOOTS diurnal cycle- trees Picea glauca cDNA clone GenomeQuebec_Id:GQ0251dH07 3', mRNA sequence	gi|50174866|gb|CO487615.1|CO487615	779	0	403	99
WS00950.BR_F23	DR449541	569	5	AT2G22500.1	132	1e-31	102	62	| Symbols: | mitochondrial substrate carrier family protein | chr2:9570611-9571552 REVERSE	estExt_fgenesh4_pm.C_LG_V0273	142	1e-34	97	70	gi|125603765|gb|EAZ43090.1|	135	6e-32	97	65	hypothetical protein OsJ_026573 [Oryza sativa (japonica cultivar-group)]	gi|157335791|emb|CAO61621.1|	147	7e-36	99	71	unnamed protein product [Vitis vinifera]	jgi|Phypa1_1|108925	121	3e-28	96	56	estExt_fgenesh1_pm.C_3470004	dbj|BAE71294.1|	144	4e-33	99	69	putative mitochondrial dicarboxylate carrier protein [Trifolium pratense]	gi|40768722|gb|CK438067.1|CK438067	777	0	442	97	GQ0082.TB_C20 GQ008: Cambium, phloem and bark of girdled saplings Picea glauca cDNA clone GenomeQuebec_Id:GQ0082C20 3', mRNA sequence	gi|40768722|gb|CK438067.1|CK438067	777	0	442	97
WS00950.BR_F24	DR449542	759	5	AT5G04000.1	102	2e-22	107	52	| Symbols: | similar to Os05g0496000 [Oryza sativa (japonica cultivar-group)] (GB:NP_001055935.1) | chr5:1079304-1079731 REVERSE	grail3.0024032401	106	2e-23	71	69	gi|52353485|gb|AAU44051.1|	91.7	2e-18	79	56	unknown protein [Oryza sativa (japonica cultivar-group)]	gi|147771275|emb|CAN76250.1|	115	6e-26	112	54	hypothetical protein [Vitis vinifera]	jgi|Phypa1_1|163966	32.7	0.23	103	25	estExt_fgenesh1_pg.C_620138	emb|CAN76250.1|	115	3e-24	112	54	hypothetical protein [Vitis vinifera]	gi|157624914|gb|EX425996.1|EX425996	1386	0	731	99	GQ03812.B7_C09 GQ038 - Stem - Active growth Picea glauca cDNA clone GQ03812_C09 5', mRNA sequence	gi|157624914|gb|EX425996.1|EX425996	1386	0	731	99
[truncated: 36,731 more rows]
[truncated: 7 more columns]
