# Supplementary material for: A conifer genomics resource of 200,000 spruce (Picea spp.) ESTs and 6,464 high-quality, sequence-finished full-length cDNAs for Sitka spruce (Picea sitchensis)
Source: BMC Genomics. 2008 Oct 14;9:484. doi: 10.1186/1471-2164-9-484 (PMC2579922; doi:10.1186/1471-2164-9-484)
Supplement: Additional File 5 — PUT inventory. Detailed annotation for the complete set of putative unique transcripts. [file 1471-2164-9-484-S5.zip]

## Sheet: Sheet1
Additional File 5. Annotation for the spruce putative unique transcript (PUT) collection. Abbreviations are as follows: AGI, Arabidopsis Gene Index; EST, expressed sequence tag.
		BLASTX vs. The Arabidopsis Information Resource (TAIR) Arabidopsis thaliana peptides						BLASTX vs. Populus trichocarpa peptides					BLASTX vs. Oryza sativa peptides						BLASTX vs. Vitis vinifera peptides						BLASTX vs. Physcomitrella patens peptides						BLASTX vs. non-redundant (NR) database of GenBank peptides						BLASTN vs. all gymnosperm ESTs in dbEST database of GenBank						BLASTN vs. Picea gluaca ESTs in dbEST database of GenBank						BLASTN vs. Pinus taeda ESTs in dbEST database of GenBank
	Contig				Match	Match					Match	Match				Match	Match					Match	Match					Match	Match					Match	Match					Match	Match					Match	Match
Contig ID	length (bp)	AGI no.	Score	Expect value	length (bp)	identity (%)	BLASTX annotation	Sequence identifier	Score	Expect value	length (bp)	identity (%)	Sequence identifier	Score	Expect value	length (bp)	identity (%)	BLASTX annotation	Sequence identifier	Score	Expect value	length (bp)	identity (%)	BLASTX annotation	Sequence identifier	Score	Expect value	length (bp)	identity (%)	BLASTX annotation	Sequence identifier	Score	Expect value	length (bp)	identity (%)	BLASTX annotation	Sequence identifier	Score	Expect value	length (bp)	identity (%)	BLASTX annotation	Sequence identifier	Score	Expect value	length (bp)	identity (%)	BLASTX annotation	Sequence identifier
1	775	AT4G14690.1	145	2e-35	151	49	| Symbols: ELIP2 | ELIP2 (EARLY LIGHT-INDUCIBLE PROTEIN 2); chlorophyll binding | chr4:8418368-8419124 FORWARD	estExt_Genewise1_v1.C_LG_VIII0523	149	1e-36	170	50	gi|125599317|gb|EAZ38893.1|	120	5e-27	151	43	hypothetical protein OsJ_022376 [Oryza sativa (japonica cultivar-group)]	gi|157336543|emb|CAO71228.1|	152	3e-37	156	51	unnamed protein product [Vitis vinifera]	jgi|Phypa1_1|232843	84.7	5e-17	111	43	fgenesh2_pm.scaffold_140000001	gb|AAQ21120.1|	155	3e-36	187	46	early light inducible protein [Trifolium pratense]	gi|157587442|gb|EX388670.1|EX388670	1400	0	756	98	GQ03313.B7_G20 GQ033 - Terminal leader (Normalized library) Picea glauca cDNA clone GQ03313_G20 5', mRNA sequence	gi|157587442|gb|EX388670.1|EX388670	1400	0	756	98	GQ03313.B7_G20 GQ033 - Terminal leader (Normalized library) Picea glauca cDNA clone GQ03313_G20 5', mRNA sequence	gi|48944292|gb|CO171420.1|CO171420
2	966	AT4G08900.1	57.8	1e-08	194	26	| Symbols: | arginase | chr4:5703496-5705177 FORWARD	eugene3.09070007	162	3e-40	190	45	gi|32488415|emb|CAE02758.1|	63.2	1e-09	194	28	OSJNBb0085F13.5 [Oryza sativa (japonica cultivar-group)]	gi|157349379|emb|CAO24525.1|	56.2	5e-08	204	27	unnamed protein product [Vitis vinifera]	jgi|Phypa1_1|158155	176	1e-44	221	44	e_gw1.4979.4.1	gb|EAT89783.1|	460	1e-128	257	87	hypothetical protein SNOG_03052 [Phaeosphaeria nodorum SN15]	gi|157533740|gb|EX334971.1|EX334971	36.2	4.7	22	95	GQ02908.B7_G16 GQ029 - Xylem scrapings - AT NITE Picea glauca cDNA clone GQ02908_G16 5', mRNA sequence	gi|157533740|gb|EX334971.1|EX334971	36.2	1.7	22	95	GQ02908.B7_G16 GQ029 - Xylem scrapings - AT NITE Picea glauca cDNA clone GQ02908_G16 5', mRNA sequence	gi|5044054|gb|AI725235.1|AI725235
3	750	AT3G19570.2	31.2	0.69	45	46	| Symbols: | similar to unknown protein [Arabidopsis thaliana] (TAIR:AT1G49890.1); similar to Protein of unknown function DUF566 [Medicago truncatula] (GB:ABE79541.1); contains InterPro domain Protein of unknown function DUF566; (InterPro:IPR007573) | chr3:6797784-6801350 FORWARD	gw1.I.4078.1	30	1.6	45	44	No significant hit						gi|157327395|emb|CAO15203.1|	28.1	10	25	44	unnamed protein product [Vitis vinifera]	jgi|Phypa1_1|180906	29.3	2.5	25	44	estExt_gwp_gw1.C_460007	No significant hit						gi|157505078|gb|EX306309.1|EX306309	1068	0	563	98	GQ01301.T3_N06 GQ013 - Elongating ROOTS tips - sapplings Picea glauca cDNA clone GQ01301_N06 5', mRNA sequence	gi|157505078|gb|EX306309.1|EX306309	1068	0	563	98	GQ01301.T3_N06 GQ013 - Elongating ROOTS tips - sapplings Picea glauca cDNA clone GQ01301_N06 5', mRNA sequence	gi|48934340|gb|CO163799.1|CO163799
4	845	AT4G08230.1	60.1	2e-09	50	54	| Symbols: | glycine-rich protein | chr4:5188044-5189571 REVERSE	grail3.0003073802	73.6	2e-13	98	41	gi|29893606|gb|AAP06860.1|	63.2	9e-10	50	57	hypothetical protein [Oryza sativa (japonica cultivar-group)]	gi|147801093|emb|CAN71044.1|	68.2	1e-11	98	38	hypothetical protein [Vitis vinifera]	jgi|Phypa1_1|159923	29.6	2.3	43	34	estExt_fgenesh1_pg.C_160218	emb|CAN71044.1|	68.2	6e-10	98	38	hypothetical protein [Vitis vinifera]	gi|157598251|gb|EX399479.1|EX399479	1417	0	731	99	GQ03415.B7_O17 GQ034 - Needles - Mid-season Picea glauca cDNA clone GQ03415_O17 5', mRNA sequence	gi|157598251|gb|EX399479.1|EX399479	1417	0	731	99	GQ03415.B7_O17 GQ034 - Needles - Mid-season Picea glauca cDNA clone GQ03415_O17 5', mRNA sequence	gi|70776160|gb|DR687684.1|DR687684
5	957	AT2G41380.1	263	2e-70	256	51	| Symbols: | embryo-abundant protein-related | chr2:17259059-17259964 FORWARD	grail3.0024027701	274	7e-74	257	54	gi|125586683|gb|EAZ27347.1|	222	1e-57	261	45	hypothetical protein OsJ_010830 [Oryza sativa (japonica cultivar-group)]	gi|157356879|emb|CAO63081.1|	268	6e-72	263	49	unnamed protein product [Vitis vinifera]	jgi|Phypa1_1|204276	244	5e-65	256	50	estExt_Genewise1.C_190176	gb|AAB01567.1|	432	1e-119	255	82	embryo-abundant protein [Picea glauca]	gi|157507930|gb|EX309161.1|EX309161	1679	0	883	99	GQ01310.T3_D07 GQ013 - Elongating ROOTS tips - sapplings Picea glauca cDNA clone GQ01310_D07 5', mRNA sequence	gi|157507930|gb|EX309161.1|EX309161	1679	0	883	99	GQ01310.T3_D07 GQ013 - Elongating ROOTS tips - sapplings Picea glauca cDNA clone GQ01310_D07 5', mRNA sequence	gi|51896856|gb|CV134541.1|CV134541
6	848	AT1G33560.1	87.4	1e-17	98	43	| Symbols: ADR1 | ADR1 (ACTIVATED DISEASE RESISTANCE 1) | chr1:12169072-12171858 FORWARD	estExt_fgenesh4_pg.C_400229	85.1	5e-17	98	48	gi|108862894|gb|ABG22065.1|	96.7	7e-20	98	46	Leucine Rich Repeat family protein, expressed [Oryza sativa (japonica cultivar-group)]	gi|157335448|emb|CAO61278.1|	78.6	8e-15	96	39	unnamed protein product [Vitis vinifera]	jgi|Phypa1_1|24574	56.6	2e-08	61	47	gw1.40.93.1	gb|AAV34188.1|	111	5e-23	97	55	disease resistance associated protein [Picea abies]	gi|157560093|gb|EX361324.1|EX361324	644	0	408	95	GQ03204.B7_F24 GQ032 - Shoot tip (Normalized library) Picea glauca cDNA clone GQ03204_F24 5', mRNA sequence	gi|157560093|gb|EX361324.1|EX361324	644	0	408	95	GQ03204.B7_F24 GQ032 - Shoot tip (Normalized library) Picea glauca cDNA clone GQ03204_F24 5', mRNA sequence	gi|48934688|gb|CO164147.1|CO164147
7	1062	AT3G55060.1	30	2.5	56	35	| Symbols: | similar to unknown protein [Arabidopsis thaliana] (TAIR:AT2G39300.1); similar to Moesin; Prefoldin [Medicago truncatula] (GB:ABE91351.1); contains InterPro domain Prefoldin; (InterPro:IPR009053) | chr3:20414166-20417199 REVERSE	estExt_Genewise1_v1.C_48390002	51.6	9e-07	53	50	gi|113534021|dbj|BAF06404.1|	33.9	0.82	16	93	Os01g0790200 [Oryza sativa (japonica cultivar-group)]	gi|157347623|emb|CAO18260.1|	35.4	0.1	59	38	unnamed protein product [Vitis vinifera]	jgi|Phypa1_1|54348	32.7	0.37	22	63	gw1.199.130.1	gb|AAF09840.1|AE001886_6	61.2	8e-09	48	62	hypothetical protein DR_0254 [Deinococcus radiodurans R1]	gi|83400973|gb|DV994950.1|DV994950	1661	0	856	99	GQ027108.B3_E01 GQ099: Mixed spruce tissues Picea glauca cDNA clone GenomeQuebec_Id:GQ027108_E01 5', mRNA sequence	gi|83400973|gb|DV994950.1|DV994950	1661	0	856	99	GQ027108.B3_E01 GQ099: Mixed spruce tissues Picea glauca cDNA clone GenomeQuebec_Id:GQ027108_E01 5', mRNA sequence	gi|49446423|gb|CO365106.1|CO365106
8	877	AT3G60340.2	235	2e-62	148	71	| Symbols: | palmitoyl protein thioesterase family protein | chr3:22315370-22317364 FORWARD	fgenesh4_pg.C_LG_II001248	241	3e-64	152	71	gi|108705680|gb|ABF93475.1|	249	9e-66	149	75	Palmitoyl protein thioesterase containing protein, expressed [Oryza sativa (japonica cultivar-group)]	gi|157327733|emb|CAO16160.1|	253	2e-67	152	77	unnamed protein product [Vitis vinifera]	jgi|Phypa1_1|129823	201	5e-52	153	58	e_gw1.79.60.1	gb|EAY88171.1|	249	2e-64	149	75	hypothetical protein OsI_009404 [Oryza sativa (indica cultivar-group)] gb|EAZ25250.1| hypothetical protein OsJ_008733 [Oryza sativa (japonica cultivar-group)]	gi|157548606|gb|EX349837.1|EX349837	1497	0	839	97	GQ03107.SP6_N23 GQ031 - Xylem Scrapings (Normalized library) Picea glauca cDNA clone GQ03107_N23 3', mRNA sequence	gi|157548606|gb|EX349837.1|EX349837	1497	0	839	97	GQ03107.SP6_N23 GQ031 - Xylem Scrapings (Normalized library) Picea glauca cDNA clone GQ03107_N23 3', mRNA sequence	gi|49447737|gb|CO366420.1|CO366420
9	864	AT4G10250.1	121	5e-28	126	54	| Symbols: ATHSP22.0 | ATHSP22.0 (Arabidopsis thaliana heat shock protein 22.0) | chr4:6370533-6371120 FORWARD	estExt_fgenesh4_pg.C_LG_XIII0447	122	4e-28	118	54	gi|1763972|gb|AAB39856.1|	114	3e-25	121	47	heat shock protein [Oryza sativa]	gi|157352667|emb|CAO44482.1|	120	2e-27	153	44	unnamed protein product [Vitis vinifera]	jgi|Phypa1_1|113859	113	1e-25	128	43	e_gw1.8.135.1	sp|P12810|HSP11_WHEAT	124	5e-27	122	50	16.9 kDa class I heat shock protein (Low molecular weight heat shock protein) (Heat shock protein 17) (HSP 16.9) emb|CAA31785.1| unnamed protein product [Triticum aestivum] prf||1908436A heat shock protein 16.8	gi|157588069|gb|EX389297.1|EX389297	1431	0	730	99	GQ03314.B7_C06 GQ033 - Terminal leader (Normalized library) Picea glauca cDNA clone GQ03314_C06 5', mRNA sequence	gi|157588069|gb|EX389297.1|EX389297	1431	0	730	99	GQ03314.B7_C06 GQ033 - Terminal leader (Normalized library) Picea glauca cDNA clone GQ03314_C06 5', mRNA sequence	gi|37563517|gb|CF666274.1|CF666274
10	954	AT5G59950.1	153	1e-37	183	48	| Symbols: | RNA and export factor-binding protein, putative | chr5:24157461-24158730 FORWARD	estExt_fgenesh4_pg.C_LG_I1776	163	1e-40	175	55	gi|108707486|gb|ABF95281.1|	152	1e-36	176	49	RNA and export factor-binding protein, putative, expressed [Oryza sativa (japonica cultivar-group)]	gi|157337353|emb|CAO21699.1|	179	4e-45	180	55	unnamed protein product [Vitis vinifera]	jgi|Phypa1_1|112481	158	4e-39	166	53	e_gw1.4.224.1	emb|CAN83715.1|	166	1e-39	120	68	hypothetical protein [Vitis vinifera]	gi|60665051|gb|DN458627.1|DN458627	1033	0	704	93	EST954426 Sequencing ESTs from loblolly pine embryos Pinus taeda cDNA clone RPIHE06 5' end, mRNA sequence	gi|83400471|gb|DV994448.1|DV994448	722	0	364	100	GQ027111.B3_G11 GQ099: Mixed spruce tissues Picea glauca cDNA clone GenomeQuebec_Id:GQ027111_G11 5', mRNA sequence	gi|60665051|gb|DN458627.1|DN458627
11	933	AT5G64140.1	78.6	5e-15	51	80	| Symbols: RPS28 | RPS28 (RIBOSOMAL PROTEIN S28); structural constituent of ribosome | chr5:25684755-25684949 REVERSE	estExt_fgenesh4_pg.C_LG_VIII0110	89.7	2e-18	51	82	gi|125585051|gb|EAZ25715.1|	97.8	4e-20	52	92	hypothetical protein OsJ_009198 [Oryza sativa (japonica cultivar-group)]	gi|157348572|emb|CAO23464.1|	94	2e-19	51	90	unnamed protein product [Vitis vinifera]	jgi|Phypa1_1|198079	97.4	1e-20	51	92	estExt_gwp_gw1.C_3130011	gb|AAP80664.1|AF479045_1	98.2	6e-19	53	92	S28 ribosomal protein [Triticum aestivum]	gi|157550413|gb|EX351644.1|EX351644	1552	0	803	99	GQ03110.B7_N11 GQ031 - Xylem Scrapings (Normalized library) Picea glauca cDNA clone GQ03110_N11 5', mRNA sequence	gi|157550413|gb|EX351644.1|EX351644	1552	0	803	99	GQ03110.B7_N11 GQ031 - Xylem Scrapings (Normalized library) Picea glauca cDNA clone GQ03110_N11 5', mRNA sequence	gi|8049968|gb|AW888041.1|AW888041
12	676	AT4G14150.1	30.8	0.76	79	27	| Symbols: PAKRP1 | PAKRP1 (PHRAGMOPLAST-ASSOCIATED KINESIN-RELATED PROTEIN 1); microtubule motor | chr4:8158640-8165003 REVERSE	grail3.0129003701	27.7	6.8	47	31	gi|108862234|gb|ABA95870.2|	29.6	7.6	19	47	retrotransposon protein, putative, unclassified [Oryza sativa (japonica cultivar-group)]	gi|147866806|emb|CAN83075.1|	33.1	0.26	17	64	hypothetical protein [Vitis vinifera]	jgi|Phypa1_1|67365	28.5	3.6	57	29	fgenesh1_pg.scaffold_14000153	ref|XP_594790.3|	35.4	2.7	41	39	PREDICTED: hypothetical protein [Bos taurus]	gi|61672801|gb|DN615301.1|DN615301	56	4e-06	36	94	EST968351 Subtracted pine embryo library, Lib_B Pinus taeda cDNA clone PSACE24, mRNA sequence	gi|50174457|gb|CO487464.1|CO487464	38.2	0.3	19	100	GQ0227.B7.1_M05 GQ022: ROOT XYLEM - mature trees Picea glauca cDNA clone GenomeQuebec_Id:GQ0227M05 3', mRNA sequence	gi|61672801|gb|DN615301.1|DN615301
13	1495	AT4G24190.2	233	2e-61	147	73	| Symbols: SHD | SHD (SHEPHERD); ATP binding | chr4:12551912-12555861 REVERSE	estExt_fgenesh4_pg.C_LG_V1547	240	2e-63	147	76	gi|18855040|gb|AAL79732.1|AC091774_23	223	1e-57	147	72	heat shock protein 90 [Oryza sativa]	gi|157335141|emb|CAO60971.1|	233	3e-61	147	74	unnamed protein product [Vitis vinifera]	jgi|Phypa1_1|216220	221	9e-58	149	67	estExt_Genewise1.C_1260016	gb|AAN34791.1|	250	2e-64	147	80	Grp94 [Xerophyta viscosa]	gi|157625642|gb|EX426724.1|EX426724	1715	0	889	99	GQ03814.B7_B16 GQ038 - Stem - Active growth Picea glauca cDNA clone GQ03814_B16 5', mRNA sequence	gi|157625642|gb|EX426724.1|EX426724	1715	0	889	99	GQ03814.B7_B16 GQ038 - Stem - Active growth Picea glauca cDNA clone GQ03814_B16 5', mRNA sequence	gi|49449819|gb|CO368502.1|CO368502
14	842	AT4G27610.3	51.6	6e-07	53	43	| Symbols: | similar to unknown protein [Arabidopsis thaliana] (TAIR:AT4G27620.2); similar to unknown protein [Oryza sativa (japonica cultivar-group)] (GB:BAD29314.1) | chr4:13785654-13787338 REVERSE	fgenesh4_pg.C_LG_XIX000494	52	5e-07	83	33	gi|48475092|gb|AAT44161.1|	55.8	1e-07	59	38	unknown protein [Oryza sativa (japonica cultivar-group)]	gi|157341568|emb|CAO62123.1|	53.1	3e-07	53	43	unnamed protein product [Vitis vinifera]	jgi|Phypa1_1|234432	43.1	0.0002	186	24	estExt_fgenesh2_pg.C_1360028	gb|EAZ35446.1|	55.8	3e-06	59	38	hypothetical protein OsJ_018929 [Oryza sativa (japonica cultivar-group)]	gi|157513638|gb|EX314869.1|EX314869	1564	0	805	99	GQ02807.SP6_P10 GQ028 - Cambium / phloem scrappings (Normalized library ) Picea glauca cDNA clone GQ02807_P10 3', mRNA sequence	gi|157513638|gb|EX314869.1|EX314869	1564	0	805	99	GQ02807.SP6_P10 GQ028 - Cambium / phloem scrappings (Normalized library ) Picea glauca cDNA clone GQ02807_P10 3', mRNA sequence	gi|51497867|gb|CV035032.1|CV035032
15	913	AT4G05050.2	402	1e-112	206	100	| Symbols: UBQ11 | UBQ11 (UBIQUITIN 11); protein binding | chr4:2588269-2588958 REVERSE	estExt_fgenesh4_pm.C_LG_XI0348	402	1e-112	206	100	gi|57863866|gb|AAW56906.1|	400	1e-111	205	100	polyubiquitin [Oryza sativa (japonica cultivar-group)]	gi|147805226|emb|CAN64480.1|	402	1e-112	206	100	hypothetical protein [Vitis vinifera]	jgi|Phypa1_1|222215	398	1e-111	206	98	estExt_Genewise1.C_2270098	gb|ABH08753.1|	402	1e-110	206	100	ubiquitin [Arabidopsis thaliana]	gi|83396463|gb|DV990440.1|DV990440	1620	0	824	99	GQ0254b.B7_A12 GQ025: Annual flush SHOOTS diurnal cycle- trees Picea glauca cDNA clone GenomeQuebec_Id:GQ0254b_A12 3', mRNA sequence	gi|83396463|gb|DV990440.1|DV990440	1620	0	824	99	GQ0254b.B7_A12 GQ025: Annual flush SHOOTS diurnal cycle- trees Picea glauca cDNA clone GenomeQuebec_Id:GQ0254b_A12 3', mRNA sequence	gi|66975088|gb|DR051521.1|DR051521
16	801	AT3G54900.1	185	2e-47	148	62	| Symbols: CXIP1 | CXIP1 (CAX INTERACTING PROTEIN 1) | chr3:20352828-20353349 REVERSE	gw1.XIV.2949.1	165	4e-41	89	86	gi|27573347|gb|AAO20065.1|	187	4e-47	135	68	hypothetical protein [Oryza sativa (japonica cultivar-group)]	gi|157341243|emb|CAO49150.1|	193	2e-49	107	83	unnamed protein product [Vitis vinifera]	jgi|Phypa1_1|153882	179	2e-45	110	73	e_gw1.403.24.1	gb|ABO78413.1|	205	3e-51	185	57	Glutaredoxin-related protein; Glutaredoxin active site [Medicago truncatula]	gi|157574100|gb|EX375328.1|EX375328	1477	0	765	99	GQ03231.B7.1_O09 GQ032 - Shoot tip (Normalized library) Picea glauca cDNA clone GQ03231_O09 5', mRNA sequence	gi|157574100|gb|EX375328.1|EX375328	1477	0	765	99	GQ03231.B7.1_O09 GQ032 - Shoot tip (Normalized library) Picea glauca cDNA clone GQ03231_O09 5', mRNA sequence	gi|37568248|gb|CF670855.1|CF670855
17	835	AT2G22540.1	151	4e-37	183	45	| Symbols: AGL22, SVP | SVP (SHORT VEGETATIVE PHASE); transcription factor | chr2:9587497-9590683 FORWARD	estExt_Genewise1_v1.C_LG_VII4001	154	9e-38	173	48	gi|125583769|gb|EAZ24700.1|	149	7e-36	172	48	hypothetical protein OsJ_008183 [Oryza sativa (japonica cultivar-group)]	gi|157330629|emb|CAO48343.1|	163	2e-40	173	51	unnamed protein product [Vitis vinifera]	jgi|Phypa1_1|143861	127	8e-30	178	41	e_gw1.209.37.1	gb|AAW66885.1|	164	6e-39	172	51	MADS box transcription factor [Elaeis guineensis]	gi|157622832|gb|EX423914.1|EX423914	1291	0	683	98	GQ03806.B7_I20 GQ038 - Stem - Active growth Picea glauca cDNA clone GQ03806_I20 5', mRNA sequence	gi|157622832|gb|EX423914.1|EX423914	1291	0	683	98	GQ03806.B7_I20 GQ038 - Stem - Active growth Picea glauca cDNA clone GQ03806_I20 5', mRNA sequence	gi|66738666|gb|DR016296.1|DR016296
18	928	AT1G64160.1	191	4e-49	182	50	| Symbols: | disease resistance-responsive family protein / dirigent family protein | chr1:23817726-23818274 FORWARD	estExt_Genewise1_v1.C_LG_III0308	251	4e-67	184	66	gi|125601272|gb|EAZ40848.1|	160	6e-39	206	43	hypothetical protein OsJ_024331 [Oryza sativa (japonica cultivar-group)]	gi|157358239|emb|CAO65876.1|	245	4e-65	186	65	unnamed protein product [Vitis vinifera]	jgi|Phypa1_1|27453	42.7	0.0003	121	30	gw1.5.171.1	gb|ABD52116.1|	407	1e-112	196	100	dirigent protein pDIR5 [Picea engelmannii x Picea glauca]	gi|157632751|gb|EX433833.1|EX433833	1471	0	797	98	GQ03914.B7_G22 GQ039 - Stem - Dormant Picea glauca cDNA clone GQ03914_G22 5', mRNA sequence	gi|157632751|gb|EX433833.1|EX433833	1471	0	797	98	GQ03914.B7_G22 GQ039 - Stem - Dormant Picea glauca cDNA clone GQ03914_G22 5', mRNA sequence	gi|58029330|gb|CX716071.1|CX716071
19	890	ATCG00900.1	260	7e-70	155	84	| Symbols: RPS7, RPS7.1 | encodes a chloroplast ribosomal protein S7, a constituent of the small subunit of the ribosomal complex | chrC:97478-97945 REVERSE	grail3.14269000101	258	3e-69	155	84	gi|12037|emb|CAA33942.1|	236	6e-62	156	78	ribosomal protein S7 [Oryza sativa (japonica cultivar-group)]	gi|91701696|gb|ABE47580.1|	259	2e-69	155	83	ribosomal protein S7 [Vitis vinifera]	jgi|Phypa1_1|106946	60.1	2e-09	134	33	estExt_fgenesh1_pm.C_1140030	gb|AAV84620.1|	302	2e-80	155	98	ribosomal protein S7 [Abies lasiocarpa] gb|AAV84622.1| ribosomal protein S7 [Pseudotsuga menziesii]	gi|157604475|gb|EX405699.1|EX405699	1661	0	865	98	GQ03513.B7_O21 GQ035 - Needles - End of season Picea glauca cDNA clone GQ03513_O21 5', mRNA sequence	gi|157604475|gb|EX405699.1|EX405699	1661	0	865	98	GQ03513.B7_O21 GQ035 - Needles - End of season Picea glauca cDNA clone GQ03513_O21 5', mRNA sequence	gi|68254094|gb|DR386496.1|DR386496
20	540	AT3G15353.1	67.4	5e-12	66	46	| Symbols: MT3 | MT3 (METALLOTHIONEIN 3) | chr3:5180832-5181332 REVERSE	eugene3.00110909	66.6	9e-12	64	48	gi|2072555|gb|AAB53811.1|	68.2	1e-11	63	50	metallothionein-like protein [Oryza sativa]	gi|7406673|emb|CAB85630.1|	72.8	2e-13	62	53	putative metallothionein-like protein [Vitis vinifera]	jgi|Phypa1_1|164587	32.3	0.17	25	56	estExt_fgenesh1_pg.C_720016	gb|AAD00709.1|	90.1	5e-17	68	64	metallothionein-like protein [Picea abies]	gi|157622375|gb|EX423457.1|EX423457	926	0	475	99	GQ03805.B7_E24 GQ038 - Stem - Active growth Picea glauca cDNA clone GQ03805_E24 5', mRNA sequence	gi|157622375|gb|EX423457.1|EX423457	926	0	475	99	GQ03805.B7_E24 GQ038 - Stem - Active growth Picea glauca cDNA clone GQ03805_E24 5', mRNA sequence	gi|7676868|gb|AW755148.1|AW755148
21	1265	AT4G26850.1	394	1e-110	293	66	| Symbols: VTC2 | VTC2 (VITAMIN C DEFECTIVE 2) | chr4:13499268-13501151 REVERSE	grail3.0032000401	421	1e-118	294	71	gi|77553232|gb|ABA96028.1|	404	1e-112	295	69	VTC2, putative, expressed [Oryza sativa (japonica cultivar-group)]	gi|157337865|emb|CAO38909.1|	414	1e-115	296	70	unnamed protein product [Vitis vinifera]	jgi|Phypa1_1|23110	404	1e-113	290	71	gw1.9.83.1	gb|ABP65665.1|	415	1e-114	294	71	VTC2-like protein [Actinidia chinensis]	gi|157571752|gb|EX372980.1|EX372980	1681	0	848	100	GQ03226.B7_I01 GQ032 - Shoot tip (Normalized library) Picea glauca cDNA clone GQ03226_I01 5', mRNA sequence	gi|157571752|gb|EX372980.1|EX372980	1681	0	848	100	GQ03226.B7_I01 GQ032 - Shoot tip (Normalized library) Picea glauca cDNA clone GQ03226_I01 5', mRNA sequence	gi|57884659|gb|CX649830.1|CX649830
22	711	AT5G05340.1	198	2e-51	151	62	| Symbols: | peroxidase, putative | chr5:1579143-1580820 REVERSE	estExt_fgenesh4_pm.C_870009	218	4e-57	151	67	gi|77548362|gb|ABA91159.1|	221	1e-57	151	68	Peroxidase 52 precursor, putative, expressed [Oryza sativa (japonica cultivar-group)]	gi|157336988|emb|CAO21334.1|	214	7e-56	151	67	unnamed protein product [Vitis vinifera]	jgi|Phypa1_1|232626	132	2e-31	165	41	fgenesh2_pm.scaffold_112000006	emb|CAL25300.1|	301	2e-80	151	98	properoxidase [Picea abies]	gi|157508523|gb|EX309754.1|EX309754	1176	0	597	99	GQ01311.T3_O07 GQ013 - Elongating ROOTS tips - sapplings Picea glauca cDNA clone GQ01311_O07 5', mRNA sequence	gi|157508523|gb|EX309754.1|EX309754	1176	0	597	99	GQ01311.T3_O07 GQ013 - Elongating ROOTS tips - sapplings Picea glauca cDNA clone GQ01311_O07 5', mRNA sequence	gi|67555498|gb|DR096143.1|DR096143
23	944	AT2G42990.1	213	1e-55	229	42	| Symbols: | GDSL-motif lipase/hydrolase family protein | chr2:17886133-17887277 FORWARD	fgenesh4_pm.C_LG_II000996	228	3e-60	231	45	gi|125604799|gb|EAZ43835.1|	206	8e-53	238	41	hypothetical protein OsJ_027318 [Oryza sativa (japonica cultivar-group)]	gi|157349004|emb|CAO24082.1|	217	1e-56	239	41	unnamed protein product [Vitis vinifera]	jgi|Phypa1_1|59874	184	7e-47	239	38	fgenesh1_pm.scaffold_199000014	emb|CAN76714.1|	216	1e-54	242	41	hypothetical protein [Vitis vinifera]	gi|157564775|gb|EX366003.1|EX366003	1445	0	789	98	GQ03210.SP6_F17 GQ032 - Shoot tip (Normalized library) Picea glauca cDNA clone GQ03210_F17 3', mRNA sequence	gi|157564775|gb|EX366003.1|EX366003	1445	0	789	98	GQ03210.SP6_F17 GQ032 - Shoot tip (Normalized library) Picea glauca cDNA clone GQ03210_F17 3', mRNA sequence	gi|48945140|gb|CO172268.1|CO172268
24	848	AT4G34050.1	245	2e-65	165	70	| Symbols: | caffeoyl-CoA 3-O-methyltransferase, putative | chr4:16310849-16311978 FORWARD	grail3.0001059501	248	3e-66	165	69	gi|49618875|gb|AAT68022.1|	226	5e-59	164	65	caffeoyl-CoA O-methyltransferase [Oryza sativa (japonica cultivar-group)]	gi|157345149|emb|CAO71877.1|	250	1e-66	165	70	unnamed protein product [Vitis vinifera]	jgi|Phypa1_1|116394	209	2e-54	165	57	e_gw1.16.6.1	gb|ABB89956.1|	259	1e-67	165	75	caffeoyl-CoA O-methyltransferase [Chamaecyparis formosensis]	gi|83387058|gb|DV981036.1|DV981036	1588	0	805	99	GQ0168.B7_G01 GQ016: Primary, secondary SHOOT -N fertil. Treatments Picea glauca cDNA clone GenomeQuebec_Id:GQ0168_G01 3', mRNA sequence	gi|83387058|gb|DV981036.1|DV981036	1588	0	805	99	GQ0168.B7_G01 GQ016: Primary, secondary SHOOT -N fertil. Treatments Picea glauca cDNA clone GenomeQuebec_Id:GQ0168_G01 3', mRNA sequence	gi|34353699|gb|CF395282.1|CF395282
25	927	AT5G01750.2	192	3e-49	199	45	| Symbols: | Identical to Protein At5g01750 [Arabidopsis Thaliana] (GB:Q9LZX1;GB:Q8LEK9); similar to unknown protein [Arabidopsis thaliana] (TAIR:AT3G11740.1); similar to Protein of unknown function DUF567 [Medicago truncatula] (GB:ABE88873.1); contains InterPro domain Protein of unknown function DUF567; (InterPro:IPR007612) | chr5:290031-291106 FORWARD	fgenesh4_pg.C_LG_XVI001214	181	8e-46	188	46	gi|113610768|dbj|BAF21146.1|	184	4e-46	202	46	Os07g0230700 [Oryza sativa (japonica cultivar-group)]	gi|157355434|emb|CAO48824.1|	194	1e-49	187	48	unnamed protein product [Vitis vinifera]	jgi|Phypa1_1|167699	154	9e-38	183	40	estExt_fgenesh1_pg.C_1550043	gb|ABE88873.1|	207	5e-52	189	50	Protein of unknown function DUF567 [Medicago truncatula]	gi|157570999|gb|EX372227.1|EX372227	1741	0	886	99	GQ03224.B7_G20 GQ032 - Shoot tip (Normalized library) Picea glauca cDNA clone GQ03224_G20 5', mRNA sequence	gi|157570999|gb|EX372227.1|EX372227	1741	0	886	99	GQ03224.B7_G20 GQ032 - Shoot tip (Normalized library) Picea glauca cDNA clone GQ03224_G20 5', mRNA sequence	gi|57884012|gb|CX649183.1|CX649183
26	711	AT3G28360.1	135	3e-32	108	61	| Symbols: PGP16 | PGP16 (P-GLYCOPROTEIN 16); ATPase, coupled to transmembrane movement of substances | chr3:10612308-10616236 REVERSE	gw1.XVIII.436.1	130	1e-30	106	60	gi|125581109|gb|EAZ22040.1|	138	1e-32	106	65	hypothetical protein OsJ_005523 [Oryza sativa (japonica cultivar-group)]	gi|157345571|emb|CAO14869.1|	138	6e-33	108	62	unnamed protein product [Vitis vinifera]	jgi|Phypa1_1|199955	138	3e-33	105	66	estExt_gwp_gw1.C_3970003	gb|EAZ22040.1|	138	3e-31	106	65	hypothetical protein OsJ_005523 [Oryza sativa (japonica cultivar-group)]	gi|157519966|gb|EX321197.1|EX321197	684	0	369	98	GQ02817.B7_I10 GQ028 - Cambium / phloem scrappings (Normalized library ) Picea glauca cDNA clone GQ02817_I10 5', mRNA sequence	gi|157519966|gb|EX321197.1|EX321197	684	0	369	98	GQ02817.B7_I10 GQ028 - Cambium / phloem scrappings (Normalized library ) Picea glauca cDNA clone GQ02817_I10 5', mRNA sequence	gi|34492955|gb|CF475583.1|CF475583
27	891	AT5G22880.1	173	1e-43	92	94	| Symbols: | histone H2B, putative | chr5:7652133-7652570 REVERSE	estExt_Genewise1_v1.C_LG_X2891	170	1e-42	92	93	gi|113531557|dbj|BAF03940.1|	171	3e-42	92	93	Os01g0149600 [Oryza sativa (japonica cultivar-group)]	gi|157337365|emb|CAO21711.1|	171	9e-43	92	94	unnamed protein product [Vitis vinifera]	jgi|Phypa1_1|214250	167	6e-42	92	92	estExt_Genewise1.C_980191	emb|CAC84679.1|	176	2e-42	92	97	putative histone H4 [Pinus pinaster]	gi|157641762|gb|EX442844.1|EX442844	1449	0	807	97	GQ04106.B7_K21 GQ041 - Shoot tip - Dormant (Normalized) Picea glauca cDNA clone GQ04106_K21 5', mRNA sequence	gi|157641762|gb|EX442844.1|EX442844	1449	0	807	97	GQ04106.B7_K21 GQ041 - Shoot tip - Dormant (Normalized) Picea glauca cDNA clone GQ04106_K21 5', mRNA sequence	gi|51899987|gb|CV137672.1|CV137672
28	590	AT3G15353.1	75.9	2e-14	66	51	| Symbols: MT3 | MT3 (METALLOTHIONEIN 3) | chr3:5180832-5181332 REVERSE	eugene3.00110909	82.4	2e-16	64	56	gi|2072555|gb|AAB53811.1|	75.5	9e-14	63	55	metallothionein-like protein [Oryza sativa]	gi|7406673|emb|CAB85630.1|	83.2	2e-16	62	59	putative metallothionein-like protein [Vitis vinifera]	jgi|Phypa1_1|143253	28.9	2.2	103	26	e_gw1.200.19.1	gb|AAD00709.1|	112	2e-23	63	82	metallothionein-like protein [Picea abies]	gi|157594349|gb|EX395577.1|EX395577	1001	0	517	99	GQ03405.B7_E07 GQ034 - Needles - Mid-season Picea glauca cDNA clone GQ03405_E07 5', mRNA sequence	gi|157594349|gb|EX395577.1|EX395577	1001	0	517	99	GQ03405.B7_E07 GQ034 - Needles - Mid-season Picea glauca cDNA clone GQ03405_E07 5', mRNA sequence	gi|48948157|gb|CO175285.1|CO175285
29	649	AT5G64510.1	120	7e-28	123	45	| Symbols: | similar to ORF; able to induce HR-like lesions [Nicotiana tabacum] (GB:AAC49976.1); similar to Os01g0767600 [Oryza sativa (japonica cultivar-group)] (GB:NP_001044361.1) | chr5:25801818-25803378 FORWARD	gw1.IX.2750.1	98.6	3e-21	123	43	gi|113533892|dbj|BAF06275.1|	103	5e-22	123	41	Os01g0767600 [Oryza sativa (japonica cultivar-group)]	gi|157355929|emb|CAO49799.1|	113	1e-25	124	48	unnamed protein product [Vitis vinifera]	jgi|Phypa1_1|127640	113	8e-26	125	47	e_gw1.66.196.1	ref|NP_201256.2|	120	6e-26	123	45	unknown protein [Arabidopsis thaliana] gb|AAO42078.1| unknown protein [Arabidopsis thaliana] gb|AAO50694.1| unknown protein [Arabidopsis thaliana]	gi|157579100|gb|EX380328.1|EX380328	1112	0	593	98	GQ03301.SP6_J15 GQ033 - Terminal leader (Normalized library) Picea glauca cDNA clone GQ03301_J15 3', mRNA sequence	gi|157579100|gb|EX380328.1|EX380328	1112	0	593	98	GQ03301.SP6_J15 GQ033 - Terminal leader (Normalized library) Picea glauca cDNA clone GQ03301_J15 3', mRNA sequence	gi|37564622|gb|CF667245.1|CF667245
30	901	AT2G33530.1	311	4e-85	249	61	| Symbols: SCPL46 | SCPL46 (serine carboxypeptidase-like 46); serine carboxypeptidase | chr2:14204942-14207612 REVERSE	fgenesh4_pg.C_LG_XII001029	317	9e-87	251	60	gi|77551170|gb|ABA93967.1|	308	1e-83	249	60	Serine carboxypeptidase family protein, expressed [Oryza sativa (japonica cultivar-group)]	gi|157359932|emb|CAO68676.1|	327	1e-89	249	65	unnamed protein product [Vitis vinifera]	jgi|Phypa1_1|111698	157	1e-38	246	37	e_gw1.2.134.1	emb|CAN81275.1|	324	4e-87	249	63	hypothetical protein [Vitis vinifera]	gi|157592433|gb|EX393661.1|EX393661	1596	0	840	98	GQ03326.B7_A13 GQ033 - Terminal leader (Normalized library) Picea glauca cDNA clone GQ03326_A13 5', mRNA sequence	gi|157592433|gb|EX393661.1|EX393661	1596	0	840	98	GQ03326.B7_A13 GQ033 - Terminal leader (Normalized library) Picea glauca cDNA clone GQ03326_A13 5', mRNA sequence	gi|68087683|gb|DR181018.1|DR181018
31	1008	AT4G22830.1	169	3e-42	132	60	| Symbols: | similar to hypothetical protein sll0608 [Synechocystis sp. PCC 6803] (GB:NP_442291.1); similar to Os04g0379400 [Oryza sativa (japonica cultivar-group)] (GB:NP_001052589.1); similar to OSJNBb0089B03.1 [Oryza sativa (japonica cultivar-group)] (GB:CAE03987.1) | chr4:11990307-11991336 REVERSE	grail3.0008058501	171	7e-43	132	63	gi|113564160|dbj|BAF14503.1|	171	3e-42	111	66	Os04g0379400 [Oryza sativa (japonica cultivar-group)]	gi|157354907|emb|CAO48253.1|	31.2	1.8	53	30	unnamed protein product [Vitis vinifera]	jgi|Phypa1_1|166600	173	2e-43	138	60	estExt_fgenesh1_pg.C_1200015	ref|NP_001052589.1|	171	6e-41	111	66	Os04g0379400 [Oryza sativa (japonica cultivar-group)] dbj|BAF14503.1| Os04g0379400 [Oryza sativa (japonica cultivar-group)]	gi|157586866|gb|EX388094.1|EX388094	1744	0	892	99	GQ03312.B7_N12 GQ033 - Terminal leader (Normalized library) Picea glauca cDNA clone GQ03312_N12 5', mRNA sequence	gi|157586866|gb|EX388094.1|EX388094	1744	0	892	99	GQ03312.B7_N12 GQ033 - Terminal leader (Normalized library) Picea glauca cDNA clone GQ03312_N12 5', mRNA sequence	gi|20384552|gb|BQ198590.1|BQ198590
32	775	AT5G65170.1	44.7	6e-05	69	43	| Symbols: | VQ motif-containing protein | chr5:26058444-26059532 FORWARD	eugene3.00060073	38.9	0.004	31	64	gi|49389113|dbj|BAD26392.1|	47.4	4e-05	111	34	hypothetical protein [Oryza sativa Japonica Group]	gi|157335903|emb|CAO61733.1|	42.7	0.0004	125	31	unnamed protein product [Vitis vinifera]	jgi|Phypa1_1|161066	33.9	0.11	72	30	estExt_fgenesh1_pg.C_290106	gb|EAZ08851.1|	47.4	0.001	111	34	hypothetical protein OsI_030083 [Oryza sativa (indica cultivar-group)]	gi|67555159|gb|DR095804.1|DR095804	593	1e-168	447	91	STRR1_23_E12.g1_A033 Stem Response Resistant Pinus taeda cDNA clone STRR1_23_E12_A033 5', mRNA sequence	gi|157536559|gb|EX337790.1|EX337790	46.1	0.001	51	86	GQ03005.B7_F08 GQ030 - Xylem planings - daytime and seasonal Picea glauca cDNA clone GQ03005_F08 5', mRNA sequence	gi|67555159|gb|DR095804.1|DR095804
33	2081	AT4G13940.1	869	0	485	87	| Symbols: EMB1395, MEE58, SAHH, SAHH1, HOG1 | HOG1 (HOMOLOGY-DEPENDENT GENE SILENCING 1); adenosylhomocysteinase | chr4:8054926-8056671 FORWARD	eugene3.00880022	869	0	485	87	gi|29367605|gb|AAO72664.1|	851	0	485	85	wheat adenosylhomocysteinase-like protein [Oryza sativa (japonica cultivar-group)]	gi|147783188|emb|CAN64242.1|	867	0	485	87	hypothetical protein [Vitis vinifera]	jgi|Phypa1_1|176926	833	0	485	83	estExt_gwp_gw1.C_200118	ref|NP_193130.1|	869	0	485	87	HOG1 (HOMOLOGY-DEPENDENT GENE SILENCING 1); adenosylhomocysteinase [Arabidopsis thaliana] sp|O23255|SAHH1_ARATH Adenosylhomocysteinase 1 (S-adenosyl-L-homocysteine hydrolase 1) (SAH hydrolase 1) (AdoHcyase 1) (HOMOLOGY-DEPENDENT GENE SILENCING 1 protein) gb|AAG40389.1|AF325037_1 AT4g13940 [Arabidopsis thaliana] emb|CAB10173.1| adenosylhomocysteinase [Arabidopsis thaliana] gb|AAC14714.1| S-adenosy…	gi|157636362|gb|EX437444.1|EX437444	1752	0	947	98	GQ04005.B7_E01 GQ040 - Shoot tip - Active growth (Normalized) Picea glauca cDNA clone GQ04005_E01 5', mRNA sequence	gi|157636362|gb|EX437444.1|EX437444	1752	0	947	98	GQ04005.B7_E01 GQ040 - Shoot tip - Active growth (Normalized) Picea glauca cDNA clone GQ04005_E01 5', mRNA sequence	gi|60665298|gb|DN458874.1|DN458874
34	987	AT3G03060.1	155	3e-38	107	72	| Symbols: | ATPase | chr3:692195-695431 FORWARD	fgenesh4_pg.C_LG_I003250	153	1e-37	109	68	gi|125583347|gb|EAZ24278.1|	153	8e-37	107	71	hypothetical protein OsJ_007761 [Oryza sativa (japonica cultivar-group)]	gi|157341634|emb|CAO62189.1|	164	1e-40	109	77	unnamed protein product [Vitis vinifera]	jgi|Phypa1_1|188218	156	2e-38	108	72	estExt_gwp_gw1.C_1160047	emb|CAN78021.1|	164	8e-39	109	77	hypothetical protein [Vitis vinifera]	gi|157522302|gb|EX323533.1|EX323533	1534	0	821	98	GQ02820.SP6_B10 GQ028 - Cambium / phloem scrappings (Normalized library ) Picea glauca cDNA clone GQ02820_B10 3', mRNA sequence	gi|157522302|gb|EX323533.1|EX323533	1534	0	821	98	GQ02820.SP6_B10 GQ028 - Cambium / phloem scrappings (Normalized library ) Picea glauca cDNA clone GQ02820_B10 3', mRNA sequence	gi|49445005|gb|CO363688.1|CO363688
35	753	AT3G29200.1	29.6	2	33	39	| Symbols: ATCM1, CM1 | CM1 (chorismate mutase 1); chorismate mutase | chr3:11165819-11167495 REVERSE	No significant hit					gi|125581097|gb|EAZ22028.1|	27.7	7.6	61	36	hypothetical protein OsJ_005511 [Oryza sativa (japonica cultivar-group)]	No significant hit						jgi|Phypa1_1|99279	30	1.5	21	57	fgenesh1_pg.scaffold_384000017	gb|AAI34908.1|	37.4	0.9	48	39	Zgc:162150 protein [Danio rerio]	gi|47033381|gb|CR392818.1|CR392818	291	4e-77	298	87	CR392818 RN Pinus pinaster cDNA clone RN48F06, mRNA sequence	gi|83382209|gb|DV976187.1|DV976187	36.2	1.3	18	100	GQ00611.B3_P01 GQ006: Cambium and phloem from mature trees Picea glauca cDNA clone GenomeQuebec_Id:GQ00611_P01 5', mRNA sequence	gi|8173203|gb|AW981637.1|AW981637
36	560	AT3G15353.1	72.4	2e-13	66	53	| Symbols: MT3 | MT3 (METALLOTHIONEIN 3) | chr3:5180832-5181332 REVERSE	eugene3.01070053	78.6	2e-15	64	56	gi|2072555|gb|AAB53811.1|	76.6	4e-14	65	55	metallothionein-like protein [Oryza sativa]	gi|7406673|emb|CAB85630.1|	81.6	5e-16	62	58	putative metallothionein-like protein [Vitis vinifera]	jgi|Phypa1_1|164587	32.7	0.14	20	75	estExt_fgenesh1_pg.C_720016	gb|AAD00709.1|	120	4e-26	64	85	metallothionein-like protein [Picea abies]	gi|157593357|gb|EX394585.1|EX394585	1005	0	507	100	GQ03402.B7_J08 GQ034 - Needles - Mid-season Picea glauca cDNA clone GQ03402_J08 5', mRNA sequence	gi|157593357|gb|EX394585.1|EX394585	1005	0	507	100	GQ03402.B7_J08 GQ034 - Needles - Mid-season Picea glauca cDNA clone GQ03402_J08 5', mRNA sequence	gi|48948157|gb|CO175285.1|CO175285
37	931	AT5G54095.1	28.9	4.7	79	31	| Symbols: | similar to unknown protein [Arabidopsis thaliana] (TAIR:AT4G27580.1); similar to ribonuclease E [marine gamma proteobacterium HTCC2207] (GB:ZP_01223791.1) | chr5:21970094-21970595 REVERSE	eugene3.00141104	28.5	6.4	104	25	gi|38344009|emb|CAE03177.2|	30.8	5.8	56	37	OSJNBa0070O11.8 [Oryza sativa (japonica cultivar-group)]	gi|147777507|emb|CAN60500.1|	30.4	2.8	37	43	hypothetical protein [Vitis vinifera]	jgi|Phypa1_1|165966	32	0.53	47	38	estExt_fgenesh1_pg.C_1000060	emb|CAM58516.1|	72	5e-11	138	35	putative proline-rich arabinogalactan protein 4 [Pinus pinaster]	gi|157511014|gb|EX312247.1|EX312247	1546	0	816	98	GQ02804.B7_C09 GQ028 - Cambium / phloem scrappings (Normalized library ) Picea glauca cDNA clone GQ02804_C09 5', mRNA sequence	gi|157511014|gb|EX312247.1|EX312247	1546	0	816	98	GQ02804.B7_C09 GQ028 - Cambium / phloem scrappings (Normalized library ) Picea glauca cDNA clone GQ02804_C09 5', mRNA sequence	gi|70770719|gb|DR682243.1|DR682243
38	1389	AT3G04720.1	192	3e-49	120	70	| Symbols: HEL, PR-4, PR4 | PR4 (PATHOGENESIS-RELATED 4) | chr3:1285697-1286537 REVERSE	eugene3.00130410	210	2e-54	120	76	gi|16024932|gb|AAL11444.1|	204	5e-52	122	73	pathogenesis-related protein [Oryza sativa (japonica cultivar-group)]	gi|33329392|gb|AAQ10093.1|	203	4e-52	155	65	class IV chitinase [Vitis vinifera]	jgi|Phypa1_1|219988	157	2e-38	155	52	estExt_Genewise1.C_1840097	dbj|BAD11073.1|	206	3e-51	118	77	pathogenesis-related protein 4b [Capsicum chinense]	gi|89955851|gb|AM168812.1|AM168812	1158	0	604	99	AM168812 K00001 Picea abies cDNA clone K0000100004B05F1, mRNA sequence	gi|157624594|gb|EX425676.1|EX425676	876	0	490	97	GQ03811.B7_E13 GQ038 - Stem - Active growth Picea glauca cDNA clone GQ03811_E13 5', mRNA sequence	gi|34353040|gb|CF394623.1|CF394623
39	691	AT4G14300.1	28.5	3.9	32	46	| Symbols: | heterogeneous nuclear ribonucleoprotein, putative / hnRNP, putative | chr4:8231175-8232781 FORWARD	eugene3.00050468	31.6	0.49	88	29	gi|46390495|dbj|BAD15955.1|	30.4	4.7	35	42	hypothetical protein [Oryza sativa Japonica Group]	gi|147780343|emb|CAN72420.1|	29.3	3.9	63	30	hypothetical protein [Vitis vinifera]	jgi|Phypa1_1|165757	32	0.34	74	31	estExt_fgenesh1_pg.C_960027	ref|XP_001335516.1|	34.7	4.9	51	31	PREDICTED: similar to LReO_3 [Danio rerio]	gi|157597434|gb|EX398662.1|EX398662	660	0	361	98	GQ03413.B7_K23 GQ034 - Needles - Mid-season Picea glauca cDNA clone GQ03413_K23 5', mRNA sequence	gi|157597434|gb|EX398662.1|EX398662	660	0	361	98	GQ03413.B7_K23 GQ034 - Needles - Mid-season Picea glauca cDNA clone GQ03413_K23 5', mRNA sequence	gi|5424327|gb|AI813112.1|AI813112
40	1111	AT1G72520.1	323	1e-88	231	65	| Symbols: | lipoxygenase, putative | chr1:27312273-27316251 FORWARD	estExt_fgenesh4_pm.C_LG_X0170	350	9e-97	232	70	gi|38344820|emb|CAD40882.2|	300	7e-81	230	59	OSJNBa0064H22.1 [Oryza sativa (japonica cultivar-group)]	gi|157354082|emb|CAO46649.1|	366	1e-101	232	72	unnamed protein product [Vitis vinifera]	jgi|Phypa1_1|184078	297	7e-81	231	57	estExt_gwp_gw1.C_700115	gb|AAG18376.1|AF283894_1	350	1e-94	232	68	lipoxygenase [Zantedeschia aethiopica]	gi|50172126|gb|CO486405.1|CO486405	1520	0	802	98	GQ02012.TB_L16 GQ020: Clean ROOTS systems -Diurnal cycle Picea glauca cDNA clone GenomeQuebec_Id:GQ02012L16 3', mRNA sequence	gi|50172126|gb|CO486405.1|CO486405	1520	0	802	98	GQ02012.TB_L16 GQ020: Clean ROOTS systems -Diurnal cycle Picea glauca cDNA clone GenomeQuebec_Id:GQ02012L16 3', mRNA sequence	gi|67195121|gb|DR080904.1|DR080904
41	1169	AT5G23630.1	176	3e-44	120	68	| Symbols: | (MALE GAMETOGENESIS IMPAIRED ANTHERS); cation-transporting ATPase | chr5:7960759-7967647 REVERSE	gw1.135.25.1	182	3e-46	120	68	gi|50878434|gb|AAT85208.1|	181	4e-45	120	68	unknown protein [Oryza sativa (japonica cultivar-group)]	gi|157359191|emb|CAO67113.1|	187	2e-47	122	70	unnamed protein product [Vitis vinifera]	jgi|Phypa1_1|113743	178	5e-45	120	70	e_gw1.7.32.1	gb|EAZ34248.1|	181	8e-44	120	68	hypothetical protein OsJ_017731 [Oryza sativa (japonica cultivar-group)]	gi|50167152|gb|CO484083.1|CO484083	1437	0	761	98	GQ0202.TB_J19 GQ020: Clean ROOTS systems -Diurnal cycle Picea glauca cDNA clone GenomeQuebec_Id:GQ0202J19 3', mRNA sequence	gi|50167152|gb|CO484083.1|CO484083	1437	0	761	98	GQ0202.TB_J19 GQ020: Clean ROOTS systems -Diurnal cycle Picea glauca cDNA clone GenomeQuebec_Id:GQ0202J19 3', mRNA sequence	gi|66984308|gb|DR060741.1|DR060741
42	1054	AT2G30490.1	287	9e-78	208	68	| Symbols: ATC4H, C4H, CYP73A5 | ATC4H (CINNAMATE-4-HYDROXYLASE) | chr2:13000938-13002760 REVERSE	grail3.0094002901	286	2e-77	208	68	gi|55168223|gb|AAV44089.1|	249	9e-66	209	62	putative cinnamate-4-hydroxylase [Oryza sativa (japonica cultivar-group)]	gi|157336959|emb|CAO21305.1|	275	6e-74	209	66	unnamed protein product [Vitis vinifera]	jgi|Phypa1_1|140533	243	2e-64	212	58	e_gw1.168.38.1	gb|ABN48717.1|	291	5e-77	208	69	cinnamate 4-hydroxylase [Salvia miltiorrhiza]	gi|157516055|gb|EX317286.1|EX317286	1443	0	787	97	GQ02811.B7_N02 GQ028 - Cambium / phloem scrappings (Normalized library ) Picea glauca cDNA clone GQ02811_N02 5', mRNA sequence	gi|157516055|gb|EX317286.1|EX317286	1443	0	787	97	GQ02811.B7_N02 GQ028 - Cambium / phloem scrappings (Normalized library ) Picea glauca cDNA clone GQ02811_N02 5', mRNA sequence	gi|68085952|gb|DR179407.1|DR179407
43	628	AT3G52820.1	134	4e-32	103	58	| Symbols: ATPAP22, PAP22 | ATPAP22/PAP22 (purple acid phosphatase 22); acid phosphatase/ protein serine/threonine phosphatase | chr3:19585214-19587916 REVERSE	estExt_fgenesh4_pg.C_LG_XIII0422	129	2e-30	96	62	gi|12583817|gb|AAG59669.1|AC084319_27	135	9e-32	97	65	putative purple acid phosphatase [Oryza sativa]	gi|157337929|emb|CAO38973.1|	132	3e-31	120	54	unnamed protein product [Vitis vinifera]	jgi|Phypa1_1|234401	129	1e-30	103	56	estExt_fgenesh2_pg.C_1340047	gb|EAY90700.1|	135	2e-30	97	65	hypothetical protein OsI_011933 [Oryza sativa (indica cultivar-group)]	gi|157578899|gb|EX380127.1|EX380127	981	0	555	97	GQ03301.SP6_A17 GQ033 - Terminal leader (Normalized library) Picea glauca cDNA clone GQ03301_A17 3', mRNA sequence	gi|157578899|gb|EX380127.1|EX380127	981	0	555	97	GQ03301.SP6_A17 GQ033 - Terminal leader (Normalized library) Picea glauca cDNA clone GQ03301_A17 3', mRNA sequence	gi|21824329|gb|BQ699013.1|BQ699013
44	912	AT1G78830.1	149	3e-36	229	33	| Symbols: | curculin-like (mannose-binding) lectin family protein | chr1:29642034-29643401 REVERSE	gw1.XI.3311.1	182	3e-46	230	39	gi|125597532|gb|EAZ37312.1|	69.3	1e-11	202	29	hypothetical protein OsJ_020795 [Oryza sativa (japonica cultivar-group)]	gi|157338371|emb|CAO39415.1|	149	5e-36	176	39	unnamed protein product [Vitis vinifera]	jgi|Phypa1_1|165978	56.6	2e-08	167	25	estExt_fgenesh1_pg.C_1000085	dbj|BAD24818.1|	173	1e-41	174	44	cell attachment protein in somatic embryogenesis [Daucus carota] dbj|BAD72577.1| cell attachment protein in somatic embryogenesis [Daucus carota]	gi|157508886|gb|EX310117.1|EX310117	1433	0	739	99	GQ01312.T3_P05 GQ013 - Elongating ROOTS tips - sapplings Picea glauca cDNA clone GQ01312_P05 5', mRNA sequence	gi|157508886|gb|EX310117.1|EX310117	1433	0	739	99	GQ01312.T3_P05 GQ013 - Elongating ROOTS tips - sapplings Picea glauca cDNA clone GQ01312_P05 5', mRNA sequence	gi|74168570|gb|DT638498.1|DT638498
45	693	AT3G58460.1	55.1	4e-08	118	32	| Symbols: | rhomboid family protein / ubiquitin-associated (UBA)/TS-N domain-containing protein | chr3:21634351-21637325 REVERSE	estExt_fgenesh4_pm.C_LG_VI0468	75.9	2e-14	115	39	gi|31712095|gb|AAP68399.1|	50.8	3e-06	114	34	unknown protein [Oryza sativa (japonica cultivar-group)]	gi|147773437|emb|CAN73436.1|	67	2e-11	119	36	hypothetical protein [Vitis vinifera]	jgi|Phypa1_1|187407	35.4	0.031	43	46	estExt_gwp_gw1.C_1040125	emb|CAN73436.1|	67.4	7e-10	119	36	hypothetical protein [Vitis vinifera]	gi|90040156|gb|CT581883.1|CT581883	446	1e-123	343	91	CT581883 LG0ACA Pinus pinaster cDNA, mRNA sequence	gi|157579334|gb|EX380562.1|EX380562	436	1e-121	228	99	GQ03302.B7_E03 GQ033 - Terminal leader (Normalized library) Picea glauca cDNA clone GQ03302_E03 5', mRNA sequence	gi|66743922|gb|DR021552.1|DR021552
46	734	AT3G03920.1	136	1e-32	78	79	| Symbols: | Gar1 RNA-binding region family protein | chr3:1009130-1010386 REVERSE	eugene3.00130574	142	2e-34	78	82	gi|77551701|gb|ABA94498.1|	145	1e-34	78	87	H/ACA ribonucleoprotein complex subunit 1-like protein 1, putative, expressed [Oryza sativa (japonica cultivar-group)]	gi|157348590|emb|CAO23482.1|	145	3e-35	76	86	unnamed protein product [Vitis vinifera]	jgi|Phypa1_1|170048	141	4e-34	78	84	estExt_fgenesh1_pg.C_2290013	gb|EAY81419.1|	145	2e-33	78	87	hypothetical protein OsI_035378 [Oryza sativa (indica cultivar-group)]	gi|67679138|gb|DR110043.1|DR110043	391	1e-107	233	96	RTS1_7_B12.b1_A029 Roots minus sulfur Pinus taeda cDNA clone RTS1_7_B12_A029 3', mRNA sequence	gi|157506863|gb|EX308094.1|EX308094	38.2	0.33	19	100	GQ01307.T3_B05 GQ013 - Elongating ROOTS tips - sapplings Picea glauca cDNA clone GQ01307_B05 5', mRNA sequence	gi|67679138|gb|DR110043.1|DR110043
47	1607	AT2G36880.1	696	0	389	87	| Symbols: MAT3 | MAT3 (METHIONINE ADENOSYLTRANSFERASE 3); methionine adenosyltransferase | chr2:15486800-15487972 REVERSE	estExt_Genewise1_v1.C_280751	705	0	389	88	gi|51038250|gb|AAT94053.1|	699	0	392	85	S-adenosylmethionine synthetase [Oryza sativa (japonica cultivar-group)]	gi|157346700|emb|CAO16769.1|	712	0	393	88	unnamed protein product [Vitis vinifera]	jgi|Phypa1_1|60419	702	0	392	86	fgenesh1_pm.scaffold_244000006	emb|CAN72082.1|	712	0	393	88	hypothetical protein [Vitis vinifera]	gi|157555649|gb|EX356880.1|EX356880	1669	0	854	99	GQ03121.B7_D09 GQ031 - Xylem Scrapings (Normalized library) Picea glauca cDNA clone GQ03121_D09 5', mRNA sequence	gi|157555649|gb|EX356880.1|EX356880	1669	0	854	99	GQ03121.B7_D09 GQ031 - Xylem Scrapings (Normalized library) Picea glauca cDNA clone GQ03121_D09 5', mRNA sequence	gi|66737650|gb|DR015280.1|DR015280
48	941	AT4G05170.1	38.9	0.005	140	27	| Symbols: | DNA binding / transcription factor | chr4:2667988-2669185 REVERSE	fgenesh4_pm.C_LG_XI000130	44.7	9e-05	43	44	gi|37991892|gb|AAR06338.1|	46.2	0.0001	43	48	hypothetical protein [Oryza sativa (japonica cultivar-group)]	gi|157359018|emb|CAO66920.1|	46.6	4e-05	52	36	unnamed protein product [Vitis vinifera]	jgi|Phypa1_1|64936	38.9	0.004	46	39	fgenesh1_pg.scaffold_4000051	gb|EAY90833.1|	47	0.002	45	48	hypothetical protein OsI_012066 [Oryza sativa (indica cultivar-group)]	gi|157577349|gb|EX378577.1|EX378577	1265	0	654	99	GQ03237.B7.1_M22 GQ032 - Shoot tip (Normalized library) Picea glauca cDNA clone GQ03237_M22 5', mRNA sequence	gi|157577349|gb|EX378577.1|EX378577	1265	0	654	99	GQ03237.B7.1_M22 GQ032 - Shoot tip (Normalized library) Picea glauca cDNA clone GQ03237_M22 5', mRNA sequence	gi|57886087|gb|CX651258.1|CX651258
49	571	AT3G15353.1	54.3	5e-08	66	43	| Symbols: MT3 | MT3 (METALLOTHIONEIN 3) | chr3:5180832-5181332 REVERSE	eugene3.01070053	61.2	4e-10	66	50	gi|2072555|gb|AAB53811.1|	55.1	1e-07	62	43	metallothionein-like protein [Oryza sativa]	gi|7406673|emb|CAB85630.1|	48.1	6e-06	66	42	putative metallothionein-like protein [Vitis vinifera]	jgi|Phypa1_1|122389	30.4	0.71	53	32	e_gw1.39.82.1	sp|Q40854|MT3_PICGL	112	9e-24	61	81	Metallothionein-like protein EMB30 gb|AAB01564.1| metallothionein-like protein [Picea glauca]	gi|50162345|gb|CO481972.1|CO481972	611	1e-173	374	95	GQ0191.TB_N03 GQ019: Clean ROOTS systems - P treatments Picea glauca cDNA clone GenomeQuebec_Id:GQ0191N03 3', mRNA sequence	gi|50162345|gb|CO481972.1|CO481972	611	1e-174	374	95	GQ0191.TB_N03 GQ019: Clean ROOTS systems - P treatments Picea glauca cDNA clone GenomeQuebec_Id:GQ0191N03 3', mRNA sequence	gi|5043944|gb|AI725092.1|AI725092
50	492	AT3G15353.1	39.3	0.001	47	44	| Symbols: MT3 | MT3 (METALLOTHIONEIN 3) | chr3:5180832-5181332 REVERSE	eugene3.01070053	38.9	0.002	29	58	gi|50878333|gb|AAT85108.1|	35.4	0.075	47	42	putative metallothionein [Oryza sativa (japonica cultivar-group)]	gi|7406673|emb|CAB85630.1|	30.8	0.72	25	52	putative metallothionein-like protein [Vitis vinifera]	jgi|Phypa1_1|142157	31.6	0.24	57	35	e_gw1.188.32.1	sp|Q40854|MT3_PICGL	65.5	4e-14	44	68	Metallothionein-like protein EMB30 gb|AAB01564.1| metallothionein-like protein [Picea glauca]	gi|157628995|gb|EX430077.1|EX430077	692	0	473	93	GQ03904.B7_C18 GQ039 - Stem - Dormant Picea glauca cDNA clone GQ03904_C18 5', mRNA sequence	gi|157628995|gb|EX430077.1|EX430077	692	0	473	93	GQ03904.B7_C18 GQ039 - Stem - Dormant Picea glauca cDNA clone GQ03904_C18 5', mRNA sequence	gi|9993294|gb|BE662621.1|BE662621
51	672	AT3G14830.2	28.5	3.7	19	47	| Symbols: | similar to unknown protein [Arabidopsis thaliana] (TAIR:AT1G53450.2); similar to unknown protein [Oryza sativa (japonica cultivar-group)] (GB:AAS72350.1); similar to Os01g0729900 [Oryza sativa (japonica cultivar-group)] (GB:NP_001044138.1) | chr3:4983393-4985673 FORWARD	No significant hit					No significant hit						gi|157338825|emb|CAO42176.1|	29.3	3.7	62	30	unnamed protein product [Vitis vinifera]	jgi|Phypa1_1|171678	27.3	8	32	34	estExt_fgenesh1_pg.C_3060021	No significant hit						gi|157505078|gb|EX306309.1|EX306309	916	0	482	98	GQ01301.T3_N06 GQ013 - Elongating ROOTS tips - sapplings Picea glauca cDNA clone GQ01301_N06 5', mRNA sequence	gi|157505078|gb|EX306309.1|EX306309	916	0	482	98	GQ01301.T3_N06 GQ013 - Elongating ROOTS tips - sapplings Picea glauca cDNA clone GQ01301_N06 5', mRNA sequence	gi|48934340|gb|CO163799.1|CO163799
52	984	AT4G18425.1	205	4e-53	177	54	| Symbols: | similar to unknown protein [Arabidopsis thaliana] (TAIR:AT5G46090.1); similar to unknown protein [Oryza sativa (japonica cultivar-group)] (GB:AAU10653.1); contains InterPro domain Protein of unknown function DUF679; (InterPro:IPR007770) | chr4:10181432-10182073 REVERSE	fgenesh4_pg.C_LG_IV000479	222	3e-58	211	53	gi|125601923|gb|EAZ41248.1|	205	1e-52	177	56	hypothetical protein OsJ_024731 [Oryza sativa (japonica cultivar-group)]	gi|157357570|emb|CAO64139.1|	229	3e-60	178	61	unnamed protein product [Vitis vinifera]	jgi|Phypa1_1|112834	107	1e-23	171	35	e_gw1.5.155.1	gb|ABN08714.1|	214	6e-54	205	50	Protein of unknown function DUF679 [Medicago truncatula]	gi|157505926|gb|EX307157.1|EX307157	1425	0	743	99	GQ01304.T3_E19 GQ013 - Elongating ROOTS tips - sapplings Picea glauca cDNA clone GQ01304_E19 5', mRNA sequence	gi|157505926|gb|EX307157.1|EX307157	1425	0	743	99	GQ01304.T3_E19 GQ013 - Elongating ROOTS tips - sapplings Picea glauca cDNA clone GQ01304_E19 5', mRNA sequence	gi|70782897|gb|DR692545.1|DR692545
53	1000	AT1G47490.1	197	8e-51	187	57	| Symbols: ATRBP47C | ATRBP47C; RNA binding | chr1:17427241-17429622 FORWARD	gw1.40.622.1	252	2e-67	188	69	gi|108706453|gb|ABF94248.1|	204	2e-52	191	55	RNA recognition motif family protein, expressed [Oryza sativa (japonica cultivar-group)]	gi|147856810|emb|CAN81343.1|	243	3e-64	188	66	hypothetical protein [Vitis vinifera]	jgi|Phypa1_1|227053	216	1e-56	202	60	estExt_Genewise1.C_3910068	emb|CAN81343.1|	243	2e-62	188	66	hypothetical protein [Vitis vinifera]	gi|157508110|gb|EX309341.1|EX309341	1651	0	863	99	GQ01310.T3_L14 GQ013 - Elongating ROOTS tips - sapplings Picea glauca cDNA clone GQ01310_L14 5', mRNA sequence	gi|157508110|gb|EX309341.1|EX309341	1651	0	863	99	GQ01310.T3_L14 GQ013 - Elongating ROOTS tips - sapplings Picea glauca cDNA clone GQ01310_L14 5', mRNA sequence	gi|51496087|gb|CV033260.1|CV033260
54	750	AT1G78550.1	117	6e-27	146	37	| Symbols: | oxidoreductase, 2OG-Fe(II) oxygenase family protein | chr1:29549924-29551253 REVERSE	fgenesh4_pg.C_LG_X000314	126	2e-29	151	39	gi|113534850|dbj|BAF07233.1|	120	3e-27	147	40	Os01g0935400 [Oryza sativa (japonica cultivar-group)]	gi|157344723|emb|CAO70478.1|	127	2e-29	160	41	unnamed protein product [Vitis vinifera]	jgi|Phypa1_1|122538	119	2e-27	148	37	e_gw1.40.91.1	gb|AAA85365.1|	134	4e-30	152	43	ethylene-forming enzyme	gi|50147820|gb|CO475651.1|CO475651	751	0	615	90	GQ0066.TB.1_M06 GQ006: Cambium and phloem from mature trees Picea glauca cDNA clone GenomeQuebec_Id:GQ0066M06 3', mRNA sequence	gi|50147820|gb|CO475651.1|CO475651	751	0	615	90	GQ0066.TB.1_M06 GQ006: Cambium and phloem from mature trees Picea glauca cDNA clone GenomeQuebec_Id:GQ0066M06 3', mRNA sequence	gi|68088833|gb|DR182143.1|DR182143
55	1108	AT4G02280.1	382	1e-106	233	76	| Symbols: SUS3 | SUS3; UDP-glycosyltransferase/ sucrose synthase/ transferase, transferring glycosyl groups | chr4:995166-998719 FORWARD	estExt_fgenesh4_pm.C_LG_II0867	391	1e-109	237	78	gi|108708058|gb|ABF95853.1|	394	1e-109	239	79	Sucrose synthase 2, putative, expressed [Oryza sativa (japonica cultivar-group)]	gi|157352931|emb|CAO44821.1|	387	1e-107	238	76	unnamed protein product [Vitis vinifera]	jgi|Phypa1_1|197679	369	1e-102	236	73	estExt_gwp_gw1.C_3030025	gb|ABR15470.1|	470	1e-131	268	85	sucrose synthase [Pinus taeda]	gi|48931623|gb|CO161082.1|CO161082	1148	0	826	92	FLD1_26_C02.g1_A029 Root flooded Pinus taeda cDNA clone FLD1_26_C02_A029 5', mRNA sequence	gi|157538407|gb|EX339638.1|EX339638	1047	0	756	92	GQ03008.B7_M12 GQ030 - Xylem planings - daytime and seasonal Picea glauca cDNA clone GQ03008_M12 5', mRNA sequence	gi|48931623|gb|CO161082.1|CO161082
56	911	AT5G19875.1	72	5e-13	86	41	| Symbols: | similar to oxidoreductase/ transition metal ion binding [Arabidopsis thaliana] (TAIR:AT2G31940.1); similar to conserved hypothetical protein [Medicago truncatula] (GB:ABE77569.1) | chr5:6718414-6718785 FORWARD	estExt_fgenesh4_pg.C_LG_III1860	87.8	9e-18	90	46	gi|113631537|dbj|BAF25218.1|	73.9	6e-13	99	41	Os09g0445600 [Oryza sativa (japonica cultivar-group)]	gi|157359240|emb|CAO67176.1|	87.4	2e-17	92	44	unnamed protein product [Vitis vinifera]	jgi|Phypa1_1|73449	33.5	0.18	40	35	fgenesh1_pg.scaffold_42000007	gb|ABE77569.1|	88.2	6e-16	90	51	conserved hypothetical protein [Medicago truncatula] gb|ABE89330.1| conserved hypothetical protein [Medicago truncatula]	gi|157584139|gb|EX385367.1|EX385367	1554	0	844	97	GQ03308.SP6_H02 GQ033 - Terminal leader (Normalized library) Picea glauca cDNA clone GQ03308_H02 3', mRNA sequence	gi|157584139|gb|EX385367.1|EX385367	1554	0	844	97	GQ03308.SP6_H02 GQ033 - Terminal leader (Normalized library) Picea glauca cDNA clone GQ03308_H02 3', mRNA sequence	gi|34346326|gb|CF387909.1|CF387909
57	980	AT1G64510.1	185	3e-47	149	62	| Symbols: | ribosomal protein S6 family protein | chr1:23958656-23959868 REVERSE	gw1.I.8514.1	190	1e-48	154	62	gi|41469637|gb|AAS07360.1|	159	9e-39	111	69	putative plastid ribosomal protein S6 precursor [Oryza sativa (japonica cultivar-group)]	gi|157360279|emb|CAO69490.1|	193	2e-49	149	65	unnamed protein product [Vitis vinifera]	jgi|Phypa1_1|118389	154	6e-38	107	68	e_gw1.24.82.1	ref|NP_176632.1|	185	3e-45	149	62	ribosomal protein S6 family protein [Arabidopsis thaliana] sp|Q8VY91|RR6_ARATH 30S ribosomal protein S6 alpha, chloroplast precursor gb|AAL61951.1| plastid ribosomal protein S6, putative [Arabidopsis thaliana] gb|AAM47900.1| plastid ribosomal protein S6, putative [Arabidopsis thaliana] gb|AAM62751.1| plastid ribosomal protein S6, putative [Arabidopsis thaliana]	gi|157514609|gb|EX315840.1|EX315840	1826	0	929	99	GQ02809.B7_L20 GQ028 - Cambium / phloem scrappings (Normalized library ) Picea glauca cDNA clone GQ02809_L20 5', mRNA sequence	gi|157514609|gb|EX315840.1|EX315840	1826	0	929	99	GQ02809.B7_L20 GQ028 - Cambium / phloem scrappings (Normalized library ) Picea glauca cDNA clone GQ02809_L20 5', mRNA sequence	gi|66971686|gb|DR048119.1|DR048119
58	759	AT4G05050.2	323	9e-89	180	92	| Symbols: UBQ11 | UBQ11 (UBIQUITIN 11); protein binding | chr4:2588269-2588958 REVERSE	estExt_fgenesh4_pm.C_LG_XI0348	323	9e-89	180	92	gi|57863866|gb|AAW56906.1|	320	2e-87	179	92	polyubiquitin [Oryza sativa (japonica cultivar-group)]	gi|147805226|emb|CAN64480.1|	323	2e-88	180	92	hypothetical protein [Vitis vinifera]	jgi|Phypa1_1|222215	320	7e-88	180	91	estExt_Genewise1.C_2270098	gb|AAO43305.1|	316	4e-87	167	97	putative polyubiquitin [Arabidopsis thaliana]	gi|157629247|gb|EX430329.1|EX430329	1364	0	715	99	GQ03904.B7_O02 GQ039 - Stem - Dormant Picea glauca cDNA clone GQ03904_O02 5', mRNA sequence	gi|157629247|gb|EX430329.1|EX430329	1364	0	715	99	GQ03904.B7_O02 GQ039 - Stem - Dormant Picea glauca cDNA clone GQ03904_O02 5', mRNA sequence	gi|48929345|gb|CO158804.1|CO158804
59	872	AT5G05280.1	133	2e-31	151	47	| Symbols: | zinc finger (C3HC4-type RING finger) family protein | chr5:1565510-1566040 REVERSE	fgenesh4_kg.C_LG_XVI000048	166	1e-41	143	56	gi|125582428|gb|EAZ23359.1|	134	4e-31	153	46	hypothetical protein OsJ_006842 [Oryza sativa (japonica cultivar-group)]	gi|157351314|emb|CAO41501.1|	179	4e-45	147	60	unnamed protein product [Vitis vinifera]	jgi|Phypa1_1|18593	87	1e-17	107	39	gw1.85.82.1	emb|CAN70348.1|	179	2e-43	147	60	hypothetical protein [Vitis vinifera]	gi|157562808|gb|EX364036.1|EX364036	1364	0	736	98	GQ03207.SP6_O08 GQ032 - Shoot tip (Normalized library) Picea glauca cDNA clone GQ03207_O08 3', mRNA sequence	gi|157562808|gb|EX364036.1|EX364036	1364	0	736	98	GQ03207.SP6_O08 GQ032 - Shoot tip (Normalized library) Picea glauca cDNA clone GQ03207_O08 3', mRNA sequence	gi|37566035|gb|CF668642.1|CF668642
60	826	AT5G59720.1	211	4e-55	158	65	| Symbols: | HSP18.2 (HEAT SHOCK PROTEIN 18.2) | chr5:24079858-24080343 FORWARD	grail3.0022018701	209	1e-54	163	64	gi|164375535|gb|ABY52935.1|	202	7e-52	162	60	heat shock protein Hsp20 [Oryza sativa Japonica Group]	gi|147805491|emb|CAN60868.1|	210	1e-54	161	64	hypothetical protein [Vitis vinifera]	jgi|Phypa1_1|158998	174	4e-44	153	58	estExt_fgenesh1_pg.C_80130	gb|ABF61872.1|	219	1e-55	162	67	chaperone [Agave tequilana]	gi|68028514|gb|DR167871.1|DR167871	682	0	571	90	RTPHOS1_21_E01.g1_A029 Roots minus phosphorous Pinus taeda cDNA clone RTPHOS1_21_E01_A029 5', mRNA sequence	gi|157644241|gb|EX445323.1|EX445323	527	1e-148	498	88	GQ04113.B7_F03 GQ041 - Shoot tip - Dormant (Normalized) Picea glauca cDNA clone GQ04113_F03 5', mRNA sequence	gi|68028514|gb|DR167871.1|DR167871
61	2086	AT1G18835.1	30.8	3.4	52	32	| Symbols: MIF3 | MIF3 (MINI ZINC FINGER) | chr1:6496097-6496363 REVERSE	gw1.7267.9.1	90.1	5e-18	54	83	gi|38605822|emb|CAE05231.3|	32	7.2	47	36	OSJNBa0011K22.13 [Oryza sativa (japonica cultivar-group)]	gi|147774752|emb|CAN63759.1|	31.2	4.5	66	27	hypothetical protein [Vitis vinifera]	No significant hit						dbj|BAB33421.1|	92.4	1e-16	48	93	putative senescence-associated protein [Pisum sativum]	gi|157623995|gb|EX425077.1|EX425077	1538	0	824	98	GQ03809.B7_K17 GQ038 - Stem - Active growth Picea glauca cDNA clone GQ03809_K17 5', mRNA sequence	gi|157623995|gb|EX425077.1|EX425077	1538	0	824	98	GQ03809.B7_K17 GQ038 - Stem - Active growth Picea glauca cDNA clone GQ03809_K17 5', mRNA sequence	gi|2778223|gb|AA739672.1|AA739672
62	1130	AT1G20450.2	38.9	0.006	27	62	| Symbols: LTI45, ERD10, LTI29 | ERD10/LTI45 (EARLY RESPONSIVE TO DEHYDRATION 10) | chr1:7088225-7089097 REVERSE	eugene3.00020117	35.8	0.052	19	78	gi|20320|emb|CAA40604.1|	35.8	0.23	31	54	rab25 product [Oryza sativa (japonica cultivar-group)]	gi|157340775|emb|CAO47580.1|	34.3	0.25	37	43	unnamed protein product [Vitis vinifera]	jgi|Phypa1_1|173172	33.1	0.31	33	54	estExt_fgenesh1_pg.C_4210010	gb|AAD28175.1|AF109916_1	134	1e-29	158	47	putative dehydrin [Picea glauca]	gi|157608278|gb|EX409502.1|EX409502	716	0	369	99	GQ03605.B7_D15 GQ036 - Shoot tip - Active growth Picea glauca cDNA clone GQ03605_D15 5', mRNA sequence	gi|157608278|gb|EX409502.1|EX409502	716	0	369	99	GQ03605.B7_D15 GQ036 - Shoot tip - Active growth Picea glauca cDNA clone GQ03605_D15 5', mRNA sequence	gi|12482405|gb|BG039820.1|BG039820
63	705	AT4G19190.1	30.4	1.1	74	31	| Symbols: | zinc knuckle (CCHC-type) family protein | chr4:10493334-10495980 FORWARD	fgenesh4_pg.C_LG_VI000503	28.1	5.6	57	33	No significant hit						gi|157339351|emb|CAO43892.1|	32.7	0.37	83	30	unnamed protein product [Vitis vinifera]	jgi|Phypa1_1|229935	51.6	4e-07	71	39	fgenesh2_pg.scaffold_89000033	ref|YP_882253.1|	40.4	0.093	131	26	catechol-O-methyltransferase [Mycobacterium avium 104] gb|ABK67164.1| catechol-O-methyltransferase [Mycobacterium avium 104]	gi|157517158|gb|EX318389.1|EX318389	1279	0	645	100	GQ02813.B7_D05 GQ028 - Cambium / phloem scrappings (Normalized library ) Picea glauca cDNA clone GQ02813_D05 5', mRNA sequence	gi|157517158|gb|EX318389.1|EX318389	1279	0	645	100	GQ02813.B7_D05 GQ028 - Cambium / phloem scrappings (Normalized library ) Picea glauca cDNA clone GQ02813_D05 5', mRNA sequence	gi|19385528|gb|BM902740.1|BM902740
64	861	AT5G55370.1	27.7	9.3	47	34	| Symbols: | long-chain-alcohol O-fatty-acyltransferase family protein / wax synthase family protein | chr5:22462311-22463342 REVERSE	estExt_fgenesh4_pg.C_LG_I0469	28.9	4.4	44	34	gi|42795652|gb|AAS46217.1|	32.7	1.3	72	34	NADH dehydrogenase subunit 5 [Oryza sativa (japonica cultivar-group)]	gi|157330107|emb|CAO43707.1|	33.5	0.29	103	19	unnamed protein product [Vitis vinifera]	jgi|Phypa1_1|104336	27.7	9	93	29	fgenesh1_pg.scaffold_11290000001	gb|AAL36503.1|	39.3	0.3	65	36	NADH dehydrogenase subunit F [Glyceria striata]	gi|83379571|gb|DV973549.1|DV973549	1049	0	529	100	GQ02783.B3_A04 GQ099: Mixed spruce tissues Picea glauca cDNA clone GenomeQuebec_Id:GQ02783_A04 5', mRNA sequence	gi|83379571|gb|DV973549.1|DV973549	1049	0	529	100	GQ02783.B3_A04 GQ099: Mixed spruce tissues Picea glauca cDNA clone GenomeQuebec_Id:GQ02783_A04 5', mRNA sequence	gi|70780623|gb|DR690271.1|DR690271
65	916	AT2G38630.1	248	3e-66	161	77	| Symbols: | similar to unknown protein [Arabidopsis thaliana] (TAIR:AT3G54190.1); similar to Os01g0817800 [Oryza sativa (japonica cultivar-group)] (GB:NP_001044626.1); similar to Os05g0482600 [Oryza sativa (japonica cultivar-group)] (GB:NP_001055867.1); similar to unknown protein [Oryza sativa (japonica cultivar-group)] (GB:AAW56876.1); contains InterPro domain WD40-like; (InterPro:IPR011046) | …	fgenesh4_pg.C_scaffold_125000012	254	4e-68	164	81	gi|77555803|gb|ABA98599.1|	246	8e-65	161	74	expressed protein [Oryza sativa (japonica cultivar-group)]	gi|157353417|emb|CAO45356.1|	256	2e-68	161	81	unnamed protein product [Vitis vinifera]	jgi|Phypa1_1|177165	276	9e-75	158	85	estExt_gwp_gw1.C_210233	emb|CAN60711.1|	256	1e-66	161	81	hypothetical protein [Vitis vinifera]	gi|157621631|gb|EX422713.1|EX422713	1465	0	762	99	GQ03803.B7_E14 GQ038 - Stem - Active growth Picea glauca cDNA clone GQ03803_E14 5', mRNA sequence	gi|157621631|gb|EX422713.1|EX422713	1465	0	762	99	GQ03803.B7_E14 GQ038 - Stem - Active growth Picea glauca cDNA clone GQ03803_E14 5', mRNA sequence	gi|49448748|gb|CO367431.1|CO367431
66	872	AT2G45470.1	88.6	5e-18	92	50	| Symbols: AGP8, FLA8 | FLA8 (Arabinogalactan protein 8) | chr2:18749871-18751133 REVERSE	gw1.XIV.3805.1	94	1e-19	91	48	gi|20330756|gb|AAM19119.1|AC104427_17	95.1	2e-19	92	48	Putative endosperm specific protein [Oryza sativa (japonica cultivar-group)]	gi|157353205|emb|CAO45128.1|	99.4	4e-21	91	50	unnamed protein product [Vitis vinifera]	jgi|Phypa1_1|146540	28.9	4.1	55	32	e_gw1.245.42.1	emb|CAN65447.1|	95.5	4e-18	92	50	hypothetical protein [Vitis vinifera]	gi|83390746|gb|DV984724.1|DV984724	1459	0	782	98	GQ0202.TB_A10 GQ020: Clean ROOTS systems -Diurnal cycle Picea glauca cDNA clone GenomeQuebec_Id:GQ0202_A10 3', mRNA sequence	gi|83390746|gb|DV984724.1|DV984724	1459	0	782	98	GQ0202.TB_A10 GQ020: Clean ROOTS systems -Diurnal cycle Picea glauca cDNA clone GenomeQuebec_Id:GQ0202_A10 3', mRNA sequence	gi|37567539|gb|CF670146.1|CF670146
67	750	AT5G59720.1	191	3e-49	159	61	| Symbols: | HSP18.2 (HEAT SHOCK PROTEIN 18.2) | chr5:24079858-24080343 FORWARD	grail3.0022018701	186	2e-47	164	60	gi|1815660|gb|AAC78392.1|	179	5e-45	150	60	low molecular mass heat shock protein Oshsp17.3 [Oryza sativa]	gi|147785904|emb|CAN70834.1|	190	1e-48	157	64	hypothetical protein [Vitis vinifera]	jgi|Phypa1_1|113859	157	6e-39	148	55	e_gw1.8.135.1	ref|NP_200780.1|	191	3e-47	159	61	HSP18.2 (HEAT SHOCK PROTEIN 18.2) [Arabidopsis thaliana] sp|P19037|HSP13_ARATH 18.2 kDa class I heat shock protein (HSP 18.2) emb|CAA35183.1| unnamed protein product [Arabidopsis thaliana] dbj|BAB09509.1| 18.2 kD class I heat shock protein (HSP 18.2) [Arabidopsis thaliana] gb|AAL49881.1| putative heat shock protein 18 [Arabidopsis thaliana] gb|AAM67481.1| putative heat shock protein 18 [Arabidops…	gi|157549664|gb|EX350895.1|EX350895	965	0	531	97	GQ03109.B7_M12 GQ031 - Xylem Scrapings (Normalized library) Picea glauca cDNA clone GQ03109_M12 5', mRNA sequence	gi|157549664|gb|EX350895.1|EX350895	965	0	531	97	GQ03109.B7_M12 GQ031 - Xylem Scrapings (Normalized library) Picea glauca cDNA clone GQ03109_M12 5', mRNA sequence	gi|67957213|gb|DR161315.1|DR161315
68	917	AT1G30950.1	73.2	2e-13	200	26	| Symbols: UFO | UFO (UNUSUAL FLORAL ORGANS); ubiquitin-protein ligase | chr1:11036161-11037489 FORWARD	grail3.0029002001	74.7	8e-14	222	24	gi|32488383|emb|CAE02808.1|	71.6	3e-12	202	25	OSJNBa0043A12.13 [Oryza sativa (japonica cultivar-group)]	gi|157338582|emb|CAO41933.1|	84.3	2e-16	170	28	unnamed protein product [Vitis vinifera]	jgi|Phypa1_1|234671	128	5e-30	233	33	estExt_fgenesh2_pg.C_1490027	gb|AAD01204.1|	85.9	3e-15	162	27	stamina pistilloidia [Pisum sativum]	gi|83388210|gb|DV982188.1|DV982188	1318	0	741	97	GQ0166.B7_A14 GQ016: Primary, secondary SHOOT -N fertil. Treatments Picea glauca cDNA clone GenomeQuebec_Id:GQ0166_A14 3', mRNA sequence	gi|83388210|gb|DV982188.1|DV982188	1318	0	741	97	GQ0166.B7_A14 GQ016: Primary, secondary SHOOT -N fertil. Treatments Picea glauca cDNA clone GenomeQuebec_Id:GQ0166_A14 3', mRNA sequence	gi|66744996|gb|DR022626.1|DR022626
69	1019	AT2G28430.1	48.1	8e-06	91	32	| Symbols: | similar to unknown [Hyacinthus orientalis] (GB:AAT08697.1) | chr2:12166813-12167464 REVERSE	eugene3.00660252	59.7	3e-09	89	40	gi|13384375|gb|AAK21343.1|AC024594_7	70.9	6e-12	92	43	hypothetical protein [Oryza sativa (japonica cultivar-group)]	gi|147822233|emb|CAN70786.1|	29.3	7	30	40	hypothetical protein [Vitis vinifera]	jgi|Phypa1_1|163219	29.3	3.9	21	61	estExt_fgenesh1_pg.C_530091	ref|NP_001064879.1|	70.9	1e-10	92	43	Os10g0481400 [Oryza sativa (japonica cultivar-group)] dbj|BAF26793.1| Os10g0481400 [Oryza sativa (japonica cultivar-group)]	gi|157610440|gb|EX411664.1|EX411664	1645	0	838	99	GQ03611.B7_C11 GQ036 - Shoot tip - Active growth Picea glauca cDNA clone GQ03611_C11 5', mRNA sequence	gi|157610440|gb|EX411664.1|EX411664	1645	0	838	99	GQ03611.B7_C11 GQ036 - Shoot tip - Active growth Picea glauca cDNA clone GQ03611_C11 5', mRNA sequence	gi|21826636|gb|BQ701320.1|BQ701320
70	813	AT4G30470.1	65.5	4e-11	100	36	| Symbols: | cinnamoyl-CoA reductase-related | chr4:14894269-14896512 FORWARD	estExt_fgenesh4_pg.C_LG_XVIII0872	59.7	2e-09	93	36	gi|113532765|dbj|BAF05148.1|	55.5	2e-07	135	31	Os01g0528800 [Oryza sativa (japonica cultivar-group)]	gi|157343103|emb|CAO66592.1|	56.2	4e-08	100	30	unnamed protein product [Vitis vinifera]	jgi|Phypa1_1|229491	67	1e-11	128	32	fgenesh2_pg.scaffold_76000011	gb|AAM62641.1|	65.5	4e-09	100	36	cinnamoyl-CoA reductase-like protein [Arabidopsis thaliana]	gi|50171245|gb|CO486024.1|CO486024	936	0	476	99	GQ02012.TB_G09 GQ020: Clean ROOTS systems -Diurnal cycle Picea glauca cDNA clone GenomeQuebec_Id:GQ02012G09 3', mRNA sequence	gi|50171245|gb|CO486024.1|CO486024	936	0	476	99	GQ02012.TB_G09 GQ020: Clean ROOTS systems -Diurnal cycle Picea glauca cDNA clone GenomeQuebec_Id:GQ02012G09 3', mRNA sequence	gi|67705749|gb|DR117439.1|DR117439
71	776	AT3G20865.1	35	0.05	53	32	| Symbols: AGP40 | AGP40 (ARABINOGALACTAN-PROTEIN 40) | chr3:7308705-7308893 REVERSE	eugene3.00130565	30	1.7	49	40	gi|125573218|gb|EAZ14733.1|	32.3	1.5	82	28	hypothetical protein OsJ_004558 [Oryza sativa (japonica cultivar-group)]	gi|147799467|emb|CAN70605.1|	31.6	0.96	58	39	hypothetical protein [Vitis vinifera]	jgi|Phypa1_1|160869	34.7	0.063	54	38	estExt_fgenesh1_pg.C_270125	gb|ABK28566.1|	35	4.7	53	32	unknown [Arabidopsis thaliana]	gi|50179196|gb|CO489541.1|CO489541	624	1e-177	371	96	GQ0256.B7_D21 GQ025: Annual flush SHOOTS diurnal cycle- trees Picea glauca cDNA clone GenomeQuebec_Id:GQ0256D21 3', mRNA sequence	gi|50179196|gb|CO489541.1|CO489541	624	1e-178	371	96	GQ0256.B7_D21 GQ025: Annual flush SHOOTS diurnal cycle- trees Picea glauca cDNA clone GenomeQuebec_Id:GQ0256D21 3', mRNA sequence	gi|6696301|gb|AW289665.1|AW289665
72	770	AT1G12880.1	94	9e-20	147	40	| Symbols: ATNUDT12 | ATNUDT12 (Arabidopsis thaliana Nudix hydrolase homolog 12); hydrolase | chr1:4390034-4391044 FORWARD	grail3.0010063001	88.6	4e-18	142	38	gi|108864443|gb|ABA94049.2|	91.3	3e-18	152	36	Nudix hydrolase 13, mitochondrial precursor, putative, expressed [Oryza sativa (japonica cultivar-group)]	gi|157341212|emb|CAO49119.1|	98.6	6e-21	144	38	unnamed protein product [Vitis vinifera]	jgi|Phypa1_1|185865	103	1e-22	149	41	estExt_gwp_gw1.C_870088	gb|AAF78493.1|AC012187_13	94	8e-18	147	40	Contains similarity to AP2/EREBP-like transcription factor from Arabidopsis thaliana gb|AF216581 and contains Bacterial mutT protein PF|00293 and AP2 PF|00847 domains	gi|157516717|gb|EX317948.1|EX317948	1203	0	619	99	GQ02812.B7_M12 GQ028 - Cambium / phloem scrappings (Normalized library ) Picea glauca cDNA clone GQ02812_M12 5', mRNA sequence	gi|157516717|gb|EX317948.1|EX317948	1203	0	619	99	GQ02812.B7_M12 GQ028 - Cambium / phloem scrappings (Normalized library ) Picea glauca cDNA clone GQ02812_M12 5', mRNA sequence	gi|67189440|gb|DR078101.1|DR078101
73	644	AT5G04080.1	28.5	3.5	28	42	| Symbols: | similar to unknown protein [Oryza sativa (japonica cultivar-group)] (GB:BAD87214.1) | chr5:1104816-1105187 FORWARD	eugene3.00011669	29.3	2.2	41	36	gi|13876537|gb|AAK43513.1|AC020666_23	34.7	0.22	60	36	putative gag-pol precursor [Oryza sativa (japonica cultivar-group)]	gi|147779506|emb|CAN63296.1|	28.9	4.6	62	30	hypothetical protein [Vitis vinifera]	jgi|Phypa1_1|76110	28.5	3.4	31	38	fgenesh1_pg.scaffold_57000018	gb|ABA94842.1|	34.7	4.2	60	36	retrotransposon protein, putative, unclassified [Oryza sativa (japonica cultivar-group)]	gi|157543250|gb|EX344481.1|EX344481	1203	0	623	99	GQ03102.B7_O03 GQ031 - Xylem Scrapings (Normalized library) Picea glauca cDNA clone GQ03102_O03 5', mRNA sequence	gi|157543250|gb|EX344481.1|EX344481	1203	0	623	99	GQ03102.B7_O03 GQ031 - Xylem Scrapings (Normalized library) Picea glauca cDNA clone GQ03102_O03 5', mRNA sequence	gi|34491677|gb|CF474305.1|CF474305
74	808	AT5G25757.1	195	3e-50	131	67	| Symbols: | similar to unknown protein [Arabidopsis thaliana] (TAIR:AT5G25754.1); similar to Os05g0227700 [Oryza sativa (japonica cultivar-group)] (GB:NP_001054968.1); similar to Os01g0229100 [Oryza sativa (japonica cultivar-group)] (GB:NP_001042483.1); similar to unknown protein [Oryza sativa (japonica cultivar-group)] (GB:AAT77307.1); contains domain gb def: Hypothetical protein At5g25754 (PTH…	fgenesh4_pm.C_LG_VI000741	198	3e-51	131	67	gi|113532014|dbj|BAF04397.1|	179	8e-45	131	61	Os01g0229100 [Oryza sativa (japonica cultivar-group)]	gi|157340270|emb|CAO45947.1|	30	2.9	80	23	unnamed protein product [Vitis vinifera]	jgi|Phypa1_1|226524	197	5e-51	131	70	estExt_Genewise1.C_3670001	dbj|BAD93836.1|	195	3e-48	131	67	hypothetical protein [Arabidopsis thaliana]	gi|157559799|gb|EX361030.1|EX361030	1358	0	697	99	GQ03203.SP6_I15 GQ032 - Shoot tip (Normalized library) Picea glauca cDNA clone GQ03203_I15 3', mRNA sequence	gi|157559799|gb|EX361030.1|EX361030	1358	0	697	99	GQ03203.SP6_I15 GQ032 - Shoot tip (Normalized library) Picea glauca cDNA clone GQ03203_I15 3', mRNA sequence	gi|48929887|gb|CO159346.1|CO159346
75	580	AT2G18100.1	29.6	1.3	62	33	| Symbols: | similar to unknown protein [Arabidopsis thaliana] (TAIR:AT4G36210.3); similar to hypothetical protein LOC_Os10g36830 [Oryza sativa (japonica cultivar-group)] (GB:AAP54584.2); similar to expressed protein [Oryza sativa (japonica cultivar-group)] (GB:ABF93615.1); similar to Os03g0112800 [Oryza sativa (japonica cultivar-group)] (GB:NP_001048731.1); contains InterPro domain Protein of un…	eugene3.00130813	30.8	0.62	47	36	gi|13603427|dbj|BAB40154.1|	30.8	2.5	38	34	hypothetical protein [Oryza sativa Japonica Group]	gi|157339434|emb|CAO43975.1|	31.2	0.76	27	44	unnamed protein product [Vitis vinifera]	jgi|Phypa1_1|167103	30.4	0.73	81	27	estExt_fgenesh1_pg.C_1360017	gb|AAG60365.1|AF214937_1	41.6	0.027	66	36	conotoxin scaffold III/IV precursor [Conus ventricosus]	gi|89955572|gb|AM168533.1|AM168533	846	0	473	97	AM168533 K00001 Picea abies cDNA clone K0000100001A09F1, mRNA sequence	gi|50175864|gb|CO488051.1|CO488051	686	0	368	98	GQ0256.B3_F16 GQ025: Annual flush SHOOTS diurnal cycle- trees Picea glauca cDNA clone GenomeQuebec_Id:GQ0256F16 5', mRNA sequence	gi|48934985|gb|CO164444.1|CO164444
76	1421	AT1G61720.1	212	4e-55	232	43	| Symbols: BAN | BAN (BANYULS) | chr1:22794991-22796422 REVERSE	estExt_fgenesh4_pm.C_LG_IV0055	256	2e-68	232	52	gi|6650527|gb|AAF21888.1|AF101045_3	152	1e-66	231	35	putative NADPH-dependent reductase A1 [Oryza sativa (japonica cultivar-group)]	gi|32454782|tpe|CAD91911.1|	261	2e-69	232	52	TPA: putative anthocyanidin reductase [Vitis vinifera]	jgi|Phypa1_1|138124	111	9e-25	94	57	e_gw1.144.123.1	gb|AAU95082.1|	317	1e-126	231	65	anthocyanidin reductase [Ginkgo biloba]	gi|157618006|gb|EX419088.1|EX419088	1566	0	874	97	GQ03712.B7_E01 GQ037 - Shoot tip - Dormant Picea glauca cDNA clone GQ03712_E01 5', mRNA sequence	gi|157618006|gb|EX419088.1|EX419088	1566	0	874	97	GQ03712.B7_E01 GQ037 - Shoot tip - Dormant Picea glauca cDNA clone GQ03712_E01 5', mRNA sequence	gi|34358290|gb|CF399873.1|CF399873
77	936	AT5G14970.1	139	3e-33	174	45	| Symbols: | similar to unknown protein [Arabidopsis thaliana] (TAIR:AT2G14910.1); similar to seed maturation-like protein, putative [Medicago truncatula] (GB:ABE86960.1) | chr5:4847371-4848763 FORWARD	gw1.I.3998.1	105	5e-23	195	35	gi|40538958|gb|AAR87215.1|	104	4e-22	207	35	expressed protein [Oryza sativa (japonica cultivar-group)]	gi|157345576|emb|CAO14874.1|	142	5e-34	157	50	unnamed protein product [Vitis vinifera]	jgi|Phypa1_1|193876	44.7	8e-05	151	21	estExt_gwp_gw1.C_2070012	gb|AAM60961.1|	139	3e-31	175	46	seed maturation-like protein [Arabidopsis thaliana]	gi|157520268|gb|EX321499.1|EX321499	1574	0	845	98	GQ02817.SP6_F13 GQ028 - Cambium / phloem scrappings (Normalized library ) Picea glauca cDNA clone GQ02817_F13 3', mRNA sequence	gi|157520268|gb|EX321499.1|EX321499	1574	0	845	98	GQ02817.SP6_F13 GQ028 - Cambium / phloem scrappings (Normalized library ) Picea glauca cDNA clone GQ02817_F13 3', mRNA sequence	gi|48945095|gb|CO172223.1|CO172223
78	679	AT5G02230.2	121	3e-28	81	62	| Symbols: | haloacid dehalogenase-like hydrolase family protein | chr5:449130-450505 FORWARD	estExt_fgenesh4_pg.C_LG_VI0678	131	3e-31	83	71	gi|108707441|gb|ABF95236.1|	132	6e-31	140	51	haloacid dehalogenase-like hydrolase family protein, putative, expressed [Oryza sativa (japonica cultivar-group)]	gi|7406669|emb|CAB85628.1|	134	6e-32	111	61	putative ripening-related protein [Vitis vinifera]	jgi|Phypa1_1|140188	99.4	2e-21	105	44	e_gw1.164.28.1	emb|CAB85628.1|	134	3e-30	111	61	putative ripening-related protein [Vitis vinifera]	gi|157576705|gb|EX377933.1|EX377933	729	0	407	97	GQ03236.B7_A17 GQ032 - Shoot tip (Normalized library) Picea glauca cDNA clone GQ03236_A17 5', mRNA sequence	gi|157576705|gb|EX377933.1|EX377933	729	0	407	97	GQ03236.B7_A17 GQ032 - Shoot tip (Normalized library) Picea glauca cDNA clone GQ03236_A17 5', mRNA sequence	gi|66983627|gb|DR060060.1|DR060060
79	802	AT3G21215.1	36.2	0.024	40	52	| Symbols: | RNA-binding protein, putative | chr3:7442879-7445237 REVERSE	fgenesh4_pg.C_LG_XVI001104	32	0.47	72	30	gi|125606548|gb|EAZ45584.1|	32	2	80	28	hypothetical protein OsJ_029067 [Oryza sativa (japonica cultivar-group)]	gi|157355735|emb|CAO49552.1|	29.3	4.9	55	30	unnamed protein product [Vitis vinifera]	jgi|Phypa1_1|195709	30.4	1.2	47	44	estExt_gwp_gw1.C_2450042	emb|CAD33925.1|	43.5	0.014	39	58	proline rich protein 3 [Cicer arietinum]	gi|157585736|gb|EX386964.1|EX386964	1477	0	778	98	GQ03310.SP6_N04 GQ033 - Terminal leader (Normalized library) Picea glauca cDNA clone GQ03310_N04 3', mRNA sequence	gi|157585736|gb|EX386964.1|EX386964	1477	0	778	98	GQ03310.SP6_N04 GQ033 - Terminal leader (Normalized library) Picea glauca cDNA clone GQ03310_N04 3', mRNA sequence	gi|57885651|gb|CX650822.1|CX650822
80	600	AT4G02380.2	33.5	0.095	33	45	| Symbols: ATLEA5, SAG21 | SAG21 (SENESCENCE-ASSOCIATED GENE 21) | chr4:1046414-1046746 REVERSE	grail3.0096003001	60.8	6e-10	33	69	gi|125603617|gb|EAZ42942.1|	53.9	3e-07	34	58	hypothetical protein OsJ_026425 [Oryza sativa (japonica cultivar-group)]	gi|157350098|emb|CAO40036.1|	36.6	0.019	35	45	unnamed protein product [Vitis vinifera]	jgi|Phypa1_1|82879	28.1	3.9	46	32	fgenesh1_pg.scaffold_107000041	gb|ABA54786.1|	118	2e-25	95	69	ABA-responsive LEA-like protein [Picea glauca] gb|ABA54787.1| ABA-responsive LEA-like protein [Picea glauca]	gi|157628254|gb|EX429336.1|EX429336	1104	0	561	99	GQ03902.B7_C12 GQ039 - Stem - Dormant Picea glauca cDNA clone GQ03902_C12 5', mRNA sequence	gi|157628254|gb|EX429336.1|EX429336	1104	0	561	99	GQ03902.B7_C12 GQ039 - Stem - Dormant Picea glauca cDNA clone GQ03902_C12 5', mRNA sequence	gi|67957969|gb|DR161693.1|DR161693
81	729	AT3G13790.1	109	1e-24	100	56	| Symbols: ATCWINV1, ATBFRUCT1 | ATBFRUCT1/ATCWINV1 (ARABIDOPSIS THALIANA CELL WALL INVERTASE 1); beta-fructofuranosidase/ hydrolase, hydrolyzing O-glycosyl compounds | chr3:4533091-4535838 REVERSE	estExt_fgenesh4_pg.C_LG_VI1536	110	1e-24	101	53	gi|32488654|emb|CAE03581.1|	109	9e-24	98	54	OSJNBa0087O24.4 [Oryza sativa (japonica cultivar-group)]	gi|147866666|emb|CAN83673.1|	119	4e-27	101	58	hypothetical protein [Vitis vinifera]	jgi|Phypa1_1|141357	108	4e-24	99	52	e_gw1.177.75.1	gb|ABE86259.1|	122	3e-26	96	63	Sialidase [Medicago truncatula]	gi|157563371|gb|EX364599.1|EX364599	1378	0	711	99	GQ03208.SP6_H14 GQ032 - Shoot tip (Normalized library) Picea glauca cDNA clone GQ03208_H14 3', mRNA sequence	gi|157563371|gb|EX364599.1|EX364599	1378	0	711	99	GQ03208.SP6_H14 GQ032 - Shoot tip (Normalized library) Picea glauca cDNA clone GQ03208_H14 3', mRNA sequence	gi|66691856|gb|DR014350.1|DR014350
82	1113	AT2G19580.1	231	6e-61	174	59	| Symbols: TET2 | TET2 (TETRASPANIN2) | chr2:8479475-8482103 REVERSE	grail3.0112005901	240	1e-63	173	61	gi|113595959|dbj|BAF19833.1|	190	7e-48	174	48	Os06g0572400 [Oryza sativa (japonica cultivar-group)]	gi|157341946|emb|CAO63402.1|	235	6e-62	174	59	unnamed protein product [Vitis vinifera]	jgi|Phypa1_1|142394	162	4e-40	174	42	e_gw1.191.62.1	emb|CAN69080.1|	235	3e-60	174	59	hypothetical protein [Vitis vinifera]	gi|157557456|gb|EX358687.1|EX358687	1691	0	909	98	GQ03126.B7_B09 GQ031 - Xylem Scrapings (Normalized library) Picea glauca cDNA clone GQ03126_B09 5', mRNA sequence	gi|157557456|gb|EX358687.1|EX358687	1691	0	909	98	GQ03126.B7_B09 GQ031 - Xylem Scrapings (Normalized library) Picea glauca cDNA clone GQ03126_B09 5', mRNA sequence	gi|49012499|gb|CO201324.1|CO201324
83	1262	AT1G07030.1	291	4e-79	245	62	| Symbols: | mitochondrial substrate carrier family protein | chr1:2158630-2160523 REVERSE	eugene3.00161186	314	7e-86	264	62	gi|108707652|gb|ABF95447.1|	290	8e-78	247	59	Mitochondrial carrier protein, expressed [Oryza sativa (japonica cultivar-group)]	gi|157355385|emb|CAO48775.1|	317	2e-86	260	61	unnamed protein product [Vitis vinifera]	jgi|Phypa1_1|61978	357	6e-99	260	67	fgenesh1_pm.scaffold_532000002	emb|CAA07568.1|	320	1e-85	262	63	Mitochondrial carrier protein [Ribes nigrum]	gi|157558406|gb|EX359637.1|EX359637	1376	0	762	97	GQ03201.SP6_K10 GQ032 - Shoot tip (Normalized library) Picea glauca cDNA clone GQ03201_K10 3', mRNA sequence	gi|157558406|gb|EX359637.1|EX359637	1376	0	762	97	GQ03201.SP6_K10 GQ032 - Shoot tip (Normalized library) Picea glauca cDNA clone GQ03201_K10 3', mRNA sequence	gi|67486928|gb|DR088602.1|DR088602
84	1040	AT1G18390.1	41.6	0.0008	51	39	| Symbols: | protein kinase family protein | chr1:6327456-6329928 FORWARD	fgenesh4_pg.C_scaffold_968000003	48.1	9e-06	51	45	gi|113579794|dbj|BAF18157.1|	42.4	0.002	65	27	Os05g0550700 [Oryza sativa (japonica cultivar-group)]	gi|157343588|emb|CAO68094.1|	42.7	0.0006	43	44	unnamed protein product [Vitis vinifera]	jgi|Phypa1_1|169253	33.5	0.21	47	31	estExt_fgenesh1_pg.C_2010062	gb|AAW70017.1|	79.7	3e-13	77	48	putative wall-associated protein kinase [Pinus taeda]	gi|66972579|gb|DR049012.1|DR049012	236	3e-60	223	88	RTBOR1_12_E02.g1_A029 Roots plus added boron Pinus taeda cDNA clone RTBOR1_12_E02_A029 5', mRNA sequence	gi|157519882|gb|EX321113.1|EX321113	65.9	2e-09	49	91	GQ02817.B7_E20 GQ028 - Cambium / phloem scrappings (Normalized library ) Picea glauca cDNA clone GQ02817_E20 5', mRNA sequence	gi|66972579|gb|DR049012.1|DR049012
85	893	AT5G44635.1	31.6	0.68	30	50	| Symbols: | minichromosome maintenance family protein / MCM family protein | chr5:18023658-18027769 REVERSE	fgenesh4_pm.C_LG_I000239	32	0.55	31	48	gi|125578595|gb|EAZ19741.1|	30.8	5.4	32	40	hypothetical protein OsJ_033950 [Oryza sativa (japonica cultivar-group)]	gi|157328167|emb|CAO17275.1|	31.6	1.2	34	41	unnamed protein product [Vitis vinifera]	jgi|Phypa1_1|162929	29.3	3.2	53	37	estExt_fgenesh1_pg.C_490083	ref|NP_504836.1|	35.4	4.6	80	35	GEX Interacting protein family member (gei-6) [Caenorhabditis elegans] gb|AAB65371.1| Gex interacting protein protein 6 [Caenorhabditis elegans]	gi|157628903|gb|EX429985.1|EX429985	1429	0	721	100	GQ03903.B7_O20 GQ039 - Stem - Dormant Picea glauca cDNA clone GQ03903_O20 5', mRNA sequence	gi|157628903|gb|EX429985.1|EX429985	1429	0	721	100	GQ03903.B7_O20 GQ039 - Stem - Dormant Picea glauca cDNA clone GQ03903_O20 5', mRNA sequence	gi|66741787|gb|DR019417.1|DR019417
86	1034	AT5G23880.1	155	4e-38	132	62	| Symbols: EMB1265, ESP5, ATCPSF100, CPSF100 | CPSF100 (ENHANCED SILENCING PHENOTYPE 5) | chr5:8052553-8058150 FORWARD	eugene3.01480064	170	1e-42	131	66	gi|113632211|dbj|BAF25892.1|	163	7e-40	129	62	Os09g0569400 [Oryza sativa (japonica cultivar-group)]	gi|157355614|emb|CAO49431.1|	164	1e-40	131	62	unnamed protein product [Vitis vinifera]	jgi|Phypa1_1|205745	154	8e-38	128	64	estExt_Genewise1.C_290192	ref|NP_001063978.1|	163	1e-38	129	62	Os09g0569400 [Oryza sativa (japonica cultivar-group)] sp|Q652P4|CPSF2_ORYSJ Cleavage and polyadenylation specificity factor subunit 2 (Cleavage and polyadenylation specificity factor 100 kDa subunit) (CPSF 100 kDa subunit) dbj|BAD46223.1| putative cleavage and polyadenylation specificity factor [Oryza sativa (japonica cultivar-group)] dbj|BAF25892.1| Os09g0569400 [Oryza sativa (japonica cultivar-…	gi|157618660|gb|EX419742.1|EX419742	1653	0	842	99	GQ03714.B7_A14 GQ037 - Shoot tip - Dormant Picea glauca cDNA clone GQ03714_A14 5', mRNA sequence	gi|157618660|gb|EX419742.1|EX419742	1653	0	842	99	GQ03714.B7_A14 GQ037 - Shoot tip - Dormant Picea glauca cDNA clone GQ03714_A14 5', mRNA sequence	gi|66688795|gb|DR011289.1|DR011289
87	842	AT5G59720.1	204	5e-53	156	64	| Symbols: | HSP18.2 (HEAT SHOCK PROTEIN 18.2) | chr5:24079858-24080343 FORWARD	estExt_Genewise1_v1.C_LG_IX3982	206	1e-53	152	66	gi|1815660|gb|AAC78392.1|	200	4e-51	149	64	low molecular mass heat shock protein Oshsp17.3 [Oryza sativa]	gi|147805491|emb|CAN60868.1|	212	3e-55	150	67	hypothetical protein [Vitis vinifera]	jgi|Phypa1_1|113859	184	6e-47	149	61	e_gw1.8.135.1	gb|ABF61867.1|	213	8e-54	157	63	chaperone [Agave tequilana] gb|ABF61874.1| chaperone [Agave tequilana] gb|ABF61876.1| chaperone [Agave tequilana]	gi|157594678|gb|EX395906.1|EX395906	1449	0	735	99	GQ03406.B7_C14 GQ034 - Needles - Mid-season Picea glauca cDNA clone GQ03406_C14 5', mRNA sequence	gi|157594678|gb|EX395906.1|EX395906	1449	0	735	99	GQ03406.B7_C14 GQ034 - Needles - Mid-season Picea glauca cDNA clone GQ03406_C14 5', mRNA sequence	gi|37566631|gb|CF669238.1|CF669238
88	640	AT3G12977.1	32	0.31	28	42	| Symbols: | DNA binding | chr3:4143839-4145867 FORWARD	eugene3.31450002	27.3	8.1	58	27	gi|24756877|gb|AAN64141.1|	30.8	3.1	59	37	Hypothetical protein [Oryza sativa (japonica cultivar-group)]	gi|147844186|emb|CAN80556.1|	28.9	4.5	50	32	hypothetical protein [Vitis vinifera]	jgi|Phypa1_1|70076	28.1	4.3	78	24	fgenesh1_pg.scaffold_26000077	ref|ZP_01313854.1|	34.7	4.1	75	34	Oligopeptide/dipeptide ABC transporter, ATP-binding protein-like [Desulfuromonas acetoxidans DSM 684] gb|EAT14493.1| Oligopeptide/dipeptide ABC transporter, ATP-binding protein-like [Desulfuromonas acetoxidans DSM 684]	gi|30357397|gb|CD018747.1|CD018747	170	8e-41	102	96	NXLV_047_D05_F NXLV (Nsf Xylem Late wood Vertical) Pinus taeda cDNA clone NXLV_047_D05 5', mRNA sequence	gi|157526270|gb|EX327501.1|EX327501	149	1e-34	105	93	GQ02827.B7_G03 GQ028 - Cambium / phloem scrappings (Normalized library ) Picea glauca cDNA clone GQ02827_G03 5', mRNA sequence	gi|30357397|gb|CD018747.1|CD018747
89	1082	AT1G71500.1	278	4e-75	184	70	| Symbols: | Rieske (2Fe-2S) domain-containing protein | chr1:26939746-26940993 FORWARD	gw1.1305.1.1	278	6e-75	184	71	gi|62733863|gb|AAX95972.1|	275	1e-73	206	64	Rieske [2Fe-2S] domain, putative [Oryza sativa (japonica cultivar-group)]	gi|157346424|emb|CAO16307.1|	278	9e-75	211	63	unnamed protein product [Vitis vinifera]	jgi|Phypa1_1|46753	226	2e-59	187	59	gw1.270.76.1	ref|NP_565018.1|	278	4e-73	184	70	Rieske (2Fe-2S) domain-containing protein [Arabidopsis thaliana] gb|AAG51832.1|AC016163_21 unknown protein; 39989-38742 [Arabidopsis thaliana] gb|AAM13030.1| unknown protein [Arabidopsis thaliana] gb|AAM64783.1| unknown [Arabidopsis thaliana] gb|AAM91334.1| unknown protein [Arabidopsis thaliana] dbj|BAC43681.1| unknown protein [Arabidopsis thaliana]	gi|157604636|gb|EX405860.1|EX405860	1411	0	736	99	GQ03514.B7_F24 GQ035 - Needles - End of season Picea glauca cDNA clone GQ03514_F24 5', mRNA sequence	gi|157604636|gb|EX405860.1|EX405860	1411	0	736	99	GQ03514.B7_F24 GQ035 - Needles - End of season Picea glauca cDNA clone GQ03514_F24 5', mRNA sequence	gi|49442568|gb|CO361251.1|CO361251
90	693	AT3G48640.1	30	1.4	33	42	| Symbols: | similar to unknown protein [Arabidopsis thaliana] (TAIR:AT5G66670.2) | chr3:18032635-18033309 REVERSE	gw1.II.3843.1	30	1.4	44	34	gi|125606581|gb|EAZ45617.1|	32.7	0.95	50	28	hypothetical protein OsJ_029100 [Oryza sativa (japonica cultivar-group)]	gi|147784010|emb|CAN67877.1|	28.9	5.2	43	39	hypothetical protein [Vitis vinifera]	No significant hit						ref|ZP_01620490.1|	35	3.8	40	42	hypothetical protein L8106_00520 [Lyngbya sp. PCC 8106] gb|EAW37465.1| hypothetical protein L8106_00520 [Lyngbya sp. PCC 8106]	gi|157626113|gb|EX427195.1|EX427195	1294	0	677	99	GQ03815.B7_G05 GQ038 - Stem - Active growth Picea glauca cDNA clone GQ03815_G05 5', mRNA sequence	gi|157626113|gb|EX427195.1|EX427195	1294	0	677	99	GQ03815.B7_G05 GQ038 - Stem - Active growth Picea glauca cDNA clone GQ03815_G05 5', mRNA sequence	gi|66971631|gb|DR048064.1|DR048064
91	1022	AT1G61150.6	313	1e-85	210	75	| Symbols: | similar to unknown protein [Arabidopsis thaliana] (TAIR:AT4G09300.1); similar to pg4 [Hordeum vulgare] (GB:AAV65331.1); similar to Os03g0235100 [Oryza sativa (japonica cultivar-group)] (GB:NP_001049484.1); contains InterPro domain CTLH, C-terminal to LisH motif; (InterPro:IPR006595); contains InterPro domain LisH; (InterPro:IPR013720); contains InterPro domain Lissencephaly type-1-li…	fgenesh4_kg.C_LG_XI000005	324	5e-89	212	78	gi|108707036|gb|ABF94831.1|	308	1e-83	212	70	expressed protein [Oryza sativa (japonica cultivar-group)]	gi|157329881|emb|CAO42782.1|	306	3e-83	200	78	unnamed protein product [Vitis vinifera]	jgi|Phypa1_1|152911	321	4e-88	214	78	e_gw1.379.15.1	ref|NP_001077751.1|	313	1e-83	210	75	unknown protein [Arabidopsis thaliana]	gi|157579526|gb|EX380754.1|EX380754	1673	0	856	99	GQ03302.B7_M11 GQ033 - Terminal leader (Normalized library) Picea glauca cDNA clone GQ03302_M11 5', mRNA sequence	gi|157579526|gb|EX380754.1|EX380754	1673	0	856	99	GQ03302.B7_M11 GQ033 - Terminal leader (Normalized library) Picea glauca cDNA clone GQ03302_M11 5', mRNA sequence	gi|67961647|gb|DR163523.1|DR163523
92	1204	AT2G43070.1	77.8	1e-14	69	56	| Symbols: | protease-associated (PA) domain-containing protein | chr2:17918310-17921853 REVERSE	estExt_fgenesh4_pg.C_LG_II2102	79.3	4e-15	57	66	gi|62701920|gb|AAX92993.1|	74.7	5e-13	57	63	signal peptide peptidase, putative [Oryza sativa (japonica cultivar-group)]	gi|157356639|emb|CAO62834.1|	65.9	8e-11	70	50	unnamed protein product [Vitis vinifera]	jgi|Phypa1_1|133332	70.9	1e-12	55	60	e_gw1.102.99.1	ref|NP_850383.2|	77.8	1e-12	69	56	protease-associated (PA) domain-containing protein [Arabidopsis thaliana] gb|AAY56429.1| At2g43070 [Arabidopsis thaliana] dbj|BAF01298.1| hypothetical protein [Arabidopsis thaliana]	gi|157550115|gb|EX351346.1|EX351346	1122	0	611	98	GQ03110.B7_A17 GQ031 - Xylem Scrapings (Normalized library) Picea glauca cDNA clone GQ03110_A17 5', mRNA sequence	gi|157550115|gb|EX351346.1|EX351346	1122	0	611	98	GQ03110.B7_A17 GQ031 - Xylem Scrapings (Normalized library) Picea glauca cDNA clone GQ03110_A17 5', mRNA sequence	gi|68027013|gb|DR167103.1|DR167103
93	756	AT5G59720.1	154	5e-38	150	55	| Symbols: | HSP18.2 (HEAT SHOCK PROTEIN 18.2) | chr5:24079858-24080343 FORWARD	eugene3.101950001	159	1e-39	145	56	gi|164375535|gb|ABY52935.1|	158	1e-38	148	56	heat shock protein Hsp20 [Oryza sativa Japonica Group]	gi|147820339|emb|CAN65185.1|	152	5e-37	144	54	hypothetical protein [Vitis vinifera]	jgi|Phypa1_1|213039	158	3e-39	132	55	estExt_Genewise1.C_850012	gb|AAB63311.1|	160	9e-38	141	56	17.7 kDa heat shock protein [Helianthus annuus]	gi|157628805|gb|EX429887.1|EX429887	1388	0	731	99	GQ03903.B7_K16 GQ039 - Stem - Dormant Picea glauca cDNA clone GQ03903_K16 5', mRNA sequence	gi|157628805|gb|EX429887.1|EX429887	1388	0	731	99	GQ03903.B7_K16 GQ039 - Stem - Dormant Picea glauca cDNA clone GQ03903_K16 5', mRNA sequence	gi|49008795|gb|CO197620.1|CO197620
94	715	AT5G08290.1	291	3e-79	142	97	| Symbols: YLS8 | YLS8 (yellow-leaf-specific gene 8); catalytic | chr5:2666044-2666937 FORWARD	estExt_fgenesh4_kg.C_LG_VII0024	291	2e-79	142	97	gi|18087886|gb|AAL59040.1|AC087182_23	290	3e-78	142	96	putative thioredoxin-like U5 small ribonucleoprotein particle protein [Oryza sativa]	gi|157336560|emb|CAO71245.1|	291	3e-79	142	97	unnamed protein product [Vitis vinifera]	jgi|Phypa1_1|217419	284	3e-77	142	93	estExt_Genewise1.C_1410065	gb|ABE80406.1|	293	5e-78	142	99	Thioredoxin domain 2; Thioredoxin fold [Medicago truncatula]	gi|157569398|gb|EX370626.1|EX370626	1332	0	672	100	GQ03220.B7_A09 GQ032 - Shoot tip (Normalized library) Picea glauca cDNA clone GQ03220_A09 5', mRNA sequence	gi|157569398|gb|EX370626.1|EX370626	1332	0	672	100	GQ03220.B7_A09 GQ032 - Shoot tip (Normalized library) Picea glauca cDNA clone GQ03220_A09 5', mRNA sequence	gi|37567613|gb|CF670220.1|CF670220
95	1041	AT2G21940.5	208	5e-54	187	54	| Symbols: | ATP binding / shikimate kinase | chr2:9358186-9359961 FORWARD	estExt_fgenesh4_pg.C_LG_VII0602	199	3e-51	181	55	gi|38344899|emb|CAE02970.2|	229	1e-59	187	60	OSJNBb0079B02.2 [Oryza sativa (japonica cultivar-group)]	gi|157345036|emb|CAO71764.1|	213	4e-55	190	56	unnamed protein product [Vitis vinifera]	jgi|Phypa1_1|166136	157	1e-38	188	42	estExt_fgenesh1_pg.C_1030047	emb|CAE02970.2|	229	3e-58	187	60	OSJNBb0079B02.2 [Oryza sativa (japonica cultivar-group)] dbj|BAD83414.1| shikimate kinase 3 [Oryza sativa (japonica cultivar-group)] emb|CAH67822.1| OSIGBa0138H21-OSIGBa0138E01.13 [Oryza sativa (indica cultivar-group)]	gi|157589695|gb|EX390923.1|EX390923	1800	0	928	99	GQ03318.B7_J09 GQ033 - Terminal leader (Normalized library) Picea glauca cDNA clone GQ03318_J09 5', mRNA sequence	gi|157589695|gb|EX390923.1|EX390923	1800	0	928	99	GQ03318.B7_J09 GQ033 - Terminal leader (Normalized library) Picea glauca cDNA clone GQ03318_J09 5', mRNA sequence	gi|67553249|gb|DR093897.1|DR093897
96	792	No significant hit						No significant hit					No significant hit						No significant hit						No significant hit						No significant hit						gi|157507678|gb|EX308909.1|EX308909	1324	0	672	99	GQ01309.T3_H12 GQ013 - Elongating ROOTS tips - sapplings Picea glauca cDNA clone GQ01309_H12 5', mRNA sequence	gi|157507678|gb|EX308909.1|EX308909	1324	0	672	99	GQ01309.T3_H12 GQ013 - Elongating ROOTS tips - sapplings Picea glauca cDNA clone GQ01309_H12 5', mRNA sequence	gi|70974432|gb|DR743408.1|DR743408
97	1290	AT3G15353.1	60.5	2e-09	66	48	| Symbols: MT3 | MT3 (METALLOTHIONEIN 3) | chr3:5180832-5181332 REVERSE	eugene3.00110909	66.2	4e-11	64	53	gi|2072555|gb|AAB53811.1|	54.7	6e-07	62	43	metallothionein-like protein [Oryza sativa]	gi|7406673|emb|CAB85630.1|	52.8	8e-07	64	43	putative metallothionein-like protein [Vitis vinifera]	jgi|Phypa1_1|185306	30.8	1.8	42	42	estExt_gwp_gw1.C_820020	sp|Q40854|MT3_PICGL	128	7e-28	61	90	Metallothionein-like protein EMB30 gb|AAB01564.1| metallothionein-like protein [Picea glauca]	gi|157622681|gb|EX423763.1|EX423763	1187	0	667	97	GQ03806.B7_C10 GQ038 - Stem - Active growth Picea glauca cDNA clone GQ03806_C10 5', mRNA sequence	gi|157622681|gb|EX423763.1|EX423763	1187	0	667	97	GQ03806.B7_C10 GQ038 - Stem - Active growth Picea glauca cDNA clone GQ03806_C10 5', mRNA sequence	gi|5043977|gb|AI725125.1|AI725125
98	964	AT4G29490.1	276	2e-74	182	70	| Symbols: | X-Pro dipeptidase | chr4:14487949-14491327 FORWARD	grail3.0112005001	268	3e-72	183	68	gi|113535866|dbj|BAF08249.1|	272	1e-72	184	69	Os02g0224400 [Oryza sativa (japonica cultivar-group)]	gi|157342679|emb|CAO65391.1|	290	1e-78	184	73	unnamed protein product [Vitis vinifera]	jgi|Phypa1_1|233075	240	1e-63	184	63	estExt_fgenesh2_pg.C_710012	ref|NP_194678.2|	276	2e-72	182	70	X-Pro dipeptidase [Arabidopsis thaliana] dbj|BAE99141.1| putative prolidase [Arabidopsis thaliana]	gi|83397309|gb|DV991286.1|DV991286	1532	0	858	96	GQ02510.B7_P06 GQ025: Annual flush SHOOTS diurnal cycle- trees Picea glauca cDNA clone GenomeQuebec_Id:GQ02510_P06 3', mRNA sequence	gi|83397309|gb|DV991286.1|DV991286	1532	0	858	96	GQ02510.B7_P06 GQ025: Annual flush SHOOTS diurnal cycle- trees Picea glauca cDNA clone GenomeQuebec_Id:GQ02510_P06 3', mRNA sequence	gi|68256492|gb|DR388894.1|DR388894
99	585	AT3G03305.1	29.3	1.7	36	38	| Symbols: | calcineurin-like phosphoesterase family protein | chr3:775511-778278 REVERSE	fgenesh4_pg.C_LG_II001011	29.3	1.8	64	31	No significant hit						gi|157350216|emb|CAO40154.1|	29.6	2.2	69	33	unnamed protein product [Vitis vinifera]	jgi|Phypa1_1|131736	29.3	1.7	19	63	e_gw1.90.29.1	gb|EAT82533.1|	35	2.6	62	35	predicted protein [Phaeosphaeria nodorum SN15]	gi|83383574|gb|DV977552.1|DV977552	1100	0	559	99	GQ0068.B3_O22 GQ006: Cambium and phloem from mature trees Picea glauca cDNA clone GenomeQuebec_Id:GQ0068_O22 5', mRNA sequence	gi|83383574|gb|DV977552.1|DV977552	1100	0	559	99	GQ0068.B3_O22 GQ006: Cambium and phloem from mature trees Picea glauca cDNA clone GenomeQuebec_Id:GQ0068_O22 5', mRNA sequence	gi|21820793|gb|BQ695477.1|BQ695477
100	698	AT5G55570.1	27.3	8.9	31	32	| Symbols: | similar to unnamed protein product [Ostreococcus tauri] (GB:CAL57316.1); similar to Os01g0762300 [Oryza sativa (japonica cultivar-group)] (GB:NP_001044326.1); contains domain no description (G3D.3.20.70.20); contains domain Cysteine-rich domain of the chaperone protein DnaJ. (SSF57938) | chr5:22531813-22532486 REVERSE	fgenesh4_pg.C_scaffold_212000019	28.1	5.5	80	26	No significant hit						gi|157358165|emb|CAO65795.1|	28.5	6.8	57	33	unnamed protein product [Vitis vinifera]	jgi|Phypa1_1|168226	28.5	3.8	36	36	estExt_fgenesh1_pg.C_1690081	ref|NP_067737.1|	35	3.8	55	36	replication protein [Chayote mosaic virus] gb|AAF09240.1|AF195000_2 replication protein [chayote mosaic tymovirus]	gi|157538561|gb|EX339792.1|EX339792	1296	0	658	99	GQ03008.SP6_K21 GQ030 - Xylem planings - daytime and seasonal Picea glauca cDNA clone GQ03008_K21 3', mRNA sequence	gi|157538561|gb|EX339792.1|EX339792	1296	0	658	99	GQ03008.SP6_K21 GQ030 - Xylem planings - daytime and seasonal Picea glauca cDNA clone GQ03008_K21 3', mRNA sequence	gi|66976686|gb|DR053119.1|DR053119
101	1621	AT4G24690.1	212	5e-55	402	35	| Symbols: | ubiquitin-associated (UBA)/TS-N domain-containing protein / octicosapeptide/Phox/Bemp1 (PB1) domain-containing protein | chr4:12741201-12744212 FORWARD	gw1.XV.1742.1	230	2e-60	407	37	gi|125582716|gb|EAZ23647.1|	240	1e-62	364	39	hypothetical protein OsJ_007130 [Oryza sativa (japonica cultivar-group)]	gi|157342131|emb|CAO64244.1|	107	3e-23	85	57	unnamed protein product [Vitis vinifera]	jgi|Phypa1_1|212537	211	8e-55	382	35	estExt_Genewise1.C_800125	ref|NP_001047302.1|	240	2e-61	364	39	Os02g0593700 [Oryza sativa (japonica cultivar-group)] dbj|BAD16888.1| putative ubiquitin-associated (UBA) protein [Oryza sativa (japonica cultivar-group)] dbj|BAD34095.1| putative ubiquitin-associated (UBA) protein [Oryza sativa (japonica cultivar-group)] dbj|BAF09216.1| Os02g0593700 [Oryza sativa (japonica cultivar-group)] gb|EAY86506.1| hypothetical protein OsI_007739 [Oryza sativa (indica cult…	gi|157542130|gb|EX343361.1|EX343361	1796	0	910	99	GQ03101.B7_N01 GQ031 - Xylem Scrapings (Normalized library) Picea glauca cDNA clone GQ03101_N01 5', mRNA sequence	gi|157542130|gb|EX343361.1|EX343361	1796	0	910	99	GQ03101.B7_N01 GQ031 - Xylem Scrapings (Normalized library) Picea glauca cDNA clone GQ03101_N01 5', mRNA sequence	gi|48935837|gb|CO165296.1|CO165296
102	744	AT3G49010.3	203	1e-52	133	74	| Symbols: BBC1, RSU2 | ATBBC1 (breast basic conserved 1); structural constituent of ribosome | chr3:18177956-18179032 REVERSE	gw1.29.38.1	216	9e-57	134	82	gi|32493112|gb|AAP85547.1|	214	2e-55	134	82	ribosomal protein large subunit 13 [Oryza sativa (japonica cultivar-group)]	gi|147846044|emb|CAN84167.1|	222	3e-58	134	85	hypothetical protein [Vitis vinifera]	jgi|Phypa1_1|204501	184	6e-47	133	70	estExt_Genewise1.C_210040	emb|CAC27142.1|	231	4e-59	135	87	60S ribosomal protein L13E [Picea abies]	gi|157516273|gb|EX317504.1|EX317504	1374	0	726	98	GQ02811.SP6_G21 GQ028 - Cambium / phloem scrappings (Normalized library ) Picea glauca cDNA clone GQ02811_G21 3', mRNA sequence	gi|157516273|gb|EX317504.1|EX317504	1374	0	726	98	GQ02811.SP6_G21 GQ028 - Cambium / phloem scrappings (Normalized library ) Picea glauca cDNA clone GQ02811_G21 3', mRNA sequence	gi|34493067|gb|CF475695.1|CF475695
103	453	AT5G55820.1	28.1	2.3	49	32	| Symbols: | similar to cupin family protein [Arabidopsis thaliana] (TAIR:AT2G18540.1); similar to cell wall-anchored protein [Staphylococcus saprophyticus subsp. saprophyticus ATCC 15305] (GB:YP_300225.1); contains InterPro domain Inner centromere protein, ARK binding region; (InterPro:IPR005635) | chr5:22603513-22611261 FORWARD	estExt_fgenesh4_pg.C_LG_IX0407	28.5	1.9	37	32	gi|113534779|dbj|BAF07162.1|	29.6	3.2	42	35	Os01g0924600 [Oryza sativa (japonica cultivar-group)]	gi|147773529|emb|CAN62870.1|	30.4	0.78	52	34	hypothetical protein [Vitis vinifera]	jgi|Phypa1_1|64957	28.5	1.7	24	45	fgenesh1_pg.scaffold_4000072	ref|XP_499861.1|	33.9	3.2	53	32	hypothetical protein [Yarrowia lipolytica] sp|Q6CHK0|VTS1_YARLI Protein VTS1 emb|CAG83787.1| unnamed protein product [Yarrowia lipolytica CLIB122]	gi|157507338|gb|EX308569.1|EX308569	700	0	423	95	GQ01308.T3_H07 GQ013 - Elongating ROOTS tips - sapplings Picea glauca cDNA clone GQ01308_H07 5', mRNA sequence	gi|157507338|gb|EX308569.1|EX308569	700	0	423	95	GQ01308.T3_H07 GQ013 - Elongating ROOTS tips - sapplings Picea glauca cDNA clone GQ01308_H07 5', mRNA sequence	gi|48934340|gb|CO163799.1|CO163799
104	677	AT5G27730.1	124	5e-29	150	42	| Symbols: | similar to unknown protein [Arabidopsis thaliana] (TAIR:AT5G47900.1); similar to Os01g0931100 [Oryza sativa (japonica cultivar-group)] (GB:NP_001045294.1); similar to conserved hypothetical protein [Medicago truncatula] (GB:ABE92860.1) | chr5:9820315-9822872 FORWARD	gw1.XIV.2399.1	164	4e-41	147	49	gi|54291854|gb|AAV32222.1|	157	2e-38	147	47	unknown protein [Oryza sativa (japonica cultivar-group)]	gi|157359993|emb|CAO68737.1|	132	2e-31	101	56	unnamed protein product [Vitis vinifera]	jgi|Phypa1_1|136084	156	1e-38	147	50	e_gw1.126.136.1	gb|ABE84413.1|	171	3e-41	147	53	ENSANGP00000004406 , related [Medicago truncatula]	gi|157588977|gb|EX390205.1|EX390205	1223	0	633	99	GQ03316.B7_K04 GQ033 - Terminal leader (Normalized library) Picea glauca cDNA clone GQ03316_K04 5', mRNA sequence	gi|157588977|gb|EX390205.1|EX390205	1223	0	633	99	GQ03316.B7_K04 GQ033 - Terminal leader (Normalized library) Picea glauca cDNA clone GQ03316_K04 5', mRNA sequence	gi|18111327|gb|BM367937.1|BM367937
105	896	AT1G69530.2	197	6e-51	112	79	| Symbols: EXP1, AT-EXP1, ATEXP1, ATHEXP ALPHA 1.2, ATEXPA1 | ATEXPA1 (ARABIDOPSIS THALIANA EXPANSIN A1) | chr1:26145697-26146714 FORWARD	estExt_fgenesh4_pm.C_LG_XIII0455	208	4e-54	111	86	gi|113534187|dbj|BAF06570.1|	196	7e-50	112	79	Os01g0823100 [Oryza sativa (japonica cultivar-group)]	gi|157351318|emb|CAO41505.1|	202	5e-52	111	83	unnamed protein product [Vitis vinifera]	jgi|Phypa1_1|75297	167	8e-42	111	66	fgenesh1_pg.scaffold_52000079	gb|ABB59694.1|	211	5e-53	111	88	alpha-expansin 2 [Gossypium hirsutum]	gi|157589911|gb|EX391139.1|EX391139	1138	0	618	98	GQ03319.B7_C16 GQ033 - Terminal leader (Normalized library) Picea glauca cDNA clone GQ03319_C16 5', mRNA sequence	gi|157589911|gb|EX391139.1|EX391139	1138	0	618	98	GQ03319.B7_C16 GQ033 - Terminal leader (Normalized library) Picea glauca cDNA clone GQ03319_C16 5', mRNA sequence	gi|48942300|gb|CO169428.1|CO169428
106	550	AT5G53250.1	46.2	1e-05	48	47	| Symbols: AGP22, ATAGP22 | AGP22/ATAGP22 (ARABINOGALACTAN PROTEINS 22) | chr5:21620941-21621233 FORWARD	grail3.0018039001	47	8e-06	51	49	gi|113533289|dbj|BAF05672.1|	45.4	9e-05	51	43	Os01g0657000 [Oryza sativa (japonica cultivar-group)]	gi|157349864|emb|CAO39720.1|	50.4	1e-06	42	61	unnamed protein product [Vitis vinifera]	jgi|Phypa1_1|95862	33.5	0.079	55	30	fgenesh1_pg.scaffold_289000028	emb|CAN61749.1|	50.4	5e-05	42	61	hypothetical protein [Vitis vinifera]	gi|50178149|gb|CO489041.1|CO489041	954	0	531	97	GQ0256.B3_J06 GQ025: Annual flush SHOOTS diurnal cycle- trees Picea glauca cDNA clone GenomeQuebec_Id:GQ0256J06 5', mRNA sequence	gi|50178149|gb|CO489041.1|CO489041	954	0	531	97	GQ0256.B3_J06 GQ025: Annual flush SHOOTS diurnal cycle- trees Picea glauca cDNA clone GenomeQuebec_Id:GQ0256J06 5', mRNA sequence	gi|13433293|gb|BG485726.1|BG485726
107	1062	AT1G44575.1	232	3e-61	180	68	| Symbols: PSBS, NPQ4 | NPQ4 (NONPHOTOCHEMICAL QUENCHING) | chr1:16874208-16875634 FORWARD	estExt_fgenesh4_pg.C_LG_II0752	232	3e-61	171	72	gi|113534460|dbj|BAF06843.1|	231	3e-60	172	71	Os01g0869800 [Oryza sativa (japonica cultivar-group)]	gi|157336040|emb|CAO61870.1|	230	2e-60	172	71	unnamed protein product [Vitis vinifera]	jgi|Phypa1_1|146248	214	9e-56	182	61	e_gw1.241.24.1	gb|ABO41853.1|	234	2e-61	172	72	putative photosystem II protein [Gossypium hirsutum]	gi|50160821|gb|CO481294.1|CO481294	1376	0	776	97	GQ0166.B3_D10 GQ016: Primary, secondary SHOOT -N fertil. Treatments Picea glauca cDNA clone GenomeQuebec_Id:GQ0166D10 5', mRNA sequence	gi|50160821|gb|CO481294.1|CO481294	1376	0	776	97	GQ0166.B3_D10 GQ016: Primary, secondary SHOOT -N fertil. Treatments Picea glauca cDNA clone GenomeQuebec_Id:GQ0166D10 5', mRNA sequence	gi|49442892|gb|CO361575.1|CO361575
108	947	AT3G04950.1	213	1e-55	177	58	| Symbols: | similar to Os06g0298500 [Oryza sativa (japonica cultivar-group)] (GB:NP_001057443.1); contains InterPro domain SEC-C motif; (InterPro:IPR004027) | chr3:1371792-1373306 FORWARD	estExt_Genewise1_v1.C_LG_XIII1315	217	8e-57	177	62	gi|113595483|dbj|BAF19357.1|	204	2e-52	177	55	Os06g0298500 [Oryza sativa (japonica cultivar-group)]	gi|157351992|emb|CAO42982.1|	205	5e-53	175	61	unnamed protein product [Vitis vinifera]	jgi|Phypa1_1|160033	159	3e-39	185	45	estExt_fgenesh1_pg.C_170221	ref|NP_187146.2|	213	1e-53	177	58	unknown protein [Arabidopsis thaliana] dbj|BAD43263.1| unknown protein [Arabidopsis thaliana]	gi|157569404|gb|EX370632.1|EX370632	1618	0	845	99	GQ03220.B7_A15 GQ032 - Shoot tip (Normalized library) Picea glauca cDNA clone GQ03220_A15 5', mRNA sequence	gi|157569404|gb|EX370632.1|EX370632	1618	0	845	99	GQ03220.B7_A15 GQ032 - Shoot tip (Normalized library) Picea glauca cDNA clone GQ03220_A15 5', mRNA sequence	gi|37568703|gb|CF671310.1|CF671310
109	1392	AT5G43860.1	213	3e-55	212	50	| Symbols: ATCLH2 | ATCLH2 (Chlorophyll-chlorophyllido hydrolase 2) | chr5:17647719-17649411 FORWARD	gw1.X.5768.1	214	1e-55	212	51	gi|110289087|gb|AAP53795.2|	175	2e-59	232	44	Chlorophyllase family protein, expressed [Oryza sativa (japonica cultivar-group)]	gi|157330782|emb|CAO49651.1|	223	3e-58	234	50	unnamed protein product [Vitis vinifera]	jgi|Phypa1_1|114338	205	5e-53	227	48	e_gw1.9.119.1	gb|AAP44978.1|	265	2e-93	244	59	chlorophyllase [Ginkgo biloba]	gi|83404378|gb|DV998355.1|DV998355	1493	0	831	97	GQ02752.B3_F02 GQ099: Mixed spruce tissues Picea glauca cDNA clone GenomeQuebec_Id:GQ02752_F02 5', mRNA sequence	gi|83404378|gb|DV998355.1|DV998355	1493	0	831	97	GQ02752.B3_F02 GQ099: Mixed spruce tissues Picea glauca cDNA clone GenomeQuebec_Id:GQ02752_F02 5', mRNA sequence	gi|48946667|gb|CO173795.1|CO173795
110	794	AT1G08080.1	162	2e-40	138	52	| Symbols: | carbonic anhydrase family protein | chr1:2517019-2518543 REVERSE	gw1.66.819.1	162	2e-40	138	50	gi|125603720|gb|EAZ43045.1|	144	2e-43	138	44	hypothetical protein OsJ_026528 [Oryza sativa (japonica cultivar-group)]	gi|157337524|emb|CAO21870.1|	167	9e-42	139	55	unnamed protein product [Vitis vinifera]	jgi|Phypa1_1|102734	67.8	7e-12	111	36	fgenesh1_pg.scaffold_719000001	ref|NP_172287.1|	162	4e-49	138	52	carbonic anhydrase family protein [Arabidopsis thaliana] gb|AAM67440.1| putative storage protein [Arabidopsis thaliana]	gi|157565209|gb|EX366437.1|EX366437	494	1e-138	408	90	GQ03211.B7_J09 GQ032 - Shoot tip (Normalized library) Picea glauca cDNA clone GQ03211_J09 5', mRNA sequence	gi|157565209|gb|EX366437.1|EX366437	494	1e-138	408	90	GQ03211.B7_J09 GQ032 - Shoot tip (Normalized library) Picea glauca cDNA clone GQ03211_J09 5', mRNA sequence	gi|49448287|gb|CO366970.1|CO366970
111	1162	AT3G48030.1	67.4	2e-11	68	50	| Symbols: | hypoxia-responsive family protein / zinc finger (C3HC4-type RING finger) family protein | chr3:17736395-17738939 REVERSE	gw1.XII.1567.1	69.7	3e-12	67	53	gi|125605501|gb|EAZ44537.1|	66.2	2e-10	63	55	hypothetical protein OsJ_028020 [Oryza sativa (japonica cultivar-group)]	gi|157345508|emb|CAO14806.1|	71.6	1e-12	79	49	unnamed protein product [Vitis vinifera]	jgi|Phypa1_1|162879	48.9	6e-06	72	40	estExt_fgenesh1_pg.C_480102	gb|AAX92714.1|	270	2e-70	152	87	zinc finger family protein [Picea abies]	gi|157640050|gb|EX441132.1|EX441132	1513	0	787	99	GQ04102.B7_C06 GQ041 - Shoot tip - Dormant (Normalized) Picea glauca cDNA clone GQ04102_C06 5', mRNA sequence	gi|157640050|gb|EX441132.1|EX441132	1513	0	787	99	GQ04102.B7_C06 GQ041 - Shoot tip - Dormant (Normalized) Picea glauca cDNA clone GQ04102_C06 5', mRNA sequence	gi|68084699|gb|DR178291.1|DR178291
112	545	AT5G35700.1	28.1	3.4	37	40	| Symbols: FIM2 | fimbrin-like protein, putative | chr5:13890063-13893662 REVERSE	fgenesh4_pg.C_LG_I002439	29.3	1.6	27	40	gi|125581308|gb|EAZ22239.1|	28.9	8.6	31	51	hypothetical protein OsJ_005722 [Oryza sativa (japonica cultivar-group)]	gi|157348876|emb|CAO23954.1|	28.9	3.4	48	35	unnamed protein product [Vitis vinifera]	jgi|Phypa1_1|172191	29.3	1.5	30	50	estExt_fgenesh1_pg.C_3350045	ref|YP_133006.1|	34.7	2.8	85	29	hypothetical protein PBPRB1335 [Photobacterium profundum SS9] emb|CAG23206.1| conserved hypothetical protein [Photobacterium profundum SS9]	gi|157557624|gb|EX358855.1|EX358855	151	6e-35	136	89	GQ03126.B7_I10 GQ031 - Xylem Scrapings (Normalized library) Picea glauca cDNA clone GQ03126_I10 5', mRNA sequence	gi|157557624|gb|EX358855.1|EX358855	151	2e-35	136	89	GQ03126.B7_I10 GQ031 - Xylem Scrapings (Normalized library) Picea glauca cDNA clone GQ03126_I10 5', mRNA sequence	gi|48937414|gb|CO166873.1|CO166873
113	1829	AT2G41900.1	120	2e-27	328	33	| Symbols: | zinc finger (CCCH-type) family protein | chr2:17498430-17500580 FORWARD	fgenesh4_pg.C_LG_I001626	90.5	3e-18	341	29	gi|28273376|gb|AAO38462.1|	129	3e-29	273	36	unknown protein [Oryza sativa (japonica cultivar-group)]	gi|147866118|emb|CAN78824.1|	91.7	2e-18	351	29	hypothetical protein [Vitis vinifera]	jgi|Phypa1_1|177879	30.4	3.6	38	42	estExt_gwp_gw1.C_270004	gb|ABN08215.1|	134	2e-29	336	34	Zinc finger, CCCH-type [Medicago truncatula]	gi|157511283|gb|EX312514.1|EX312514	1584	0	827	99	GQ02804.B7_O10 GQ028 - Cambium / phloem scrappings (Normalized library ) Picea glauca cDNA clone GQ02804_O10 5', mRNA sequence	gi|157511283|gb|EX312514.1|EX312514	1584	0	827	99	GQ02804.B7_O10 GQ028 - Cambium / phloem scrappings (Normalized library ) Picea glauca cDNA clone GQ02804_O10 5', mRNA sequence	gi|34348570|gb|CF390153.1|CF390153
114	1002	AT2G29390.5	295	2e-80	148	87	| Symbols: ATSMO2, SMO2-1 | SMO2-1 (sterol 4-alpha-methyl-oxidase 1) | chr2:12617835-12619006 REVERSE	estExt_Genewise1_v1.C_LG_IX4035	301	3e-82	148	89	gi|77552731|gb|ABA95528.1|	290	4e-78	148	85	Sterol desaturase family protein, expressed [Oryza sativa (japonica cultivar-group)]	gi|157337230|emb|CAO21576.1|	301	7e-82	148	88	unnamed protein product [Vitis vinifera]	jgi|Phypa1_1|234297	302	2e-82	148	87	estExt_fgenesh2_pg.C_1300019	gb|AAO13795.1|AF352575_1	306	1e-81	148	91	putative sterol 4-alpha-methyl-oxidase [Gossypium arboreum]	gi|157540416|gb|EX341647.1|EX341647	1699	0	877	99	GQ03012.B7_B15 GQ030 - Xylem planings - daytime and seasonal Picea glauca cDNA clone GQ03012_B15 5', mRNA sequence	gi|157540416|gb|EX341647.1|EX341647	1699	0	877	99	GQ03012.B7_B15 GQ030 - Xylem planings - daytime and seasonal Picea glauca cDNA clone GQ03012_B15 5', mRNA sequence	gi|68085713|gb|DR179202.1|DR179202
115	845	AT3G56500.1	51.2	8e-07	52	50	| Symbols: | serine-rich protein-related | chr3:20954617-20954949 FORWARD	eugene3.00061898	50.8	1e-06	41	53	gi|113536525|dbj|BAF08908.1|	51.2	4e-06	65	40	Os02g0525600 [Oryza sativa (japonica cultivar-group)]	gi|147787786|emb|CAN60682.1|	47.8	1e-05	46	47	hypothetical protein [Vitis vinifera]	jgi|Phypa1_1|160515	46.2	2e-05	54	42	estExt_fgenesh1_pg.C_220232	gb|AAN62344.1|AF506028_11	53.9	1e-05	54	40	CTV.15 [Poncirus trifoliata]	gi|83400276|gb|DV994253.1|DV994253	1633	0	827	99	GQ027125.B3_D07 GQ099: Mixed spruce tissues Picea glauca cDNA clone GenomeQuebec_Id:GQ027125_D07 5', mRNA sequence	gi|83400276|gb|DV994253.1|DV994253	1633	0	827	99	GQ027125.B3_D07 GQ099: Mixed spruce tissues Picea glauca cDNA clone GenomeQuebec_Id:GQ027125_D07 5', mRNA sequence	gi|48934566|gb|CO164025.1|CO164025
116	930	AT5G54640.1	142	3e-34	94	79	| Symbols: HTA1, RAT5 | RAT5 (RESISTANT TO AGROBACTERIUM TRANSFORMATION 5); DNA binding | chr5:22213766-22214505 FORWARD	eugene3.00130826	142	3e-34	94	79	gi|125600615|gb|EAZ40191.1|	141	2e-33	94	78	hypothetical protein OsJ_023674 [Oryza sativa (japonica cultivar-group)]	gi|157329263|emb|CAO38809.1|	143	3e-34	94	79	unnamed protein product [Vitis vinifera]	jgi|Phypa1_1|182189	137	1e-32	94	77	estExt_gwp_gw1.C_550059	gb|AAS20970.1|	142	3e-32	94	79	histone H2A [Hyacinthus orientalis]	gi|83396367|gb|DV990344.1|DV990344	1207	0	684	96	GQ0251b.B7_B02 GQ025: Annual flush SHOOTS diurnal cycle- trees Picea glauca cDNA clone GenomeQuebec_Id:GQ0251b_B02 3', mRNA sequence	gi|83396367|gb|DV990344.1|DV990344	1207	0	684	96	GQ0251b.B7_B02 GQ025: Annual flush SHOOTS diurnal cycle- trees Picea glauca cDNA clone GenomeQuebec_Id:GQ0251b_B02 3', mRNA sequence	gi|34360735|gb|CF402318.1|CF402318
117	883	AT1G07900.1	137	9e-33	166	46	| Symbols: LBD1 | LOB domain protein 1 / lateral organ boundaries domain protein 1 (LBD1) | chr1:2442621-2443628 FORWARD	estExt_fgenesh4_pg.C_LG_X1964	136	2e-32	114	59	gi|108707570|gb|ABF95365.1|	132	2e-30	120	56	LOB domain protein 1, putative, expressed [Oryza sativa (japonica cultivar-group)]	gi|157337448|emb|CAO21794.1|	143	3e-34	165	48	unnamed protein product [Vitis vinifera]	jgi|Phypa1_1|142497	116	2e-26	138	44	e_gw1.192.35.1	gb|AAT40528.1|	146	2e-33	163	52	LOB domain protein 1, putative [Solanum demissum]	gi|67561646|gb|DR102291.1|DR102291	624	1e-177	491	91	STRR1_80_A02.b1_A033 Stem Response Resistant Pinus taeda cDNA clone STRR1_80_A02_A033 3', mRNA sequence	gi|157604714|gb|EX405938.1|EX405938	46.1	0.002	51	86	GQ03514.B7_J12 GQ035 - Needles - End of season Picea glauca cDNA clone GQ03514_J12 5', mRNA sequence	gi|67561646|gb|DR102291.1|DR102291
118	930	AT1G64160.1	187	8e-48	183	49	| Symbols: | disease resistance-responsive family protein / dirigent family protein | chr1:23817726-23818274 FORWARD	estExt_Genewise1_v1.C_LG_III0308	251	4e-67	157	74	gi|125601272|gb|EAZ40848.1|	154	3e-37	201	41	hypothetical protein OsJ_024331 [Oryza sativa (japonica cultivar-group)]	gi|157358240|emb|CAO65877.1|	248	5e-66	157	70	unnamed protein product [Vitis vinifera]	jgi|Phypa1_1|27453	43.1	0.0002	121	31	gw1.5.171.1	gb|ABR27729.1|	413	1e-114	196	99	dirigent-like protein [Picea sitchensis]	gi|157609696|gb|EX410920.1|EX410920	1546	0	812	99	GQ03609.B7_B10 GQ036 - Shoot tip - Active growth Picea glauca cDNA clone GQ03609_B10 5', mRNA sequence	gi|157609696|gb|EX410920.1|EX410920	1546	0	812	99	GQ03609.B7_B10 GQ036 - Shoot tip - Active growth Picea glauca cDNA clone GQ03609_B10 5', mRNA sequence	gi|66738665|gb|DR016295.1|DR016295
119	737	AT1G23110.1	181	3e-46	141	59	| Symbols: | similar to unknown protein [Arabidopsis thaliana] (TAIR:AT1G70900.1); similar to conserved hypothetical protein [Medicago truncatula] (GB:ABE89195.1) | chr1:8196597-8197654 REVERSE	estExt_fgenesh4_pg.C_LG_X1004	181	3e-46	141	62	gi|113623841|dbj|BAF23786.1|	191	2e-48	141	65	Os08g0433200 [Oryza sativa (japonica cultivar-group)]	gi|157338940|emb|CAO42291.1|	184	6e-47	141	61	unnamed protein product [Vitis vinifera]	jgi|Phypa1_1|122872	160	9e-40	143	55	e_gw1.42.225.1	ref|NP_001061872.1|	191	4e-47	141	65	Os08g0433200 [Oryza sativa (japonica cultivar-group)] dbj|BAD09833.1| unknown protein [Oryza sativa (japonica cultivar-group)] dbj|BAF23786.1| Os08g0433200 [Oryza sativa (japonica cultivar-group)]	gi|157566942|gb|EX368170.1|EX368170	1324	0	697	98	GQ03213.SP6_F01 GQ032 - Shoot tip (Normalized library) Picea glauca cDNA clone GQ03213_F01 3', mRNA sequence	gi|157566942|gb|EX368170.1|EX368170	1324	0	697	98	GQ03213.SP6_F01 GQ032 - Shoot tip (Normalized library) Picea glauca cDNA clone GQ03213_F01 3', mRNA sequence	gi|66972613|gb|DR049046.1|DR049046
120	685	AT3G07020.2	191	3e-49	161	59	| Symbols: | UDP-glucose:sterol glucosyltransferase (UGT80A2) | chr3:2218126-2221596 REVERSE	gw1.XIV.4120.1	192	1e-49	126	72	gi|38344429|emb|CAE02393.2|	190	3e-48	126	69	OSJNBb0080H08.21 [Oryza sativa (japonica cultivar-group)]	gi|157357299|emb|CAO63807.1|	190	1e-48	126	71	unnamed protein product [Vitis vinifera]	jgi|Phypa1_1|131664	177	4e-45	127	62	e_gw1.90.36.1	ref|NP_566297.2|	191	3e-47	161	59	UDP-glucose:sterol glucosyltransferase (UGT80A2) [Arabidopsis thaliana] gb|AAF27006.1|AC016827_17 UDP-glucose:sterol glucosyltransferase [Arabidopsis thaliana]	gi|67560420|gb|DR101065.1|DR101065	876	0	638	92	STRR1_70_G05.b1_A033 Stem Response Resistant Pinus taeda cDNA clone STRR1_70_G05_A033 3', mRNA sequence	gi|50144575|gb|CO474194.1|CO474194	722	0	401	97	GQ00410.B3_A08 GQ004: Non-lignified secondary xylem from mature trees Picea glauca cDNA clone GenomeQuebec_Id:GQ00410A08 5', mRNA sequence	gi|67560420|gb|DR101065.1|DR101065
121	574	AT2G30490.1	56.6	1e-08	29	86	| Symbols: ATC4H, C4H, CYP73A5 | ATC4H (CINNAMATE-4-HYDROXYLASE) | chr2:13000938-13002760 REVERSE	grail3.0094002901	55.1	3e-08	30	80	gi|113534176|dbj|BAF06559.1|	51.2	2e-06	30	73	Os01g0820000 [Oryza sativa (japonica cultivar-group)]	gi|157336959|emb|CAO21305.1|	45.8	3e-05	28	67	unnamed protein product [Vitis vinifera]	jgi|Phypa1_1|140533	48.1	3e-06	30	76	e_gw1.168.38.1	gb|AAW70021.1|	58.9	2e-07	29	96	cinnamic acid 4-hydroxylase [Ginkgo biloba]	gi|157573848|gb|EX375076.1|EX375076	975	0	524	98	GQ03231.B7.1_D07 GQ032 - Shoot tip (Normalized library) Picea glauca cDNA clone GQ03231_D07 5', mRNA sequence	gi|157573848|gb|EX375076.1|EX375076	975	0	524	98	GQ03231.B7.1_D07 GQ032 - Shoot tip (Normalized library) Picea glauca cDNA clone GQ03231_D07 5', mRNA sequence	gi|34352204|gb|CF393787.1|CF393787
122	787	AT4G38495.1	145	3e-35	124	54	| Symbols: | similar to conserved hypothetical protein [Aedes aegypti] (GB:EAT47050.1); similar to OSIGBa0138E08-OSIGBa0161L23.9 [Oryza sativa (indica cultivar-group)] (GB:CAH67928.1); similar to Os04g0274400 [Oryza sativa (japonica cultivar-group)] (GB:NP_001052351.1); contains InterPro domain YL1 nuclear, C-terminal; (InterPro:IPR013272) | chr4:18007460-18008019 REVERSE	eugene3.00161217	167	9e-42	124	65	gi|38347004|emb|CAD39868.2|	164	3e-40	124	58	OSJNBb0058J09.5 [Oryza sativa (japonica cultivar-group)]	gi|157340617|emb|CAO47422.1|	182	3e-46	124	67	unnamed protein product [Vitis vinifera]	jgi|Phypa1_1|61952	209	1e-54	121	77	fgenesh1_pm.scaffold_505000005	emb|CAN61977.1|	182	1e-44	124	67	hypothetical protein [Vitis vinifera]	gi|50174276|gb|CO487400.1|CO487400	1195	0	603	100	GQ0227.B7.1_J03 GQ022: ROOT XYLEM - mature trees Picea glauca cDNA clone GenomeQuebec_Id:GQ0227J03 3', mRNA sequence	gi|50174276|gb|CO487400.1|CO487400	1195	0	603	100	GQ0227.B7.1_J03 GQ022: ROOT XYLEM - mature trees Picea glauca cDNA clone GenomeQuebec_Id:GQ0227J03 3', mRNA sequence	gi|67195722|gb|DR081213.1|DR081213
123	1014	AT5G59720.1	217	8e-57	159	67	| Symbols: | HSP18.2 (HEAT SHOCK PROTEIN 18.2) | chr5:24079858-24080343 FORWARD	grail3.0022018701	215	4e-56	162	65	gi|169797|gb|AAA33909.1|	203	7e-52	154	65	16.9 kDa heat shock protein	gi|147785904|emb|CAN70834.1|	216	2e-56	161	66	hypothetical protein [Vitis vinifera]	jgi|Phypa1_1|113859	180	1e-45	155	60	e_gw1.8.135.1	emb|CAC81964.1|	222	3e-56	161	68	small heat-shock protein [Pseudotsuga menziesii]	gi|157557649|gb|EX358880.1|EX358880	1189	0	650	98	GQ03126.B7_J11 GQ031 - Xylem Scrapings (Normalized library) Picea glauca cDNA clone GQ03126_J11 5', mRNA sequence	gi|157557649|gb|EX358880.1|EX358880	1189	0	650	98	GQ03126.B7_J11 GQ031 - Xylem Scrapings (Normalized library) Picea glauca cDNA clone GQ03126_J11 5', mRNA sequence	gi|37569971|gb|CF672578.1|CF672578
124	829	AT5G11880.1	143	1e-34	77	81	| Symbols: | diaminopimelate decarboxylase, putative / DAP carboxylase, putative | chr5:3827807-3829943 REVERSE	eugene3.00090483	143	2e-34	77	83	gi|113536275|dbj|BAF08658.1|	129	1e-29	77	71	Os02g0440000 [Oryza sativa (japonica cultivar-group)]	gi|157340783|emb|CAO47588.1|	144	1e-34	77	83	unnamed protein product [Vitis vinifera]	jgi|Phypa1_1|61606	134	8e-32	78	78	fgenesh1_pm.scaffold_405000005	ref|NP_568252.1|	143	1e-32	77	81	diaminopimelate decarboxylase, putative / DAP carboxylase, putative [Arabidopsis thaliana] gb|AAK83608.1| AT5g11880/F14F18_50 [Arabidopsis thaliana] gb|AAM98306.1| At5g11880/F14F18_50 [Arabidopsis thaliana]	gi|157505629|gb|EX306860.1|EX306860	1471	0	786	98	GQ01303.T3_G17 GQ013 - Elongating ROOTS tips - sapplings Picea glauca cDNA clone GQ01303_G17 3', mRNA sequence	gi|157505629|gb|EX306860.1|EX306860	1471	0	786	98	GQ01303.T3_G17 GQ013 - Elongating ROOTS tips - sapplings Picea glauca cDNA clone GQ01303_G17 3', mRNA sequence	gi|58026609|gb|CX713350.1|CX713350
125	955	AT1G64160.1	188	4e-48	182	49	| Symbols: | disease resistance-responsive family protein / dirigent family protein | chr1:23817726-23818274 FORWARD	estExt_Genewise1_v1.C_LG_III0308	252	2e-67	184	67	gi|125601272|gb|EAZ40848.1|	154	3e-37	175	44	hypothetical protein OsJ_024331 [Oryza sativa (japonica cultivar-group)]	gi|157358238|emb|CAO65875.1|	249	2e-66	180	67	unnamed protein product [Vitis vinifera]	jgi|Phypa1_1|27453	44.3	0.0001	133	28	gw1.5.171.1	gb|ABD52117.1|	404	1e-111	194	100	dirigent protein pDIR6 [Picea engelmannii x Picea glauca]	gi|90029228|gb|AM169745.1|AM169745	1072	0	569	98	AM169745 K00001 Picea abies cDNA clone K0000100015E07F1, mRNA sequence	gi|157568540|gb|EX369768.1|EX369768	724	0	585	90	GQ03217.B7_L04 GQ032 - Shoot tip (Normalized library) Picea glauca cDNA clone GQ03217_L04 5', mRNA sequence	gi|74163636|gb|DT633567.1|DT633567
126	1290	AT3G59540.1	129	4e-30	69	89	| Symbols: | 60S ribosomal protein L38 (RPL38B) | chr3:22006874-22007719 REVERSE	estExt_Genewise1_v1.C_640429	129	4e-30	69	91	gi|62734292|gb|AAX96401.1|	123	1e-27	69	85	Ribosomal L38e protein family [Oryza sativa (japonica cultivar-group)]	gi|157327990|emb|CAO16956.1|	124	2e-28	67	91	unnamed protein product [Vitis vinifera]	jgi|Phypa1_1|108135	127	1e-29	69	91	estExt_fgenesh1_pm.C_2270017	gb|ABE93319.1|	129	4e-28	69	94	Ribosomal L38e protein [Medicago truncatula]	gi|157607867|gb|EX409091.1|EX409091	1108	0	567	99	GQ03604.B7_B23 GQ036 - Shoot tip - Active growth Picea glauca cDNA clone GQ03604_B23 5', mRNA sequence	gi|157607867|gb|EX409091.1|EX409091	1108	0	567	99	GQ03604.B7_B23 GQ036 - Shoot tip - Active growth Picea glauca cDNA clone GQ03604_B23 5', mRNA sequence	gi|34490499|gb|CF473127.1|CF473127
127	958	AT2G18050.1	89	4e-18	68	61	| Symbols: HIS1-3 | HIS1-3 (HISTONE H1-3); DNA binding | chr2:7853177-7853752 FORWARD	grail3.0019029201	93.6	2e-19	71	63	gi|32489126|emb|CAE04793.1|	90.9	5e-18	69	62	OSJNBb0018J12.6 [Oryza sativa (japonica cultivar-group)]	gi|157348070|emb|CAO22657.1|	93.2	4e-19	73	61	unnamed protein product [Vitis vinifera]	jgi|Phypa1_1|232290	100	1e-21	73	67	fgenesh2_pm.scaffold_72000019	emb|CAC84682.1|	146	2e-33	74	95	putative histone H1 [Pinus pinaster]	gi|83382436|gb|DV976414.1|DV976414	1556	0	801	99	GQ0067.TB_C03 GQ006: Cambium and phloem from mature trees Picea glauca cDNA clone GenomeQuebec_Id:GQ0067_C03 3', mRNA sequence	gi|83382436|gb|DV976414.1|DV976414	1556	0	801	99	GQ0067.TB_C03 GQ006: Cambium and phloem from mature trees Picea glauca cDNA clone GenomeQuebec_Id:GQ0067_C03 3', mRNA sequence	gi|34342013|gb|CF385055.1|CF385055
128	565	AT2G25482.1	29.6	1.2	20	50	| Symbols: | Encodes a ECA1 gametogenesis related family protein | chr2:10852962-10853426 REVERSE	eugene3.00012605	30.8	0.59	29	41	gi|49388740|dbj|BAD25940.1|	32	1.1	49	36	hypothetical protein [Oryza sativa Japonica Group]	gi|147808040|emb|CAN62149.1|	30	1.6	56	30	hypothetical protein [Vitis vinifera]	jgi|Phypa1_1|50733	33.9	0.064	45	37	gw1.3.492.1	gb|EAU83394.1|	77.8	3e-13	62	59	hypothetical protein CC1G_09088 [Coprinopsis cinerea okayama7#130]	No significant hit						No significant hit						gi|48933208|gb|CO162667.1|CO162667
129	935	AT5G20635.1	32.3	0.43	41	31	| Symbols: | receptor | chr5:6979316-6981769 REVERSE	estExt_fgenesh4_pm.C_LG_X0271	32.3	0.45	21	76	gi|113631520|dbj|BAF25201.1|	40	0.01	42	42	Os09g0441900 [Oryza sativa (japonica cultivar-group)]	gi|157350179|emb|CAO40117.1|	30.8	2.1	50	28	unnamed protein product [Vitis vinifera]	jgi|Phypa1_1|232290	29.6	2.6	25	48	fgenesh2_pm.scaffold_72000019	ref|XP_001153743.1|	44.3	0.011	120	27	PREDICTED: hypothetical protein [Pan troglodytes]	gi|83387857|gb|DV981835.1|DV981835	1378	0	719	98	GQ0168.B7_M10 GQ016: Primary, secondary SHOOT -N fertil. Treatments Picea glauca cDNA clone GenomeQuebec_Id:GQ0168_M10 3', mRNA sequence	gi|83387857|gb|DV981835.1|DV981835	1378	0	719	98	GQ0168.B7_M10 GQ016: Primary, secondary SHOOT -N fertil. Treatments Picea glauca cDNA clone GenomeQuebec_Id:GQ0168_M10 3', mRNA sequence	gi|67049093|gb|DR071351.1|DR071351
130	976	AT1G53280.1	244	6e-65	190	63	| Symbols: | DJ-1 family protein | chr1:19868610-19871009 REVERSE	eugene3.00110840	255	3e-68	196	62	gi|125597442|gb|EAZ37222.1|	248	2e-65	193	63	hypothetical protein OsJ_020705 [Oryza sativa (japonica cultivar-group)]	gi|157338341|emb|CAO39385.1|	243	2e-64	193	64	unnamed protein product [Vitis vinifera]	jgi|Phypa1_1|123308	240	8e-64	195	62	e_gw1.44.230.1	gb|EAZ37222.1|	248	4e-64	193	63	hypothetical protein OsJ_020705 [Oryza sativa (japonica cultivar-group)]	gi|157560380|gb|EX361611.1|EX361611	1725	0	894	99	GQ03204.SP6_C14 GQ032 - Shoot tip (Normalized library) Picea glauca cDNA clone GQ03204_C14 3', mRNA sequence	gi|157560380|gb|EX361611.1|EX361611	1725	0	894	99	GQ03204.SP6_C14 GQ032 - Shoot tip (Normalized library) Picea glauca cDNA clone GQ03204_C14 3', mRNA sequence	gi|67686488|gb|DR111678.1|DR111678
131	949	AT5G51700.1	197	6e-51	162	55	| Symbols: ATRAR1, RPR2, RAR1, PBS2 | PBS2 (PPHB SUSCEPTIBLE 2) | chr5:21018599-21020302 REVERSE	fgenesh4_pm.C_LG_XV000408	181	8e-46	163	49	gi|125582390|gb|EAZ23321.1|	187	5e-47	160	55	hypothetical protein OsJ_006804 [Oryza sativa (japonica cultivar-group)]	gi|157355902|emb|CAO49759.1|	181	1e-45	161	53	unnamed protein product [Vitis vinifera]	jgi|Phypa1_1|110692	194	5e-50	164	55	estExt_fgenesh1_kg.C_5050001	ref|NP_568762.3|	197	6e-49	162	55	PBS2 (PPHB SUSCEPTIBLE 2) [Arabidopsis thaliana]	gi|157563267|gb|EX364495.1|EX364495	1637	0	863	98	GQ03208.SP6_C17 GQ032 - Shoot tip (Normalized library) Picea glauca cDNA clone GQ03208_C17 3', mRNA sequence	gi|157563267|gb|EX364495.1|EX364495	1637	0	863	98	GQ03208.SP6_C17 GQ032 - Shoot tip (Normalized library) Picea glauca cDNA clone GQ03208_C17 3', mRNA sequence	gi|67192289|gb|DR079436.1|DR079436
132	474	AT5G62990.1	26.9	5.7	32	40	| Symbols: EMB1692 | EMB1692 (EMBRYO DEFECTIVE 1692) | chr5:25295054-25296538 FORWARD	fgenesh4_pg.C_LG_VII001281	26.9	6	19	42	No significant hit						gi|157352836|emb|CAO44678.1|	27.3	7.3	49	38	unnamed protein product [Vitis vinifera]	jgi|Phypa1_1|229772	27.7	3.2	16	62	fgenesh2_pg.scaffold_82000012	No significant hit						gi|50173765|gb|CO487160.1|CO487160	761	0	396	99	GQ0226.B7_C09 GQ022: ROOT XYLEM - mature trees Picea glauca cDNA clone GenomeQuebec_Id:GQ0226C09 3', mRNA sequence	gi|50173765|gb|CO487160.1|CO487160	761	0	396	99	GQ0226.B7_C09 GQ022: ROOT XYLEM - mature trees Picea glauca cDNA clone GenomeQuebec_Id:GQ0226C09 3', mRNA sequence	gi|49010230|gb|CO199055.1|CO199055
133	839	AT2G34357.1	31.2	0.82	70	31	| Symbols: | binding | chr2:14506315-14512634 FORWARD	estExt_fgenesh4_pg.C_LG_I2439	29.6	2.5	40	35	gi|125605151|gb|EAZ44187.1|	31.6	2.9	34	44	hypothetical protein OsJ_027670 [Oryza sativa (japonica cultivar-group)]	gi|147768657|emb|CAN60613.1|	30	3.1	81	27	hypothetical protein [Vitis vinifera]	jgi|Phypa1_1|173267	31.2	0.78	133	25	estExt_fgenesh1_pg.C_4320004	ref|YP_632916.1|	38.5	0.49	65	33	PBS lyase HEAT-like repeat protein [Myxococcus xanthus DK 1622] gb|ABF91673.1| PBS lyase HEAT-like repeat protein [Myxococcus xanthus DK 1622]	gi|157634993|gb|EX436075.1|EX436075	1350	0	762	97	GQ04001.B7_J11 GQ040 - Shoot tip - Active growth (Normalized) Picea glauca cDNA clone GQ04001_J11 5', mRNA sequence	gi|157634993|gb|EX436075.1|EX436075	1350	0	762	97	GQ04001.B7_J11 GQ040 - Shoot tip - Active growth (Normalized) Picea glauca cDNA clone GQ04001_J11 5', mRNA sequence	gi|66975017|gb|DR051450.1|DR051450
134	902	AT5G54500.1	273	8e-74	202	66	| Symbols: FQR1 | FQR1 (FLAVODOXIN-LIKE QUINONE REDUCTASE 1) | chr5:22141900-22143482 FORWARD	grail3.0055008002	281	5e-76	200	68	gi|113622935|dbj|BAF22880.1|	261	2e-69	202	64	Os08g0139200 [Oryza sativa (japonica cultivar-group)]	gi|157337140|emb|CAO21486.1|	282	3e-76	200	68	unnamed protein product [Vitis vinifera]	jgi|Phypa1_1|105288	271	3e-73	200	67	estExt_fgenesh1_pm.C_320013	emb|CAN78237.1|	276	2e-72	200	67	hypothetical protein [Vitis vinifera]	gi|157566913|gb|EX368141.1|EX368141	1651	0	853	99	GQ03213.SP6_D19 GQ032 - Shoot tip (Normalized library) Picea glauca cDNA clone GQ03213_D19 3', mRNA sequence	gi|157566913|gb|EX368141.1|EX368141	1651	0	853	99	GQ03213.SP6_D19 GQ032 - Shoot tip (Normalized library) Picea glauca cDNA clone GQ03213_D19 3', mRNA sequence	gi|67961537|gb|DR163468.1|DR163468
135	575	AT5G61890.1	29.3	1.7	20	60	| Symbols: | AP2 domain-containing transcription factor family protein | chr5:24869865-24870970 REVERSE	fgenesh4_pg.C_LG_V001123	30.4	0.81	21	61	gi|113534449|dbj|BAF06832.1|	34.3	0.23	49	38	Os01g0868000 [Oryza sativa (japonica cultivar-group)]	gi|157352501|emb|CAO43607.1|	33.9	0.12	36	41	unnamed protein product [Vitis vinifera]	jgi|Phypa1_1|160450	30.4	0.72	34	38	estExt_fgenesh1_pg.C_220109	ref|NP_001044918.1|	34.3	4.2	49	38	Os01g0868000 [Oryza sativa (japonica cultivar-group)] dbj|BAD81992.1| AP2 domain transcription factor-like [Oryza sativa (japonica cultivar-group)] dbj|BAF06832.1| Os01g0868000 [Oryza sativa (japonica cultivar-group)] gb|EAY76621.1| hypothetical protein OsI_004468 [Oryza sativa (indica cultivar-group)]	gi|66746413|gb|DR024043.1|DR024043	48.1	0.0007	64	84	STRS1_61_H04.g1_A034 Shoot tip pitch canker susceptible Pinus taeda cDNA clone STRS1_61_H04_A034 5', mRNA sequence	gi|157516868|gb|EX318099.1|EX318099	36.2	1	18	100	GQ02812.SP6_E11 GQ028 - Cambium / phloem scrappings (Normalized library ) Picea glauca cDNA clone GQ02812_E11 3', mRNA sequence	gi|66746413|gb|DR024043.1|DR024043
136	821	AT3G56340.1	120	1e-27	82	70	| Symbols: | 40S ribosomal protein S26 (RPS26C) | chr3:20903288-20904322 REVERSE	estExt_Genewise1_v1.C_LG_XIII3119	128	5e-30	81	75	gi|113534189|dbj|BAF06572.1|	123	5e-28	82	69	Os01g0823300 [Oryza sativa (japonica cultivar-group)]	gi|157351300|emb|CAO41487.1|	130	2e-30	92	70	unnamed protein product [Vitis vinifera]	jgi|Phypa1_1|140716	129	3e-30	62	93	e_gw1.169.91.1	gb|AAD47346.1|AF112440_1	128	3e-28	82	75	ribosomal protein S26 [Pisum sativum]	gi|157632001|gb|EX433083.1|EX433083	1544	0	803	99	GQ03912.B7_G13 GQ039 - Stem - Dormant Picea glauca cDNA clone GQ03912_G13 5', mRNA sequence	gi|157632001|gb|EX433083.1|EX433083	1544	0	803	99	GQ03912.B7_G13 GQ039 - Stem - Dormant Picea glauca cDNA clone GQ03912_G13 5', mRNA sequence	gi|49627831|gb|CO411583.1|CO411583
137	619	AT3G10300.4	33.1	0.13	48	41	| Symbols: | calcium ion binding | chr3:3186441-3188080 FORWARD	estExt_Genewise1_v1.C_LG_X4241	29.3	2	31	45	gi|113547451|dbj|BAF10894.1|	33.5	0.45	53	39	Os03g0151000 [Oryza sativa (japonica cultivar-group)]	gi|147857536|emb|CAN80381.1|	33.5	0.17	70	30	hypothetical protein [Vitis vinifera]	jgi|Phypa1_1|83886	31.2	0.48	30	53	fgenesh1_pg.scaffold_118000014	gb|EAT91245.1|	55.5	2e-06	71	43	predicted protein [Phaeosphaeria nodorum SN15]	gi|29055820|gb|BP173854.1|BP173854	38.2	0.75	19	100	BP173854 Cryptomeria japonica inner bark Cryptomeria japonica cDNA clone CC0524R 3', mRNA sequence	gi|40761848|gb|CK434808.1|CK434808	34.2	4.3	17	100	GQ0063.TB_E22 GQ006: Cambium and phloem from mature trees Picea glauca cDNA clone GenomeQuebec_Id:GQ0063E22 3', mRNA sequence	gi|34361067|gb|CF402650.1|CF402650
138	534	AT3G57450.1	63.2	9e-11	37	67	| Symbols: | similar to Hypothetical protein [Oryza sativa] (GB:AAM08779.1); similar to Os07g0185900 [Oryza sativa (japonica cultivar-group)] (GB:NP_001059068.1) | chr3:21273005-21273295 FORWARD	eugene3.14250001	66.6	9e-12	53	52	gi|125599372|gb|EAZ38948.1|	67.8	2e-11	76	44	hypothetical protein OsJ_022431 [Oryza sativa (japonica cultivar-group)]	gi|157348697|emb|CAO23589.1|	67.4	8e-12	63	47	unnamed protein product [Vitis vinifera]	jgi|Phypa1_1|92551	40	0.0008	61	39	fgenesh1_pg.scaffold_227000002	ref|NP_001059068.1|	67.8	3e-10	76	44	Os07g0185900 [Oryza sativa (japonica cultivar-group)] dbj|BAC79927.1| unknown protein [Oryza sativa (japonica cultivar-group)] dbj|BAD30185.1| unknown protein [Oryza sativa (japonica cultivar-group)] dbj|BAF20982.1| Os07g0185900 [Oryza sativa (japonica cultivar-group)] gb|EAZ03027.1| hypothetical protein OsI_024259 [Oryza sativa (indica cultivar-group)] gb|EAZ38948.1| hypothetical protein OsJ_022…	gi|5859246|gb|AW010468.1|AW010468	396	1e-109	424	87	ST07B07 Pine TriplEx shoot tip library Pinus taeda cDNA clone ST07B07, mRNA sequence	gi|50162119|gb|CO481891.1|CO481891	178	1e-43	114	94	GQ0194.TB_D05 GQ019: Clean ROOTS systems - P treatments Picea glauca cDNA clone GenomeQuebec_Id:GQ0194D05 3', mRNA sequence	gi|5859246|gb|AW010468.1|AW010468
139	680	AT1G64300.2	30	1.3	13	84	| Symbols: | kinase | chr1:23867206-23869439 FORWARD	No significant hit					No significant hit						gi|157356003|emb|CAO49873.1|	28.5	6.5	78	24	unnamed protein product [Vitis vinifera]	jgi|Phypa1_1|171844	28.5	3.7	37	37	estExt_fgenesh1_pg.C_3130031	ref|NP_667023.1|	34.3	6.2	49	34	olfactory receptor 620 [Mus musculus] gb|AAL60945.1| olfactory receptor MOR4-1 [Mus musculus] gb|AAP71096.1| olfactory receptor Olfr620 [Mus musculus] gb|AAI06799.1| Olfactory receptor 620 [Mus musculus] gb|AAI06800.1| Olfactory receptor 620 [Mus musculus] gb|EDL16674.1| mCG67536 [Mus musculus]	gi|157533763|gb|EX334994.1|EX334994	999	0	666	94	GQ02908.B7_H23 GQ029 - Xylem scrapings - AT NITE Picea glauca cDNA clone GQ02908_H23 5', mRNA sequence	gi|157533763|gb|EX334994.1|EX334994	999	0	666	94	GQ02908.B7_H23 GQ029 - Xylem scrapings - AT NITE Picea glauca cDNA clone GQ02908_H23 5', mRNA sequence	gi|5424117|gb|AI813021.1|AI813021
140	559	AT3G19570.2	31.6	0.32	50	36	| Symbols: | similar to unknown protein [Arabidopsis thaliana] (TAIR:AT1G49890.1); similar to Protein of unknown function DUF566 [Medicago truncatula] (GB:ABE79541.1); contains InterPro domain Protein of unknown function DUF566; (InterPro:IPR007573) | chr3:6797784-6801350 FORWARD	gw1.I.4078.1	30	0.99	45	44	gi|77555683|gb|ABA98479.1|	30.4	3.1	59	30	hypothetical protein LOC_Os12g28890 [Oryza sativa (japonica cultivar-group)]	gi|157339768|emb|CAO44309.1|	27.7	7.8	17	52	unnamed protein product [Vitis vinifera]	jgi|Phypa1_1|149102	28.1	3.4	78	26	e_gw1.290.28.1	ref|YP_586414.1|	34.3	3.9	94	26	Fusaric acid resistance protein conserved region [Ralstonia metallidurans CH34] gb|ABF11145.1| Fusaric acid resistance protein conserved region [Ralstonia metallidurans CH34]	gi|157505078|gb|EX306309.1|EX306309	583	1e-165	314	98	GQ01301.T3_N06 GQ013 - Elongating ROOTS tips - sapplings Picea glauca cDNA clone GQ01301_N06 5', mRNA sequence	gi|157505078|gb|EX306309.1|EX306309	583	1e-165	314	98	GQ01301.T3_N06 GQ013 - Elongating ROOTS tips - sapplings Picea glauca cDNA clone GQ01301_N06 5', mRNA sequence	gi|66741774|gb|DR019404.1|DR019404
141	970	AT5G01750.2	146	2e-35	195	40	| Symbols: | Identical to Protein At5g01750 [Arabidopsis Thaliana] (GB:Q9LZX1;GB:Q8LEK9); similar to unknown protein [Arabidopsis thaliana] (TAIR:AT3G11740.1); similar to Protein of unknown function DUF567 [Medicago truncatula] (GB:ABE88873.1); contains InterPro domain Protein of unknown function DUF567; (InterPro:IPR007612) | chr5:290031-291106 FORWARD	fgenesh4_pm.C_LG_X000712	133	2e-31	184	38	gi|125599614|gb|EAZ39190.1|	148	3e-35	198	37	hypothetical protein OsJ_022673 [Oryza sativa (japonica cultivar-group)]	gi|157355435|emb|CAO48825.1|	159	4e-39	195	42	unnamed protein product [Vitis vinifera]	jgi|Phypa1_1|167699	110	1e-24	191	32	estExt_fgenesh1_pg.C_1550043	gb|ABE88870.1|	159	2e-37	194	41	Protein of unknown function DUF567 [Medicago truncatula]	gi|157639484|gb|EX440566.1|EX440566	1649	0	880	98	GQ04013.B7_K03 GQ040 - Shoot tip - Active growth (Normalized) Picea glauca cDNA clone GQ04013_K03 5', mRNA sequence	gi|157639484|gb|EX440566.1|EX440566	1649	0	880	98	GQ04013.B7_K03 GQ040 - Shoot tip - Active growth (Normalized) Picea glauca cDNA clone GQ04013_K03 5', mRNA sequence	gi|34361212|gb|CF402795.1|CF402795
142	927	AT3G19500.1	134	6e-32	147	56	| Symbols: | ethylene-responsive protein -related | chr3:6759295-6760899 REVERSE	grail3.0037014402	150	1e-36	120	63	gi|113531302|dbj|BAF03685.1|	131	3e-30	122	59	Os01g0105700 [Oryza sativa (japonica cultivar-group)]	gi|157334838|emb|CAO70851.1|	148	9e-36	114	67	unnamed protein product [Vitis vinifera]	jgi|Phypa1_1|64936	57.8	9e-09	78	41	fgenesh1_pg.scaffold_4000051	gb|ABN06010.1|	140	1e-31	178	47	Helix-loop-helix DNA-binding [Medicago truncatula] gb|ABE80910.2| Helix-loop-helix DNA-binding [Medicago truncatula]	gi|83387250|gb|DV981228.1|DV981228	880	0	468	98	GQ0168.B3_P21 GQ016: Primary, secondary SHOOT -N fertil. Treatments Picea glauca cDNA clone GenomeQuebec_Id:GQ0168_P21 5', mRNA sequence	gi|83387250|gb|DV981228.1|DV981228	880	0	468	98	GQ0168.B3_P21 GQ016: Primary, secondary SHOOT -N fertil. Treatments Picea glauca cDNA clone GenomeQuebec_Id:GQ0168_P21 5', mRNA sequence	gi|34361317|gb|CF402900.1|CF402900
143	617	AT2G40765.1	30.4	0.85	57	31	| Symbols: | similar to Ubiquinol-cytochrome c reductase complex 6.7 kDa protein (CR6) (GB:P48505) | chr2:17019379-17020159 FORWARD	estExt_Genewise1_v1.C_LG_XIX1656	42	0.0003	57	33	gi|113612180|dbj|BAF22558.1|	43.1	0.0006	53	37	Os07g0680300 [Oryza sativa (japonica cultivar-group)]	gi|157351338|emb|CAO41525.1|	47.8	9e-06	56	35	unnamed protein product [Vitis vinifera]	jgi|Phypa1_1|144521	57.8	5e-09	61	47	e_gw1.215.97.1	ref|NP_001060644.1|	43.1	0.011	53	37	Os07g0680300 [Oryza sativa (japonica cultivar-group)] dbj|BAF22558.1| Os07g0680300 [Oryza sativa (japonica cultivar-group)]	gi|157507850|gb|EX309081.1|EX309081	1132	0	592	98	GQ01309.T3_P18 GQ013 - Elongating ROOTS tips - sapplings Picea glauca cDNA clone GQ01309_P18 5', mRNA sequence	gi|157507850|gb|EX309081.1|EX309081	1132	0	592	98	GQ01309.T3_P18 GQ013 - Elongating ROOTS tips - sapplings Picea glauca cDNA clone GQ01309_P18 5', mRNA sequence	gi|7644802|gb|AW736938.1|AW736938
144	1044	AT3G01300.1	31.2	1.1	39	35	| Symbols: | protein kinase, putative | chr3:90824-93342 REVERSE	fgenesh4_pg.C_LG_XVI001267	29.3	4.4	70	30	gi|113534432|dbj|BAF06815.1|	33.5	1	77	29	Os01g0865800 [Oryza sativa (japonica cultivar-group)]	gi|157349751|emb|CAO39607.1|	30.4	3.3	65	26	unnamed protein product [Vitis vinifera]	jgi|Phypa1_1|103607	32	0.62	76	32	fgenesh1_pg.scaffold_3336000001	No significant hit						gi|157510425|gb|EX311658.1|EX311658	1598	0	831	99	GQ02802.SP6_P23 GQ028 - Cambium / phloem scrappings (Normalized library ) Picea glauca cDNA clone GQ02802_P23 3', mRNA sequence	gi|157510425|gb|EX311658.1|EX311658	1598	0	831	99	GQ02802.SP6_P23 GQ028 - Cambium / phloem scrappings (Normalized library ) Picea glauca cDNA clone GQ02802_P23 3', mRNA sequence	gi|66739369|gb|DR016999.1|DR016999
145	1517	AT3G14230.3	116	4e-26	226	34	| Symbols: RAP2.2 | RAP2.2; DNA binding / transcription factor | chr3:4737623-4739007 REVERSE	gw1.158.150.1	115	8e-26	118	51	gi|125583912|gb|EAZ24843.1|	135	4e-31	323	32	hypothetical protein OsJ_008326 [Oryza sativa (japonica cultivar-group)]	gi|157339880|emb|CAO45557.1|	118	1e-26	242	35	unnamed protein product [Vitis vinifera]	jgi|Phypa1_1|135129	81.3	1e-15	62	61	e_gw1.117.76.1	gb|EAY87770.1|	135	5e-30	324	32	hypothetical protein OsI_009003 [Oryza sativa (indica cultivar-group)]	gi|157521507|gb|EX322738.1|EX322738	1780	0	922	99	GQ02819.B7_N10 GQ028 - Cambium / phloem scrappings (Normalized library ) Picea glauca cDNA clone GQ02819_N10 5', mRNA sequence	gi|157521507|gb|EX322738.1|EX322738	1780	0	922	99	GQ02819.B7_N10 GQ028 - Cambium / phloem scrappings (Normalized library ) Picea glauca cDNA clone GQ02819_N10 5', mRNA sequence	gi|57888159|gb|CX653330.1|CX653330
146	819	AT1G74310.1	141	5e-34	115	66	| Symbols: HSP101, HOT1, ATHSP101 | ATHSP101 (HEAT SHOCK PROTEIN 101); ATP binding / ATPase | chr1:27940376-27943523 REVERSE	estExt_Genewise1_v1.C_820051	155	4e-38	115	69	gi|18033450|gb|AAL57165.1|AF332981_1	158	1e-38	115	66	heat shock protein [Oryza sativa]	gi|59805048|gb|AAX08108.1|	157	1e-38	115	71	heat shock protein 101 [Vitis vinifera]	jgi|Phypa1_1|224802	158	4e-39	104	74	estExt_Genewise1.C_3000044	gb|ABB73202.1|	160	6e-38	102	76	heat shock protein 101 [Funaria hygrometrica]	gi|157638080|gb|EX439162.1|EX439162	1277	0	673	98	GQ04009.B7_N13 GQ040 - Shoot tip - Active growth (Normalized) Picea glauca cDNA clone GQ04009_N13 5', mRNA sequence	gi|157638080|gb|EX439162.1|EX439162	1277	0	673	98	GQ04009.B7_N13 GQ040 - Shoot tip - Active growth (Normalized) Picea glauca cDNA clone GQ04009_N13 5', mRNA sequence	gi|49449683|gb|CO368366.1|CO368366
147	607	AT3G15353.1	65.1	3e-11	66	51	| Symbols: MT3 | MT3 (METALLOTHIONEIN 3) | chr3:5180832-5181332 REVERSE	eugene3.00110909	65.1	3e-11	64	53	gi|2072555|gb|AAB53811.1|	64.7	2e-10	61	49	metallothionein-like protein [Oryza sativa]	gi|7406673|emb|CAB85630.1|	62	4e-10	65	53	putative metallothionein-like protein [Vitis vinifera]	jgi|Phypa1_1|155187	27.7	5.2	44	31	e_gw1.454.11.1	sp|Q40854|MT3_PICGL	139	8e-32	60	98	Metallothionein-like protein EMB30 gb|AAB01564.1| metallothionein-like protein [Picea glauca]	gi|157628599|gb|EX429681.1|EX429681	946	0	493	99	GQ03903.B7_B17 GQ039 - Stem - Dormant Picea glauca cDNA clone GQ03903_B17 5', mRNA sequence	gi|157628599|gb|EX429681.1|EX429681	946	0	493	99	GQ03903.B7_B17 GQ039 - Stem - Dormant Picea glauca cDNA clone GQ03903_B17 5', mRNA sequence	gi|61668230|gb|DN610730.1|DN610730
148	750	AT1G57580.1	29.6	2	68	30	| Symbols: | F-box family protein | chr1:21328744-21329917 FORWARD	eugene3.00062019	33.9	0.11	31	48	gi|125590304|gb|EAZ30654.1|	30.4	5.3	55	30	hypothetical protein OsJ_014137 [Oryza sativa (japonica cultivar-group)]	gi|157352454|emb|CAO43534.1|	28.5	7.6	26	46	unnamed protein product [Vitis vinifera]	jgi|Phypa1_1|72602	30.8	0.86	43	32	fgenesh1_pg.scaffold_37000190	ref|XP_001418336.1|	34.7	5.7	45	35	predicted protein [Ostreococcus lucimarinus CCE9901] gb|ABO96629.1| predicted protein [Ostreococcus lucimarinus CCE9901]	gi|61772426|gb|DN628495.1|DN628495	113	2e-23	97	90	EST979311 Subtracted pine embryo library, Lib_C Pinus taeda cDNA clone PTAB041, mRNA sequence	gi|157538492|gb|EX339723.1|EX339723	56	1e-06	36	94	GQ03008.SP6_A17 GQ030 - Xylem planings - daytime and seasonal Picea glauca cDNA clone GQ03008_A17 3', mRNA sequence	gi|61772426|gb|DN628495.1|DN628495
149	767	AT2G40660.1	40.8	0.001	30	66	| Symbols: | tRNA-binding region domain-containing protein | chr2:16973089-16975944 FORWARD	gw1.XIX.1643.1	37.7	0.008	30	60	gi|113534181|dbj|BAF06564.1|	38.9	0.016	30	56	Os01g0821800 [Oryza sativa (japonica cultivar-group)]	gi|157351329|emb|CAO41516.1|	42	0.0007	30	66	unnamed protein product [Vitis vinifera]	jgi|Phypa1_1|183550	30	1.5	28	50	estExt_gwp_gw1.C_660126	emb|CAN60565.1|	42	0.037	30	66	hypothetical protein [Vitis vinifera]	gi|67191824|gb|DR079197.1|DR079197	77.8	1e-12	83	86	RTFEPL1_9_E11.g1_A029 Roots plus added iron Pinus taeda cDNA clone RTFEPL1_9_E11_A029 5', mRNA sequence	gi|83392825|gb|DV986802.1|DV986802	38.2	0.34	23	95	GQ0203.TB.1_P16 GQ020: Clean ROOTS systems -Diurnal cycle Picea glauca cDNA clone GenomeQuebec_Id:GQ0203_P16 3', mRNA sequence	gi|67191824|gb|DR079197.1|DR079197
150	970	AT4G00240.1	265	3e-71	185	65	| Symbols: PLDBETA2 | PLDBETA2 (phospholipase D beta 2) | chr4:106380-110718 REVERSE	estExt_Genewise1_v1.C_LG_XIV0962	259	2e-69	181	67	gi|27311294|gb|AAO00720.1|	259	1e-68	184	67	putative phospholipase [Oryza sativa (japonica cultivar-group)]	gi|157357152|emb|CAO63646.1|	270	2e-72	183	69	unnamed protein product [Vitis vinifera]	jgi|Phypa1_1|105451	224	8e-59	164	61	estExt_fgenesh1_pm.C_360039	ref|NP_567160.1|	265	3e-69	185	65	PLDBETA2 (phospholipase D beta 2) [Arabidopsis thaliana]	gi|157521119|gb|EX322350.1|EX322350	1578	0	828	99	GQ02818.SP6_M08 GQ028 - Cambium / phloem scrappings (Normalized library ) Picea glauca cDNA clone GQ02818_M08 3', mRNA sequence	gi|157521119|gb|EX322350.1|EX322350	1578	0	828	99	GQ02818.SP6_M08 GQ028 - Cambium / phloem scrappings (Normalized library ) Picea glauca cDNA clone GQ02818_M08 3', mRNA sequence	gi|66737495|gb|DR015125.1|DR015125
151	1025	AT1G18540.1	229	2e-60	194	60	| Symbols: | 60S ribosomal protein L6 (RPL6A) | chr1:6377441-6378541 REVERSE	eugene3.00011799	229	2e-60	194	58	gi|38344818|emb|CAE02874.2|	206	7e-53	194	55	OSJNBb0022F23.11 [Oryza sativa (japonica cultivar-group)]	gi|147832871|emb|CAN75087.1|	237	2e-62	193	60	hypothetical protein [Vitis vinifera]	jgi|Phypa1_1|136200	218	3e-57	193	55	e_gw1.126.159.1	emb|CAN75087.1|	237	1e-60	193	60	hypothetical protein [Vitis vinifera]	gi|157526612|gb|EX327843.1|EX327843	1598	0	846	98	GQ02827.SP6_G24 GQ028 - Cambium / phloem scrappings (Normalized library ) Picea glauca cDNA clone GQ02827_G24 3', mRNA sequence	gi|157526612|gb|EX327843.1|EX327843	1598	0	846	98	GQ02827.SP6_G24 GQ028 - Cambium / phloem scrappings (Normalized library ) Picea glauca cDNA clone GQ02827_G24 3', mRNA sequence	gi|66983156|gb|DR059589.1|DR059589
152	907	AT4G37550.1	375	1e-104	211	84	| Symbols: | formamidase, putative / formamide amidohydrolase, putative | chr4:17643678-17645723 FORWARD	estExt_fgenesh4_pg.C_LG_V0589	367	1e-102	208	84	gi|113533877|dbj|BAF06260.1|	351	1e-96	208	78	Os01g0764900 [Oryza sativa (japonica cultivar-group)]	gi|157345264|emb|CAO71992.1|	371	1e-103	212	83	unnamed protein product [Vitis vinifera]	jgi|Phypa1_1|220670	347	5e-96	211	76	estExt_Genewise1.C_1980061	ref|NP_568028.1|	375	1e-102	211	84	formamidase, putative / formamide amidohydrolase, putative [Arabidopsis thaliana]	gi|157573722|gb|EX374950.1|EX374950	1641	0	856	99	GQ03230.B7_N18 GQ032 - Shoot tip (Normalized library) Picea glauca cDNA clone GQ03230_N18 5', mRNA sequence	gi|157573722|gb|EX374950.1|EX374950	1641	0	856	99	GQ03230.B7_N18 GQ032 - Shoot tip (Normalized library) Picea glauca cDNA clone GQ03230_N18 5', mRNA sequence	gi|67489542|gb|DR091186.1|DR091186
153	1099	AT1G54150.1	221	5e-58	230	49	| Symbols: | zinc finger (C3HC4-type RING finger) family protein | chr1:20219147-20220970 FORWARD	eugene3.00030247	239	2e-63	233	51	gi|108706473|gb|ABF94268.1|	220	5e-57	234	45	C3HC4 zinc finger containing protein, putative, expressed [Oryza sativa (japonica cultivar-group)]	gi|157339942|emb|CAO45619.1|	276	3e-74	233	57	unnamed protein product [Vitis vinifera]	jgi|Phypa1_1|109808	248	6e-66	239	51	estExt_fgenesh1_kg.C_520015	emb|CAJ00009.1|	248	6e-64	231	52	C3HC4 zinc finger containing protein [Medicago truncatula]	gi|157526342|gb|EX327573.1|EX327573	1582	0	833	99	GQ02827.B7_J09 GQ028 - Cambium / phloem scrappings (Normalized library ) Picea glauca cDNA clone GQ02827_J09 5', mRNA sequence	gi|157526342|gb|EX327573.1|EX327573	1582	0	833	99	GQ02827.B7_J09 GQ028 - Cambium / phloem scrappings (Normalized library ) Picea glauca cDNA clone GQ02827_J09 5', mRNA sequence	gi|21788028|gb|BQ655702.1|BQ655702
154	560	AT1G49010.1	127	3e-30	83	72	| Symbols: | myb family transcription factor | chr1:18136382-18137446 FORWARD	estExt_Genewise1_v1.C_LG_I0681	125	2e-29	84	72	gi|32487513|emb|CAE05757.1|	130	2e-30	88	69	OSJNBa0064G10.8 [Oryza sativa (japonica cultivar-group)]	gi|157343511|emb|CAO68017.1|	132	3e-31	82	75	unnamed protein product [Vitis vinifera]	jgi|Phypa1_1|147199	132	2e-31	83	75	e_gw1.256.18.1	gb|ABH02851.1|	132	1e-29	84	73	MYB transcription factor MYB109 [Glycine max]	gi|157556403|gb|EX357634.1|EX357634	1057	0	537	99	GQ03123.B7_E02 GQ031 - Xylem Scrapings (Normalized library) Picea glauca cDNA clone GQ03123_E02 5', mRNA sequence	gi|157556403|gb|EX357634.1|EX357634	1057	0	537	99	GQ03123.B7_E02 GQ031 - Xylem Scrapings (Normalized library) Picea glauca cDNA clone GQ03123_E02 5', mRNA sequence	gi|34356870|gb|CF398453.1|CF398453
155	623	AT5G02880.1	30	1.1	50	48	| Symbols: UPL4 | UPL4 (ubiquitin-protein ligase 4) | chr5:662641-668845 FORWARD	eugene3.51480001	33.1	0.14	72	27	gi|62733068|gb|AAX95185.1|	30.4	3.9	96	27	transposon protein, putative, unclassified [Oryza sativa (japonica cultivar-group)]	gi|147818925|emb|CAN73768.1|	32	0.51	49	36	hypothetical protein [Vitis vinifera]	jgi|Phypa1_1|66661	27.3	7.1	31	48	fgenesh1_pg.scaffold_11000180	No significant hit						gi|157504944|gb|EX306175.1|EX306175	757	0	406	98	GQ01301.T3_G19 GQ013 - Elongating ROOTS tips - sapplings Picea glauca cDNA clone GQ01301_G19 5', mRNA sequence	gi|157504944|gb|EX306175.1|EX306175	757	0	406	98	GQ01301.T3_G19 GQ013 - Elongating ROOTS tips - sapplings Picea glauca cDNA clone GQ01301_G19 5', mRNA sequence	gi|48935081|gb|CO164540.1|CO164540
156	890	AT4G35785.2	130	8e-31	79	78	| Symbols: | transformer serine/arginine-rich ribonucleoprotein, putative | chr4:16953989-16955131 REVERSE	gw1.57.235.1	134	6e-32	79	81	gi|54291012|dbj|BAD61690.1|	130	5e-30	103	62	putative transformer-SR ribonucleoprotein [Oryza sativa Japonica Group]	gi|157329147|emb|CAO24572.1|	149	3e-36	109	67	unnamed protein product [Vitis vinifera]	jgi|Phypa1_1|35028	150	1e-36	111	66	gw1.21.172.1	gb|AAZ23933.1|	153	1e-35	107	70	At4g35785 [Arabidopsis thaliana]	gi|157515335|gb|EX316566.1|EX316566	1685	0	858	99	GQ02810.B7_N07 GQ028 - Cambium / phloem scrappings (Normalized library ) Picea glauca cDNA clone GQ02810_N07 5', mRNA sequence	gi|157515335|gb|EX316566.1|EX316566	1685	0	858	99	GQ02810.B7_N07 GQ028 - Cambium / phloem scrappings (Normalized library ) Picea glauca cDNA clone GQ02810_N07 5', mRNA sequence	gi|49011606|gb|CO200431.1|CO200431
157	965	AT2G23940.1	187	1e-47	167	55	| Symbols: | similar to unknown protein [Arabidopsis thaliana] (TAIR:AT4G30500.1); similar to Protein of unknown function DUF788 [Medicago truncatula] (GB:ABE94694.1); contains InterPro domain Protein of unknown function DUF788; (InterPro:IPR008506) | chr2:10191279-10192177 FORWARD	estExt_Genewise1_v1.C_LG_XVIII3040	202	2e-52	167	61	gi|113537208|dbj|BAF09591.1|	172	2e-42	168	50	Os02g0666800 [Oryza sativa (japonica cultivar-group)]	gi|157347701|emb|CAO22157.1|	210	2e-54	167	61	unnamed protein product [Vitis vinifera]	jgi|Phypa1_1|212519	148	5e-36	167	46	estExt_Genewise1.C_800095	gb|ABE94694.1|	211	5e-53	167	62	Protein of unknown function DUF788 [Medicago truncatula]	gi|157638773|gb|EX439855.1|EX439855	1570	0	839	98	GQ04011.B7_L01 GQ040 - Shoot tip - Active growth (Normalized) Picea glauca cDNA clone GQ04011_L01 5', mRNA sequence	gi|157638773|gb|EX439855.1|EX439855	1570	0	839	98	GQ04011.B7_L01 GQ040 - Shoot tip - Active growth (Normalized) Picea glauca cDNA clone GQ04011_L01 5', mRNA sequence	gi|74163964|gb|DT633895.1|DT633895
158	1715	AT2G40000.1	297	1e-80	416	39	| Symbols: | similar to unknown protein [Arabidopsis thaliana] (TAIR:AT3G55840.1); similar to putative Hs1pro-1-like receptor [Glycine max] (GB:AAG44839.1); contains InterPro domain Hs1pro-1, C-terminal; (InterPro:IPR009743); contains InterPro domain Hs1pro-1, N-terminal; (InterPro:IPR009869) | chr2:16707727-16709034 REVERSE	estExt_fgenesh4_pm.C_LG_X0749	328	5e-90	425	42	gi|29367561|gb|AAO72642.1|	337	5e-92	422	45	putative nematode-resistance protein [Oryza sativa (japonica cultivar-group)]	gi|147862427|emb|CAN79750.1|	368	1e-102	428	45	hypothetical protein [Vitis vinifera]	jgi|Phypa1_1|43410	395	1e-110	419	50	gw1.38.245.1	emb|CAN79750.1|	368	1e-100	428	45	hypothetical protein [Vitis vinifera]	gi|50165782|gb|CO483485.1|CO483485	1505	0	780	99	GQ0206.TB_L15 GQ020: Clean ROOTS systems -Diurnal cycle Picea glauca cDNA clone GenomeQuebec_Id:GQ0206L15 3', mRNA sequence	gi|50165782|gb|CO483485.1|CO483485	1505	0	780	99	GQ0206.TB_L15 GQ020: Clean ROOTS systems -Diurnal cycle Picea glauca cDNA clone GenomeQuebec_Id:GQ0206L15 3', mRNA sequence	gi|60645048|gb|DN448803.1|DN448803
159	685	AT4G01110.1	28.9	2.9	51	31	| Symbols: | similar to unknown protein [Arabidopsis thaliana] (TAIR:AT2G46300.1); similar to Os01g0195400 [Oryza sativa (japonica cultivar-group)] (GB:NP_001042290.1); similar to unknown protein [Oryza sativa (japonica cultivar-group)] (GB:AAV24918.1); contains InterPro domain Harpin-induced 1; (InterPro:IPR010847); contains InterPro domain KH, prokaryotic type; (InterPro:IPR009019) | chr4:48017…	fgenesh4_pg.C_LG_X002337	29.6	1.8	47	34	No significant hit						gi|147811825|emb|CAN70411.1|	28.5	6.6	48	27	hypothetical protein [Vitis vinifera]	jgi|Phypa1_1|100632	30.4	0.97	34	41	fgenesh1_pg.scaffold_433000001	No significant hit						gi|50167582|gb|CO484281.1|CO484281	1098	0	640	97	GQ0208.TB_M22 GQ020: Clean ROOTS systems -Diurnal cycle Picea glauca cDNA clone GenomeQuebec_Id:GQ0208M22 3', mRNA sequence	gi|50167582|gb|CO484281.1|CO484281	1098	0	640	97	GQ0208.TB_M22 GQ020: Clean ROOTS systems -Diurnal cycle Picea glauca cDNA clone GenomeQuebec_Id:GQ0208M22 3', mRNA sequence	gi|37568253|gb|CF670860.1|CF670860
160	564	AT5G53610.1	28.1	3.6	21	47	| Symbols: | glycosyl hydrolase family protein 17 | chr5:21796287-21796619 FORWARD	eugene3.00150882	29.6	1.3	25	56	No significant hit						gi|147815114|emb|CAN65659.1|	29.6	2.1	29	41	hypothetical protein [Vitis vinifera]	jgi|Phypa1_1|121999	30.8	0.54	52	46	e_gw1.38.226.1	ref|YP_278575.1|	37.7	0.36	89	26	hypothetical protein MS53_0454 [Mycoplasma synoviae 53]	gi|50158555|gb|CO480292.1|CO480292	975	0	504	99	GQ018M10.T24_E07 GQ018: Clean ROOTS systems - N treatments Picea glauca cDNA clone GenomeQuebec_Id:GQ018M10E07 3', mRNA sequence	gi|50158555|gb|CO480292.1|CO480292	975	0	504	99	GQ018M10.T24_E07 GQ018: Clean ROOTS systems - N treatments Picea glauca cDNA clone GenomeQuebec_Id:GQ018M10E07 3', mRNA sequence	gi|48934546|gb|CO164005.1|CO164005
161	984	AT1G23980.1	69.3	3e-12	53	56	| Symbols: | zinc finger (C3HC4-type RING finger) family protein | chr1:8484868-8485977 REVERSE	eugene3.00110765	65.5	5e-11	75	42	gi|113533816|dbj|BAF06199.1|	76.6	1e-13	77	49	Os01g0755700 [Oryza sativa (japonica cultivar-group)]	gi|147811851|emb|CAN61651.1|	64.7	1e-10	50	56	hypothetical protein [Vitis vinifera]	jgi|Phypa1_1|19694	68.2	7e-12	74	43	gw1.166.30.1	gb|EAY75865.1|	76.6	2e-12	77	49	hypothetical protein OsI_003712 [Oryza sativa (indica cultivar-group)]	gi|157580514|gb|EX381742.1|EX381742	1090	0	750	93	GQ03303.SP6_J15 GQ033 - Terminal leader (Normalized library) Picea glauca cDNA clone GQ03303_J15 3', mRNA sequence	gi|157580514|gb|EX381742.1|EX381742	1090	0	750	93	GQ03303.SP6_J15 GQ033 - Terminal leader (Normalized library) Picea glauca cDNA clone GQ03303_J15 3', mRNA sequence	gi|48928946|gb|CO158405.1|CO158405
162	1324	AT5G36740.1	122	4e-28	91	60	| Symbols: | PHD finger family protein | chr5:14478020-14482957 FORWARD	gw1.II.1967.1	119	4e-27	84	66	gi|14626277|gb|AAK71545.1|AC087852_5	115	3e-25	95	55	unknown protein [Oryza sativa (japonica cultivar-group)]	gi|157347954|emb|CAO22541.1|	127	3e-29	92	65	unnamed protein product [Vitis vinifera]	jgi|Phypa1_1|162345	72	7e-13	124	33	estExt_fgenesh1_pg.C_420051	ref|NP_568540.1|	122	4e-26	91	60	PHD finger family protein [Arabidopsis thaliana]	gi|157585765|gb|EX386993.1|EX386993	1530	0	784	99	GQ03310.SP6_O10 GQ033 - Terminal leader (Normalized library) Picea glauca cDNA clone GQ03310_O10 3', mRNA sequence	gi|157585765|gb|EX386993.1|EX386993	1530	0	784	99	GQ03310.SP6_O10 GQ033 - Terminal leader (Normalized library) Picea glauca cDNA clone GQ03310_O10 3', mRNA sequence	gi|67190058|gb|DR078403.1|DR078403
163	942	No significant hit						estExt_fgenesh4_pg.C_LG_XVIII0431	28.1	8.6	69	27	No significant hit						No significant hit						jgi|Phypa1_1|184913	28.1	7.8	35	40	estExt_gwp_gw1.C_780082	No significant hit						gi|67679411|gb|DR110313.1|DR110313	135	7e-30	174	86	RTS1_10_D12.b1_A029 Roots minus sulfur Pinus taeda cDNA clone RTS1_10_D12_A029 3', mRNA sequence	gi|157635941|gb|EX437023.1|EX437023	69.9	1e-10	83	86	GQ04004.B7_B22 GQ040 - Shoot tip - Active growth (Normalized) Picea glauca cDNA clone GQ04004_B22 5', mRNA sequence	gi|67679411|gb|DR110313.1|DR110313
164	837	AT4G34050.1	317	4e-87	174	83	| Symbols: | caffeoyl-CoA 3-O-methyltransferase, putative | chr4:16310849-16311978 FORWARD	grail3.0001059501	318	2e-87	174	85	gi|49618875|gb|AAT68022.1|	305	1e-82	174	83	caffeoyl-CoA O-methyltransferase [Oryza sativa (japonica cultivar-group)]	gi|157345149|emb|CAO71877.1|	325	4e-89	174	88	unnamed protein product [Vitis vinifera]	jgi|Phypa1_1|116394	260	6e-70	175	67	e_gw1.16.6.1	emb|CAK18782.1|	345	2e-93	175	96	caffeoyl CoA O-methyltransferase [Picea abies]	gi|83376857|gb|DV970835.1|DV970835	1485	0	775	99	GQ0045.TB_H19 GQ004: Non-lignified secondary xylem from mature trees Picea glauca cDNA clone GenomeQuebec_Id:GQ0045_H19 3', mRNA sequence	gi|83376857|gb|DV970835.1|DV970835	1485	0	775	99	GQ0045.TB_H19 GQ004: Non-lignified secondary xylem from mature trees Picea glauca cDNA clone GenomeQuebec_Id:GQ0045_H19 3', mRNA sequence	gi|66743866|gb|DR021496.1|DR021496
165	1007	AT1G32070.3	211	7e-55	243	51	| Symbols: ATNSI | ATNSI (NUCLEAR SHUTTLE INTERACTING) | chr1:11534831-11536269 REVERSE	eugene3.00161347	243	1e-64	216	59	gi|57863813|gb|AAW56866.1|	205	2e-52	170	60	unknown protein [Oryza sativa (japonica cultivar-group)]	gi|157353442|emb|CAO45381.1|	229	3e-60	178	65	unnamed protein product [Vitis vinifera]	jgi|Phypa1_1|151185	213	1e-55	195	61	e_gw1.332.22.1	ref|NP_001077641.1|	211	7e-53	243	51	ATNSI (NUCLEAR SHUTTLE INTERACTING) [Arabidopsis thaliana]	gi|157600940|gb|EX402164.1|EX402164	1336	0	699	98	GQ03504.B7_E02 GQ035 - Needles - End of season Picea glauca cDNA clone GQ03504_E02 5', mRNA sequence	gi|157600940|gb|EX402164.1|EX402164	1336	0	699	98	GQ03504.B7_E02 GQ035 - Needles - End of season Picea glauca cDNA clone GQ03504_E02 5', mRNA sequence	gi|48949090|gb|CO176218.1|CO176218
166	698	AT2G43590.1	195	2e-50	159	57	| Symbols: | chitinase, putative | chr2:18088669-18089826 REVERSE	gw1.XIX.2366.1	202	2e-52	160	59	gi|38345421|emb|CAE01675.2|	206	4e-53	160	61	OSJNBb0091E11.12 [Oryza sativa (japonica cultivar-group)]	gi|157353719|emb|CAO46251.1|	218	5e-57	160	64	unnamed protein product [Vitis vinifera]	jgi|Phypa1_1|219988	173	7e-44	161	53	estExt_Genewise1.C_1840097	gb|AAV31742.1|	327	4e-88	156	97	class IV chitinase Chi4b [Picea abies]	gi|83389116|gb|DV983094.1|DV983094	963	0	520	98	GQ0198.TB_F06 GQ019: Clean ROOTS systems - P treatments Picea glauca cDNA clone GenomeQuebec_Id:GQ0198_F06 3', mRNA sequence	gi|83389116|gb|DV983094.1|DV983094	963	0	520	98	GQ0198.TB_F06 GQ019: Clean ROOTS systems - P treatments Picea glauca cDNA clone GenomeQuebec_Id:GQ0198_F06 3', mRNA sequence	gi|57883948|gb|CX649119.1|CX649119
167	637	AT3G11370.1	30	1.2	50	38	| Symbols: | DC1 domain-containing protein | chr3:3561117-3562886 FORWARD	eugene3.00110294	35.8	0.023	30	53	gi|9757692|dbj|BAB08211.1|	31.2	2.3	77	29	unnamed protein product [Oryza sativa Japonica Group]	gi|157336667|emb|CAO71352.1|	30	2	63	38	unnamed protein product [Vitis vinifera]	jgi|Phypa1_1|167456	27.7	5.6	30	40	estExt_fgenesh1_pg.C_1460004	No significant hit						gi|157625658|gb|EX426740.1|EX426740	628	1e-178	516	90	GQ03814.B7_C09 GQ038 - Stem - Active growth Picea glauca cDNA clone GQ03814_C09 5', mRNA sequence	gi|157625658|gb|EX426740.1|EX426740	628	1e-179	516	90	GQ03814.B7_C09 GQ038 - Stem - Active growth Picea glauca cDNA clone GQ03814_C09 5', mRNA sequence	gi|12482403|gb|BG039818.1|BG039818
168	977	AT5G59720.1	200	1e-51	157	64	| Symbols: | HSP18.2 (HEAT SHOCK PROTEIN 18.2) | chr5:24079858-24080343 FORWARD	grail3.0022018701	199	2e-51	156	64	gi|169799|gb|AAA33910.1|	194	2e-49	150	65	16.9 kDa heat shock protein	gi|147785904|emb|CAN70834.1|	203	3e-52	153	67	hypothetical protein [Vitis vinifera]	jgi|Phypa1_1|174654	170	1e-42	155	58	estExt_gwp_gw1.C_80062	gb|ABF61872.1|	209	3e-52	161	65	chaperone [Agave tequilana]	gi|157529741|gb|EX330972.1|EX330972	1473	0	751	99	GQ02902.B7_F08 GQ029 - Xylem scrapings - AT NITE Picea glauca cDNA clone GQ02902_F08 5', mRNA sequence	gi|157529741|gb|EX330972.1|EX330972	1473	0	751	99	GQ02902.B7_F08 GQ029 - Xylem scrapings - AT NITE Picea glauca cDNA clone GQ02902_F08 5', mRNA sequence	gi|48949122|gb|CO176250.1|CO176250
169	871	AT4G28980.1	147	8e-36	152	47	| Symbols: CDKF;1, CAK1AT | CAK1AT (CDK-ACTIVATING KINASE 1AT); kinase/ protein serine/threonine kinase | chr4:14288477-14290108 FORWARD	fgenesh4_pm.C_LG_XVIII000248	139	2e-33	153	45	gi|125597088|gb|EAZ36868.1|	147	3e-35	151	44	hypothetical protein OsJ_020351 [Oryza sativa (japonica cultivar-group)]	gi|157342787|emb|CAO65499.1|	142	6e-34	151	49	unnamed protein product [Vitis vinifera]	jgi|Phypa1_1|51492	99.8	2e-21	99	46	gw1.121.109.1	gb|EAZ36868.1|	147	6e-34	151	44	hypothetical protein OsJ_020351 [Oryza sativa (japonica cultivar-group)]	gi|157525583|gb|EX326814.1|EX326814	1475	0	744	100	GQ02825.SP6_M18 GQ028 - Cambium / phloem scrappings (Normalized library ) Picea glauca cDNA clone GQ02825_M18 3', mRNA sequence	gi|157525583|gb|EX326814.1|EX326814	1475	0	744	100	GQ02825.SP6_M18 GQ028 - Cambium / phloem scrappings (Normalized library ) Picea glauca cDNA clone GQ02825_M18 3', mRNA sequence	gi|67554632|gb|DR095277.1|DR095277
170	866	AT5G43300.1	217	6e-57	239	46	| Symbols: | glycerophosphodiester phosphodiesterase | chr5:17394174-17396298 REVERSE	gw1.I.3234.1	215	3e-56	237	48	gi|125604151|gb|EAZ43476.1|	212	1e-54	216	49	hypothetical protein OsJ_026959 [Oryza sativa (japonica cultivar-group)]	gi|157341155|emb|CAO49062.1|	210	2e-54	251	44	unnamed protein product [Vitis vinifera]	jgi|Phypa1_1|133903	233	8e-62	217	56	e_gw1.107.86.1	emb|CAH66459.1|	218	3e-55	216	49	H0718E12.3 [Oryza sativa (indica cultivar-group)]	gi|50165609|gb|CO483415.1|CO483415	1467	0	824	96	GQ0202.TB_O24 GQ020: Clean ROOTS systems -Diurnal cycle Picea glauca cDNA clone GenomeQuebec_Id:GQ0202O24 3', mRNA sequence	gi|50165609|gb|CO483415.1|CO483415	1467	0	824	96	GQ0202.TB_O24 GQ020: Clean ROOTS systems -Diurnal cycle Picea glauca cDNA clone GenomeQuebec_Id:GQ0202O24 3', mRNA sequence	gi|49449041|gb|CO367724.1|CO367724
171	963	AT5G39250.1	221	7e-58	214	49	| Symbols: | F-box family protein | chr5:15742088-15742846 FORWARD	eugene3.00041120	254	6e-68	214	57	gi|30089733|gb|AAP20837.1|	226	1e-58	214	50	expressed protein [Oryza sativa (japonica cultivar-group)]	gi|157341246|emb|CAO49153.1|	260	2e-69	214	59	unnamed protein product [Vitis vinifera]	jgi|Phypa1_1|113010	294	5e-80	213	65	e_gw1.5.144.1	emb|CAN69611.1|	248	4e-64	213	57	hypothetical protein [Vitis vinifera]	gi|157566787|gb|EX368015.1|EX368015	1491	0	760	99	GQ03213.B7_O04 GQ032 - Shoot tip (Normalized library) Picea glauca cDNA clone GQ03213_O04 5', mRNA sequence	gi|157566787|gb|EX368015.1|EX368015	1491	0	760	99	GQ03213.B7_O04 GQ032 - Shoot tip (Normalized library) Picea glauca cDNA clone GQ03213_O04 5', mRNA sequence	gi|49010812|gb|CO199637.1|CO199637
172	967	AT1G28960.5	198	4e-51	152	62	| Symbols: ATNUDT15 | ATNUDT15 (ARABIDOPSIS THALIANA NUDIX HYDROLASE HOMOLOG 15); hydrolase | chr1:10110121-10111593 REVERSE	estExt_fgenesh4_pm.C_LG_XI0238	206	2e-53	159	62	gi|125603226|gb|EAZ42551.1|	184	2e-46	147	63	hypothetical protein OsJ_026034 [Oryza sativa (japonica cultivar-group)]	gi|157358664|emb|CAO66349.1|	202	4e-52	152	63	unnamed protein product [Vitis vinifera]	jgi|Phypa1_1|16767	172	3e-43	156	57	gw1.154.33.1	ref|NP_564316.1|	198	4e-49	152	62	ATNUDT15 (ARABIDOPSIS THALIANA NUDIX HYDROLASE HOMOLOG 15); hydrolase [Arabidopsis thaliana] ref|NP_849725.2| ATNUDT15 (ARABIDOPSIS THALIANA NUDIX HYDROLASE HOMOLOG 15); hydrolase [Arabidopsis thaliana] ref|NP_001031104.1| ATNUDT15 (ARABIDOPSIS THALIANA NUDIX HYDROLASE HOMOLOG 15); hydrolase [Arabidopsis thaliana] dbj|BAF00412.1| hypothetical protein [Arabidopsis thaliana]	gi|157569158|gb|EX370386.1|EX370386	1384	0	730	98	GQ03219.B7_G01 GQ032 - Shoot tip (Normalized library) Picea glauca cDNA clone GQ03219_G01 5', mRNA sequence	gi|157569158|gb|EX370386.1|EX370386	1384	0	730	98	GQ03219.B7_G01 GQ032 - Shoot tip (Normalized library) Picea glauca cDNA clone GQ03219_G01 5', mRNA sequence	gi|68256376|gb|DR388778.1|DR388778
173	730	AT2G33110.1	30.4	1.1	32	40	| Symbols: VAMP723, ATVAMP723 | ATVAMP723 (Arabidopsis thaliana vesicle-associated membrane protein 723) | chr2:14048374-14049969 REVERSE	eugene3.00041109	31.2	0.7	67	34	gi|9558495|dbj|BAB03414.1|	34.3	0.35	56	39	hypothetical protein [Oryza sativa Japonica Group]	gi|147788883|emb|CAN71600.1|	34.3	0.13	34	50	hypothetical protein [Vitis vinifera]	jgi|Phypa1_1|69363	27.7	6.9	37	35	fgenesh1_pg.scaffold_22000225	ref|XP_001507191.1|	37.7	0.64	42	35	PREDICTED: similar to zinc finger, UBR1 type 1, partial [Ornithorhynchus anatinus]	gi|157517721|gb|EX318952.1|EX318952	1068	0	539	100	GQ02813.SP6_O05 GQ028 - Cambium / phloem scrappings (Normalized library ) Picea glauca cDNA clone GQ02813_O05 3', mRNA sequence	gi|157517721|gb|EX318952.1|EX318952	1068	0	539	100	GQ02813.SP6_O05 GQ028 - Cambium / phloem scrappings (Normalized library ) Picea glauca cDNA clone GQ02813_O05 3', mRNA sequence	gi|57882758|gb|CX647929.1|CX647929
174	904	AT5G52390.1	160	8e-40	152	48	| Symbols: | photoassimilate-responsive protein, putative | chr5:21281507-21282399 REVERSE	gw1.VI.1779.1	167	1e-41	139	54	gi|77555271|gb|ABA98067.1|	31.6	3.2	45	44	hypothetical protein LOC_Os12g26360 [Oryza sativa (japonica cultivar-group)]	gi|157346054|emb|CAO15751.1|	182	4e-46	148	56	unnamed protein product [Vitis vinifera]	jgi|Phypa1_1|37042	152	2e-37	118	57	gw1.185.58.1	emb|CAN82560.1|	175	4e-42	156	51	hypothetical protein [Vitis vinifera]	gi|157589300|gb|EX390528.1|EX390528	1160	0	613	98	GQ03317.B7_I05 GQ033 - Terminal leader (Normalized library) Picea glauca cDNA clone GQ03317_I05 5', mRNA sequence	gi|157589300|gb|EX390528.1|EX390528	1160	0	613	98	GQ03317.B7_I05 GQ033 - Terminal leader (Normalized library) Picea glauca cDNA clone GQ03317_I05 5', mRNA sequence	gi|68255590|gb|DR387992.1|DR387992
175	799	AT5G59845.1	83.2	2e-16	45	68	| Symbols: | gibberellin-regulated family protein | chr5:24128669-24129034 FORWARD	eugene3.00400379	84	1e-16	45	73	gi|125600930|gb|EAZ40506.1|	74.7	3e-13	88	45	hypothetical protein OsJ_023989 [Oryza sativa (japonica cultivar-group)]	gi|157334855|emb|CAO70868.1|	80.9	1e-15	45	68	unnamed protein product [Vitis vinifera]	jgi|Phypa1_1|112685	31.6	0.55	36	33	e_gw1.5.96.1	ref|NP_568914.1|	83.2	2e-14	45	68	gibberellin-regulated family protein [Arabidopsis thaliana] gb|AAM61329.1| contains similarity to gibberellin-stimulated transcript 1 like protein [Arabidopsis thaliana] dbj|BAC42796.1| unknown protein [Arabidopsis thaliana] dbj|BAF00469.1| hypothetical protein [Arabidopsis thaliana]	gi|157615426|gb|EX416508.1|EX416508	198	5e-49	144	92	GQ03705.B7_F01 GQ037 - Shoot tip - Dormant Picea glauca cDNA clone GQ03705_F01 5', mRNA sequence	gi|157615426|gb|EX416508.1|EX416508	198	2e-49	144	92	GQ03705.B7_F01 GQ037 - Shoot tip - Dormant Picea glauca cDNA clone GQ03705_F01 5', mRNA sequence	gi|34489340|gb|CF471968.1|CF471968
176	1722	AT1G47128.1	575	1e-164	452	59	| Symbols: | cysteine proteinase (RD21A) / thiol protease | chr1:17285579-17288049 REVERSE	estExt_Genewise1_v1.C_LG_IX2282	610	1e-174	450	62	gi|78192122|gb|ABB30151.1|	566	1e-161	434	60	oryzain alpha [Oryza sativa (japonica cultivar-group)]	gi|147790682|emb|CAN61026.1|	621	1e-178	442	64	hypothetical protein [Vitis vinifera]	jgi|Phypa1_1|224348	517	1e-147	443	55	estExt_Genewise1.C_2850006	gb|AAC49455.1|	850	0	448	89	Pseudotzain	gi|157599320|gb|EX400548.1|EX400548	1756	0	902	99	GQ03418.B7_N01 GQ034 - Needles - Mid-season Picea glauca cDNA clone GQ03418_N01 5', mRNA sequence	gi|157599320|gb|EX400548.1|EX400548	1756	0	902	99	GQ03418.B7_N01 GQ034 - Needles - Mid-season Picea glauca cDNA clone GQ03418_N01 5', mRNA sequence	gi|60669008|gb|DN462584.1|DN462584
177	736	AT1G20160.2	194	6e-50	214	45	| Symbols: | subtilase | chr1:6990843-6993728 REVERSE	estExt_Genewise1_v1.C_LG_II0461	193	8e-50	214	46	gi|6721520|dbj|BAA89562.1|	196	4e-50	227	47	putative subtilisin-like protein [Oryza sativa Japonica Group]	gi|157335112|emb|CAO60942.1|	228	6e-60	215	53	unnamed protein product [Vitis vinifera]	jgi|Phypa1_1|60122	171	4e-43	214	42	fgenesh1_pm.scaffold_218000016	dbj|BAA13135.1|	355	1e-96	214	80	subtilisin-like protein [Picea abies]	gi|157515638|gb|EX316869.1|EX316869	1376	0	718	99	GQ02810.SP6_L01 GQ028 - Cambium / phloem scrappings (Normalized library ) Picea glauca cDNA clone GQ02810_L01 3', mRNA sequence	gi|157515638|gb|EX316869.1|EX316869	1376	0	718	99	GQ02810.SP6_L01 GQ028 - Cambium / phloem scrappings (Normalized library ) Picea glauca cDNA clone GQ02810_L01 3', mRNA sequence	gi|68256219|gb|DR388621.1|DR388621
178	712	AT1G07900.1	96.3	2e-20	79	59	| Symbols: LBD1 | LOB domain protein 1 / lateral organ boundaries domain protein 1 (LBD1) | chr1:2442621-2443628 FORWARD	gw1.VIII.948.1	98.2	4e-21	79	60	gi|55167945|gb|AAV43814.1|	95.5	1e-19	72	63	putative LOB family protein [Oryza sativa (japonica cultivar-group)]	gi|157337448|emb|CAO21794.1|	104	1e-22	132	46	unnamed protein product [Vitis vinifera]	jgi|Phypa1_1|142497	82.4	2e-16	73	57	e_gw1.192.35.1	gb|ABE91231.1|	100	6e-20	123	46	Protein of unknown function DUF260, putative [Medicago truncatula]	gi|38011822|gb|BX677884.1|BX677884	276	2e-72	352	85	BX677884 RN Pinus pinaster cDNA clone RN46A06, mRNA sequence	gi|157562385|gb|EX363616.1|EX363616	204	2e-51	299	83	GQ03207.B7_L09 GQ032 - Shoot tip (Normalized library) Picea glauca cDNA clone GQ03207_L09 5', mRNA sequence	gi|48941863|gb|CO168991.1|CO168991
179	562	AT4G32272.1	31.2	0.42	44	36	| Symbols: | similar to UDP-glucuronic acid/UDP-N-acetylgalactosamine transporter-related [Arabidopsis thaliana] (TAIR:AT4G31600.1); similar to Os02g0614100 [Oryza sativa (japonica cultivar-group)] (GB:NP_001047422.1); similar to SQuashed Vulva family member (sqv-7) [Caenorhabditis elegans] (GB:NP_495436.1); contains InterPro domain Protein of unknown function DUF250; (InterPro:IPR004853) | chr4:…	gw1.XVIII.126.1	32	0.26	44	40	gi|125595865|gb|EAZ35645.1|	32.3	0.84	56	30	hypothetical protein OsJ_019128 [Oryza sativa (japonica cultivar-group)]	gi|157339706|emb|CAO44247.1|	29.6	2.1	41	39	unnamed protein product [Vitis vinifera]	jgi|Phypa1_1|181719	27.7	4.5	44	31	estExt_gwp_gw1.C_510213	ref|XP_001010975.1|	35.4	1.7	59	35	hypothetical protein TTHERM_00706450 [Tetrahymena thermophila SB210] gb|EAR90730.1| hypothetical protein TTHERM_00706450 [Tetrahymena thermophila SB210]	gi|90031138|gb|AM171655.1|AM171655	410	1e-113	341	90	AM171655 K00002 Picea abies cDNA clone K0000200022A01F1, mRNA sequence	gi|157506928|gb|EX308159.1|EX308159	137	4e-31	101	92	GQ01307.T3_E03 GQ013 - Elongating ROOTS tips - sapplings Picea glauca cDNA clone GQ01307_E03 5', mRNA sequence	gi|57886278|gb|CX651449.1|CX651449
180	918	AT5G13150.1	33.9	0.14	112	26	| Symbols: ATEXO70C1 | ATEXO70C1 (exocyst subunit EXO70 family protein C1); protein binding | chr5:4172972-4174933 REVERSE	gw1.II.2177.1	32.3	0.44	63	28	gi|33591110|gb|AAQ23062.1|	32.7	1.5	66	31	heat shock factor RHSF8 [Oryza sativa (japonica cultivar-group)]	gi|147783924|emb|CAN74689.1|	32	0.94	62	27	hypothetical protein [Vitis vinifera]	jgi|Phypa1_1|169399	41.2	0.0009	46	45	estExt_fgenesh1_pg.C_2070037	gb|ABN80359.1|	38.1	0.74	71	29	C2 protein [Pumpkin yellow mosaic Malaysia virus]	gi|157609418|gb|EX410642.1|EX410642	1641	0	836	99	GQ03608.B7_F03 GQ036 - Shoot tip - Active growth Picea glauca cDNA clone GQ03608_F03 5', mRNA sequence	gi|157609418|gb|EX410642.1|EX410642	1641	0	836	99	GQ03608.B7_F03 GQ036 - Shoot tip - Active growth Picea glauca cDNA clone GQ03608_F03 5', mRNA sequence	gi|74161234|gb|DT631166.1|DT631166
181	959	AT1G73500.1	316	1e-86	242	61	| Symbols: ATMKK9 | ATMKK9 (Arabidopsis thaliana MAP kinase kinase 9); kinase | chr1:27643080-27644012 REVERSE	gw1.XII.274.1	334	6e-92	242	64	gi|113595068|dbj|BAF18942.1|	310	4e-84	252	60	Os06g0191300 [Oryza sativa (japonica cultivar-group)]	gi|157343736|emb|CAO68242.1|	327	9e-90	247	61	unnamed protein product [Vitis vinifera]	jgi|Phypa1_1|203817	313	1e-85	242	62	estExt_Genewise1.C_160199	dbj|BAE95414.1|	338	2e-91	246	62	mitogen-activated protein kinase kinase [Nicotiana benthamiana]	gi|83403911|gb|DV997888.1|DV997888	1298	0	700	98	GQ02772.B3_E01 GQ099: Mixed spruce tissues Picea glauca cDNA clone GenomeQuebec_Id:GQ02772_E01 5', mRNA sequence	gi|83403911|gb|DV997888.1|DV997888	1298	0	700	98	GQ02772.B3_E01 GQ099: Mixed spruce tissues Picea glauca cDNA clone GenomeQuebec_Id:GQ02772_E01 5', mRNA sequence	gi|57887835|gb|CX653006.1|CX653006
182	820	AT5G12020.1	144	6e-35	125	55	| Symbols: HSP17.6II | 17.6 kDa class II heat shock protein (HSP17.6-CII) | chr5:3882410-3882877 REVERSE	estExt_fgenesh4_pm.C_LG_VI0650	159	2e-39	129	62	gi|75911506|gb|ABA29610.1|	138	2e-32	131	53	class II small heat shock protein [Oryza sativa (japonica cultivar-group)]	gi|147820772|emb|CAN67480.1|	165	5e-41	132	65	hypothetical protein [Vitis vinifera]	jgi|Phypa1_1|70357	135	3e-32	116	57	fgenesh1_pg.scaffold_27000186	emb|CAA67726.1|	247	7e-64	152	86	small heat shock protein [Picea abies] emb|CAC81955.1| small heat-shock protein [Picea abies] emb|CAC81957.1| small heat-shock protein [Picea abies] emb|CAC81959.1| small heat-shock protein [Picea abies] emb|CAC81961.1| small heat-shock protein [Picea abies]	gi|157508496|gb|EX309727.1|EX309727	1548	0	781	100	GQ01311.T3_N02 GQ013 - Elongating ROOTS tips - sapplings Picea glauca cDNA clone GQ01311_N02 5', mRNA sequence	gi|157508496|gb|EX309727.1|EX309727	1548	0	781	100	GQ01311.T3_N02 GQ013 - Elongating ROOTS tips - sapplings Picea glauca cDNA clone GQ01311_N02 5', mRNA sequence	gi|37561199|gb|CF663956.1|CF663956
183	476	AT3G15353.1	59.7	8e-10	66	46	| Symbols: MT3 | MT3 (METALLOTHIONEIN 3) | chr3:5180832-5181332 REVERSE	eugene3.00110909	66.2	9e-12	64	46	gi|2072555|gb|AAB53811.1|	59.7	3e-09	62	46	metallothionein-like protein [Oryza sativa]	gi|7406673|emb|CAB85630.1|	52.8	2e-07	66	45	putative metallothionein-like protein [Vitis vinifera]	jgi|Phypa1_1|98586	30.4	0.51	38	44	fgenesh1_pg.scaffold_358000039	sp|Q40854|MT3_PICGL	117	2e-25	61	85	Metallothionein-like protein EMB30 gb|AAB01564.1| metallothionein-like protein [Picea glauca]	gi|83397603|gb|DV991580.1|DV991580	557	1e-157	305	98	GQ0255.B7_G07 GQ025: Annual flush SHOOTS diurnal cycle- trees Picea glauca cDNA clone GenomeQuebec_Id:GQ0255_G07 3', mRNA sequence	gi|83397603|gb|DV991580.1|DV991580	557	1e-158	305	98	GQ0255.B7_G07 GQ025: Annual flush SHOOTS diurnal cycle- trees Picea glauca cDNA clone GenomeQuebec_Id:GQ0255_G07 3', mRNA sequence	gi|5043944|gb|AI725092.1|AI725092
184	873	AT3G51240.1	327	6e-90	217	70	| Symbols: TT6, F3H, F3'H | F3H (TRANSPARENT TESTA 6); naringenin 3-dioxygenase | chr3:19036388-19037637 FORWARD	estExt_fgenesh4_pm.C_570040	322	3e-88	223	68	gi|38346070|emb|CAE04838.2|	313	3e-85	216	69	OSJNBa0084K01.10 [Oryza sativa (japonica cultivar-group)]	gi|157335156|emb|CAO60986.1|	329	3e-90	213	72	unnamed protein product [Vitis vinifera]	jgi|Phypa1_1|108581	152	3e-37	163	44	estExt_fgenesh1_pm.C_2870008	gb|AAU93347.1|	347	7e-94	210	78	flavanone 3-hydroxylase [Ginkgo biloba]	gi|157505164|gb|EX306395.1|EX306395	1394	0	779	97	GQ01302.T3_B05 GQ013 - Elongating ROOTS tips - sapplings Picea glauca cDNA clone GQ01302_B05 3', mRNA sequence	gi|157505164|gb|EX306395.1|EX306395	1394	0	779	97	GQ01302.T3_B05 GQ013 - Elongating ROOTS tips - sapplings Picea glauca cDNA clone GQ01302_B05 3', mRNA sequence	gi|48946246|gb|CO173374.1|CO173374
185	1302	AT2G28100.1	392	1e-109	381	51	| Symbols: ATFUC1 | ATFUC1 (alpha-L-fucosidase 1); alpha-L-fucosidase | chr2:11981880-11983566 FORWARD	fgenesh4_pg.C_LG_XII001230	446	1e-125	389	56	gi|113631936|dbj|BAF25617.1|	440	1e-123	387	56	Os09g0520800 [Oryza sativa (japonica cultivar-group)]	gi|157355915|emb|CAO49772.1|	465	1e-131	392	58	unnamed protein product [Vitis vinifera]	jgi|Phypa1_1|209606	377	1e-105	378	50	estExt_Genewise1.C_550078	gb|ABO83113.1|	441	1e-122	389	56	Glycoside hydrolase, family 29 (alpha-L-fucosidase); Galactose-binding like [Medicago truncatula]	gi|67679207|gb|DR110112.1|DR110112	726	0	534	92	RTS1_9_A06.b1_A029 Roots minus sulfur Pinus taeda cDNA clone RTS1_9_A06_A029 3', mRNA sequence	gi|50154126|gb|CO478315.1|CO478315	36.2	2.3	18	100	GQ0134.B7.1_K01 GQ013: Elongating ROOTS tips - saplings Picea glauca cDNA clone GenomeQuebec_Id:GQ0134K01 3', mRNA sequence	gi|67679207|gb|DR110112.1|DR110112
186	671	AT3G18810.1	36.2	0.018	71	28	| Symbols: | protein kinase family protein | chr3:6480707-6483599 REVERSE	eugene3.00070108	33.1	0.16	60	28	gi|41469651|gb|AAS07374.1|	38.5	0.016	66	30	hypothetical protein [Oryza sativa (japonica cultivar-group)]	gi|147782930|emb|CAN65591.1|	35	0.068	60	30	hypothetical protein [Vitis vinifera]	jgi|Phypa1_1|210266	32.3	0.25	47	40	estExt_Genewise1.C_600118	ref|YP_037526.1|	49.3	0.0002	65	43	membrane associated protein [Bacillus thuringiensis serovar konkukian str. 97-27] gb|AAT62175.1| membrane associated protein [Bacillus thuringiensis serovar konkukian str. 97-27]	gi|157622095|gb|EX423177.1|EX423177	1261	0	640	99	GQ03804.B7_I21 GQ038 - Stem - Active growth Picea glauca cDNA clone GQ03804_I21 5', mRNA sequence	gi|157622095|gb|EX423177.1|EX423177	1261	0	640	99	GQ03804.B7_I21 GQ038 - Stem - Active growth Picea glauca cDNA clone GQ03804_I21 5', mRNA sequence	gi|34352778|gb|CF394361.1|CF394361
187	1230	AT1G56170.2	216	3e-56	128	82	| Symbols: ATHAP5B, HAP5B | HAP5B (Heme activator protein (yeast) homolog 5B) | chr1:21028783-21029382 FORWARD	eugene3.00050333	250	2e-66	229	61	gi|125580971|gb|EAZ21902.1|	219	2e-56	184	64	hypothetical protein OsJ_005385 [Oryza sativa (japonica cultivar-group)]	gi|147772470|emb|CAN65104.1|	260	2e-69	230	62	hypothetical protein [Vitis vinifera]	jgi|Phypa1_1|8911	197	8e-51	113	86	gw1.409.22.1	emb|CAN65104.1|	260	1e-67	230	62	hypothetical protein [Vitis vinifera]	gi|157514257|gb|EX315488.1|EX315488	1481	0	763	99	GQ02808.SP6_L21 GQ028 - Cambium / phloem scrappings (Normalized library ) Picea glauca cDNA clone GQ02808_L21 3', mRNA sequence	gi|157514257|gb|EX315488.1|EX315488	1481	0	763	99	GQ02808.SP6_L21 GQ028 - Cambium / phloem scrappings (Normalized library ) Picea glauca cDNA clone GQ02808_L21 3', mRNA sequence	gi|48937969|gb|CO167428.1|CO167428
188	829	AT5G15490.1	206	2e-53	115	78	| Symbols: | UDP-glucose 6-dehydrogenase, putative | chr5:5027875-5029317 REVERSE	estExt_fgenesh4_pm.C_LG_XVII0156	196	1e-50	116	75	gi|13236672|gb|AAK16194.1|AC079887_26	217	4e-56	115	84	putative UDP-glucose dehydrogenase [Oryza sativa (japonica cultivar-group)]	gi|147778657|emb|CAN62897.1|	212	3e-55	115	80	hypothetical protein [Vitis vinifera]	jgi|Phypa1_1|208903	211	4e-55	113	79	estExt_Genewise1.C_490182	gb|EAY91919.1|	217	7e-55	115	84	hypothetical protein OsI_013152 [Oryza sativa (indica cultivar-group)] gb|EAZ28643.1| hypothetical protein OsJ_012126 [Oryza sativa (japonica cultivar-group)]	gi|157608423|gb|EX409647.1|EX409647	1308	0	706	98	GQ03605.B7_J21 GQ036 - Shoot tip - Active growth Picea glauca cDNA clone GQ03605_J21 5', mRNA sequence	gi|83395001|gb|DV988978.1|DV988978	1370	0	777	96	GQ02016.TB_E05 GQ020: Clean ROOTS systems -Diurnal cycle Picea glauca cDNA clone GenomeQuebec_Id:GQ02016_E05 3', mRNA sequence	gi|49011502|gb|CO200327.1|CO200327
189	1244	AT3G04790.1	348	3e-96	265	69	| Symbols: | ribose 5-phosphate isomerase-related | chr3:1313371-1314201 FORWARD	gw1.70.218.1	362	1e-100	258	74	gi|34393836|dbj|BAC83440.1|	370	1e-102	243	77	putative ribose-5-phosphate isomerase [Oryza sativa Japonica Group]	gi|157352045|emb|CAO43035.1|	382	1e-106	247	80	unnamed protein product [Vitis vinifera]	jgi|Phypa1_1|221767	384	1e-107	251	78	estExt_Genewise1.C_2180066	dbj|BAC83440.1|	370	1e-100	243	77	putative ribose-5-phosphate isomerase [Oryza sativa (japonica cultivar-group)]	gi|83394123|gb|DV988100.1|DV988100	1489	0	840	96	GQ02011.TB_G21 GQ020: Clean ROOTS systems -Diurnal cycle Picea glauca cDNA clone GenomeQuebec_Id:GQ02011_G21 3', mRNA sequence	gi|83394123|gb|DV988100.1|DV988100	1489	0	840	96	GQ02011.TB_G21 GQ020: Clean ROOTS systems -Diurnal cycle Picea glauca cDNA clone GenomeQuebec_Id:GQ02011_G21 3', mRNA sequence	gi|68085358|gb|DR178896.1|DR178896
190	885	AT2G45660.1	181	7e-46	194	51	| Symbols: SOC1, AGL20 | AGL20 (AGAMOUS-LIKE 20); transcription factor | chr2:18814873-18817267 REVERSE	gw1.XIV.941.1	179	2e-45	192	52	gi|113547272|dbj|BAF10715.1|	164	2e-40	197	46	Os03g0122600 [Oryza sativa (japonica cultivar-group)]	gi|95116634|gb|ABF56527.1|	179	3e-45	194	52	MADS-box protein [Vitis vinifera]	jgi|Phypa1_1|94754	140	1e-33	161	47	fgenesh1_pg.scaffold_267000029	gb|AAB80806.1|	320	5e-86	206	81	putative MADS box transcription factor PrMADS9 [Pinus radiata]	gi|157540801|gb|EX342032.1|EX342032	1606	0	866	98	GQ03012.SP6_C16 GQ030 - Xylem planings - daytime and seasonal Picea glauca cDNA clone GQ03012_C16 3', mRNA sequence	gi|157540801|gb|EX342032.1|EX342032	1606	0	866	98	GQ03012.SP6_C16 GQ030 - Xylem planings - daytime and seasonal Picea glauca cDNA clone GQ03012_C16 3', mRNA sequence	gi|34492873|gb|CF475501.1|CF475501
191	924	AT1G20260.2	122	4e-28	71	81	| Symbols: | (VACUOLAR ATP SYNTHASE SUBUNIT B3); ATP binding / hydrogen ion transporting ATP synthase, rotational mechanism / hydrogen ion transporting ATPase, rotational mechanism / hydrogen-exporting ATPase, phosphorylative mechanism | chr1:7016962-7020280 FORWARD	estExt_fgenesh4_pg.C_LG_IX0294	124	9e-29	73	79	gi|125597623|gb|EAZ37403.1|	125	2e-28	73	79	hypothetical protein OsJ_020886 [Oryza sativa (japonica cultivar-group)]	gi|157336133|emb|CAO61963.1|	122	7e-28	73	78	unnamed protein product [Vitis vinifera]	jgi|Phypa1_1|106587	115	4e-26	71	77	estExt_fgenesh1_pm.C_850005	dbj|BAF38479.1|	127	1e-27	73	80	vacuolar H+-ATPase subunit B [Zostera marina]	gi|40765778|gb|CK436673.1|CK436673	617	1e-175	311	100	GQ0044.TB_O07 GQ004: Non-lignified secondary xylem from mature trees Picea glauca cDNA clone GenomeQuebec_Id:GQ0044O07 3', mRNA sequence	gi|40765778|gb|CK436673.1|CK436673	617	1e-175	311	100	GQ0044.TB_O07 GQ004: Non-lignified secondary xylem from mature trees Picea glauca cDNA clone GenomeQuebec_Id:GQ0044O07 3', mRNA sequence	gi|34353610|gb|CF395193.1|CF395193
192	795	AT5G60460.1	79.7	2e-15	46	80	| Symbols: | sec61beta family protein | chr5:24334816-24335145 REVERSE	gw1.IX.4814.1	75.1	5e-14	41	85	gi|77548256|gb|ABA91053.1|	73.6	6e-13	44	77	Sec61beta family protein, expressed [Oryza sativa (japonica cultivar-group)]	gi|157337474|emb|CAO21820.1|	85.1	7e-17	46	86	unnamed protein product [Vitis vinifera]	jgi|Phypa1_1|9587	85.1	4e-17	45	91	gw1.353.24.1	gb|ABO84529.1|	85.9	2e-15	46	86	Sec61beta [Medicago truncatula]	gi|157632810|gb|EX433892.1|EX433892	1415	0	770	98	GQ03914.B7_J11 GQ039 - Stem - Dormant Picea glauca cDNA clone GQ03914_J11 5', mRNA sequence	gi|157632810|gb|EX433892.1|EX433892	1415	0	770	98	GQ03914.B7_J11 GQ039 - Stem - Dormant Picea glauca cDNA clone GQ03914_J11 5', mRNA sequence	gi|57880680|gb|CX645851.1|CX645851
193	1175	AT2G44710.1	92.8	4e-19	157	41	| Symbols: | RNA recognition motif (RRM)-containing protein | chr2:18439977-18443704 FORWARD	gw1.40.229.1	92.8	4e-19	176	35	gi|38345947|emb|CAE04271.2|	69.3	2e-11	168	36	OSJNBb0103I08.18 [Oryza sativa (japonica cultivar-group)]	gi|157344742|emb|CAO70497.1|	102	8e-22	179	37	unnamed protein product [Vitis vinifera]	jgi|Phypa1_1|159923	30.8	1.6	34	38	estExt_fgenesh1_pg.C_160218	gb|ABN05926.1|	94.4	1e-17	173	41	RNA-binding region RNP-1 (RNA recognition motif) [Medicago truncatula]	gi|157616179|gb|EX417261.1|EX417261	1705	0	883	99	GQ03707.B7_F17 GQ037 - Shoot tip - Dormant Picea glauca cDNA clone GQ03707_F17 5', mRNA sequence	gi|157616179|gb|EX417261.1|EX417261	1705	0	883	99	GQ03707.B7_F17 GQ037 - Shoot tip - Dormant Picea glauca cDNA clone GQ03707_F17 5', mRNA sequence	gi|51498897|gb|CV036061.1|CV036061
194	757	AT3G61110.1	146	1e-35	86	80	| Symbols: ARS27A | ARS27A (ARABIDOPSIS RIBOSOMAL PROTEIN S27); structural constituent of ribosome | chr3:22622685-22623607 FORWARD	estExt_fgenesh4_pg.C_LG_I0594	143	1e-34	86	79	gi|113536378|dbj|BAF08761.1|	146	7e-35	86	82	Os02g0478700 [Oryza sativa (japonica cultivar-group)]	gi|147771740|emb|CAN78160.1|	146	2e-35	86	81	hypothetical protein [Vitis vinifera]	jgi|Phypa1_1|59405	148	3e-36	86	82	fgenesh1_pm.scaffold_165000005	emb|CAN78160.1|	146	1e-33	86	81	hypothetical protein [Vitis vinifera]	gi|157506727|gb|EX307958.1|EX307958	1354	0	683	100	GQ01306.T3_K23 GQ013 - Elongating ROOTS tips - sapplings Picea glauca cDNA clone GQ01306_K23 5', mRNA sequence	gi|157506727|gb|EX307958.1|EX307958	1354	0	683	100	GQ01306.T3_K23 GQ013 - Elongating ROOTS tips - sapplings Picea glauca cDNA clone GQ01306_K23 5', mRNA sequence	gi|61671957|gb|DN614457.1|DN614457
195	1306	AT5G55190.1	395	1e-110	198	94	| Symbols: RAN3 | RAN3; GTP binding | chr5:22409511-22411183 FORWARD	eugene3.00061817	394	1e-110	197	94	gi|113533081|dbj|BAF05464.1|	389	1e-107	198	92	Os01g0611100 [Oryza sativa (japonica cultivar-group)]	gi|157342903|emb|CAO65615.1|	400	1e-111	241	82	unnamed protein product [Vitis vinifera]	jgi|Phypa1_1|162510	400	1e-112	203	93	estExt_fgenesh1_pg.C_440063	sp|P41918|RANA1_TOBAC	402	1e-110	198	96	GTP-binding nuclear protein Ran-A1 gb|AAA73563.1| GTP-binding protein	gi|157506969|gb|EX308200.1|EX308200	1507	0	764	99	GQ01307.T3_G02 GQ013 - Elongating ROOTS tips - sapplings Picea glauca cDNA clone GQ01307_G02 5', mRNA sequence	gi|157506969|gb|EX308200.1|EX308200	1507	0	764	99	GQ01307.T3_G02 GQ013 - Elongating ROOTS tips - sapplings Picea glauca cDNA clone GQ01307_G02 5', mRNA sequence	gi|66741571|gb|DR019201.1|DR019201
196	927	AT4G02330.1	351	3e-97	251	66	| Symbols: | pectinesterase family protein | chr4:1032479-1034928 FORWARD	estExt_fgenesh4_pg.C_LG_XI0229	380	1e-106	253	71	gi|113532397|dbj|BAF04780.1|	363	1e-100	251	67	Os01g0312500 [Oryza sativa (japonica cultivar-group)]	gi|157360459|emb|CAO69682.1|	372	1e-103	253	69	unnamed protein product [Vitis vinifera]	jgi|Phypa1_1|190734	270	1e-72	252	53	estExt_gwp_gw1.C_1510020	sp|P83947|PME1_FICAW	381	1e-104	251	72	Pectinesterase precursor (Pectin methylesterase) (PE)	gi|50162696|gb|CO482103.1|CO482103	1566	0	845	97	GQ0193.TB.1_F04 GQ019: Clean ROOTS systems - P treatments Picea glauca cDNA clone GenomeQuebec_Id:GQ0193F04 3', mRNA sequence	gi|50164928|gb|CO483104.1|CO483104	1540	0	814	98	GQ0196.TB_J16 GQ019: Clean ROOTS systems - P treatments Picea glauca cDNA clone GenomeQuebec_Id:GQ0196J16 3', mRNA sequence	gi|57887940|gb|CX653111.1|CX653111
197	1275	AT5G39400.1	416	1e-116	337	61	| Symbols: | pollen specific phosphatase, putative / phosphatase and tensin, putative (PTEN1) | chr5:15783479-15785150 FORWARD	gw1.XVII.1286.1	422	1e-118	346	60	gi|77554765|gb|ABA97561.1|	163	9e-40	226	37	PTEN, putative, expressed [Oryza sativa (japonica cultivar-group)]	gi|157345744|emb|CAO15042.1|	387	1e-107	348	54	unnamed protein product [Vitis vinifera]	jgi|Phypa1_1|11763	162	5e-40	207	41	gw1.121.15.1	ref|NP_198756.2|	416	1e-114	337	61	pollen specific phosphatase, putative / phosphatase and tensin, putative (PTEN1) [Arabidopsis thaliana] dbj|BAB11013.1| unnamed protein product [Arabidopsis thaliana] emb|CAD35363.1| phosphatase and tensin homolog [Arabidopsis thaliana] dbj|BAC42741.1| PTEN like protein [Arabidopsis thaliana] gb|AAO63980.1| putative PTEN protein [Arabidopsis thaliana]	gi|157555255|gb|EX356486.1|EX356486	1415	0	759	98	GQ03120.B7_C09 GQ031 - Xylem Scrapings (Normalized library) Picea glauca cDNA clone GQ03120_C09 5', mRNA sequence	gi|157555255|gb|EX356486.1|EX356486	1415	0	759	98	GQ03120.B7_C09 GQ031 - Xylem Scrapings (Normalized library) Picea glauca cDNA clone GQ03120_C09 5', mRNA sequence	gi|48936694|gb|CO166153.1|CO166153
198	1212	AT1G55915.1	246	2e-65	306	46	| Symbols: | zinc ion binding | chr1:20911328-20913094 FORWARD	eugene3.00080073	248	7e-66	249	51	gi|113595067|dbj|BAF18941.1|	240	5e-63	255	46	Os06g0191200 [Oryza sativa (japonica cultivar-group)]	gi|157353180|emb|CAO45103.1|	276	3e-74	302	50	unnamed protein product [Vitis vinifera]	jgi|Phypa1_1|128879	246	2e-65	255	50	e_gw1.72.150.1	ref|NP_564704.2|	246	2e-63	306	46	zinc ion binding [Arabidopsis thaliana] dbj|BAF00982.1| hypothetical protein [Arabidopsis thaliana] gb|ABM06032.1| At1g55915 [Arabidopsis thaliana]	gi|83395491|gb|DV989468.1|DV989468	1328	0	702	98	GQ0209.TB_J05 GQ020: Clean ROOTS systems -Diurnal cycle Picea glauca cDNA clone GenomeQuebec_Id:GQ0209_J05 3', mRNA sequence	gi|83395491|gb|DV989468.1|DV989468	1328	0	702	98	GQ0209.TB_J05 GQ020: Clean ROOTS systems -Diurnal cycle Picea glauca cDNA clone GenomeQuebec_Id:GQ0209_J05 3', mRNA sequence	gi|68029754|gb|DR168514.1|DR168514
199	593	AT4G15910.1	45.4	2e-05	38	52	| Symbols: DI21, ATDI21 | ATDI21 (Arabidopsis thaliana drought-induced 21) | chr4:9028672-9029283 FORWARD	grail3.0096003001	48.5	3e-06	46	47	gi|125582547|gb|EAZ23478.1|	48.9	1e-05	54	42	hypothetical protein OsJ_006961 [Oryza sativa (japonica cultivar-group)]	gi|157350098|emb|CAO40036.1|	57	1e-08	105	36	unnamed protein product [Vitis vinifera]	jgi|Phypa1_1|233271	35	0.031	64	31	estExt_fgenesh2_pg.C_750086	gb|ABA54779.1|	59.7	1e-07	80	38	ABA-responsive LEA-like protein [Picea glauca]	gi|13128573|gb|BG319143.1|BG319143	389	1e-106	414	87	NXPV_024_C12_F NXPV (Nsf Xylem Planings wood Vertical) Pinus taeda cDNA clone NXPV_024_C12 5', mRNA sequence	gi|157601169|gb|EX402393.1|EX402393	155	2e-36	198	84	GQ03504.B7_O03 GQ035 - Needles - End of season Picea glauca cDNA clone GQ03504_O03 5', mRNA sequence	gi|13128573|gb|BG319143.1|BG319143
200	725	AT5G41460.1	29.3	2.5	21	57	| Symbols: | fringe-related protein | chr5:16606952-16609425 REVERSE	eugene3.00070769	35.4	0.037	46	39	No significant hit						gi|157358288|emb|CAO65925.1|	29.6	3.2	21	57	unnamed protein product [Vitis vinifera]	jgi|Phypa1_1|15937	47.4	8e-06	47	44	gw1.144.39.1	No significant hit						gi|50172663|gb|CO486651.1|CO486651	1201	0	682	96	GQ0209.B7_P22 GQ020: Clean ROOTS systems -Diurnal cycle Picea glauca cDNA clone GenomeQuebec_Id:GQ0209P22 3', mRNA sequence	gi|50172663|gb|CO486651.1|CO486651	1201	0	682	96	GQ0209.B7_P22 GQ020: Clean ROOTS systems -Diurnal cycle Picea glauca cDNA clone GenomeQuebec_Id:GQ0209P22 3', mRNA sequence	gi|5423723|gb|AI812508.1|AI812508
201	841	AT1G67740.1	114	6e-26	116	56	| Symbols: YCF32, PSBY | PSBY (photosystem II BY) | chr1:25398092-25398661 REVERSE	estExt_Genewise1_v1.C_LG_X5024	114	6e-26	115	55	gi|113622843|dbj|BAF22788.1|	122	1e-27	115	60	Os08g0119800 [Oryza sativa (japonica cultivar-group)]	gi|157339111|emb|CAO42462.1|	65.5	7e-11	51	64	unnamed protein product [Vitis vinifera]	jgi|Phypa1_1|155209	96.7	2e-20	114	45	e_gw1.455.8.1	ref|NP_001060874.1|	122	3e-26	115	60	Os08g0119800 [Oryza sativa (japonica cultivar-group)] dbj|BAF22788.1| Os08g0119800 [Oryza sativa (japonica cultivar-group)]	gi|157601121|gb|EX402345.1|EX402345	1530	0	804	99	GQ03504.B7_L22 GQ035 - Needles - End of season Picea glauca cDNA clone GQ03504_L22 5', mRNA sequence	gi|157601121|gb|EX402345.1|EX402345	1530	0	804	99	GQ03504.B7_L22 GQ035 - Needles - End of season Picea glauca cDNA clone GQ03504_L22 5', mRNA sequence	gi|48949195|gb|CO176323.1|CO176323
202	1378	AT5G66140.1	394	1e-110	224	88	| Symbols: PAD2 | PAD2 (20S proteasome alpha subunit D2); peptidase | chr5:26454671-26455903 REVERSE	estExt_fgenesh4_pm.C_LG_IX0168	390	1e-108	223	86	gi|125569425|gb|EAZ10940.1|	387	1e-107	223	86	hypothetical protein OsJ_000765 [Oryza sativa (japonica cultivar-group)]	gi|157354841|emb|CAO48187.1|	405	1e-113	223	91	unnamed protein product [Vitis vinifera]	jgi|Phypa1_1|176753	384	1e-107	223	85	estExt_gwp_gw1.C_190102	sp|Q9SXU1|PSA7_CICAR	404	1e-111	223	89	Proteasome subunit alpha type 7 (20S proteasome alpha subunit D) (20S proteasome subunit alpha-4) dbj|BAA76428.1| multicatalytic endopeptidase complex [Cicer arietinum]	gi|157519291|gb|EX320522.1|EX320522	1719	0	916	98	GQ02816.B7_L08 GQ028 - Cambium / phloem scrappings (Normalized library ) Picea glauca cDNA clone GQ02816_L08 5', mRNA sequence	gi|157519291|gb|EX320522.1|EX320522	1719	0	916	98	GQ02816.B7_L08 GQ028 - Cambium / phloem scrappings (Normalized library ) Picea glauca cDNA clone GQ02816_L08 5', mRNA sequence	gi|66981335|gb|DR057768.1|DR057768
203	839	AT3G56710.1	41.6	0.0006	85	30	| Symbols: SIB1 | SIB1 (SIGMA FACTOR BINDING PROTEIN 1); binding | chr3:21018032-21018487 REVERSE	grail3.0024024301	47.8	9e-06	51	49	gi|108707848|gb|ABF95643.1|	50.1	8e-06	39	58	VQ motif family protein, expressed [Oryza sativa (japonica cultivar-group)]	gi|147774033|emb|CAN69541.1|	50.1	3e-06	97	32	hypothetical protein [Vitis vinifera]	jgi|Phypa1_1|97473	37	0.014	36	41	fgenesh1_pg.scaffold_326000009	emb|CAN69541.1|	50.1	0.0002	97	32	hypothetical protein [Vitis vinifera]	gi|157607628|gb|EX408852.1|EX408852	105	5e-21	77	92	GQ03603.B7_H19 GQ036 - Shoot tip - Active growth Picea glauca cDNA clone GQ03603_H19 5', mRNA sequence	gi|157607628|gb|EX408852.1|EX408852	105	2e-21	77	92	GQ03603.B7_H19 GQ036 - Shoot tip - Active growth Picea glauca cDNA clone GQ03603_H19 5', mRNA sequence	gi|8173230|gb|AW981664.1|AW981664
204	1025	AT2G24090.1	132	3e-31	77	87	| Symbols: | ribosomal protein L35 family protein | chr2:10249118-10250496 FORWARD	estExt_Genewise1_v1.C_LG_XVIII3093	137	1e-32	81	85	gi|125598039|gb|EAZ37819.1|	132	1e-30	92	73	hypothetical protein OsJ_021302 [Oryza sativa (japonica cultivar-group)]	gi|157327582|emb|CAO15574.1|	131	1e-30	79	83	unnamed protein product [Vitis vinifera]	jgi|Phypa1_1|151797	97.8	9e-21	74	66	e_gw1.345.37.1	sp|P23326|RK35_SPIOL	137	1e-30	76	89	50S ribosomal protein L35, chloroplast precursor (CL35) gb|AAA34043.1| ribosomal protein L35	gi|157573961|gb|EX375189.1|EX375189	1528	0	872	97	GQ03231.B7.1_I07 GQ032 - Shoot tip (Normalized library) Picea glauca cDNA clone GQ03231_I07 5', mRNA sequence	gi|157573961|gb|EX375189.1|EX375189	1528	0	872	97	GQ03231.B7.1_I07 GQ032 - Shoot tip (Normalized library) Picea glauca cDNA clone GQ03231_I07 5', mRNA sequence	gi|67047607|gb|DR069902.1|DR069902
205	866	AT5G43260.1	107	7e-24	84	58	| Symbols: | chaperone protein dnaJ-related | chr5:17374921-17375214 REVERSE	estExt_fgenesh4_pg.C_11130001	100	1e-21	84	54	gi|125582239|gb|EAZ23170.1|	90.1	7e-18	58	65	hypothetical protein OsJ_006653 [Oryza sativa (japonica cultivar-group)]	gi|157358500|emb|CAO66167.1|	108	7e-24	61	72	unnamed protein product [Vitis vinifera]	jgi|Phypa1_1|224374	95.9	3e-20	57	70	estExt_Genewise1.C_2860025	gb|AAQ84314.1|	107	7e-22	84	54	fiber protein Fb25 [Gossypium barbadense]	gi|157594778|gb|EX396006.1|EX396006	874	0	462	98	GQ03406.B7_G22 GQ034 - Needles - Mid-season Picea glauca cDNA clone GQ03406_G22 5', mRNA sequence	gi|157594778|gb|EX396006.1|EX396006	874	0	462	98	GQ03406.B7_G22 GQ034 - Needles - Mid-season Picea glauca cDNA clone GQ03406_G22 5', mRNA sequence	gi|47580152|gb|CN785503.1|CN785503
206	891	AT1G01730.1	60.8	1e-09	116	29	| Symbols: | similar to unknown protein [Oryza sativa (japonica cultivar-group)] (GB:BAD28388.1) | chr1:271002-271872 FORWARD	grail3.0039004601	62.8	3e-10	126	29	gi|50251361|dbj|BAD28388.1|	62	2e-09	127	29	unknown protein [Oryza sativa Japonica Group]	gi|157349726|emb|CAO39582.1|	89	6e-18	145	34	unnamed protein product [Vitis vinifera]	jgi|Phypa1_1|164450	68.2	6e-12	109	37	estExt_fgenesh1_pg.C_690063	dbj|BAD28388.1|	62	5e-08	127	29	unknown protein [Oryza sativa (japonica cultivar-group)]	gi|157592374|gb|EX393602.1|EX393602	1433	0	752	98	GQ03325.B7_O01 GQ033 - Terminal leader (Normalized library) Picea glauca cDNA clone GQ03325_O01 5', mRNA sequence	gi|157592374|gb|EX393602.1|EX393602	1433	0	752	98	GQ03325.B7_O01 GQ033 - Terminal leader (Normalized library) Picea glauca cDNA clone GQ03325_O01 5', mRNA sequence	gi|74162315|gb|DT632246.1|DT632246
207	1030	AT3G06040.3	147	1e-35	157	52	| Symbols: | ribosomal protein L12 family protein | chr3:1824522-1825082 REVERSE	estExt_Genewise1_v1.C_LG_XV1527	148	6e-36	157	53	gi|125581184|gb|EAZ22115.1|	130	8e-30	158	47	hypothetical protein OsJ_005598 [Oryza sativa (japonica cultivar-group)]	gi|157342209|emb|CAO64322.1|	140	3e-33	155	49	unnamed protein product [Vitis vinifera]	jgi|Phypa1_1|48350	95.1	6e-20	140	44	gw1.254.52.1	gb|ABA40429.1|	151	6e-35	174	51	unknown [Solanum tuberosum]	gi|83379952|gb|DV973930.1|DV973930	1518	0	814	98	GQ02763.B3_H09 GQ099: Mixed spruce tissues Picea glauca cDNA clone GenomeQuebec_Id:GQ02763_H09 5', mRNA sequence	gi|83379952|gb|DV973930.1|DV973930	1518	0	814	98	GQ02763.B3_H09 GQ099: Mixed spruce tissues Picea glauca cDNA clone GenomeQuebec_Id:GQ02763_H09 5', mRNA sequence	gi|67192569|gb|DR079579.1|DR079579
208	1072	AT1G73840.1	55.5	6e-08	40	67	| Symbols: ESP1 | ESP1 (ENHANCED SILENCING PHENOTYPE 1) | chr1:27767598-27769989 REVERSE	estExt_fgenesh4_pg.C_LG_XII0474	57	2e-08	40	70	gi|62733690|gb|AAX95801.1|	53.9	8e-07	41	63	RNA recognition motif. (a.k.a. RRM, RBD, or RNP domain), putative [Oryza sativa (japonica cultivar-group)]	gi|157343560|emb|CAO68066.1|	58.5	1e-08	40	70	unnamed protein product [Vitis vinifera]	jgi|Phypa1_1|145373	32	0.64	57	33	e_gw1.227.2.1	gb|AAC34889.1|	61.2	1e-07	40	75	proline-rich protein precursor [Glycine max]	gi|50170492|gb|CO485652.1|CO485652	1324	0	752	96	GQ02010.TB_K14 GQ020: Clean ROOTS systems -Diurnal cycle Picea glauca cDNA clone GenomeQuebec_Id:GQ02010K14 3', mRNA sequence	gi|50170492|gb|CO485652.1|CO485652	1324	0	752	96	GQ02010.TB_K14 GQ020: Clean ROOTS systems -Diurnal cycle Picea glauca cDNA clone GenomeQuebec_Id:GQ02010K14 3', mRNA sequence	gi|67048838|gb|DR071096.1|DR071096
209	880	AT5G43490.1	35.8	0.035	68	33	| Symbols: | similar to unknown protein [Oryza sativa (japonica cultivar-group)] (GB:AAO73284.1) | chr5:17485699-17486094 REVERSE	estExt_fgenesh4_pg.C_LG_I2413	59.7	2e-09	113	30	gi|125604079|gb|EAZ43404.1|	52.8	1e-06	64	39	hypothetical protein OsJ_026887 [Oryza sativa (japonica cultivar-group)]	gi|157352432|emb|CAO43512.1|	60.8	2e-09	106	30	unnamed protein product [Vitis vinifera]	jgi|Phypa1_1|68273	47.4	1e-05	58	39	fgenesh1_pg.scaffold_18000019	gb|ABO81579.1|	65.1	5e-09	67	40	hypothetical protein MtrDRAFT_AC146705g32v2 [Medicago truncatula]	gi|157511512|gb|EX312743.1|EX312743	1108	0	604	97	GQ02804.SP6_J17 GQ028 - Cambium / phloem scrappings (Normalized library ) Picea glauca cDNA clone GQ02804_J17 3', mRNA sequence	gi|157511512|gb|EX312743.1|EX312743	1108	0	604	97	GQ02804.SP6_J17 GQ028 - Cambium / phloem scrappings (Normalized library ) Picea glauca cDNA clone GQ02804_J17 3', mRNA sequence	gi|66691974|gb|DR014468.1|DR014468
210	923	AT1G01180.1	187	6e-48	137	61	| Symbols: | similar to unknown protein [Arabidopsis thaliana] (TAIR:AT5G19270.1); similar to hypothetical protein DshiDRAFT_0470 [Dinoroseobacter shibae DFL 12] (GB:ZP_01587119.1); similar to Os09g0518900 [Oryza sativa (japonica cultivar-group)] (GB:NP_001063691.1); contains domain no description (G3D.3.40.50.150); contains domain S-adenosyl-L-methionine-dependent methyltransferases (SSF53335) |…	fgenesh4_pg.C_LG_II001636	181	4e-46	125	61	gi|113631924|dbj|BAF25605.1|	169	8e-42	132	62	Os09g0518900 [Oryza sativa (japonica cultivar-group)]	gi|157349158|emb|CAO24304.1|	190	2e-48	125	68	unnamed protein product [Vitis vinifera]	jgi|Phypa1_1|208804	187	1e-47	127	67	estExt_Genewise1.C_490015	emb|CAN77331.1|	189	2e-46	125	68	hypothetical protein [Vitis vinifera]	gi|28563176|gb|BX255163.1|BX255163	624	1e-177	395	94	BX255163 Pinus pinaster differenciating xylem adult Pinus pinaster cDNA clone PP112A09, mRNA sequence	gi|157540082|gb|EX341313.1|EX341313	559	1e-158	286	99	GQ03011.B7_K04 GQ030 - Xylem planings - daytime and seasonal Picea glauca cDNA clone GQ03011_K04 5', mRNA sequence	gi|60670861|gb|DN464437.1|DN464437
211	1027	AT3G47110.1	87	2e-17	114	38	| Symbols: | leucine-rich repeat transmembrane protein kinase, putative | chr3:17358088-17361281 REVERSE	eugene3.00102228	108	7e-24	141	40	gi|125597682|gb|EAZ37462.1|	104	4e-22	130	36	hypothetical protein OsJ_020945 [Oryza sativa (japonica cultivar-group)]	gi|157335046|emb|CAO60876.1|	114	2e-25	114	50	unnamed protein product [Vitis vinifera]	jgi|Phypa1_1|134265	77.4	1e-14	112	41	e_gw1.110.52.1	gb|EAZ01454.1|	107	2e-21	121	38	hypothetical protein OsI_022686 [Oryza sativa (indica cultivar-group)]	gi|157584215|gb|EX385443.1|EX385443	1067	0	706	94	GQ03308.SP6_K09 GQ033 - Terminal leader (Normalized library) Picea glauca cDNA clone GQ03308_K09 3', mRNA sequence	gi|157584215|gb|EX385443.1|EX385443	1067	0	706	94	GQ03308.SP6_K09 GQ033 - Terminal leader (Normalized library) Picea glauca cDNA clone GQ03308_K09 3', mRNA sequence	gi|70780726|gb|DR690374.1|DR690374
212	915	AT1G23740.1	174	9e-44	107	72	| Symbols: | oxidoreductase, zinc-binding dehydrogenase family protein | chr1:8398234-8399645 REVERSE	fgenesh4_pm.C_LG_XVI000502	182	2e-46	107	77	gi|125603246|gb|EAZ42571.1|	176	1e-43	107	76	hypothetical protein OsJ_026054 [Oryza sativa (japonica cultivar-group)]	gi|157358403|emb|CAO66063.1|	184	1e-46	107	79	unnamed protein product [Vitis vinifera]	jgi|Phypa1_1|153994	151	6e-37	107	66	e_gw1.407.27.1	gb|EAZ06824.1|	176	2e-42	107	76	hypothetical protein OsI_028056 [Oryza sativa (indica cultivar-group)]	gi|157563477|gb|EX364705.1|EX364705	765	0	390	99	GQ03208.SP6_M13 GQ032 - Shoot tip (Normalized library) Picea glauca cDNA clone GQ03208_M13 3', mRNA sequence	gi|157563477|gb|EX364705.1|EX364705	765	0	390	99	GQ03208.SP6_M13 GQ032 - Shoot tip (Normalized library) Picea glauca cDNA clone GQ03208_M13 3', mRNA sequence	gi|66747727|gb|DR025357.1|DR025357
213	1194	AT3G57340.2	184	9e-47	240	43	| Symbols: | DNAJ heat shock N-terminal domain-containing protein | chr3:21230153-21231256 FORWARD	estExt_fgenesh4_pg.C_LG_X0160	197	9e-51	240	45	gi|51854464|gb|AAU10843.1|	194	4e-49	246	43	putative DNA J protein [Oryza sativa (japonica cultivar-group)]	gi|157352895|emb|CAO44785.1|	218	1e-56	237	50	unnamed protein product [Vitis vinifera]	jgi|Phypa1_1|173974	165	4e-41	237	38	estExt_gwp_gw1.C_20331	gb|EAY97740.1|	194	9e-48	246	43	hypothetical protein OsI_018973 [Oryza sativa (indica cultivar-group)]	gi|83378911|gb|DV972889.1|DV972889	1554	0	815	99	GQ00411.TB_N23 GQ004: Non-lignified secondary xylem from mature trees Picea glauca cDNA clone GenomeQuebec_Id:GQ00411_N23 3', mRNA sequence	gi|83378911|gb|DV972889.1|DV972889	1554	0	815	99	GQ00411.TB_N23 GQ004: Non-lignified secondary xylem from mature trees Picea glauca cDNA clone GenomeQuebec_Id:GQ00411_N23 3', mRNA sequence	gi|67487782|gb|DR089448.1|DR089448
214	1053	AT1G31930.2	243	1e-64	166	66	| Symbols: XLG3 | XLG3 (extra-large GTP-binding protein 3); signal transducer | chr1:11465812-11468941 FORWARD	grail3.0018004901	277	9e-75	189	68	gi|77549198|gb|ABA91995.1|	241	2e-63	187	62	G-protein alpha subunit, putative, expressed [Oryza sativa (japonica cultivar-group)]	gi|157341854|emb|CAO63310.1|	264	1e-70	188	64	unnamed protein product [Vitis vinifera]	jgi|Phypa1_1|190525	190	1e-48	161	54	estExt_gwp_gw1.C_1470083	emb|CAN64880.1|	254	6e-66	160	70	hypothetical protein [Vitis vinifera]	gi|157592248|gb|EX393476.1|EX393476	1709	0	870	99	GQ03325.B7_I11 GQ033 - Terminal leader (Normalized library) Picea glauca cDNA clone GQ03325_I11 5', mRNA sequence	gi|157592248|gb|EX393476.1|EX393476	1709	0	870	99	GQ03325.B7_I11 GQ033 - Terminal leader (Normalized library) Picea glauca cDNA clone GQ03325_I11 5', mRNA sequence	gi|3365977|gb|AA556963.1|AA556963
215	741	AT1G32400.3	154	7e-38	138	58	| Symbols: TOM2A | TOM2A (TOBAMOVIRUS MULTIPLICATION 2A) | chr1:11689373-11690853 REVERSE	eugene3.01180051	154	7e-38	138	59	gi|113623413|dbj|BAF23358.1|	156	6e-38	138	57	Os08g0282000 [Oryza sativa (japonica cultivar-group)]	gi|157342005|emb|CAO63461.1|	158	5e-39	138	60	unnamed protein product [Vitis vinifera]	jgi|Phypa1_1|193263	114	4e-26	140	42	estExt_gwp_gw1.C_1970010	ref|NP_001061444.1|	156	1e-36	138	57	Os08g0282000 [Oryza sativa (japonica cultivar-group)] dbj|BAC99958.1| senescence-associated protein-like [Oryza sativa (japonica cultivar-group)] dbj|BAF23358.1| Os08g0282000 [Oryza sativa (japonica cultivar-group)]	gi|157518072|gb|EX319303.1|EX319303	1322	0	726	98	GQ02814.SP6_B08 GQ028 - Cambium / phloem scrappings (Normalized library ) Picea glauca cDNA clone GQ02814_B08 3', mRNA sequence	gi|157518072|gb|EX319303.1|EX319303	1322	0	726	98	GQ02814.SP6_B08 GQ028 - Cambium / phloem scrappings (Normalized library ) Picea glauca cDNA clone GQ02814_B08 3', mRNA sequence	gi|66980589|gb|DR057022.1|DR057022
216	867	AT1G44575.1	264	6e-71	180	77	| Symbols: PSBS, NPQ4 | NPQ4 (NONPHOTOCHEMICAL QUENCHING) | chr1:16874208-16875634 FORWARD	estExt_fgenesh4_pg.C_LG_II0752	264	5e-71	180	78	gi|38345525|emb|CAE01809.2|	261	2e-69	180	76	OSJNBa0039K24.28 [Oryza sativa (japonica cultivar-group)]	gi|157336040|emb|CAO61870.1|	261	9e-70	180	77	unnamed protein product [Vitis vinifera]	jgi|Phypa1_1|146248	240	9e-64	180	68	e_gw1.241.24.1	gb|ABC59516.1|	274	4e-72	180	78	chloroplast photosystem II 22 kDa component [Nicotiana benthamiana]	gi|157597707|gb|EX398935.1|EX398935	991	0	504	99	GQ03414.B7_H04 GQ034 - Needles - Mid-season Picea glauca cDNA clone GQ03414_H04 5', mRNA sequence	gi|157597707|gb|EX398935.1|EX398935	991	0	504	99	GQ03414.B7_H04 GQ034 - Needles - Mid-season Picea glauca cDNA clone GQ03414_H04 5', mRNA sequence	gi|67551620|gb|DR092647.1|DR092647
217	922	AT3G16330.1	73.6	2e-13	208	31	| Symbols: | similar to unknown protein [Arabidopsis thaliana] (TAIR:AT1G52140.1); similar to Avr9/Cf-9 rapidly elicited protein 146 [Nicotiana tabacum] (GB:AAG43551.1) | chr3:5535269-5535886 FORWARD	eugene3.00140866	184	7e-47	208	51	gi|113534821|dbj|BAF07204.1|	111	3e-24	226	36	Os01g0930500 [Oryza sativa (japonica cultivar-group)]	gi|157341226|emb|CAO49133.1|	187	2e-47	209	52	unnamed protein product [Vitis vinifera]	jgi|Phypa1_1|164401	32.3	0.4	47	38	estExt_fgenesh1_pg.C_680131	gb|AAR36911.1|	389	1e-106	203	92	disease resistance gene [Pinus sylvestris]	gi|157534489|gb|EX335720.1|EX335720	1600	0	832	99	GQ03001.B7_K14 GQ030 - Xylem planings - daytime and seasonal Picea glauca cDNA clone GQ03001_K14 5', mRNA sequence	gi|157534489|gb|EX335720.1|EX335720	1600	0	832	99	GQ03001.B7_K14 GQ030 - Xylem planings - daytime and seasonal Picea glauca cDNA clone GQ03001_K14 5', mRNA sequence	gi|66737840|gb|DR015470.1|DR015470
218	1608	AT4G36130.1	475	1e-134	249	88	| Symbols: | 60S ribosomal protein L8 (RPL8C) | chr4:17097616-17098659 FORWARD	estExt_Genewise1_v1.C_LG_VII3915	481	1e-136	249	89	gi|77556802|gb|ABA99598.1|	490	1e-138	249	91	60S ribosomal protein L2, putative, expressed [Oryza sativa (japonica cultivar-group)]	gi|157338039|emb|CAO39083.1|	494	1e-139	249	92	unnamed protein product [Vitis vinifera]	jgi|Phypa1_1|228370	468	1e-132	249	87	estExt_Genewise1.C_5820004	emb|CAN80494.1|	491	1e-137	249	92	hypothetical protein [Vitis vinifera]	gi|157591774|gb|EX393002.1|EX393002	1629	0	826	99	GQ03324.B7_D16 GQ033 - Terminal leader (Normalized library) Picea glauca cDNA clone GQ03324_D16 5', mRNA sequence	gi|157591774|gb|EX393002.1|EX393002	1629	0	826	99	GQ03324.B7_D16 GQ033 - Terminal leader (Normalized library) Picea glauca cDNA clone GQ03324_D16 5', mRNA sequence	gi|74155315|gb|DT626399.1|DT626399
219	179	AT3G02360.1	27.7	1.6	40	30	| Symbols: | 6-phosphogluconate dehydrogenase family protein | chr3:482505-483965 FORWARD	estExt_fgenesh4_pm.C_1230010	28.1	1.5	40	30	No significant hit						gi|147776740|emb|CAN72416.1|	26.9	4.9	33	24	hypothetical protein [Vitis vinifera]	jgi|Phypa1_1|226453	26.6	3.6	20	50	estExt_Genewise1.C_3630005	ref|NP_852097.1|	33.1	5.4	31	48	Hermansky-Pudlak syndrome 6 [Rattus norvegicus] sp|Q7M733|HPS6_RAT Hermansky-Pudlak syndrome 6 protein homolog (Ruby-eye protein homolog) (Ruby-eye-like protein) (Ru) tpg|DAA00971.1| TPA_exp: ruby-eye-like protein [Rattus norvegicus] gb|AAH86975.1| Hermansky-Pudlak syndrome 6 [Rattus norvegicus] gb|EDL94329.1| Hermansky-Pudlak syndrome 6 [Rattus norvegicus]	gi|50177850|gb|CO488910.1|CO488910	129	7e-29	81	95	GQ0259.B3_G11 GQ025: Annual flush SHOOTS diurnal cycle- trees Picea glauca cDNA clone GenomeQuebec_Id:GQ0259G11 5', mRNA sequence	gi|50177850|gb|CO488910.1|CO488910	129	3e-29	81	95	GQ0259.B3_G11 GQ025: Annual flush SHOOTS diurnal cycle- trees Picea glauca cDNA clone GenomeQuebec_Id:GQ0259G11 5', mRNA sequence	gi|48936990|gb|CO166449.1|CO166449
220	1444	AT4G05050.2	444	1e-125	229	100	| Symbols: UBQ11 | UBQ11 (UBIQUITIN 11); protein binding | chr4:2588269-2588958 REVERSE	estExt_fgenesh4_pm.C_LG_XI0348	444	1e-125	229	100	gi|57863866|gb|AAW56906.1|	442	1e-123	228	100	polyubiquitin [Oryza sativa (japonica cultivar-group)]	gi|147805226|emb|CAN64480.1|	444	1e-125	229	100	hypothetical protein [Vitis vinifera]	jgi|Phypa1_1|222215	440	1e-123	229	98	estExt_Genewise1.C_2270098	emb|CAA48140.1|	444	1e-123	229	100	ubiquitin [Antirrhinum majus]	gi|157600340|gb|EX401564.1|EX401564	1687	0	874	99	GQ03502.B7_J02 GQ035 - Needles - End of season Picea glauca cDNA clone GQ03502_J02 5', mRNA sequence	gi|157600340|gb|EX401564.1|EX401564	1687	0	874	99	GQ03502.B7_J02 GQ035 - Needles - End of season Picea glauca cDNA clone GQ03502_J02 5', mRNA sequence	gi|66975088|gb|DR051521.1|DR051521
221	679	AT3G06680.1	74.7	5e-14	63	60	| Symbols: | 60S ribosomal protein L29 (RPL29B) | chr3:2114408-2114883 REVERSE	estExt_fgenesh4_pg.C_LG_VIII0948	74.7	5e-14	54	68	gi|55168072|gb|AAV43940.1|	73.9	4e-13	54	66	putative 60S ribosomal protein L29 [Oryza sativa (japonica cultivar-group)]	gi|157353000|emb|CAO44890.1|	76.3	3e-14	54	68	unnamed protein product [Vitis vinifera]	jgi|Phypa1_1|106454	74.3	6e-14	55	65	estExt_fgenesh1_pm.C_790020	gb|ABE83196.1|	80.1	1e-13	54	72	Ribosomal L29e protein [Medicago truncatula]	gi|157583921|gb|EX385149.1|EX385149	1084	0	568	98	GQ03308.B7_N17 GQ033 - Terminal leader (Normalized library) Picea glauca cDNA clone GQ03308_N17 5', mRNA sequence	gi|157583921|gb|EX385149.1|EX385149	1084	0	568	98	GQ03308.B7_N17 GQ033 - Terminal leader (Normalized library) Picea glauca cDNA clone GQ03308_N17 5', mRNA sequence	gi|70775154|gb|DR686678.1|DR686678
222	815	AT5G22870.1	47.4	1e-05	60	38	| Symbols: | harpin-induced protein-related / HIN1-related / harpin-responsive protein-related | chr5:7647059-7647682 REVERSE	eugene3.00970022	47.4	1e-05	64	39	gi|113531821|dbj|BAF04204.1|	37.4	0.05	50	34	Os01g0195400 [Oryza sativa (japonica cultivar-group)]	gi|147852004|emb|CAN80190.1|	43.1	0.0003	64	34	hypothetical protein [Vitis vinifera]	jgi|Phypa1_1|173224	33.9	0.12	44	38	estExt_fgenesh1_pg.C_4270011	ref|NP_197678.1|	47.4	0.001	60	38	harpin-induced protein-related / HIN1-related / harpin-responsive protein-related [Arabidopsis thaliana] dbj|BAB10608.1| unnamed protein product [Arabidopsis thaliana]	gi|157590085|gb|EX391313.1|EX391313	1158	0	600	99	GQ03319.B7_K06 GQ033 - Terminal leader (Normalized library) Picea glauca cDNA clone GQ03319_K06 5', mRNA sequence	gi|157590085|gb|EX391313.1|EX391313	1158	0	600	99	GQ03319.B7_K06 GQ033 - Terminal leader (Normalized library) Picea glauca cDNA clone GQ03319_K06 5', mRNA sequence	gi|48935223|gb|CO164682.1|CO164682
223	832	AT3G23255.1	90.1	1e-18	100	47	| Symbols: | similar to hypothetical protein [Oryza sativa (japonica cultivar-group)] (GB:AAK27813.1); contains domain P-loop containing nucleoside triphosphate hydrolases (SSF52540) | chr3:8311802-8312954 FORWARD	eugene3.00031331	104	6e-23	111	50	gi|13489179|gb|AAK27813.1|AC022457_16	106	4e-30	110	47	hypothetical protein [Oryza sativa (japonica cultivar-group)]	gi|157359939|emb|CAO68683.1|	108	7e-24	112	50	unnamed protein product [Vitis vinifera]	jgi|Phypa1_1|136028	82	4e-16	70	55	e_gw1.125.73.1	ref|NP_001078201.1|	90.1	9e-37	100	47	unknown protein [Arabidopsis thaliana]	gi|157602563|gb|EX403787.1|EX403787	904	0	480	98	GQ03508.B7_K22 GQ035 - Needles - End of season Picea glauca cDNA clone GQ03508_K22 5', mRNA sequence	gi|157602563|gb|EX403787.1|EX403787	904	0	480	98	GQ03508.B7_K22 GQ035 - Needles - End of season Picea glauca cDNA clone GQ03508_K22 5', mRNA sequence	gi|48937678|gb|CO167137.1|CO167137
224	658	AT2G08986.1	27.3	8	42	26	| Symbols: | similar to unknown protein [Arabidopsis thaliana] (TAIR:AT2G07981.1); similar to TiTiN family member (ttn-1) [Caenorhabditis elegans] (GB:NP_001024204.1); similar to TiTiN family member (ttn-1) [Caenorhabditis elegans] (GB:NP_001024203.1); similar to TiTiN family member (ttn-1) [Caenorhabditis elegans] (GB:NP_001024201.1) | chr2:3625141-3633543 FORWARD	estExt_Genewise1_v1.C_LG_V0351	36.6	0.014	52	40	gi|62701926|gb|AAX92999.1|	37	0.046	54	40	abscisic acid- and stress-induced protein - rice [Oryza sativa (japonica cultivar-group)]	gi|14582465|gb|AAK69513.1|AF281656_1	41.2	0.001	54	40	putative transcription factor [Vitis vinifera]	jgi|Phypa1_1|74976	28.9	2.7	29	44	fgenesh1_pg.scaffold_50000091	gb|AAB03388.1|	94.4	5e-18	130	46	water deficit inducible protein LP3-3 [Pinus taeda]	gi|50164967|gb|CO483123.1|CO483123	1195	0	623	99	GQ0197.B3_E18 GQ019: Clean ROOTS systems - P treatments Picea glauca cDNA clone GenomeQuebec_Id:GQ0197E18 5', mRNA sequence	gi|50164967|gb|CO483123.1|CO483123	1195	0	623	99	GQ0197.B3_E18 GQ019: Clean ROOTS systems - P treatments Picea glauca cDNA clone GenomeQuebec_Id:GQ0197E18 5', mRNA sequence	gi|49442562|gb|CO361245.1|CO361245
225	573	AT3G22840.1	129	9e-31	115	57	| Symbols: ELIP, ELIP1 | ELIP1 (EARLY LIGHT-INDUCABLE PROTEIN); chlorophyll binding | chr3:8084635-8085452 REVERSE	estExt_Genewise1_v1.C_LG_VIII0523	127	4e-30	115	57	gi|5042444|gb|AAD38281.1|AC007789_7	106	4e-23	115	49	putative low molecular early light-inducible protein [Oryza sativa (japonica cultivar-group)]	gi|157336543|emb|CAO71228.1|	129	2e-30	115	57	unnamed protein product [Vitis vinifera]	jgi|Phypa1_1|116307	79	2e-15	138	37	e_gw1.15.284.1	ref|NP_188923.1|	129	7e-29	115	57	ELIP1 (EARLY LIGHT-INDUCABLE PROTEIN); chlorophyll binding [Arabidopsis thaliana] gb|AAB88391.1| early light-induced protein; ELIP [Arabidopsis thaliana] dbj|BAB01259.1| early light-inducable protein-like [Arabidopsis thaliana] gb|AAL09799.1| AT3g22840/MWI23_21 [Arabidopsis thaliana] gb|AAL77679.1| AT3g22840/MWI23_21 [Arabidopsis thaliana] gb|AAM19939.1| AT3g22840/MWI23_21 [Arabidopsis thaliana] …	gi|157607615|gb|EX408839.1|EX408839	884	0	450	99	GQ03603.B7_H06 GQ036 - Shoot tip - Active growth Picea glauca cDNA clone GQ03603_H06 5', mRNA sequence	gi|157607615|gb|EX408839.1|EX408839	884	0	450	99	GQ03603.B7_H06 GQ036 - Shoot tip - Active growth Picea glauca cDNA clone GQ03603_H06 5', mRNA sequence	gi|48946963|gb|CO174091.1|CO174091
226	1050	AT2G18250.1	194	8e-50	152	62	| Symbols: ATCOAD | ATCOAD (4-PHOSPHOPANTETHEINE ADENYLYLTRANSFERASE); nucleotidyltransferase/ pantetheine-phosphate adenylyltransferase | chr2:7947107-7948581 FORWARD	eugene3.00570163	197	9e-51	156	65	gi|125599322|gb|EAZ38898.1|	195	2e-49	175	60	hypothetical protein OsJ_022381 [Oryza sativa (japonica cultivar-group)]	gi|157346495|emb|CAO16378.1|	193	2e-49	152	65	unnamed protein product [Vitis vinifera]	jgi|Phypa1_1|158602	183	1e-46	159	59	estExt_fgenesh1_pg.C_30057	gb|EAZ02974.1|	195	4e-48	175	60	hypothetical protein OsI_024206 [Oryza sativa (indica cultivar-group)] gb|EAZ38898.1| hypothetical protein OsJ_022381 [Oryza sativa (japonica cultivar-group)]	gi|157635294|gb|EX436376.1|EX436376	1445	0	749	99	GQ04002.B7_G05 GQ040 - Shoot tip - Active growth (Normalized) Picea glauca cDNA clone GQ04002_G05 5', mRNA sequence	gi|157635294|gb|EX436376.1|EX436376	1445	0	749	99	GQ04002.B7_G05 GQ040 - Shoot tip - Active growth (Normalized) Picea glauca cDNA clone GQ04002_G05 5', mRNA sequence	gi|70783668|gb|DR693316.1|DR693316
227	1107	AT2G37410.2	218	5e-57	258	49	| Symbols: TIM17, ATTIM17-2 | ATTIM17-2 (Arabidopsis thaliana translocase inner membrane subunit 17-2); protein translocase | chr2:15705198-15705929 REVERSE	fgenesh4_kg.C_scaffold_121000002	208	4e-54	254	49	gi|113611757|dbj|BAF22135.1|	207	4e-53	253	48	Os07g0604500 [Oryza sativa (japonica cultivar-group)]	gi|157342733|emb|CAO65445.1|	207	2e-53	204	54	unnamed protein product [Vitis vinifera]	jgi|Phypa1_1|197668	244	9e-65	255	52	estExt_gwp_gw1.C_3030009	gb|AAF03749.1|AF186847_1	218	5e-55	258	49	TIM17 [Arabidopsis thaliana]	gi|157572905|gb|EX374133.1|EX374133	1643	0	887	98	GQ03229.B7_K04 GQ032 - Shoot tip (Normalized library) Picea glauca cDNA clone GQ03229_K04 5', mRNA sequence	gi|157572905|gb|EX374133.1|EX374133	1643	0	887	98	GQ03229.B7_K04 GQ032 - Shoot tip (Normalized library) Picea glauca cDNA clone GQ03229_K04 5', mRNA sequence	gi|60664943|gb|DN458519.1|DN458519
228	803	AT1G54290.1	211	5e-55	113	88	| Symbols: | eukaryotic translation initiation factor SUI1, putative | chr1:20272377-20273057 REVERSE	eugene3.00111103	213	2e-55	113	90	gi|125600513|gb|EAZ40089.1|	221	2e-57	147	76	hypothetical protein OsJ_023572 [Oryza sativa (japonica cultivar-group)]	gi|157337910|emb|CAO38954.1|	184	7e-47	114	79	unnamed protein product [Vitis vinifera]	jgi|Phypa1_1|204926	194	5e-50	111	85	estExt_Genewise1.C_230133	emb|CAC84489.1|	229	1e-58	113	100	putative translation factor [Pinus pinaster]	gi|157632904|gb|EX433986.1|EX433986	1439	0	726	100	GQ03914.B7_N16 GQ039 - Stem - Dormant Picea glauca cDNA clone GQ03914_N16 5', mRNA sequence	gi|157632904|gb|EX433986.1|EX433986	1439	0	726	100	GQ03914.B7_N16 GQ039 - Stem - Dormant Picea glauca cDNA clone GQ03914_N16 5', mRNA sequence	gi|60665496|gb|DN459072.1|DN459072
229	708	AT2G06520.1	45.8	2e-05	51	50	| Symbols: PSBX | PSBX (photosystem II subunit X) | chr2:2587865-2588215 REVERSE	estExt_fgenesh4_pm.C_LG_VI0645	50.1	1e-06	51	54	gi|22831147|dbj|BAC16008.1|	39.7	0.008	51	43	putative ultraviolet-B-repressible protein [Oryza sativa Japonica Group]	gi|157342565|emb|CAO65277.1|	46.2	3e-05	51	52	unnamed protein product [Vitis vinifera]	jgi|Phypa1_1|166457	50.4	1e-06	135	33	estExt_fgenesh1_pg.C_1160058	gb|AAS58469.1|	45.8	0.002	131	29	ultraviolet-B-repressible protein [Gossypium hirsutum]	gi|157594383|gb|EX395611.1|EX395611	1243	0	639	99	GQ03405.B7_F18 GQ034 - Needles - Mid-season Picea glauca cDNA clone GQ03405_F18 5', mRNA sequence	gi|157594383|gb|EX395611.1|EX395611	1243	0	639	99	GQ03405.B7_F18 GQ034 - Needles - Mid-season Picea glauca cDNA clone GQ03405_F18 5', mRNA sequence	gi|48944667|gb|CO171795.1|CO171795
230	852	AT1G04590.2	38.9	0.004	34	47	| Symbols: EMB2748 | EMB2748 (EMBRYO DEFECTIVE 2748) | chr1:1258759-1261410 REVERSE	fgenesh4_pg.C_LG_XVI000945	43.5	0.0002	30	60	gi|77548500|gb|ABA91297.1|	38.5	0.024	29	55	pentatricopeptide, putative, expressed [Oryza sativa (japonica cultivar-group)]	gi|157353377|emb|CAO45303.1|	44.7	0.0001	30	66	unnamed protein product [Vitis vinifera]	No significant hit						ref|NP_563712.1|	38.9	0.38	34	47	EMB2748 (EMBRYO DEFECTIVE 2748) [Arabidopsis thaliana] gb|AAK25945.1|AF360235_1 unknown protein [Arabidopsis thaliana] gb|AAK64092.1| unknown protein [Arabidopsis thaliana]	gi|157574862|gb|EX376090.1|EX376090	1110	0	612	97	GQ03232.B7.1_P17 GQ032 - Shoot tip (Normalized library) Picea glauca cDNA clone GQ03232_P17 5', mRNA sequence	gi|157574862|gb|EX376090.1|EX376090	1110	0	612	97	GQ03232.B7.1_P17 GQ032 - Shoot tip (Normalized library) Picea glauca cDNA clone GQ03232_P17 5', mRNA sequence	gi|70780671|gb|DR690319.1|DR690319
231	853	AT3G48760.1	29.6	2.4	27	44	| Symbols: | zinc finger (DHHC type) family protein | chr3:18086887-18089069 FORWARD	fgenesh4_pg.C_LG_III000968	33.9	0.14	46	43	No significant hit						gi|147810991|emb|CAN68059.1|	30.8	1.9	68	27	hypothetical protein [Vitis vinifera]	No significant hit						ref|NP_733983.1|	35	5.6	64	37	movement protein [Strawberry mottle virus]	gi|83398510|gb|DV992487.1|DV992487	1528	0	790	99	GQ0255.B3_I08 GQ025: Annual flush SHOOTS diurnal cycle- trees Picea glauca cDNA clone GenomeQuebec_Id:GQ0255_I08 5', mRNA sequence	gi|83398510|gb|DV992487.1|DV992487	1528	0	790	99	GQ0255.B3_I08 GQ025: Annual flush SHOOTS diurnal cycle- trees Picea glauca cDNA clone GenomeQuebec_Id:GQ0255_I08 5', mRNA sequence	gi|58029134|gb|CX715875.1|CX715875
232	708	AT4G18950.1	41.2	0.0006	36	52	| Symbols: | ankyrin protein kinase, putative | chr4:10375696-10378140 FORWARD	eugene3.00170022	40	0.001	38	50	gi|113534594|dbj|BAF06977.1|	38.9	0.014	30	56	Os01g0892800 [Oryza sativa (japonica cultivar-group)]	gi|157359749|emb|CAO68468.1|	42	0.0006	42	42	unnamed protein product [Vitis vinifera]	jgi|Phypa1_1|129252	48.1	5e-06	31	64	e_gw1.74.61.1	ref|XP_635729.1|	42.7	0.019	102	27	SH2 domain-containing protein [Dictyostelium discoideum AX4] gb|EAL62241.1| SH2 domain-containing protein [Dictyostelium discoideum AX4]	gi|83393477|gb|DV987454.1|DV987454	783	0	502	93	GQ0206.TB_D21 GQ020: Clean ROOTS systems -Diurnal cycle Picea glauca cDNA clone GenomeQuebec_Id:GQ0206_D21 3', mRNA sequence	gi|83393477|gb|DV987454.1|DV987454	783	0	502	93	GQ0206.TB_D21 GQ020: Clean ROOTS systems -Diurnal cycle Picea glauca cDNA clone GenomeQuebec_Id:GQ0206_D21 3', mRNA sequence	gi|34491174|gb|CF473802.1|CF473802
233	713	AT5G11490.1	152	2e-37	91	78	| Symbols: | adaptin family protein | chr5:3671965-3676145 FORWARD	estExt_fgenesh4_pg.C_LG_VI1688	145	3e-35	91	79	gi|113533156|dbj|BAF05539.1|	136	5e-32	92	70	Os01g0626100 [Oryza sativa (japonica cultivar-group)]	gi|157339532|emb|CAO44073.1|	145	5e-35	91	78	unnamed protein product [Vitis vinifera]	jgi|Phypa1_1|189362	158	3e-39	91	82	estExt_gwp_gw1.C_1310144	ref|NP_196710.1|	152	2e-35	91	78	adaptin family protein [Arabidopsis thaliana] gb|AAF61671.1| beta-adaptin-like protein A [Arabidopsis thaliana] emb|CAB87709.1| beta-adaptin-like protein A [Arabidopsis thaliana]	gi|157528365|gb|EX329596.1|EX329596	42.1	0.056	37	89	GQ02830.B7_H08 GQ028 - Cambium / phloem scrappings (Normalized library ) Picea glauca cDNA clone GQ02830_H08 5', mRNA sequence	gi|157528365|gb|EX329596.1|EX329596	42.1	0.02	37	89	GQ02830.B7_H08 GQ028 - Cambium / phloem scrappings (Normalized library ) Picea glauca cDNA clone GQ02830_H08 5', mRNA sequence	gi|21828394|gb|BQ703078.1|BQ703078
234	1445	AT1G52250.1	137	2e-32	91	72	| Symbols: | dynein light chain type 1 family protein | chr1:19462513-19462904 REVERSE	estExt_fgenesh4_pm.C_LG_III0116	142	5e-34	91	73	gi|113536047|dbj|BAF08430.1|	129	3e-29	97	63	Os02g0269200 [Oryza sativa (japonica cultivar-group)]	gi|157340209|emb|CAO45886.1|	142	1e-33	91	71	unnamed protein product [Vitis vinifera]	jgi|Phypa1_1|108917	104	1e-22	96	53	estExt_fgenesh1_pm.C_3450006	ref|NP_175635.1|	137	2e-30	91	72	dynein light chain type 1 family protein [Arabidopsis thaliana] gb|AAF29412.1|AC022354_11 dynein light chain, putative [Arabidopsis thaliana] gb|AAG51538.1|AC037424_3 unknown protein; 73838-74229 [Arabidopsis thaliana] gb|AAR20740.1| At1g52250 [Arabidopsis thaliana] gb|AAS92331.1| At1g52250 [Arabidopsis thaliana]	gi|157604813|gb|EX406037.1|EX406037	1223	0	633	99	GQ03514.B7_N18 GQ035 - Needles - End of season Picea glauca cDNA clone GQ03514_N18 5', mRNA sequence	gi|157604813|gb|EX406037.1|EX406037	1223	0	633	99	GQ03514.B7_N18 GQ035 - Needles - End of season Picea glauca cDNA clone GQ03514_N18 5', mRNA sequence	gi|49449755|gb|CO368438.1|CO368438
235	924	AT1G07700.3	99.4	3e-21	121	40	| Symbols: | thioredoxin family protein | chr1:2380294-2381124 FORWARD	grail3.0040022301	111	7e-25	131	42	gi|125582564|gb|EAZ23495.1|	95.9	1e-19	113	44	hypothetical protein OsJ_006978 [Oryza sativa (japonica cultivar-group)]	gi|157335512|emb|CAO61342.1|	115	7e-26	113	48	unnamed protein product [Vitis vinifera]	jgi|Phypa1_1|18125	115	3e-26	121	46	gw1.67.85.1	ref|NP_563794.1|	99.4	3e-19	121	40	thioredoxin family protein [Arabidopsis thaliana] gb|AAK28642.1|AF360345_1 unknown protein [Arabidopsis thaliana] gb|AAK93759.1| unknown protein [Arabidopsis thaliana] dbj|BAF01521.1| hypothetical protein [Arabidopsis thaliana]	gi|70776170|gb|DR687694.1|DR687694	44.1	0.018	26	96	EST1077776 Normalized pine embryo library, Lib_D Pinus taeda cDNA clone PWABV47 3' end, mRNA sequence	gi|157507002|gb|EX308233.1|EX308233	42.1	0.027	41	87	GQ01307.T3_H14 GQ013 - Elongating ROOTS tips - sapplings Picea glauca cDNA clone GQ01307_H14 5', mRNA sequence	gi|70776170|gb|DR687694.1|DR687694
236	701	AT5G59310.1	105	3e-23	99	50	| Symbols: LTP4 | LTP4 (LIPID TRANSFER PROTEIN 4); lipid binding | chr5:23942522-23942998 REVERSE	grail3.0076005701	95.1	4e-20	104	44	gi|77548416|gb|ABA91213.1|	92.8	8e-19	96	40	Nonspecific lipid-transfer protein 4 precursor, putative, expressed [Oryza sativa (japonica cultivar-group)]	gi|157355473|emb|CAO48863.1|	92	5e-19	93	46	unnamed protein product [Vitis vinifera]	jgi|Phypa1_1|163905	47.4	8e-06	90	34	estExt_fgenesh1_pg.C_610165	sp|A0AT33|NLTP4_LENCU	124	5e-27	102	54	Nonspecific lipid-transfer protein 4 precursor (LTP4) [Contains: Nonspecific lipid-transfer protein 8 (LTP8)] gb|AAX35811.1| lipid transfer protein 4 precursor [Lens culinaris subsp. culinaris]	gi|157505160|gb|EX306391.1|EX306391	831	0	558	94	GQ01302.T3_B01 GQ013 - Elongating ROOTS tips - sapplings Picea glauca cDNA clone GQ01302_B01 5', mRNA sequence	gi|157505160|gb|EX306391.1|EX306391	831	0	558	94	GQ01302.T3_B01 GQ013 - Elongating ROOTS tips - sapplings Picea glauca cDNA clone GQ01302_B01 5', mRNA sequence	gi|48944264|gb|CO171392.1|CO171392
237	743	AT5G59310.1	105	3e-23	99	51	| Symbols: LTP4 | LTP4 (LIPID TRANSFER PROTEIN 4); lipid binding | chr5:23942522-23942998 REVERSE	grail3.0076005701	93.2	2e-19	104	44	gi|47155247|emb|CAG28937.1|	91.3	3e-18	96	44	lipid transfer protein [Oryza sativa (japonica cultivar-group)]	gi|28194086|gb|AAO33394.1|AF467946_1	94.4	1e-19	94	45	lipid transfer protein isoform 4 [Vitis vinifera]	jgi|Phypa1_1|163905	50.1	1e-06	90	35	estExt_fgenesh1_pg.C_610165	sp|A0AT33|NLTP4_LENCU	123	9e-27	102	54	Nonspecific lipid-transfer protein 4 precursor (LTP4) [Contains: Nonspecific lipid-transfer protein 8 (LTP8)] gb|AAX35811.1| lipid transfer protein 4 precursor [Lens culinaris subsp. culinaris]	gi|157612731|gb|EX413955.1|EX413955	1316	0	676	99	GQ03617.B7_G06 GQ036 - Shoot tip - Active growth Picea glauca cDNA clone GQ03617_G06 5', mRNA sequence	gi|157612731|gb|EX413955.1|EX413955	1316	0	676	99	GQ03617.B7_G06 GQ036 - Shoot tip - Active growth Picea glauca cDNA clone GQ03617_G06 5', mRNA sequence	gi|48944264|gb|CO171392.1|CO171392
238	503	AT3G57450.1	61.2	3e-10	36	66	| Symbols: | similar to Hypothetical protein [Oryza sativa] (GB:AAM08779.1); similar to Os07g0185900 [Oryza sativa (japonica cultivar-group)] (GB:NP_001059068.1) | chr3:21273005-21273295 FORWARD	eugene3.00160492	66.2	1e-11	58	50	gi|125599372|gb|EAZ38948.1|	66.2	4e-11	72	43	hypothetical protein OsJ_022431 [Oryza sativa (japonica cultivar-group)]	gi|157348697|emb|CAO23589.1|	64.3	6e-11	35	74	unnamed protein product [Vitis vinifera]	jgi|Phypa1_1|90568	37.4	0.005	82	28	fgenesh1_pg.scaffold_198000078	ref|NP_001059068.1|	66.2	7e-10	72	43	Os07g0185900 [Oryza sativa (japonica cultivar-group)] dbj|BAC79927.1| unknown protein [Oryza sativa (japonica cultivar-group)] dbj|BAD30185.1| unknown protein [Oryza sativa (japonica cultivar-group)] dbj|BAF20982.1| Os07g0185900 [Oryza sativa (japonica cultivar-group)] gb|EAZ03027.1| hypothetical protein OsI_024259 [Oryza sativa (indica cultivar-group)] gb|EAZ38948.1| hypothetical protein OsJ_022…	gi|157505149|gb|EX306380.1|EX306380	797	0	473	96	GQ01302.T3_A14 GQ013 - Elongating ROOTS tips - sapplings Picea glauca cDNA clone GQ01302_A14 5', mRNA sequence	gi|157505149|gb|EX306380.1|EX306380	797	0	473	96	GQ01302.T3_A14 GQ013 - Elongating ROOTS tips - sapplings Picea glauca cDNA clone GQ01302_A14 5', mRNA sequence	gi|51899259|gb|CV136944.1|CV136944
239	881	AT1G56450.1	270	7e-73	168	74	| Symbols: PBG1 | PBG1 (20S proteasome beta subunit G1); peptidase | chr1:21145635-21147851 FORWARD	estExt_Genewise1_v1.C_LG_XVIII1299	264	6e-71	168	73	gi|125606323|gb|EAZ45359.1|	253	5e-67	172	70	hypothetical protein OsJ_028842 [Oryza sativa (japonica cultivar-group)]	gi|157337465|emb|CAO21811.1|	284	8e-77	168	79	unnamed protein product [Vitis vinifera]	jgi|Phypa1_1|109423	244	5e-65	168	69	estExt_fgenesh1_kg.C_30009	gb|AAC32074.1|	270	6e-71	168	74	20S proteasome beta subunit PBG1 [Arabidopsis thaliana]	gi|157545324|gb|EX346555.1|EX346555	1546	0	809	98	GQ03103.SP6_M06 GQ031 - Xylem Scrapings (Normalized library) Picea glauca cDNA clone GQ03103_M06 3', mRNA sequence	gi|157545324|gb|EX346555.1|EX346555	1546	0	809	98	GQ03103.SP6_M06 GQ031 - Xylem Scrapings (Normalized library) Picea glauca cDNA clone GQ03103_M06 3', mRNA sequence	gi|66741407|gb|DR019037.1|DR019037
240	822	AT3G50790.1	176	2e-44	142	59	| Symbols: | late embryogenesis abundant protein, putative / LEA protein, putative | chr3:18891055-18892921 REVERSE	gw1.III.2727.1	183	1e-46	132	65	gi|125583072|gb|EAZ24003.1|	189	1e-47	129	69	hypothetical protein OsJ_007486 [Oryza sativa (japonica cultivar-group)]	gi|157356723|emb|CAO62918.1|	178	7e-45	129	66	unnamed protein product [Vitis vinifera]	jgi|Phypa1_1|140563	169	2e-42	133	60	e_gw1.168.55.1	sp|Q40863|EMB8_PICGL	303	1e-80	165	89	Embryogenesis-associated protein EMB8 gb|AAB01571.1| EMB8 [Picea glauca]	gi|157593415|gb|EX394643.1|EX394643	1136	0	585	99	GQ03402.B7_L23 GQ034 - Needles - Mid-season Picea glauca cDNA clone GQ03402_L23 5', mRNA sequence	gi|157593415|gb|EX394643.1|EX394643	1136	0	585	99	GQ03402.B7_L23 GQ034 - Needles - Mid-season Picea glauca cDNA clone GQ03402_L23 5', mRNA sequence	gi|2778628|gb|AA740077.1|AA740077
241	706	AT1G14980.1	117	5e-27	88	67	| Symbols: CPN10 | CPN10 (CHAPERONIN 10) | chr1:5165925-5166649 REVERSE	estExt_fgenesh4_pm.C_LG_I0780	111	5e-25	88	63	gi|108708331|gb|ABF96126.1|	105	1e-22	87	62	10 kDa chaperonin, putative, expressed [Oryza sativa (japonica cultivar-group)]	gi|157347578|emb|CAO18215.1|	108	5e-24	88	62	unnamed protein product [Vitis vinifera]	jgi|Phypa1_1|190965	97.4	7e-21	85	61	estExt_gwp_gw1.C_1550001	ref|NP_563961.1|	117	5e-25	88	67	CPN10 (CHAPERONIN 10) [Arabidopsis thaliana] sp|P34893|CH10_ARATH 10 kDa chaperonin (Protein CPN10) (Protein groES) gb|AAF31020.1|AC012189_2 Strong similarity to 10 KD chaperonin (protein CPN10) from Arabidopsis thaliana gb|L02843 containing Chaperonins subunit PF|00166. ESTs gb|Z29788, gb|AW004265 come from this gene gb|AAA32767.1| 10 kDa chaperonin dbj|BAA13588.2| mitochondrial chaperonin 10 [A…	gi|157640944|gb|EX442026.1|EX442026	1356	0	684	100	GQ04104.B7_I05 GQ041 - Shoot tip - Dormant (Normalized) Picea glauca cDNA clone GQ04104_I05 5', mRNA sequence	gi|157640944|gb|EX442026.1|EX442026	1356	0	684	100	GQ04104.B7_I05 GQ041 - Shoot tip - Dormant (Normalized) Picea glauca cDNA clone GQ04104_I05 5', mRNA sequence	gi|67551745|gb|DR092772.1|DR092772
242	711	AT1G74910.2	180	8e-46	126	67	| Symbols: | ADP-glucose pyrophosphorylase family protein | chr1:28139431-28142117 REVERSE	estExt_fgenesh4_pm.C_LG_XV0175	183	8e-47	126	69	gi|108706776|gb|ABF94571.1|	181	1e-45	126	69	ADP-glucose pyrophosphorylase family protein, putative, expressed [Oryza sativa (japonica cultivar-group)]	gi|157345580|emb|CAO14878.1|	181	5e-46	126	69	unnamed protein product [Vitis vinifera]	jgi|Phypa1_1|174644	178	2e-45	126	66	estExt_gwp_gw1.C_80047	gb|ABF48494.1|	184	3e-45	126	69	putative GDP-mannose pyrophosphorylase [Linum usitatissimum]	gi|157540264|gb|EX341495.1|EX341495	1172	0	615	99	GQ03011.SP6_F18 GQ030 - Xylem planings - daytime and seasonal Picea glauca cDNA clone GQ03011_F18 3', mRNA sequence	gi|157540264|gb|EX341495.1|EX341495	1172	0	615	99	GQ03011.SP6_F18 GQ030 - Xylem planings - daytime and seasonal Picea glauca cDNA clone GQ03011_F18 3', mRNA sequence	gi|34507454|gb|CF478585.1|CF478585
243	2043	AT1G08510.1	413	1e-115	436	51	| Symbols: FATB | FATB (FATTY ACYL-ACP THIOESTERASES B); acyl carrier/ acyl-ACP thioesterase | chr1:2691549-2693412 REVERSE	estExt_fgenesh4_pm.C_LG_VI0445	428	1e-120	440	54	gi|77552393|gb|ABA95190.1|	393	1e-109	419	51	Myristoyl-acyl carrier protein thioesterase, chloroplast precursor, putative, expressed [Oryza sativa (japonica cultivar-group)]	gi|157342873|emb|CAO65585.1|	421	1e-117	440	53	unnamed protein product [Vitis vinifera]	jgi|Phypa1_1|188584	362	1e-100	306	60	estExt_gwp_gw1.C_1210013	gb|AAB71729.1|	421	1e-115	439	52	acyl-ACP thioesterase [Myristica fragrans]	gi|157575044|gb|EX376272.1|EX376272	1766	0	903	99	GQ03232.B7_H17 GQ032 - Shoot tip (Normalized library) Picea glauca cDNA clone GQ03232_H17 5', mRNA sequence	gi|157575044|gb|EX376272.1|EX376272	1766	0	903	99	GQ03232.B7_H17 GQ032 - Shoot tip (Normalized library) Picea glauca cDNA clone GQ03232_H17 5', mRNA sequence	gi|48932804|gb|CO162263.1|CO162263
244	604	AT5G60800.1	27.7	5.3	34	50	| Symbols: | heavy-metal-associated domain-containing protein | chr5:24478342-24479690 REVERSE	eugene3.00130087	28.5	3.3	89	32	No significant hit						gi|157344492|emb|CAO69875.1|	30	1.8	23	39	unnamed protein product [Vitis vinifera]	jgi|Phypa1_1|234452	28.9	2.3	61	27	estExt_fgenesh2_pg.C_1360058	ref|XP_001492834.1|	33.5	8.1	40	35	PREDICTED: similar to Src-related kinase lacking C-terminal regulatory tyrosine and N-terminal myristylation sites [Equus caballus]	gi|83379573|gb|DV973551.1|DV973551	628	1e-178	333	98	GQ02761.B3_E06 GQ099: Mixed spruce tissues Picea glauca cDNA clone GenomeQuebec_Id:GQ02761_E06 5', mRNA sequence	gi|83379573|gb|DV973551.1|DV973551	628	1e-179	333	98	GQ02761.B3_E06 GQ099: Mixed spruce tissues Picea glauca cDNA clone GenomeQuebec_Id:GQ02761_E06 5', mRNA sequence	gi|21821549|gb|BQ696233.1|BQ696233
245	1024	AT1G44170.3	255	3e-68	204	57	| Symbols: ALDH4, ALDH3H1 | ALDH3H1 (ALDEHYDE DEHYDROGENASE 4) | chr1:16799004-16801014 REVERSE	fgenesh4_pg.C_LG_II000742	266	2e-71	209	59	gi|62734229|gb|AAX96338.1|	282	1e-75	210	61	aldehyde dehydrogenase, putative [Oryza sativa (japonica cultivar-group)]	gi|157336056|emb|CAO61886.1|	274	1e-73	204	61	unnamed protein product [Vitis vinifera]	jgi|Phypa1_1|148137	268	5e-72	209	58	e_gw1.272.34.1	ref|NP_001065921.1|	282	2e-74	210	61	Os11g0186200 [Oryza sativa (japonica cultivar-group)] gb|AAY23278.1| aldehyde dehydrogenase, putative [Oryza sativa (japonica cultivar-group)] gb|ABA91775.2| aldehyde dehydrogenase family protein, expressed [Oryza sativa (japonica cultivar-group)] dbj|BAF27766.1| Os11g0186200 [Oryza sativa (japonica cultivar-group)]	gi|90031836|gb|AM172355.1|AM172355	1281	0	654	99	AM172355 K00004 Picea abies cDNA clone K0000400003H12F1, mRNA sequence	gi|50175073|gb|CO487726.1|CO487726	1080	0	608	96	GQ0252.B7_N18 GQ025: Annual flush SHOOTS diurnal cycle- trees Picea glauca cDNA clone GenomeQuebec_Id:GQ0252N18 3', mRNA sequence	gi|67196499|gb|DR081622.1|DR081622
246	944	AT5G38430.1	222	2e-58	156	66	| Symbols: | ribulose bisphosphate carboxylase small chain 1B / RuBisCO small subunit 1B (RBCS-1B) (ATS1B) | chr5:15401580-15402385 REVERSE	eugene3.01230087	217	1e-56	157	66	gi|38374128|gb|AAR19268.1|	211	2e-54	155	64	ribulose-1,5-bisphosphate carboxylase/oxygenase small subunit [Oryza sativa (japonica cultivar-group)]	gi|157352198|emb|CAO43226.1|	194	1e-49	133	59	unnamed protein product [Vitis vinifera]	jgi|Phypa1_1|151552	181	4e-46	156	51	e_gw1.339.10.1	sp|P16031|RBS_LARLA	305	2e-81	159	89	Ribulose bisphosphate carboxylase small chain, chloroplast precursor (RuBisCO small subunit) emb|CAA34161.1| ribulose-1,5-carboxylase/oxygenase [Larix laricina]	gi|157595895|gb|EX397123.1|EX397123	1731	0	889	99	GQ03409.B7_H17 GQ034 - Needles - Mid-season Picea glauca cDNA clone GQ03409_H17 5', mRNA sequence	gi|157595895|gb|EX397123.1|EX397123	1731	0	889	99	GQ03409.B7_H17 GQ034 - Needles - Mid-season Picea glauca cDNA clone GQ03409_H17 5', mRNA sequence	gi|60669511|gb|DN463087.1|DN463087
247	1043	AT5G39160.2	108	5e-24	198	33	| Symbols: | manganese ion binding / metal ion binding / nutrient reservoir | chr5:15696423-15697198 REVERSE	eugene3.03720002	118	7e-27	215	35	gi|57899940|dbj|BAD87852.1|	119	1e-26	193	35	putative Rhicadhesin receptor precursor [Oryza sativa Japonica Group]	gi|157341717|emb|CAO62272.1|	122	8e-28	212	33	unnamed protein product [Vitis vinifera]	jgi|Phypa1_1|106596	112	5e-25	182	39	estExt_fgenesh1_pm.C_860002	dbj|BAD87852.1|	119	3e-25	193	35	putative Rhicadhesin receptor precursor [Oryza sativa (japonica cultivar-group)]	gi|157636509|gb|EX437591.1|EX437591	1772	0	910	99	GQ04005.B7_K10 GQ040 - Shoot tip - Active growth (Normalized) Picea glauca cDNA clone GQ04005_K10 5', mRNA sequence	gi|157636509|gb|EX437591.1|EX437591	1772	0	910	99	GQ04005.B7_K10 GQ040 - Shoot tip - Active growth (Normalized) Picea glauca cDNA clone GQ04005_K10 5', mRNA sequence	gi|48935444|gb|CO164903.1|CO164903
248	919	AT5G50260.1	316	1e-86	238	63	| Symbols: | cysteine proteinase, putative | chr5:20472831-20474088 FORWARD	eugene3.00150664	319	2e-87	238	65	gi|530335|emb|CAA56844.1|	317	2e-86	222	66	cysteine protease [Oryza sativa (japonica cultivar-group)]	gi|157342085|emb|CAO64198.1|	314	7e-86	224	64	unnamed protein product [Vitis vinifera]	jgi|Phypa1_1|224348	296	9e-81	218	63	estExt_Genewise1.C_2850006	dbj|BAC75924.1|	320	1e-85	238	63	cysteine protease-2 [Helianthus annuus]	gi|157539277|gb|EX340508.1|EX340508	1473	0	747	99	GQ03010.B7_F11 GQ030 - Xylem planings - daytime and seasonal Picea glauca cDNA clone GQ03010_F11 5', mRNA sequence	gi|157539277|gb|EX340508.1|EX340508	1473	0	747	99	GQ03010.B7_F11 GQ030 - Xylem planings - daytime and seasonal Picea glauca cDNA clone GQ03010_F11 5', mRNA sequence	gi|68085632|gb|DR179132.1|DR179132
249	980	AT3G25850.1	28.5	6.6	30	40	| Symbols: | DC1 domain-containing protein | chr3:9459415-9460191 REVERSE	fgenesh4_pg.C_LG_I002796	28.5	6.9	68	35	gi|12039383|gb|AAG46169.1|AC018727_21	31.6	3.6	41	41	unknown protein [Oryza sativa]	No significant hit						jgi|Phypa1_1|152342	30	2.2	25	44	e_gw1.362.10.1	No significant hit						gi|83392087|gb|DV986064.1|DV986064	1362	0	712	98	GQ0205.TB_I05 GQ020: Clean ROOTS systems -Diurnal cycle Picea glauca cDNA clone GenomeQuebec_Id:GQ0205_I05 3', mRNA sequence	gi|83392087|gb|DV986064.1|DV986064	1362	0	712	98	GQ0205.TB_I05 GQ020: Clean ROOTS systems -Diurnal cycle Picea glauca cDNA clone GenomeQuebec_Id:GQ0205_I05 3', mRNA sequence	gi|67956925|gb|DR161171.1|DR161171
250	1239	AT5G19140.1	297	1e-80	234	61	| Symbols: | auxin/aluminum-responsive protein, putative | chr5:6423400-6425787 FORWARD	grail3.0009049102	293	2e-79	234	60	gi|77548680|gb|ABA91477.1|	286	9e-77	233	60	Stem-specific protein TSJT1, putative, expressed [Oryza sativa (japonica cultivar-group)]	gi|147805616|emb|CAN71784.1|	223	4e-58	232	46	hypothetical protein [Vitis vinifera]	jgi|Phypa1_1|235089	241	8e-64	231	50	estExt_fgenesh2_pm.C_1260013	gb|AAK50814.1|AF363286_1	300	1e-79	234	62	aluminium induced protein [Avicennia marina]	gi|157595976|gb|EX397204.1|EX397204	1794	0	913	99	GQ03409.B7_L04 GQ034 - Needles - Mid-season Picea glauca cDNA clone GQ03409_L04 5', mRNA sequence	gi|157595976|gb|EX397204.1|EX397204	1794	0	913	99	GQ03409.B7_L04 GQ034 - Needles - Mid-season Picea glauca cDNA clone GQ03409_L04 5', mRNA sequence	gi|49012495|gb|CO201320.1|CO201320
251	840	AT1G77700.1	192	2e-49	204	48	| Symbols: | pathogenesis-related thaumatin family protein | chr1:29209641-29211111 FORWARD	gw1.V.5175.1	197	9e-51	201	51	gi|38345519|emb|CAE01803.2|	191	3e-48	201	48	OSJNBa0039K24.22 [Oryza sativa (japonica cultivar-group)]	gi|157335389|emb|CAO61219.1|	200	2e-51	202	53	unnamed protein product [Vitis vinifera]	jgi|Phypa1_1|79687	204	5e-53	202	51	fgenesh1_pg.scaffold_81000005	dbj|BAD90814.1|	211	4e-53	201	54	thaumatin-like protein [Cryptomeria japonica]	gi|66691590|gb|DR014084.1|DR014084	343	1e-92	297	89	HEAT1_23_G03.b1_A029 Root at 37 C for 24 hr Pinus taeda cDNA clone HEAT1_23_G03_A029 3', mRNA sequence	gi|83399972|gb|DV993949.1|DV993949	153	9e-36	77	100	GQ027107.B3_E01 GQ099: Mixed spruce tissues Picea glauca cDNA clone GenomeQuebec_Id:GQ027107_E01 5', mRNA sequence	gi|66691590|gb|DR014084.1|DR014084
252	821	AT2G18040.1	177	7e-45	119	70	| Symbols: PIN1AT | PIN1AT (parvulin 1At) | chr2:7849428-7850619 FORWARD	estExt_fgenesh4_pg.C_LG_VII1183	187	9e-48	117	75	gi|38344861|emb|CAE01287.2|	173	6e-43	123	69	OSJNBa0020P07.4 [Oryza sativa (japonica cultivar-group)]	gi|157354889|emb|CAO48235.1|	178	5e-45	115	70	unnamed protein product [Vitis vinifera]	jgi|Phypa1_1|108242	166	2e-41	118	66	estExt_fgenesh1_pm.C_2410009	sp|Q94G00|PIN1_MALDO	183	9e-45	117	75	Peptidyl-prolyl cis-trans isomerase 1 (Rotamase Pin1) (PPIase Pin1) (MdPin1) gb|AAK83088.1|AF290200_1 Pin1-type peptidyl-prolyl cis/trans isomerase [Malus x domestica]	gi|157593447|gb|EX394675.1|EX394675	1477	0	770	98	GQ03402.B7_N07 GQ034 - Needles - Mid-season Picea glauca cDNA clone GQ03402_N07 5', mRNA sequence	gi|157593447|gb|EX394675.1|EX394675	1477	0	770	98	GQ03402.B7_N07 GQ034 - Needles - Mid-season Picea glauca cDNA clone GQ03402_N07 5', mRNA sequence	gi|48933475|gb|CO162934.1|CO162934
253	839	AT4G11650.1	242	2e-64	229	51	| Symbols: ATOSM34 | ATOSM34 (OSMOTIN 34) | chr4:7025121-7026107 REVERSE	grail3.0020019002	254	5e-68	204	55	gi|41469190|gb|AAS07119.1|	267	3e-71	232	50	putative pathogenesis-related thaumatin-like protein [Oryza sativa (japonica cultivar-group)]	gi|147797244|emb|CAN71616.1|	261	8e-70	210	54	hypothetical protein [Vitis vinifera]	jgi|Phypa1_1|79687	229	1e-60	228	53	fgenesh1_pg.scaffold_81000005	gb|AAQ84890.1|	382	1e-104	232	75	PR-5 thaumatin-like protein [Pseudotsuga menziesii]	gi|157602668|gb|EX403892.1|EX403892	902	0	475	98	GQ03508.B7_P10 GQ035 - Needles - End of season Picea glauca cDNA clone GQ03508_P10 5', mRNA sequence	gi|157602668|gb|EX403892.1|EX403892	902	0	475	98	GQ03508.B7_P10 GQ035 - Needles - End of season Picea glauca cDNA clone GQ03508_P10 5', mRNA sequence	gi|66692159|gb|DR014653.1|DR014653
254	707	AT1G06280.1	30.8	0.82	18	61	| Symbols: LBD2 | LOB domain family protein / lateral organ boundaries domain family protein (LBD2) | chr1:1920326-1920946 REVERSE	eugene3.01420087	30.4	1.1	38	36	No significant hit						gi|157349555|emb|CAO24773.1|	32.3	0.48	45	33	unnamed protein product [Vitis vinifera]	jgi|Phypa1_1|61156	30	1.3	41	41	fgenesh1_pm.scaffold_326000002	ref|XP_001487020.1|	37.4	0.78	98	27	hypothetical protein PGUG_00397 [Pichia guilliermondii ATCC 6260] gb|EDK36299.1| hypothetical protein PGUG_00397 [Pichia guilliermondii ATCC 6260]	gi|38012006|gb|BX678068.1|BX678068	71.9	6e-11	48	93	BX678068 RN Pinus pinaster cDNA clone RN55H05, mRNA sequence	gi|157562385|gb|EX363616.1|EX363616	44.1	0.005	38	89	GQ03207.B7_L09 GQ032 - Shoot tip (Normalized library) Picea glauca cDNA clone GQ03207_L09 5', mRNA sequence	gi|6696282|gb|AW289646.1|AW289646
255	685	AT4G17490.1	28.5	3.8	60	23	| Symbols: ERF-6-6, ATERF6 | ATERF6 (ETHYLENE RESPONSIVE ELEMENT BINDING FACTOR 6); DNA binding / transcription factor | chr4:9752985-9753833 REVERSE	estExt_fgenesh4_pg.C_820041	29.6	1.8	21	52	gi|46390495|dbj|BAD15955.1|	30.4	4.6	35	42	hypothetical protein [Oryza sativa Japonica Group]	gi|157343452|emb|CAO67958.1|	30	2.3	21	52	unnamed protein product [Vitis vinifera]	jgi|Phypa1_1|162432	28.9	2.8	45	31	estExt_fgenesh1_pg.C_430014	ref|XP_779385.1|	35.4	2.8	72	26	hypothetical protein GLP_165_59977_55664 [Giardia lamblia ATCC 50803] gb|EAA46345.1| GLP_165_59977_55664 [Giardia lamblia ATCC 50803]	gi|157597434|gb|EX398662.1|EX398662	1146	0	651	97	GQ03413.B7_K23 GQ034 - Needles - Mid-season Picea glauca cDNA clone GQ03413_K23 5', mRNA sequence	gi|157597434|gb|EX398662.1|EX398662	1146	0	651	97	GQ03413.B7_K23 GQ034 - Needles - Mid-season Picea glauca cDNA clone GQ03413_K23 5', mRNA sequence	gi|5424327|gb|AI813112.1|AI813112
256	686	AT1G65590.1	49.7	2e-06	33	63	| Symbols: | glycosyl hydrolase family 20 protein | chr1:24389659-24394652 FORWARD	estExt_Genewise1_v1.C_LG_VIII1629	57.8	6e-09	33	72	gi|113534583|dbj|BAF06966.1|	45.4	0.0001	32	59	Os01g0891000 [Oryza sativa (japonica cultivar-group)]	gi|157327613|emb|CAO15610.1|	52	6e-07	33	66	unnamed protein product [Vitis vinifera]	jgi|Phypa1_1|128384	43.9	9e-05	38	55	e_gw1.70.162.1	ref|NP_176737.2|	49.7	0.0001	33	63	glycosyl hydrolase family 20 protein [Arabidopsis thaliana] gb|AAM91092.1| At1g65600/F5I14_13 [Arabidopsis thaliana] gb|AAN33206.1| At1g65600/F5I14_13 [Arabidopsis thaliana]	gi|83399718|gb|DV993695.1|DV993695	829	0	461	97	GQ02766.B3_A12 GQ099: Mixed spruce tissues Picea glauca cDNA clone GenomeQuebec_Id:GQ02766_A12 5', mRNA sequence	gi|83399718|gb|DV993695.1|DV993695	829	0	461	97	GQ02766.B3_A12 GQ099: Mixed spruce tissues Picea glauca cDNA clone GenomeQuebec_Id:GQ02766_A12 5', mRNA sequence	gi|10681644|gb|BE996795.1|BE996795
257	1006	AT2G41250.1	294	5e-80	172	75	| Symbols: | haloacid dehalogenase-like hydrolase family protein | chr2:17207940-17209629 REVERSE	gw1.VI.1077.1	310	9e-85	172	79	gi|70927822|gb|AAZ15733.1|	298	1e-80	172	77	DT-related protein [Oryza sativa (japonica cultivar-group)]	gi|157356856|emb|CAO63058.1|	301	6e-82	172	77	unnamed protein product [Vitis vinifera]	jgi|Phypa1_1|128154	171	6e-43	168	51	e_gw1.68.133.1	gb|AAZ15733.1|	298	3e-79	172	77	DT-related protein [Oryza sativa (japonica cultivar-group)]	gi|157559125|gb|EX360356.1|EX360356	1568	0	825	98	GQ03202.SP6_J15 GQ032 - Shoot tip (Normalized library) Picea glauca cDNA clone GQ03202_J15 3', mRNA sequence	gi|157559125|gb|EX360356.1|EX360356	1568	0	825	98	GQ03202.SP6_J15 GQ032 - Shoot tip (Normalized library) Picea glauca cDNA clone GQ03202_J15 3', mRNA sequence	gi|48941896|gb|CO169024.1|CO169024
258	863	AT5G38410.1	152	3e-37	102	65	| Symbols: | ribulose bisphosphate carboxylase small chain 3B / RuBisCO small subunit 3B (RBCS-3B) (ATS3B) | chr5:15394731-15395536 REVERSE	eugene3.01230087	148	5e-36	91	73	gi|218210|dbj|BAA00539.1|	145	2e-34	89	71	small subunit of ribulose-1,5-bisphosphate carboxylase [Oryza sativa Japonica Group]	gi|157352198|emb|CAO43226.1|	136	3e-32	89	60	unnamed protein product [Vitis vinifera]	jgi|Phypa1_1|123666	126	2e-29	89	57	e_gw1.46.14.1	sp|P16031|RBS_LARLA	190	2e-62	92	92	Ribulose bisphosphate carboxylase small chain, chloroplast precursor (RuBisCO small subunit) emb|CAA34161.1| ribulose-1,5-carboxylase/oxygenase [Larix laricina]	gi|157596112|gb|EX397340.1|EX397340	910	0	547	95	GQ03410.B7_B03 GQ034 - Needles - Mid-season Picea glauca cDNA clone GQ03410_B03 5', mRNA sequence	gi|157596112|gb|EX397340.1|EX397340	910	0	547	95	GQ03410.B7_B03 GQ034 - Needles - Mid-season Picea glauca cDNA clone GQ03410_B03 5', mRNA sequence	gi|49442692|gb|CO361375.1|CO361375
259	1057	AT3G26730.1	123	2e-28	202	38	| Symbols: | zinc finger (C3HC4-type RING finger) family protein | chr3:9825007-9828507 FORWARD	gw1.XIV.3075.1	134	8e-32	192	44	gi|125582289|gb|EAZ23220.1|	117	7e-26	232	37	hypothetical protein OsJ_006703 [Oryza sativa (japonica cultivar-group)]	gi|157341191|emb|CAO49098.1|	140	2e-33	193	46	unnamed protein product [Vitis vinifera]	jgi|Phypa1_1|159136	105	6e-23	199	36	estExt_fgenesh1_pg.C_90241	ref|NP_189307.2|	123	2e-26	202	38	zinc finger (C3HC4-type RING finger) family protein [Arabidopsis thaliana] dbj|BAB01736.1| unnamed protein product [Arabidopsis thaliana] gb|AAL67021.1| putative RING zinc finger protein [Arabidopsis thaliana] gb|AAO22812.1| putative RING zinc finger protein [Arabidopsis thaliana]	gi|157605072|gb|EX406296.1|EX406296	1447	0	762	99	GQ03515.B7_J01 GQ035 - Needles - End of season Picea glauca cDNA clone GQ03515_J01 5', mRNA sequence	gi|157605072|gb|EX406296.1|EX406296	1447	0	762	99	GQ03515.B7_J01 GQ035 - Needles - End of season Picea glauca cDNA clone GQ03515_J01 5', mRNA sequence	gi|57884796|gb|CX649967.1|CX649967
260	750	AT5G38910.1	86.7	1e-17	144	37	| Symbols: | germin-like protein, putative | chr5:15596041-15596814 FORWARD	fgenesh4_pg.C_scaffold_140000062	97.1	1e-20	150	39	gi|41469407|gb|AAS07230.1|	92.4	1e-18	147	38	putative Cupin family protein [Oryza sativa (japonica cultivar-group)]	gi|157360005|emb|CAO68753.1|	97.4	1e-20	150	38	unnamed protein product [Vitis vinifera]	jgi|Phypa1_1|204577	88.6	3e-18	151	36	estExt_Genewise1.C_210146	emb|CAN70189.1|	97.4	7e-19	150	38	hypothetical protein [Vitis vinifera]	gi|40770692|gb|CK438915.1|CK438915	912	0	460	100	GQ0035d.TB_E03 GQ003: Vegetative buds developmental sequence Picea glauca cDNA clone GenomeQuebec_Id:GQ0035dE03 3', mRNA sequence	gi|40770692|gb|CK438915.1|CK438915	912	0	460	100	GQ0035d.TB_E03 GQ003: Vegetative buds developmental sequence Picea glauca cDNA clone GenomeQuebec_Id:GQ0035dE03 3', mRNA sequence	gi|34492283|gb|CF474911.1|CF474911
261	997	AT1G78300.1	308	4e-84	184	83	| Symbols: GF14 OMEGA, GRF2 | GRF2 (GENERAL REGULATORY FACTOR 2); protein phosphorylated amino acid binding | chr1:29466776-29467945 FORWARD	eugene3.01230072	313	1e-85	182	82	gi|1519251|gb|AAB07457.1|	317	3e-86	183	84	GF14-c protein	gi|157329463|emb|CAO40439.1|	317	1e-86	180	87	unnamed protein product [Vitis vinifera]	jgi|Phypa1_1|233210	305	4e-83	179	84	estExt_fgenesh2_pg.C_730052	gb|AAD27827.2|	358	4e-97	184	98	14-3-3 protein [Picea glauca]	gi|157592384|gb|EX393612.1|EX393612	1659	0	841	99	GQ03325.B7_O11 GQ033 - Terminal leader (Normalized library) Picea glauca cDNA clone GQ03325_O11 5', mRNA sequence	gi|157592384|gb|EX393612.1|EX393612	1659	0	841	99	GQ03325.B7_O11 GQ033 - Terminal leader (Normalized library) Picea glauca cDNA clone GQ03325_O11 5', mRNA sequence	gi|67192897|gb|DR079750.1|DR079750
262	615	AT2G28410.1	32.7	0.17	53	32	| Symbols: | similar to unknown protein [Arabidopsis thaliana] (TAIR:AT5G60650.1) | chr2:12163279-12163626 FORWARD	eugene3.00660253	35.4	0.028	57	31	gi|52076759|dbj|BAD45670.1|	31.2	2.2	64	31	hypothetical protein [Oryza sativa Japonica Group]	gi|147781267|emb|CAN71903.1|	31.6	0.64	66	28	hypothetical protein [Vitis vinifera]	jgi|Phypa1_1|73077	33.9	0.073	107	28	fgenesh1_pg.scaffold_40000026	ref|XP_001340612.1|	38.1	0.35	78	32	PREDICTED: hypothetical protein [Danio rerio]	gi|157513049|gb|EX314280.1|EX314280	1088	0	557	99	GQ02807.B7_C03 GQ028 - Cambium / phloem scrappings (Normalized library ) Picea glauca cDNA clone GQ02807_C03 5', mRNA sequence	gi|157513049|gb|EX314280.1|EX314280	1088	0	557	99	GQ02807.B7_C03 GQ028 - Cambium / phloem scrappings (Normalized library ) Picea glauca cDNA clone GQ02807_C03 5', mRNA sequence	gi|21689254|gb|BQ635101.1|BQ635101
263	1011	AT5G23940.1	244	5e-65	219	54	| Symbols: EMB3009 | EMB3009 (EMBRYO DEFECTIVE 3009); transferase | chr5:8076619-8079680 REVERSE	eugene3.00121077	267	9e-72	216	56	gi|113624489|dbj|BAF24434.1|	241	3e-63	211	55	Os08g0562500 [Oryza sativa (japonica cultivar-group)]	gi|157355640|emb|CAO49457.1|	266	2e-71	219	57	unnamed protein product [Vitis vinifera]	jgi|Phypa1_1|176127	99.8	2e-21	211	32	estExt_gwp_gw1.C_150252	dbj|BAF49303.1|	276	1e-72	214	59	putative acyltransferase [Clitoria ternatea]	gi|157559777|gb|EX361008.1|EX361008	1485	0	773	99	GQ03203.SP6_H14 GQ032 - Shoot tip (Normalized library) Picea glauca cDNA clone GQ03203_H14 3', mRNA sequence	gi|157559777|gb|EX361008.1|EX361008	1485	0	773	99	GQ03203.SP6_H14 GQ032 - Shoot tip (Normalized library) Picea glauca cDNA clone GQ03203_H14 3', mRNA sequence	gi|67560528|gb|DR101173.1|DR101173
264	1267	AT3G51680.1	286	1e-77	271	53	| Symbols: | short-chain dehydrogenase/reductase (SDR) family protein | chr3:19184601-19185646 REVERSE	eugene3.00161238	312	3e-85	268	57	gi|113612254|dbj|BAF22632.1|	286	9e-77	282	50	Os07g0691600 [Oryza sativa (japonica cultivar-group)]	gi|157337011|emb|CAO21357.1|	302	6e-82	262	54	unnamed protein product [Vitis vinifera]	jgi|Phypa1_1|202254	215	4e-56	258	46	estExt_Genewise1.C_80171	ref|NP_190736.1|	286	1e-75	271	53	short-chain dehydrogenase/reductase (SDR) family protein [Arabidopsis thaliana] emb|CAB63154.1| short-chain alcohol dehydrogenase-like protein [Arabidopsis thaliana]	gi|157567413|gb|EX368641.1|EX368641	1515	0	908	96	GQ03214.B7_J18 GQ032 - Shoot tip (Normalized library) Picea glauca cDNA clone GQ03214_J18 5', mRNA sequence	gi|157567413|gb|EX368641.1|EX368641	1515	0	908	96	GQ03214.B7_J18 GQ032 - Shoot tip (Normalized library) Picea glauca cDNA clone GQ03214_J18 5', mRNA sequence	gi|66743435|gb|DR021065.1|DR021065
265	1018	AT5G36110.1	254	5e-68	227	50	| Symbols: CYP716A1 | CYP716A1 (cytochrome P450, family 716, subfamily A, polypeptide 1); oxygen binding | chr5:14212607-14214843 FORWARD	eugene3.00060721	299	2e-81	229	57	gi|113611337|dbj|BAF21715.1|	218	3e-56	237	45	Os07g0520300 [Oryza sativa (japonica cultivar-group)]	gi|157343032|emb|CAO66521.1|	300	2e-81	225	58	unnamed protein product [Vitis vinifera]	jgi|Phypa1_1|116547	274	7e-74	227	53	e_gw1.16.45.1	gb|AAX07436.1|	392	1e-107	229	80	cytochrome P450 CYPA1 [Picea sitchensis]	gi|83400378|gb|DV994355.1|DV994355	1566	0	816	99	GQ02770.B3_G11 GQ099: Mixed spruce tissues Picea glauca cDNA clone GenomeQuebec_Id:GQ02770_G11 5', mRNA sequence	gi|83400378|gb|DV994355.1|DV994355	1566	0	816	99	GQ02770.B3_G11 GQ099: Mixed spruce tissues Picea glauca cDNA clone GenomeQuebec_Id:GQ02770_G11 5', mRNA sequence	gi|66980474|gb|DR056907.1|DR056907
266	699	AT3G22400.1	242	2e-64	181	60	| Symbols: LOX5 | lipoxygenase, putative | chr3:7927018-7931174 FORWARD	estExt_fgenesh4_pg.C_LG_X0813	249	2e-66	181	64	gi|28273354|gb|AAO38440.1|	238	1e-62	180	61	putative lipoxygenase [Oryza sativa (japonica cultivar-group)]	gi|157336461|emb|CAO71146.1|	246	2e-65	181	64	unnamed protein product [Vitis vinifera]	jgi|Phypa1_1|195165	187	5e-48	178	50	estExt_gwp_gw1.C_2320058	emb|CAE17327.1|	249	1e-64	181	65	lipoxygenase [Fragaria x ananassa]	gi|157598561|gb|EX399789.1|EX399789	1090	0	558	99	GQ03416.B7_M01 GQ034 - Needles - Mid-season Picea glauca cDNA clone GQ03416_M01 5', mRNA sequence	gi|157598561|gb|EX399789.1|EX399789	1090	0	558	99	GQ03416.B7_M01 GQ034 - Needles - Mid-season Picea glauca cDNA clone GQ03416_M01 5', mRNA sequence	gi|49449915|gb|CO368598.1|CO368598
267	722	AT1G75050.1	252	2e-67	178	66	| Symbols: | similar to ATLP-3 (Arabidopsis thaumatin-like protein 3) [Arabidopsis thaliana] (TAIR:AT1G75030.1); similar to SCUTL2 [Vitis vinifera] (GB:AAF06347.1); contains InterPro domain Thaumatin, pathogenesis-related; (InterPro:IPR001938) | chr1:28183777-28184723 FORWARD	gw1.40.444.1	259	1e-69	176	68	gi|113596461|dbj|BAF20335.1|	244	2e-64	181	61	Os06g0691200 [Oryza sativa (japonica cultivar-group)]	gi|157335389|emb|CAO61219.1|	268	3e-72	178	70	unnamed protein product [Vitis vinifera]	jgi|Phypa1_1|79687	245	2e-65	177	61	fgenesh1_pg.scaffold_81000005	dbj|BAD90814.1|	308	2e-82	174	81	thaumatin-like protein [Cryptomeria japonica]	gi|157505289|gb|EX306520.1|EX306520	1070	0	552	99	GQ01302.T3_G21 GQ013 - Elongating ROOTS tips - sapplings Picea glauca cDNA clone GQ01302_G21 5', mRNA sequence	gi|157505289|gb|EX306520.1|EX306520	1070	0	552	99	GQ01302.T3_G21 GQ013 - Elongating ROOTS tips - sapplings Picea glauca cDNA clone GQ01302_G21 5', mRNA sequence	gi|49445818|gb|CO364501.1|CO364501
268	896	AT3G50910.1	87.4	1e-17	111	38	| Symbols: | similar to unknown protein [Arabidopsis thaliana] (TAIR:AT5G66480.1); similar to hypothetical protein [Thellun (GB:ABB45854.1); contains domain no description (G3D.3.40.50.300) | chr3:18931170-18932980 FORWARD	fgenesh4_pm.C_scaffold_57000074	87.8	9e-18	105	41	gi|113537392|dbj|BAF09775.1|	87.8	4e-17	111	40	Os02g0704600 [Oryza sativa (japonica cultivar-group)]	gi|157348106|emb|CAO22816.1|	89.4	5e-18	108	39	unnamed protein product [Vitis vinifera]	jgi|Phypa1_1|174116	28.1	7.2	56	25	estExt_gwp_gw1.C_30503	ref|NP_001047861.1|	87.8	8e-16	111	40	Os02g0704600 [Oryza sativa (japonica cultivar-group)] dbj|BAD08083.1| unknown protein [Oryza sativa (japonica cultivar-group)] dbj|BAF09775.1| Os02g0704600 [Oryza sativa (japonica cultivar-group)]	gi|157558427|gb|EX359658.1|EX359658	1463	0	758	99	GQ03201.SP6_L09 GQ032 - Shoot tip (Normalized library) Picea glauca cDNA clone GQ03201_L09 3', mRNA sequence	gi|157558427|gb|EX359658.1|EX359658	1463	0	758	99	GQ03201.SP6_L09 GQ032 - Shoot tip (Normalized library) Picea glauca cDNA clone GQ03201_L09 3', mRNA sequence	gi|37567332|gb|CF669939.1|CF669939
269	1532	AT1G77360.1	178	7e-45	388	30	| Symbols: | pentatricopeptide (PPR) repeat-containing protein | chr1:29076877-29078322 REVERSE	fgenesh4_pg.C_LG_III000208	350	1e-96	389	46	gi|21741854|emb|CAD41444.1|	328	3e-89	387	44	OSJNBa0019D11.15 [Oryza sativa (japonica cultivar-group)]	gi|157357251|emb|CAO63753.1|	357	2e-98	370	48	unnamed protein product [Vitis vinifera]	jgi|Phypa1_1|144816	105	9e-23	365	25	e_gw1.219.11.1	emb|CAN82548.1|	357	1e-96	370	48	hypothetical protein [Vitis vinifera]	gi|157580714|gb|EX381942.1|EX381942	1207	0	825	93	GQ03304.B7_C15 GQ033 - Terminal leader (Normalized library) Picea glauca cDNA clone GQ03304_C15 5', mRNA sequence	gi|157580714|gb|EX381942.1|EX381942	1207	0	825	93	GQ03304.B7_C15 GQ033 - Terminal leader (Normalized library) Picea glauca cDNA clone GQ03304_C15 5', mRNA sequence	gi|70777456|gb|DR688980.1|DR688980
270	867	AT1G44575.1	214	7e-56	153	73	| Symbols: PSBS, NPQ4 | NPQ4 (NONPHOTOCHEMICAL QUENCHING) | chr1:16874208-16875634 FORWARD	estExt_fgenesh4_pg.C_LG_II0752	216	2e-56	153	75	gi|113534460|dbj|BAF06843.1|	216	9e-56	153	75	Os01g0869800 [Oryza sativa (japonica cultivar-group)]	gi|157336040|emb|CAO61870.1|	214	1e-55	153	74	unnamed protein product [Vitis vinifera]	jgi|Phypa1_1|146248	191	4e-49	153	64	e_gw1.241.24.1	gb|ABC59516.1|	223	1e-56	153	75	chloroplast photosystem II 22 kDa component [Nicotiana benthamiana]	gi|157597707|gb|EX398935.1|EX398935	789	0	422	98	GQ03414.B7_H04 GQ034 - Needles - Mid-season Picea glauca cDNA clone GQ03414_H04 5', mRNA sequence	gi|157597707|gb|EX398935.1|EX398935	789	0	422	98	GQ03414.B7_H04 GQ034 - Needles - Mid-season Picea glauca cDNA clone GQ03414_H04 5', mRNA sequence	gi|67551620|gb|DR092647.1|DR092647
271	813	AT4G00585.1	109	2e-24	68	72	| Symbols: | similar to conserved hypothetical protein [Medicago truncatula] (GB:ABD28446.1) | chr4:251157-252284 REVERSE	eugene3.00140255	117	9e-27	68	72	gi|113632158|dbj|BAF25839.1|	115	2e-25	60	81	Os09g0560300 [Oryza sativa (japonica cultivar-group)]	gi|147863419|emb|CAN83614.1|	119	4e-27	64	76	hypothetical protein [Vitis vinifera]	jgi|Phypa1_1|233244	122	3e-28	71	73	estExt_fgenesh2_pg.C_750024	emb|CAN83614.1|	119	2e-25	64	76	hypothetical protein [Vitis vinifera]	gi|157578693|gb|EX379921.1|EX379921	1435	0	763	98	GQ03301.B7_H22 GQ033 - Terminal leader (Normalized library) Picea glauca cDNA clone GQ03301_H22 5', mRNA sequence	gi|157578693|gb|EX379921.1|EX379921	1435	0	763	98	GQ03301.B7_H22 GQ033 - Terminal leader (Normalized library) Picea glauca cDNA clone GQ03301_H22 5', mRNA sequence	gi|34488880|gb|CF471508.1|CF471508
272	588	AT3G45980.1	175	2e-44	92	97	| Symbols: | histone H2B | chr3:16908477-16908929 REVERSE	gw1.X.2935.1	172	1e-43	92	95	gi|113531557|dbj|BAF03940.1|	170	2e-42	92	94	Os01g0149600 [Oryza sativa (japonica cultivar-group)]	gi|157337363|emb|CAO21709.1|	172	2e-43	92	95	unnamed protein product [Vitis vinifera]	jgi|Phypa1_1|214250	168	2e-42	92	92	estExt_Genewise1.C_980191	emb|CAC84679.1|	177	4e-43	92	98	putative histone H4 [Pinus pinaster]	gi|157596528|gb|EX397756.1|EX397756	997	0	527	98	GQ03411.B7_D04 GQ034 - Needles - Mid-season Picea glauca cDNA clone GQ03411_D04 5', mRNA sequence	gi|157596528|gb|EX397756.1|EX397756	997	0	527	98	GQ03411.B7_D04 GQ034 - Needles - Mid-season Picea glauca cDNA clone GQ03411_D04 5', mRNA sequence	gi|60645006|gb|DN448761.1|DN448761
273	697	AT5G59310.1	103	1e-22	99	49	| Symbols: LTP4 | LTP4 (LIPID TRANSFER PROTEIN 4); lipid binding | chr5:23942522-23942998 REVERSE	grail3.0076005701	95.5	3e-20	104	46	gi|47155247|emb|CAG28937.1|	91.7	2e-18	96	44	lipid transfer protein [Oryza sativa (japonica cultivar-group)]	gi|75911268|gb|ABA29446.1|	90.5	1e-18	94	43	non-specific lipid transfer protein [Vitis vinifera]	jgi|Phypa1_1|163905	45.8	2e-05	90	33	estExt_fgenesh1_pg.C_610165	sp|A0AT33|NLTP4_LENCU	125	3e-27	95	58	Nonspecific lipid-transfer protein 4 precursor (LTP4) [Contains: Nonspecific lipid-transfer protein 8 (LTP8)] gb|AAX35811.1| lipid transfer protein 4 precursor [Lens culinaris subsp. culinaris]	gi|157610936|gb|EX412160.1|EX412160	1304	0	670	99	GQ03612.B7_I04 GQ036 - Shoot tip - Active growth Picea glauca cDNA clone GQ03612_I04 5', mRNA sequence	gi|157610936|gb|EX412160.1|EX412160	1304	0	670	99	GQ03612.B7_I04 GQ036 - Shoot tip - Active growth Picea glauca cDNA clone GQ03612_I04 5', mRNA sequence	gi|48944264|gb|CO171392.1|CO171392
274	1038	AT1G02820.1	47.4	1e-05	101	37	| Symbols: | late embryogenesis abundant 3 family protein / LEA3 family protein | chr1:623933-624304 REVERSE	estExt_fgenesh4_pg.C_LG_X0149	49.7	3e-06	101	30	gi|125582547|gb|EAZ23478.1|	46.2	0.0002	97	34	hypothetical protein OsJ_006961 [Oryza sativa (japonica cultivar-group)]	gi|157350098|emb|CAO40036.1|	49.7	5e-06	102	33	unnamed protein product [Vitis vinifera]	jgi|Phypa1_1|71871	34.7	0.095	39	41	fgenesh1_pg.scaffold_34000136	gb|AAW31666.1|	54.7	9e-06	104	36	putative late-embryogenesis protein-like protein [Ammopiptanthus mongolicus]	gi|21492068|gb|AL750830.1|AL750830	143	3e-32	140	87	AL750830 RN Pinus pinaster cDNA clone RN07G08 similar to LATE EMBRYOGENESIS ABUNDANT PROTEIN, mRNA sequence	gi|157601169|gb|EX402393.1|EX402393	127	7e-28	148	85	GQ03504.B7_O03 GQ035 - Needles - End of season Picea glauca cDNA clone GQ03504_O03 5', mRNA sequence	gi|57884536|gb|CX649707.1|CX649707
275	1631	AT1G64090.1	254	8e-68	254	52	| Symbols: | reticulon family protein (RTNLB3) | chr1:23793058-23794332 FORWARD	estExt_fgenesh4_pm.C_LG_I0339	300	2e-81	258	58	gi|52353496|gb|AAU44062.1|	284	5e-76	258	55	unknown protein [Oryza sativa (japonica cultivar-group)]	gi|157358249|emb|CAO65886.1|	299	7e-81	258	56	unnamed protein product [Vitis vinifera]	jgi|Phypa1_1|146650	190	2e-48	202	43	e_gw1.246.117.1	ref|NP_001056102.1|	284	1e-74	258	55	Os05g0526400 [Oryza sativa (japonica cultivar-group)] gb|AAU44062.1| unknown protein [Oryza sativa (japonica cultivar-group)] dbj|BAF18016.1| Os05g0526400 [Oryza sativa (japonica cultivar-group)] gb|EAZ35003.1| hypothetical protein OsJ_018486 [Oryza sativa (japonica cultivar-group)]	gi|157536200|gb|EX337431.1|EX337431	1802	0	921	99	GQ03004.B7_L19 GQ030 - Xylem planings - daytime and seasonal Picea glauca cDNA clone GQ03004_L19 5', mRNA sequence	gi|157536200|gb|EX337431.1|EX337431	1802	0	921	99	GQ03004.B7_L19 GQ030 - Xylem planings - daytime and seasonal Picea glauca cDNA clone GQ03004_L19 5', mRNA sequence	gi|67552865|gb|DR093722.1|DR093722
276	1150	AT4G39840.1	123	2e-28	142	41	| Symbols: | similar to hypothetical protein MtrDRAFT_AC125389g23v2 [Medicago truncatula] (GB:ABE94089.1) | chr4:18485262-18486617 FORWARD	eugene3.00070549	123	2e-28	142	42	gi|49389126|dbj|BAD26405.1|	114	7e-25	139	38	hypothetical protein [Oryza sativa Japonica Group]	gi|157328462|emb|CAO21162.1|	129	8e-30	142	42	unnamed protein product [Vitis vinifera]	jgi|Phypa1_1|173020	132	4e-31	141	49	estExt_fgenesh1_pg.C_4030007	ref|NP_195694.1|	123	2e-26	142	41	unknown protein [Arabidopsis thaliana] emb|CAB38897.1| putative protein [Arabidopsis thaliana] emb|CAB80647.1| putative protein [Arabidopsis thaliana] gb|AAL59931.1| unknown protein [Arabidopsis thaliana] gb|AAM91768.1| unknown protein [Arabidopsis thaliana]	gi|157540420|gb|EX341651.1|EX341651	1772	0	930	99	GQ03012.B7_B19 GQ030 - Xylem planings - daytime and seasonal Picea glauca cDNA clone GQ03012_B19 5', mRNA sequence	gi|157540420|gb|EX341651.1|EX341651	1772	0	930	99	GQ03012.B7_B19 GQ030 - Xylem planings - daytime and seasonal Picea glauca cDNA clone GQ03012_B19 5', mRNA sequence	gi|67552706|gb|DR093565.1|DR093565
277	1051	AT1G71270.1	363	1e-100	229	75	| Symbols: TTD8, POK | POK (POKY POLLEN TUBE) | chr1:26867398-26873479 FORWARD	eugene3.00060257	378	1e-105	229	80	gi|31126698|gb|AAP44621.1|	367	1e-101	229	77	putative Vps52 / Sac2 family protein [Oryza sativa (japonica cultivar-group)]	gi|157338621|emb|CAO41972.1|	389	1e-108	229	82	unnamed protein product [Vitis vinifera]	jgi|Phypa1_1|232661	356	1e-98	228	77	fgenesh2_pm.scaffold_115000006	gb|EAZ27336.1|	367	1e-100	229	77	hypothetical protein OsJ_010819 [Oryza sativa (japonica cultivar-group)]	gi|157554814|gb|EX356045.1|EX356045	1564	0	805	99	GQ03118.B7_P06 GQ031 - Xylem Scrapings (Normalized library) Picea glauca cDNA clone GQ03118_P06 5', mRNA sequence	gi|157554814|gb|EX356045.1|EX356045	1564	0	805	99	GQ03118.B7_P06 GQ031 - Xylem Scrapings (Normalized library) Picea glauca cDNA clone GQ03118_P06 5', mRNA sequence	gi|21821686|gb|BQ696382.1|BQ696382
278	934	AT1G61680.1	77.8	9e-15	126	33	| Symbols: | terpene synthase/cyclase family protein | chr1:22776120-22778352 REVERSE	estExt_Genewise1_v1.C_LG_XI0653	92.8	3e-19	179	30	gi|125580612|gb|EAZ21543.1|	61.2	4e-09	136	28	hypothetical protein OsJ_005026 [Oryza sativa (japonica cultivar-group)]	gi|157338374|emb|CAO39418.1|	85.9	6e-17	178	29	unnamed protein product [Vitis vinifera]	jgi|Phypa1_1|234290	76.6	2e-14	182	29	estExt_fgenesh2_pg.C_1300003	gb|AAS47693.1|	360	7e-98	180	97	(-)-linalool synthase [Picea abies]	gi|157565524|gb|EX366752.1|EX366752	702	0	534	91	GQ03211.SP6_H02 GQ032 - Shoot tip (Normalized library) Picea glauca cDNA clone GQ03211_H02 3', mRNA sequence	gi|157565524|gb|EX366752.1|EX366752	702	0	534	91	GQ03211.SP6_H02 GQ032 - Shoot tip (Normalized library) Picea glauca cDNA clone GQ03211_H02 3', mRNA sequence	gi|66745715|gb|DR023345.1|DR023345
279	916	AT5G62300.2	194	6e-50	110	86	| Symbols: | 40S ribosomal protein S20 (RPS20C) | chr5:25038614-25039461 REVERSE	estExt_fgenesh4_pg.C_LG_XV1007	196	2e-50	109	88	gi|14549197|dbj|BAB61063.1|	187	3e-47	108	86	40S ribosomal protein S20 [Oryza sativa (japonica cultivar-group)]	gi|147777804|emb|CAN62522.1|	199	3e-51	110	89	hypothetical protein [Vitis vinifera]	jgi|Phypa1_1|154054	197	9e-51	109	88	e_gw1.409.25.1	emb|CAN62522.1|	199	2e-49	110	89	hypothetical protein [Vitis vinifera]	gi|157581006|gb|EX382234.1|EX382234	1463	0	742	99	GQ03304.B7_P04 GQ033 - Terminal leader (Normalized library) Picea glauca cDNA clone GQ03304_P04 5', mRNA sequence	gi|157581006|gb|EX382234.1|EX382234	1463	0	742	99	GQ03304.B7_P04 GQ033 - Terminal leader (Normalized library) Picea glauca cDNA clone GQ03304_P04 5', mRNA sequence	gi|57888139|gb|CX653310.1|CX653310
280	691	AT1G68000.1	115	2e-26	104	50	| Symbols: ATPIS, ATPIS1 | ATPIS1 (Arabidopsis thaliana phosphatidylinositol synthase 1); CDP-diacylglycerol-inositol 3-phosphatidyltransferase | chr1:25495009-25496593 FORWARD	gw1.IV.1202.1	112	2e-25	100	51	gi|113535267|dbj|BAF07650.1|	104	2e-22	102	47	Os02g0123600 [Oryza sativa (japonica cultivar-group)]	gi|157340581|emb|CAO47386.1|	121	6e-28	104	54	unnamed protein product [Vitis vinifera]	jgi|Phypa1_1|142350	86.7	1e-17	106	47	e_gw1.190.55.1	gb|AAM64877.1|	116	1e-24	104	51	phosphatidylinositol synthase PIS1 [Arabidopsis thaliana]	gi|157512004|gb|EX313235.1|EX313235	1120	0	573	99	GQ02805.SP6_B05 GQ028 - Cambium / phloem scrappings (Normalized library ) Picea glauca cDNA clone GQ02805_B05 3', mRNA sequence	gi|157512004|gb|EX313235.1|EX313235	1120	0	573	99	GQ02805.SP6_B05 GQ028 - Cambium / phloem scrappings (Normalized library ) Picea glauca cDNA clone GQ02805_B05 3', mRNA sequence	gi|49450537|gb|CO369220.1|CO369220
281	702	AT1G44575.1	197	5e-51	133	76	| Symbols: PSBS, NPQ4 | NPQ4 (NONPHOTOCHEMICAL QUENCHING) | chr1:16874208-16875634 FORWARD	estExt_fgenesh4_pg.C_LG_II0752	200	6e-52	133	78	gi|113534460|dbj|BAF06843.1|	197	2e-50	133	77	Os01g0869800 [Oryza sativa (japonica cultivar-group)]	gi|157336040|emb|CAO61870.1|	199	3e-51	133	78	unnamed protein product [Vitis vinifera]	jgi|Phypa1_1|146248	185	2e-47	133	71	e_gw1.241.24.1	gb|ABC59516.1|	211	4e-53	133	79	chloroplast photosystem II 22 kDa component [Nicotiana benthamiana]	gi|157596034|gb|EX397262.1|EX397262	954	0	551	97	GQ03409.B7_N14 GQ034 - Needles - Mid-season Picea glauca cDNA clone GQ03409_N14 5', mRNA sequence	gi|157596034|gb|EX397262.1|EX397262	954	0	551	97	GQ03409.B7_N14 GQ034 - Needles - Mid-season Picea glauca cDNA clone GQ03409_N14 5', mRNA sequence	gi|67551620|gb|DR092647.1|DR092647
282	1190	AT5G20720.2	273	1e-73	186	67	| Symbols: CPN10, CHCPN10, ATCPN21, CPN21, CPN20 | CPN20 (CHAPERONIN 20); calmodulin binding | chr5:7015017-7016356 FORWARD	estExt_Genewise1_v1.C_LG_XVIII0619	268	4e-72	186	66	gi|125596360|gb|EAZ36140.1|	276	1e-73	186	67	hypothetical protein OsJ_019623 [Oryza sativa (japonica cultivar-group)]	gi|50660327|gb|AAT80888.1|	285	9e-77	186	69	chloroplast chaperonin 21 [Vitis vinifera]	jgi|Phypa1_1|115042	259	3e-69	186	64	e_gw1.12.231.1	gb|AAT80888.1|	285	5e-75	186	69	chloroplast chaperonin 21 [Vitis vinifera]	gi|157528067|gb|EX329298.1|EX329298	1661	0	854	99	GQ02829.SP6_J16 GQ028 - Cambium / phloem scrappings (Normalized library ) Picea glauca cDNA clone GQ02829_J16 3', mRNA sequence	gi|157528067|gb|EX329298.1|EX329298	1661	0	854	99	GQ02829.SP6_J16 GQ028 - Cambium / phloem scrappings (Normalized library ) Picea glauca cDNA clone GQ02829_J16 3', mRNA sequence	gi|49450019|gb|CO368702.1|CO368702
283	592	AT5G53250.1	59.7	1e-09	54	53	| Symbols: AGP22, ATAGP22 | AGP22/ATAGP22 (ARABINOGALACTAN PROTEINS 22) | chr5:21620941-21621233 FORWARD	eugene3.00140399	56.6	1e-08	55	47	gi|113533289|dbj|BAF05672.1|	57.8	2e-08	53	54	Os01g0657000 [Oryza sativa (japonica cultivar-group)]	gi|157349864|emb|CAO39720.1|	58.9	4e-09	51	56	unnamed protein product [Vitis vinifera]	jgi|Phypa1_1|116740	28.5	2.9	76	26	e_gw1.17.67.1	gb|AAM12785.1|	60.8	4e-08	69	49	unknown [Capsicum annuum]	gi|50178149|gb|CO489041.1|CO489041	381	1e-104	240	95	GQ0256.B3_J06 GQ025: Annual flush SHOOTS diurnal cycle- trees Picea glauca cDNA clone GenomeQuebec_Id:GQ0256J06 5', mRNA sequence	gi|50178149|gb|CO489041.1|CO489041	381	1e-104	240	95	GQ0256.B3_J06 GQ025: Annual flush SHOOTS diurnal cycle- trees Picea glauca cDNA clone GenomeQuebec_Id:GQ0256J06 5', mRNA sequence	gi|13433293|gb|BG485726.1|BG485726
284	870	AT4G36810.1	315	3e-86	249	65	| Symbols: GGPS1 | GGPS1 (GERANYLGERANYL PYROPHOSPHATE SYNTHASE 1); farnesyltranstransferase | chr4:17343517-17344632 FORWARD	estExt_Genewise1_v1.C_570227	312	2e-85	245	65	gi|113611638|dbj|BAF22016.1|	271	1e-72	253	59	Os07g0580900 [Oryza sativa (japonica cultivar-group)]	gi|157335383|emb|CAO61213.1|	330	9e-91	245	67	unnamed protein product [Vitis vinifera]	jgi|Phypa1_1|201614	320	9e-88	245	66	estExt_Genewise1.C_30239	gb|AAS82860.1|	330	9e-89	245	67	geranyl diphosphate synthase large subunit [Antirrhinum majus]	gi|157522418|gb|EX323649.1|EX323649	1598	0	814	99	GQ02820.SP6_G09 GQ028 - Cambium / phloem scrappings (Normalized library ) Picea glauca cDNA clone GQ02820_G09 3', mRNA sequence	gi|157522418|gb|EX323649.1|EX323649	1598	0	814	99	GQ02820.SP6_G09 GQ028 - Cambium / phloem scrappings (Normalized library ) Picea glauca cDNA clone GQ02820_G09 3', mRNA sequence	gi|68254658|gb|DR387060.1|DR387060
285	1318	AT1G53750.1	598	1e-171	298	99	| Symbols: RPT1A | RPT1A (regulatory particle triple-A 1A); ATPase | chr1:20069589-20071992 REVERSE	estExt_fgenesh4_pg.C_LG_VI1428	598	1e-171	298	99	gi|125583923|gb|EAZ24854.1|	597	1e-170	298	98	hypothetical protein OsJ_008337 [Oryza sativa (japonica cultivar-group)]	gi|157339857|emb|CAO45534.1|	597	1e-171	298	98	unnamed protein product [Vitis vinifera]	jgi|Phypa1_1|162963	597	1e-171	298	99	estExt_fgenesh1_pg.C_490154	ref|NP_175778.1|	598	1e-169	298	99	RPT1A (regulatory particle triple-A 1A); ATPase [Arabidopsis thaliana] sp|Q9SSB5|PRS7_ARATH 26S protease regulatory subunit 7 (26S proteasome subunit 7) (26S proteasome AAA-ATPase subunit RPT1a) (Regulatory particle triple-A ATPase subunit 1a) gb|AAF02852.1|AC009324_1 26S proteasome ATPase subunit [Arabidopsis thaliana] gb|AAG51970.1|AC024260_8 26S proteasome ATPase subunit; 3861-6264 [Arabidopsi…	gi|157565513|gb|EX366741.1|EX366741	1659	0	845	99	GQ03211.SP6_G15 GQ032 - Shoot tip (Normalized library) Picea glauca cDNA clone GQ03211_G15 3', mRNA sequence	gi|157565513|gb|EX366741.1|EX366741	1659	0	845	99	GQ03211.SP6_G15 GQ032 - Shoot tip (Normalized library) Picea glauca cDNA clone GQ03211_G15 3', mRNA sequence	gi|66738066|gb|DR015696.1|DR015696
286	1712	AT3G07590.1	63.9	3e-10	31	100	| Symbols: | small nuclear ribonucleoprotein D1, putative / snRNP core protein D1, putative / Sm protein D1, putative | chr3:2423152-2423964 FORWARD	estExt_fgenesh4_pm.C_LG_II0256	64.3	2e-10	34	94	gi|38344744|emb|CAE03048.2|	63.2	2e-09	34	91	OSJNBa0089K21.2 [Oryza sativa (japonica cultivar-group)]	gi|157353287|emb|CAO45210.1|	51.6	3e-06	27	92	unnamed protein product [Vitis vinifera]	jgi|Phypa1_1|188201	63.9	3e-10	34	91	estExt_gwp_gw1.C_1160015	ref|XP_759289.1|	64.7	2e-08	42	76	hypothetical protein UM03142.1 [Ustilago maydis 521] gb|EAK84372.1| hypothetical protein UM03142.1 [Ustilago maydis 521]	gi|157616120|gb|EX417202.1|EX417202	1263	0	689	98	GQ03707.B7_C23 GQ037 - Shoot tip - Dormant Picea glauca cDNA clone GQ03707_C23 5', mRNA sequence	gi|157616120|gb|EX417202.1|EX417202	1263	0	689	98	GQ03707.B7_C23 GQ037 - Shoot tip - Dormant Picea glauca cDNA clone GQ03707_C23 5', mRNA sequence	gi|61782039|gb|DN633418.1|DN633418
287	1030	AT5G35910.1	42.4	0.0005	97	29	| Symbols: | 3'-5' exonuclease domain-containing protein / helicase and RNase D C-terminal domain-containing protein / HRDC domain-containing protein | chr5:14047101-14052635 REVERSE	gw1.XIX.1151.1	46.2	3e-05	166	31	gi|110289135|gb|AAP53938.2|	44.3	0.0006	160	29	Nucleolar protein, putative, expressed [Oryza sativa (japonica cultivar-group)]	gi|157359327|emb|CAO67484.1|	49.3	7e-06	168	29	unnamed protein product [Vitis vinifera]	jgi|Phypa1_1|173252	63.5	2e-10	180	28	estExt_fgenesh1_pg.C_4300020	emb|CAN74351.1|	49.3	0.0004	168	29	hypothetical protein [Vitis vinifera]	gi|157550486|gb|EX351717.1|EX351717	1629	0	830	99	GQ03110.SP6_A15 GQ031 - Xylem Scrapings (Normalized library) Picea glauca cDNA clone GQ03110_A15 3', mRNA sequence	gi|157550486|gb|EX351717.1|EX351717	1629	0	830	99	GQ03110.SP6_A15 GQ031 - Xylem Scrapings (Normalized library) Picea glauca cDNA clone GQ03110_A15 3', mRNA sequence	gi|12482327|gb|BG039742.1|BG039742
288	981	AT5G57040.1	229	3e-60	170	65	| Symbols: | lactoylglutathione lyase family protein / glyoxalase I family protein | chr5:23101261-23102342 REVERSE	grail3.0007003501	233	1e-61	146	73	gi|113610475|dbj|BAF20853.1|	234	3e-61	167	69	Os07g0160400 [Oryza sativa (japonica cultivar-group)]	gi|157342603|emb|CAO65315.1|	236	3e-62	152	73	unnamed protein product [Vitis vinifera]	jgi|Phypa1_1|143068	192	3e-49	121	71	e_gw1.198.127.1	emb|CAN63060.1|	236	2e-60	152	73	hypothetical protein [Vitis vinifera]	gi|157521640|gb|EX322871.1|EX322871	1616	0	819	99	GQ02819.SP6_D10 GQ028 - Cambium / phloem scrappings (Normalized library ) Picea glauca cDNA clone GQ02819_D10 3', mRNA sequence	gi|157521640|gb|EX322871.1|EX322871	1616	0	819	99	GQ02819.SP6_D10 GQ028 - Cambium / phloem scrappings (Normalized library ) Picea glauca cDNA clone GQ02819_D10 3', mRNA sequence	gi|68088126|gb|DR181450.1|DR181450
289	603	AT3G57450.1	47.4	6e-06	34	55	| Symbols: | similar to Hypothetical protein [Oryza sativa] (GB:AAM08779.1); similar to Os07g0185900 [Oryza sativa (japonica cultivar-group)] (GB:NP_001059068.1) | chr3:21273005-21273295 FORWARD	eugene3.14250001	54.3	6e-08	36	61	gi|125599372|gb|EAZ38948.1|	54.3	2e-07	47	51	hypothetical protein OsJ_022431 [Oryza sativa (japonica cultivar-group)]	gi|157350707|emb|CAO40798.1|	52.8	3e-07	37	56	unnamed protein product [Vitis vinifera]	jgi|Phypa1_1|92551	32	0.27	46	36	fgenesh1_pg.scaffold_227000002	ref|NP_001059068.1|	54.3	4e-06	47	51	Os07g0185900 [Oryza sativa (japonica cultivar-group)] dbj|BAC79927.1| unknown protein [Oryza sativa (japonica cultivar-group)] dbj|BAD30185.1| unknown protein [Oryza sativa (japonica cultivar-group)] dbj|BAF20982.1| Os07g0185900 [Oryza sativa (japonica cultivar-group)] gb|EAZ03027.1| hypothetical protein OsI_024259 [Oryza sativa (indica cultivar-group)] gb|EAZ38948.1| hypothetical protein OsJ_022…	gi|157561629|gb|EX362860.1|EX362860	599	1e-169	322	98	GQ03206.B7_J14 GQ032 - Shoot tip (Normalized library) Picea glauca cDNA clone GQ03206_J14 5', mRNA sequence	gi|157561629|gb|EX362860.1|EX362860	599	1e-170	322	98	GQ03206.B7_J14 GQ032 - Shoot tip (Normalized library) Picea glauca cDNA clone GQ03206_J14 5', mRNA sequence	gi|70972899|gb|DR742445.1|DR742445
290	901	AT3G20740.1	60.5	1e-09	35	71	| Symbols: FIS3, FIE1, FIE | FIE (FERTILIZATION-INDEPENDENT ENDOSPERM 1); nucleotide binding / transcription factor | chr3:7249070-7252260 REVERSE	estExt_fgenesh4_pm.C_LG_XIII0359	65.1	6e-11	35	74	gi|42405322|gb|AAS13489.1|	59.3	1e-08	33	75	fertilization independent endosperm [Oryza sativa (japonica cultivar-group)]	gi|157337995|emb|CAO39039.1|	63.5	3e-10	35	74	unnamed protein product [Vitis vinifera]	jgi|Phypa1_1|61985	68.9	4e-12	35	77	fgenesh1_pm.scaffold_535000002	gb|AAN85567.1|	67.4	1e-09	35	77	fertilization independent endosperm development protein [Catalpa speciosa]	gi|157638498|gb|EX439580.1|EX439580	888	0	460	99	GQ04010.B7_P07 GQ040 - Shoot tip - Active growth (Normalized) Picea glauca cDNA clone GQ04010_P07 5', mRNA sequence	gi|157638498|gb|EX439580.1|EX439580	888	0	460	99	GQ04010.B7_P07 GQ040 - Shoot tip - Active growth (Normalized) Picea glauca cDNA clone GQ04010_P07 5', mRNA sequence	gi|17244511|gb|BM158678.1|BM158678
291	910	AT4G38970.1	357	6e-99	214	83	| Symbols: | fructose-bisphosphate aldolase, putative | chr4:18163708-18165653 REVERSE	estExt_fgenesh4_pm.C_LG_IX0211	365	1e-101	214	83	gi|62732953|gb|AAX95072.1|	354	2e-97	214	81	Fructose-bisphosphate aldolase class-I [Oryza sativa (japonica cultivar-group)]	gi|157354907|emb|CAO48253.1|	365	1e-101	214	85	unnamed protein product [Vitis vinifera]	jgi|Phypa1_1|120582	353	6e-98	214	81	e_gw1.33.186.1	gb|AAM46780.1|AF467803_1	369	1e-100	214	84	latex plastidic aldolase-like protein [Hevea brasiliensis]	gi|157594482|gb|EX395710.1|EX395710	1639	0	847	99	GQ03405.B7_J23 GQ034 - Needles - Mid-season Picea glauca cDNA clone GQ03405_J23 5', mRNA sequence	gi|157594482|gb|EX395710.1|EX395710	1639	0	847	99	GQ03405.B7_J23 GQ034 - Needles - Mid-season Picea glauca cDNA clone GQ03405_J23 5', mRNA sequence	gi|48946347|gb|CO173475.1|CO173475
292	978	AT3G02580.1	320	1e-87	200	72	| Symbols: DWF7, BUL1 | STE1 (STEROL 1); C-5 sterol desaturase | chr3:547055-548622 FORWARD	estExt_fgenesh4_pm.C_LG_IV0218	321	4e-88	191	74	gi|113531475|dbj|BAF03858.1|	329	6e-90	191	76	Os01g0134500 [Oryza sativa (japonica cultivar-group)]	gi|157341448|emb|CAO49355.1|	325	3e-89	198	72	unnamed protein product [Vitis vinifera]	jgi|Phypa1_1|135889	329	1e-90	192	76	e_gw1.123.106.1	ref|NP_001041944.1|	329	1e-88	191	76	Os01g0134500 [Oryza sativa (japonica cultivar-group)] dbj|BAD52805.1| putative sterol-C5(6)-desaturase [Oryza sativa (japonica cultivar-group)] dbj|BAF03858.1| Os01g0134500 [Oryza sativa (japonica cultivar-group)] gb|EAY72422.1| hypothetical protein OsI_000269 [Oryza sativa (indica cultivar-group)] gb|EAZ10435.1| hypothetical protein OsJ_000260 [Oryza sativa (japonica cultivar-group)]	gi|157581091|gb|EX382319.1|EX382319	1612	0	813	100	GQ03304.SP6_C22 GQ033 - Terminal leader (Normalized library) Picea glauca cDNA clone GQ03304_C22 3', mRNA sequence	gi|157581091|gb|EX382319.1|EX382319	1612	0	813	100	GQ03304.SP6_C22 GQ033 - Terminal leader (Normalized library) Picea glauca cDNA clone GQ03304_C22 3', mRNA sequence	gi|67487538|gb|DR089207.1|DR089207
293	638	AT3G06680.1	74.7	4e-14	63	60	| Symbols: | 60S ribosomal protein L29 (RPL29B) | chr3:2114408-2114883 REVERSE	estExt_fgenesh4_pg.C_LG_VIII0948	74.7	4e-14	54	68	gi|55168072|gb|AAV43940.1|	73.9	3e-13	54	66	putative 60S ribosomal protein L29 [Oryza sativa (japonica cultivar-group)]	gi|157353000|emb|CAO44890.1|	76.3	2e-14	54	68	unnamed protein product [Vitis vinifera]	jgi|Phypa1_1|106454	74.3	5e-14	55	65	estExt_fgenesh1_pm.C_790020	gb|ABE83196.1|	80.1	9e-14	54	72	Ribosomal L29e protein [Medicago truncatula]	gi|157583921|gb|EX385149.1|EX385149	1072	0	562	98	GQ03308.B7_N17 GQ033 - Terminal leader (Normalized library) Picea glauca cDNA clone GQ03308_N17 5', mRNA sequence	gi|157583921|gb|EX385149.1|EX385149	1072	0	562	98	GQ03308.B7_N17 GQ033 - Terminal leader (Normalized library) Picea glauca cDNA clone GQ03308_N17 5', mRNA sequence	gi|70775154|gb|DR686678.1|DR686678
294	1670	AT2G28760.3	584	1e-167	349	82	| Symbols: UXS6 | UXS6 | chr2:12343546-12345719 REVERSE	estExt_Genewise1_v1.C_LG_I1353	584	1e-167	323	88	gi|108707478|gb|ABF95273.1|	574	1e-163	323	86	RmlD substrate binding domain containing protein, expressed [Oryza sativa (japonica cultivar-group)]	gi|157337348|emb|CAO21694.1|	590	1e-168	341	84	unnamed protein product [Vitis vinifera]	jgi|Phypa1_1|192921	579	1e-165	318	88	estExt_gwp_gw1.C_1890084	emb|CAN80550.1|	590	1e-167	341	84	hypothetical protein [Vitis vinifera]	gi|157541349|gb|EX342580.1|EX342580	1776	0	920	99	GQ03013.B7_L01 GQ030 - Xylem planings - daytime and seasonal Picea glauca cDNA clone GQ03013_L01 5', mRNA sequence	gi|157541349|gb|EX342580.1|EX342580	1776	0	920	99	GQ03013.B7_L01 GQ030 - Xylem planings - daytime and seasonal Picea glauca cDNA clone GQ03013_L01 5', mRNA sequence	gi|67553808|gb|DR094453.1|DR094453
295	1031	AT5G20950.2	389	1e-108	260	71	| Symbols: | glycosyl hydrolase family 3 protein | chr5:7107611-7110777 REVERSE	estExt_fgenesh4_pg.C_LG_XIII0259	395	1e-110	260	74	gi|18087684|gb|AAL58976.1|AC091811_25	395	1e-109	259	72	putative exohydrolase [Oryza sativa]	gi|157349963|emb|CAO39862.1|	395	1e-110	260	74	unnamed protein product [Vitis vinifera]	jgi|Phypa1_1|162943	345	3e-95	264	64	estExt_fgenesh1_pg.C_490117	gb|AAR14129.1|	399	1e-109	259	73	exo-beta-glucanase [Lilium longiflorum]	gi|157625501|gb|EX426583.1|EX426583	1683	0	849	100	GQ03813.B7_L14 GQ038 - Stem - Active growth Picea glauca cDNA clone GQ03813_L14 5', mRNA sequence	gi|157625501|gb|EX426583.1|EX426583	1683	0	849	100	GQ03813.B7_L14 GQ038 - Stem - Active growth Picea glauca cDNA clone GQ03813_L14 5', mRNA sequence	gi|70770601|gb|DR682125.1|DR682125
296	941	AT5G21960.1	95.9	3e-20	68	61	| Symbols: | AP2 domain-containing transcription factor, putative | chr5:7258563-7259213 REVERSE	fgenesh4_pm.C_LG_VI000634	101	6e-22	75	60	gi|32455218|gb|AAP83323.1|	82	2e-15	78	48	putative AP2 domain-containing protein [Oryza sativa (japonica cultivar-group)]	gi|157339372|emb|CAO43913.1|	103	3e-22	81	56	unnamed protein product [Vitis vinifera]	jgi|Phypa1_1|176040	80.9	1e-15	79	56	estExt_gwp_gw1.C_150120	gb|ABB36646.1|	102	3e-20	72	65	dehydration-responsive element binding protein 3 [Glycine max]	gi|10191885|gb|BE761961.1|BE761961	182	3e-44	182	87	NXCI_075_C09_F NXCI (Nsf Xylem Compression wood Inclined) Pinus taeda cDNA clone NXCI_075_C09 5' similar to Arabidopsis thaliana sequence At1g19210 AP2 domain-containing unknown protein see http://mips.gsf.de/proj/thal/db/index.html, mRNA sequence	gi|157617155|gb|EX418237.1|EX418237	75.8	2e-12	62	90	GQ03709.B7_P09 GQ037 - Shoot tip - Dormant Picea glauca cDNA clone GQ03709_P09 5', mRNA sequence	gi|10191885|gb|BE761961.1|BE761961
297	1165	AT2G30020.1	143	2e-34	165	50	| Symbols: | protein phosphatase 2C, putative / PP2C, putative | chr2:12821514-12822981 FORWARD	fgenesh4_pg.C_LG_IX000882	142	4e-34	100	67	gi|108707608|gb|ABF95403.1|	138	2e-57	100	66	Serine/threonine phosphatase type 2c, putative, expressed [Oryza sativa (japonica cultivar-group)]	gi|157351203|emb|CAO41390.1|	140	2e-33	101	66	unnamed protein product [Vitis vinifera]	jgi|Phypa1_1|92442	96.7	2e-20	98	52	fgenesh1_pg.scaffold_225000022	ref|NP_180563.1|	143	2e-66	165	50	protein phosphatase 2C, putative / PP2C, putative [Arabidopsis thaliana] gb|AAK43913.1|AF370594_1 putative protein phosphatase 2C [Arabidopsis thaliana] gb|AAC31850.1| putative protein phosphatase 2C [Arabidopsis thaliana]	gi|157641698|gb|EX442780.1|EX442780	706	0	624	89	GQ04106.B7_I05 GQ041 - Shoot tip - Dormant (Normalized) Picea glauca cDNA clone GQ04106_I05 5', mRNA sequence	gi|157641698|gb|EX442780.1|EX442780	706	0	624	89	GQ04106.B7_I05 GQ041 - Shoot tip - Dormant (Normalized) Picea glauca cDNA clone GQ04106_I05 5', mRNA sequence	gi|49450728|gb|CO369411.1|CO369411
298	1076	AT1G73570.1	230	1e-60	208	54	| Symbols: | suppressor of lin-12-like protein-related / sel-1 protein-related | chr1:27654653-27657603 FORWARD	eugene3.00150407	236	2e-62	245	52	gi|108707274|gb|ABF95069.1|	191	4e-48	211	47	Sel-1 precursor, putative, expressed [Oryza sativa (japonica cultivar-group)]	gi|157343702|emb|CAO68208.1|	242	4e-64	217	58	unnamed protein product [Vitis vinifera]	jgi|Phypa1_1|117372	228	5e-60	205	56	e_gw1.20.35.1	gb|AAG30966.1|AC012396_2	230	1e-58	208	54	hypothetical protein, 3' partial [Arabidopsis thaliana]	gi|157541181|gb|EX342412.1|EX342412	1544	0	859	97	GQ03013.B7_D18 GQ030 - Xylem planings - daytime and seasonal Picea glauca cDNA clone GQ03013_D18 5', mRNA sequence	gi|157541181|gb|EX342412.1|EX342412	1544	0	859	97	GQ03013.B7_D18 GQ030 - Xylem planings - daytime and seasonal Picea glauca cDNA clone GQ03013_D18 5', mRNA sequence	gi|34508369|gb|CF479500.1|CF479500
299	895	AT2G34140.1	69.7	2e-12	94	45	| Symbols: | Dof-type zinc finger domain-containing protein | chr2:14421267-14421779 REVERSE	eugene3.00041037	74.3	1e-13	113	40	gi|4996642|dbj|BAA78573.1|	58.5	3e-19	49	48	Dof zinc finger protein [Oryza sativa (japonica cultivar-group)]	gi|157342426|emb|CAO64539.1|	73.2	4e-13	110	40	unnamed protein product [Vitis vinifera]	jgi|Phypa1_1|138651	67	1e-11	54	57	e_gw1.149.93.1	gb|ABI16004.1|	65.5	2e-18	48	62	Dof3 [Glycine max]	gi|157520426|gb|EX321657.1|EX321657	1433	0	739	99	GQ02817.SP6_M14 GQ028 - Cambium / phloem scrappings (Normalized library ) Picea glauca cDNA clone GQ02817_M14 3', mRNA sequence	gi|157520426|gb|EX321657.1|EX321657	1433	0	739	99	GQ02817.SP6_M14 GQ028 - Cambium / phloem scrappings (Normalized library ) Picea glauca cDNA clone GQ02817_M14 3', mRNA sequence	gi|67048323|gb|DR070589.1|DR070589
300	592	AT5G02502.1	67.4	6e-12	35	77	| Symbols: | similar to conserved hypothetical protein [Medicago truncatula] (GB:ABD32900.1) | chr5:558602-558709 REVERSE	eugene3.00080475	72	3e-13	36	88	No significant hit						No significant hit						jgi|Phypa1_1|227680	28.9	2.2	44	25	estExt_Genewise1.C_4340020	gb|ABD32900.2|	72.4	1e-11	35	88	hypothetical protein MtrDRAFT_AC150776g30v2 [Medicago truncatula]	gi|50146684|gb|CO475155.1|CO475155	708	0	361	99	GQ0065.B3_M09 GQ006: Cambium and phloem from mature trees Picea glauca cDNA clone GenomeQuebec_Id:GQ0065M09 5', mRNA sequence	gi|50146684|gb|CO475155.1|CO475155	708	0	361	99	GQ0065.B3_M09 GQ006: Cambium and phloem from mature trees Picea glauca cDNA clone GenomeQuebec_Id:GQ0065M09 5', mRNA sequence	gi|19386276|gb|BM903488.1|BM903488
301	1414	AT4G01610.1	462	1e-130	308	65	| Symbols: | cathepsin B-like cysteine protease, putative | chr4:694857-696937 FORWARD	eugene3.00021714	461	1e-130	306	65	gi|59895951|gb|AAX11351.1|	473	1e-133	312	65	cathepsin B-like cysteine protease [Oryza sativa (japonica cultivar-group)]	gi|157350311|emb|CAO40249.1|	417	1e-116	304	63	unnamed protein product [Vitis vinifera]	jgi|Phypa1_1|212380	423	1e-118	309	60	estExt_Genewise1.C_790115	gb|AAX11351.1|	473	1e-131	312	65	cathepsin B-like cysteine protease [Oryza sativa (japonica cultivar-group)] gb|EAY97476.1| hypothetical protein OsI_018709 [Oryza sativa (indica cultivar-group)] gb|EAZ33751.1| hypothetical protein OsJ_017234 [Oryza sativa (japonica cultivar-group)]	gi|157570298|gb|EX371526.1|EX371526	1554	0	792	99	GQ03222.B7_H16 GQ032 - Shoot tip (Normalized library) Picea glauca cDNA clone GQ03222_H16 5', mRNA sequence	gi|157566234|gb|EX367462.1|EX367462	1651	0	884	98	GQ03212.SP6_F23 GQ032 - Shoot tip (Normalized library) Picea glauca cDNA clone GQ03212_F23 3', mRNA sequence	gi|67551604|gb|DR092631.1|DR092631
302	734	AT1G44575.1	236	8e-63	174	71	| Symbols: PSBS, NPQ4 | NPQ4 (NONPHOTOCHEMICAL QUENCHING) | chr1:16874208-16875634 FORWARD	estExt_fgenesh4_pg.C_LG_II0752	238	4e-63	174	72	gi|113534460|dbj|BAF06843.1|	236	5e-62	175	72	Os01g0869800 [Oryza sativa (japonica cultivar-group)]	gi|157336040|emb|CAO61870.1|	236	2e-62	175	72	unnamed protein product [Vitis vinifera]	jgi|Phypa1_1|146248	218	2e-57	176	64	e_gw1.241.24.1	gb|ABO41853.1|	240	7e-62	175	73	putative photosystem II protein [Gossypium hirsutum]	gi|157598321|gb|EX399549.1|EX399549	1203	0	688	96	GQ03416.B7_B19 GQ034 - Needles - Mid-season Picea glauca cDNA clone GQ03416_B19 5', mRNA sequence	gi|157598321|gb|EX399549.1|EX399549	1203	0	688	96	GQ03416.B7_B19 GQ034 - Needles - Mid-season Picea glauca cDNA clone GQ03416_B19 5', mRNA sequence	gi|48942094|gb|CO169222.1|CO169222
303	548	AT1G64780.1	83.6	7e-17	121	41	| Symbols: ATAMT1;2 | ATAMT1;2 (AMMONIUM TRANSPORTER 1;2); ammonium transporter | chr1:24064684-24066228 REVERSE	eugene3.00081611	83.6	7e-17	102	46	gi|52550773|gb|AAU84432.1|	69.3	6e-12	98	38	ammonium transporter [Oryza sativa (japonica cultivar-group)]	gi|157337121|emb|CAO21467.1|	92	3e-19	109	46	unnamed protein product [Vitis vinifera]	jgi|Phypa1_1|120482	77.4	5e-15	93	44	e_gw1.33.79.1	emb|CAN61893.1|	92	1e-17	109	46	hypothetical protein [Vitis vinifera]	gi|157616981|gb|EX418063.1|EX418063	946	0	477	100	GQ03709.B7_H22 GQ037 - Shoot tip - Dormant Picea glauca cDNA clone GQ03709_H22 5', mRNA sequence	gi|157616981|gb|EX418063.1|EX418063	946	0	477	100	GQ03709.B7_H22 GQ037 - Shoot tip - Dormant Picea glauca cDNA clone GQ03709_H22 5', mRNA sequence	gi|68025457|gb|DR166356.1|DR166356
304	766	AT4G36470.1	97.8	6e-21	127	40	| Symbols: | S-adenosyl-L-methionine:carboxyl methyltransferase family protein | chr4:17215131-17216478 REVERSE	gw1.V.1425.1	112	2e-25	141	41	gi|113533521|dbj|BAF05904.1|	84.3	3e-16	118	36	Os01g0701700 [Oryza sativa (japonica cultivar-group)]	gi|157335287|emb|CAO61117.1|	105	4e-23	142	40	unnamed protein product [Vitis vinifera]	jgi|Phypa1_1|151064	58.2	5e-09	113	26	e_gw1.327.25.1	ref|NP_195365.1|	97.8	6e-19	127	40	S-adenosyl-L-methionine:carboxyl methyltransferase family protein [Arabidopsis thaliana] emb|CAB16845.1| hypothetical protein [Arabidopsis thaliana] emb|CAB80313.1| hypothetical protein [Arabidopsis thaliana] gb|AAT42380.1| At4g36470 [Arabidopsis thaliana] dbj|BAE98762.1| hypothetical protein [Arabidopsis thaliana]	gi|157565369|gb|EX366597.1|EX366597	375	1e-102	457	84	GQ03211.SP6_A06 GQ032 - Shoot tip (Normalized library) Picea glauca cDNA clone GQ03211_A06 3', mRNA sequence	gi|157565369|gb|EX366597.1|EX366597	375	1e-102	457	84	GQ03211.SP6_A06 GQ032 - Shoot tip (Normalized library) Picea glauca cDNA clone GQ03211_A06 3', mRNA sequence	gi|67958563|gb|DR161984.1|DR161984
305	1345	AT4G02780.1	123	2e-28	174	37	| Symbols: ABC33, GA1 | GA1 (GA REQUIRING 1); ent-copalyl diphosphate synthase | chr4:1237881-1244766 REVERSE	fgenesh4_pg.C_LG_V001263	129	3e-30	177	37	gi|125581648|gb|EAZ22579.1|	120	1e-26	177	35	hypothetical protein OsJ_006062 [Oryza sativa (japonica cultivar-group)]	gi|157349105|emb|CAO24183.1|	144	3e-34	225	37	unnamed protein product [Vitis vinifera]	jgi|Phypa1_1|234290	118	9e-27	177	34	estExt_fgenesh2_pg.C_1300003	gb|ABA86247.1|	417	1e-115	288	73	(-)-linalool-like synthase [Picea sitchensis]	gi|157590590|gb|EX391818.1|EX391818	1366	0	758	97	GQ03320.B7_P19 GQ033 - Terminal leader (Normalized library) Picea glauca cDNA clone GQ03320_P19 5', mRNA sequence	gi|157590590|gb|EX391818.1|EX391818	1366	0	758	97	GQ03320.B7_P19 GQ033 - Terminal leader (Normalized library) Picea glauca cDNA clone GQ03320_P19 5', mRNA sequence	gi|68255809|gb|DR388211.1|DR388211
306	734	AT5G59310.1	106	2e-23	99	51	| Symbols: LTP4 | LTP4 (LIPID TRANSFER PROTEIN 4); lipid binding | chr5:23942522-23942998 REVERSE	grail3.0076005701	92.8	2e-19	104	44	gi|47155247|emb|CAG28937.1|	90.9	3e-18	96	45	lipid transfer protein [Oryza sativa (japonica cultivar-group)]	gi|28194084|gb|AAO33393.1|AF467945_1	92	5e-19	95	44	lipid transfer protein isoform 1 [Vitis vinifera]	jgi|Phypa1_1|163905	48.1	5e-06	93	33	estExt_fgenesh1_pg.C_610165	sp|A0AT33|NLTP4_LENCU	121	4e-26	102	53	Nonspecific lipid-transfer protein 4 precursor (LTP4) [Contains: Nonspecific lipid-transfer protein 8 (LTP8)] gb|AAX35811.1| lipid transfer protein 4 precursor [Lens culinaris subsp. culinaris]	gi|157608100|gb|EX409324.1|EX409324	1291	0	659	99	GQ03604.B7_M03 GQ036 - Shoot tip - Active growth Picea glauca cDNA clone GQ03604_M03 5', mRNA sequence	gi|157608100|gb|EX409324.1|EX409324	1291	0	659	99	GQ03604.B7_M03 GQ036 - Shoot tip - Active growth Picea glauca cDNA clone GQ03604_M03 5', mRNA sequence	gi|5902953|gb|AW042672.1|AW042672
307	778	AT5G53830.1	44.3	8e-05	30	70	| Symbols: | VQ motif-containing protein | chr5:21874283-21875014 FORWARD	eugene3.00180531	44.7	7e-05	34	61	gi|113533767|dbj|BAF06150.1|	42	0.002	27	70	Os01g0747800 [Oryza sativa (japonica cultivar-group)]	gi|157358741|emb|CAO66426.1|	46.2	4e-05	28	75	unnamed protein product [Vitis vinifera]	jgi|Phypa1_1|85797	49.7	2e-06	40	65	fgenesh1_pg.scaffold_138000069	gb|ABE77905.1|	49.7	0.0002	34	64	VQ [Medicago truncatula] gb|ABE83024.1| VQ [Medicago truncatula]	gi|157542059|gb|EX343290.1|EX343290	765	0	448	95	GQ03101.B7_K01 GQ031 - Xylem Scrapings (Normalized library) Picea glauca cDNA clone GQ03101_K01 5', mRNA sequence	gi|157542059|gb|EX343290.1|EX343290	765	0	448	95	GQ03101.B7_K01 GQ031 - Xylem Scrapings (Normalized library) Picea glauca cDNA clone GQ03101_K01 5', mRNA sequence	gi|34343269|gb|CF385688.1|CF385688
308	1078	AT1G69340.1	259	3e-69	149	81	| Symbols: | appr-1-p processing enzyme family protein | chr1:26069961-26073307 FORWARD	fgenesh4_pg.C_LG_X001447	263	2e-70	149	82	gi|31432348|gb|AAP53991.1|	263	6e-70	149	84	appr-1-p processing enzyme family protein, putative, expressed [Oryza sativa (japonica cultivar-group)]	gi|157338551|emb|CAO41902.1|	269	4e-72	149	84	unnamed protein product [Vitis vinifera]	jgi|Phypa1_1|121776	249	3e-66	155	75	e_gw1.37.36.1	gb|EAZ16231.1|	263	1e-68	149	84	hypothetical protein OsJ_030440 [Oryza sativa (japonica cultivar-group)]	gi|50164206|gb|CO482799.1|CO482799	1271	0	665	98	GQ0197.B3_D07 GQ019: Clean ROOTS systems - P treatments Picea glauca cDNA clone GenomeQuebec_Id:GQ0197D07 5', mRNA sequence	gi|157555478|gb|EX356709.1|EX356709	1679	0	875	98	GQ03120.B7_M03 GQ031 - Xylem Scrapings (Normalized library) Picea glauca cDNA clone GQ03120_M03 5', mRNA sequence	gi|48933551|gb|CO163010.1|CO163010
309	680	AT1G26790.1	28.1	5	37	37	| Symbols: | Dof-type zinc finger domain-containing protein | chr1:9273844-9275299 REVERSE	eugene3.22210005	29.3	2.4	39	35	gi|125606399|gb|EAZ45435.1|	30	5.9	86	27	hypothetical protein OsJ_028918 [Oryza sativa (japonica cultivar-group)]	gi|157335749|emb|CAO61579.1|	29.3	3.8	35	42	unnamed protein product [Vitis vinifera]	jgi|Phypa1_1|103371	27.7	6.2	34	38	fgenesh1_pg.scaffold_2009000001	No significant hit						gi|83380311|gb|DV974289.1|DV974289	910	0	483	98	GQ02741.B3_C02 GQ099: Mixed spruce tissues Picea glauca cDNA clone GenomeQuebec_Id:GQ02741_C02 5', mRNA sequence	gi|83380311|gb|DV974289.1|DV974289	910	0	483	98	GQ02741.B3_C02 GQ099: Mixed spruce tissues Picea glauca cDNA clone GenomeQuebec_Id:GQ02741_C02 5', mRNA sequence	gi|67553346|gb|DR093991.1|DR093991
310	1130	AT5G20230.1	94	2e-19	127	37	| Symbols: BCB, ATBCB | ATBCB (ARABIDOPSIS BLUE-COPPER-BINDING PROTEIN); copper ion binding | chr5:6826628-6827410 FORWARD	gw1.VI.1783.1	120	1e-27	116	48	gi|38636763|dbj|BAD03006.1|	107	8e-23	127	40	putative blue copper binding protein [Oryza sativa Japonica Group]	gi|157342981|emb|CAO65693.1|	109	5e-24	115	43	unnamed protein product [Vitis vinifera]	jgi|Phypa1_1|27218	99.4	4e-21	105	41	gw1.31.213.1	gb|AAF75824.1|AF101788_1	202	2e-50	127	74	phytocyanin homolog [Pinus taeda]	gi|157633118|gb|EX434200.1|EX434200	1673	0	852	99	GQ03915.B7_H04 GQ039 - Stem - Dormant Picea glauca cDNA clone GQ03915_H04 5', mRNA sequence	gi|157633118|gb|EX434200.1|EX434200	1673	0	852	99	GQ03915.B7_H04 GQ039 - Stem - Dormant Picea glauca cDNA clone GQ03915_H04 5', mRNA sequence	gi|34345250|gb|CF386833.1|CF386833
311	733	AT1G17080.1	108	2e-24	103	53	| Symbols: | similar to unknown protein [Arabidopsis thaliana] (TAIR:AT1G53560.1); similar to Os01g0667100 [Oryza sativa (japonica cultivar-group)] (GB:NP_001043806.1); similar to Os05g0564800 [Oryza sativa (japonica cultivar-group)] (GB:NP_001056334.1); similar to Os01g0242900 [Oryza sativa (japonica cultivar-group)] (GB:NP_001042559.1); contains domain 60S RIBOSOMAL PROTEIN L18A (PTHR10052); co…	estExt_fgenesh4_pg.C_LG_I2991	110	1e-24	101	52	gi|125595233|gb|EAZ35292.1|	120	5e-27	103	58	hypothetical protein OsJ_018775 [Oryza sativa (japonica cultivar-group)]	gi|157359040|emb|CAO66942.1|	131	8e-31	102	61	unnamed protein product [Vitis vinifera]	jgi|Phypa1_1|161701	85.1	4e-17	84	46	estExt_fgenesh1_pg.C_350068	emb|CAN82659.1|	131	4e-29	102	61	hypothetical protein [Vitis vinifera]	gi|157550578|gb|EX351809.1|EX351809	1316	0	684	99	GQ03110.SP6_E17 GQ031 - Xylem Scrapings (Normalized library) Picea glauca cDNA clone GQ03110_E17 3', mRNA sequence	gi|157550578|gb|EX351809.1|EX351809	1316	0	684	99	GQ03110.SP6_E17 GQ031 - Xylem Scrapings (Normalized library) Picea glauca cDNA clone GQ03110_E17 3', mRNA sequence	gi|70771596|gb|DR683120.1|DR683120
312	784	AT1G79040.1	147	9e-36	102	67	| Symbols: PSBR | PSBR (photosystem II subunit R) | chr1:29740978-29741674 FORWARD	grail3.0202001702	160	8e-40	102	72	gi|113623179|dbj|BAF23124.1|	150	3e-36	102	69	Os08g0200300 [Oryza sativa (japonica cultivar-group)]	gi|157348853|emb|CAO23854.1|	151	6e-37	102	70	unnamed protein product [Vitis vinifera]	jgi|Phypa1_1|163306	139	2e-33	101	66	estExt_fgenesh1_pg.C_540094	gb|ABC46708.1|	164	4e-39	102	75	chloroplast photosystem II 10 kDa protein [Arachis hypogaea]	gi|157597946|gb|EX399174.1|EX399174	1376	0	698	99	GQ03415.B7_B10 GQ034 - Needles - Mid-season Picea glauca cDNA clone GQ03415_B10 5', mRNA sequence	gi|157597946|gb|EX399174.1|EX399174	1376	0	698	99	GQ03415.B7_B10 GQ034 - Needles - Mid-season Picea glauca cDNA clone GQ03415_B10 5', mRNA sequence	gi|67552909|gb|DR093759.1|DR093759
313	886	AT5G14320.1	217	9e-57	147	72	| Symbols: | 30S ribosomal protein S13, chloroplast (CS13) | chr5:4617842-4618775 REVERSE	estExt_fgenesh4_pm.C_LG_II0402	222	3e-58	160	69	gi|41469448|gb|AAS07249.1|	187	3e-47	160	60	putative 30S ribosomal protein S13 [Oryza sativa (japonica cultivar-group)]	gi|157335972|emb|CAO61802.1|	226	2e-59	146	76	unnamed protein product [Vitis vinifera]	jgi|Phypa1_1|147338	202	3e-52	126	73	e_gw1.258.85.1	ref|NP_568299.1|	217	8e-55	147	72	30S ribosomal protein S13, chloroplast (CS13) [Arabidopsis thaliana] sp|P42732|RR13_ARATH 30S ribosomal protein S13, chloroplast precursor (CS13) emb|CAA79013.1| chloroplast 30S ribosomal protein S13 [Arabidopsis thaliana] emb|CAA88028.1| chloroplast ribosomal protein S13 [Arabidopsis thaliana] emb|CAA63021.1| 30S ribosomal protein S13 [Arabidopsis thaliana] emb|CAA60413.1| plastid ribosomal prot…	gi|157568840|gb|EX370068.1|EX370068	1263	0	662	98	GQ03218.B7_I02 GQ032 - Shoot tip (Normalized library) Picea glauca cDNA clone GQ03218_I02 5', mRNA sequence	gi|157568840|gb|EX370068.1|EX370068	1263	0	662	98	GQ03218.B7_I02 GQ032 - Shoot tip (Normalized library) Picea glauca cDNA clone GQ03218_I02 5', mRNA sequence	gi|61780016|gb|DN632376.1|DN632376
314	746	AT4G23800.1	104	6e-23	92	54	| Symbols: | high mobility group (HMG1/2) family protein | chr4:12390238-12392526 FORWARD	gw1.I.8656.1	111	4e-25	106	52	gi|125581537|gb|EAZ22468.1|	88.6	7e-33	103	43	hypothetical protein OsJ_005951 [Oryza sativa (japonica cultivar-group)]	gi|147777965|emb|CAN70902.1|	114	8e-26	91	59	hypothetical protein [Vitis vinifera]	jgi|Phypa1_1|210318	99.8	1e-21	94	54	estExt_Genewise1.C_610004	emb|CAN70902.1|	115	9e-40	91	59	hypothetical protein [Vitis vinifera]	gi|90043974|gb|CT576672.1|CT576672	823	0	534	94	CT576672 LG0ACA Pinus pinaster cDNA, mRNA sequence	gi|157583787|gb|EX385015.1|EX385015	815	0	427	99	GQ03308.B7_H23 GQ033 - Terminal leader (Normalized library) Picea glauca cDNA clone GQ03308_H23 5', mRNA sequence	gi|70783788|gb|DR693436.1|DR693436
315	1080	AT4G24220.2	223	2e-58	180	57	| Symbols: AWI31, VEP1 | VEP1 (VEIN PATTERNING 1) | chr4:12565229-12566484 FORWARD	grail3.0033008001	229	3e-60	181	58	gi|53370690|gb|AAU89185.1|	216	1e-55	181	55	progesterone 5-beta-reductase, putative [Oryza sativa (japonica cultivar-group)]	gi|157334862|emb|CAO70875.1|	240	2e-63	179	62	unnamed protein product [Vitis vinifera]	jgi|Phypa1_1|104684	206	1e-53	176	55	estExt_fgenesh1_pm.C_120036	gb|ABD33273.2|	231	5e-59	180	58	VEP1 , putative [Medicago truncatula]	gi|50161377|gb|CO481561.1|CO481561	1433	0	822	96	GQ0167.B7_G19 GQ016: Primary, secondary SHOOT -N fertil. Treatments Picea glauca cDNA clone GenomeQuebec_Id:GQ0167G19 3', mRNA sequence	gi|50161377|gb|CO481561.1|CO481561	1433	0	822	96	GQ0167.B7_G19 GQ016: Primary, secondary SHOOT -N fertil. Treatments Picea glauca cDNA clone GenomeQuebec_Id:GQ0167G19 3', mRNA sequence	gi|66984362|gb|DR060795.1|DR060795
316	1084	AT1G32060.1	322	3e-88	181	85	| Symbols: PRK | PRK (PHOSPHORIBULOKINASE); ATP binding / phosphoribulokinase/ protein binding | chr1:11532648-11534386 FORWARD	estExt_Genewise1_v1.C_LG_III2205	323	9e-89	184	83	gi|125583350|gb|EAZ24281.1|	326	8e-89	183	84	hypothetical protein OsJ_007764 [Oryza sativa (japonica cultivar-group)]	gi|147859917|emb|CAN78901.1|	322	3e-88	184	82	hypothetical protein [Vitis vinifera]	jgi|Phypa1_1|232765	331	4e-91	185	87	fgenesh2_pm.scaffold_132000007	sp|P26302|KPPR_WHEAT	329	2e-88	183	84	Phosphoribulokinase, chloroplast precursor (Phosphopentokinase) (PRKase) (PRK) pir||S15743 phosphoribulokinase (EC 2.7.1.19) - wheat emb|CAB56544.1| phosphoribulokinase [Triticum aestivum]	gi|157547018|gb|EX348249.1|EX348249	1513	0	787	99	GQ03105.SP6_I24 GQ031 - Xylem Scrapings (Normalized library) Picea glauca cDNA clone GQ03105_I24 3', mRNA sequence	gi|157547018|gb|EX348249.1|EX348249	1513	0	787	99	GQ03105.SP6_I24 GQ031 - Xylem Scrapings (Normalized library) Picea glauca cDNA clone GQ03105_I24 3', mRNA sequence	gi|48947258|gb|CO174386.1|CO174386
317	882	AT3G54210.1	247	8e-66	212	63	| Symbols: | ribosomal protein L17 family protein | chr3:20078650-20079363 REVERSE	gw1.28.1119.1	230	8e-61	138	81	gi|37718878|gb|AAR01749.1|	213	7e-55	207	57	ribosomal protein L17-like protein [Oryza sativa (japonica cultivar-group)]	gi|157354179|emb|CAO46760.1|	211	8e-55	116	87	unnamed protein product [Vitis vinifera]	jgi|Phypa1_1|129247	220	7e-58	125	83	e_gw1.74.165.1	ref|NP_190989.1|	247	8e-64	212	63	ribosomal protein L17 family protein [Arabidopsis thaliana] sp|Q9M385|RK17_ARATH 50S ribosomal protein L17, chloroplast precursor (CL17) gb|AAK53009.1|AF375425_1 AT3g54210/F24B22_170 [Arabidopsis thaliana] emb|CAB70995.1| ribosomal protein L17-like protein [Arabidopsis thaliana] gb|AAM70513.1| AT3g54210/F24B22_170 [Arabidopsis thaliana] gb|AAM96956.1| ribosomal protein L17-like protein [Arabidops…	gi|157599322|gb|EX400550.1|EX400550	1427	0	740	99	GQ03418.B7_N03 GQ034 - Needles - Mid-season Picea glauca cDNA clone GQ03418_N03 5', mRNA sequence	gi|157599322|gb|EX400550.1|EX400550	1427	0	740	99	GQ03418.B7_N03 GQ034 - Needles - Mid-season Picea glauca cDNA clone GQ03418_N03 5', mRNA sequence	gi|49626139|gb|CO409891.1|CO409891
318	867	AT5G66290.1	167	6e-42	142	58	| Symbols: | similar to hypothetical protein [Thellun (GB:ABB45846.1) | chr5:26495143-26496667 REVERSE	estExt_Genewise1_v1.C_LG_VII3886	147	7e-36	139	53	gi|41469274|gb|AAS07156.1|	157	5e-38	137	59	expressed protein [Oryza sativa (japonica cultivar-group)]	gi|157354892|emb|CAO48238.1|	159	3e-39	139	56	unnamed protein product [Vitis vinifera]	jgi|Phypa1_1|184012	111	6e-25	154	41	estExt_gwp_gw1.C_690173	ref|NP_201430.1|	167	6e-40	142	58	unknown protein [Arabidopsis thaliana] dbj|BAB10708.1| unnamed protein product [Arabidopsis thaliana]	gi|157582106|gb|EX383334.1|EX383334	1489	0	791	98	GQ03305.SP6_P21 GQ033 - Terminal leader (Normalized library) Picea glauca cDNA clone GQ03305_P21 3', mRNA sequence	gi|157582106|gb|EX383334.1|EX383334	1489	0	791	98	GQ03305.SP6_P21 GQ033 - Terminal leader (Normalized library) Picea glauca cDNA clone GQ03305_P21 3', mRNA sequence	gi|57882012|gb|CX647183.1|CX647183
319	496	AT1G62290.2	151	2e-37	139	55	| Symbols: | pepsin A | chr1:23013772-23016346 REVERSE	estExt_fgenesh4_pm.C_LG_XIII0008	154	2e-38	147	56	gi|51854282|gb|AAU10663.1|	157	2e-38	128	60	aspartic proteinase oryzasin 1 precursor [Oryza sativa (japonica cultivar-group)]	gi|157337878|emb|CAO38922.1|	154	3e-38	132	59	unnamed protein product [Vitis vinifera]	jgi|Phypa1_1|234014	133	6e-32	113	57	estExt_fgenesh2_pg.C_1130012	dbj|BAA06876.1|	158	1e-37	128	60	aspartic protease [Oryza sativa] dbj|BAA06875.1| aspartic protease [Oryza sativa]	gi|157642337|gb|EX443419.1|EX443419	906	0	457	100	GQ04108.B7_D03 GQ041 - Shoot tip - Dormant (Normalized) Picea glauca cDNA clone GQ04108_D03 5', mRNA sequence	gi|157642337|gb|EX443419.1|EX443419	906	0	457	100	GQ04108.B7_D03 GQ041 - Shoot tip - Dormant (Normalized) Picea glauca cDNA clone GQ04108_D03 5', mRNA sequence	gi|57881575|gb|CX646746.1|CX646746
320	880	AT1G06040.1	34.3	0.1	108	33	| Symbols: STO | STO (SALT TOLERANCE); transcription factor/ zinc ion binding | chr1:1828661-1829658 REVERSE	estExt_fgenesh4_pg.C_640116	48.9	4e-06	105	35	gi|38346228|emb|CAE02050.2|	47	7e-05	124	29	OJ990528_30.8 [Oryza sativa (japonica cultivar-group)]	gi|157357825|emb|CAO64821.1|	47.4	2e-05	102	33	unnamed protein product [Vitis vinifera]	jgi|Phypa1_1|165882	60.1	2e-09	134	35	estExt_fgenesh1_pg.C_980060	emb|CAH67738.1|	47	0.001	124	29	H0522A01.9 [Oryza sativa (indica cultivar-group)] emb|CAH67546.1| H0425E08.14 [Oryza sativa (indica cultivar-group)]	gi|157569701|gb|EX370929.1|EX370929	1404	0	796	97	GQ03220.B7_N20 GQ032 - Shoot tip (Normalized library) Picea glauca cDNA clone GQ03220_N20 5', mRNA sequence	gi|157569701|gb|EX370929.1|EX370929	1404	0	796	97	GQ03220.B7_N20 GQ032 - Shoot tip (Normalized library) Picea glauca cDNA clone GQ03220_N20 5', mRNA sequence	gi|37566454|gb|CF669061.1|CF669061
321	708	AT2G21960.1	329	1e-90	205	78	| Symbols: | similar to unknown protein [Arabidopsis thaliana] (TAIR:AT1G56180.1); similar to Os04g0639300 [Oryza sativa (japonica cultivar-group)] (GB:NP_001054033.1); similar to OSJNBb0003B01.9 [Oryza sativa (japonica cultivar-group)] (GB:CAE03618.3); similar to unnamed protein product [Ostreococcus tauri] (GB:CAL58559.1) | chr2:9362070-9364038 FORWARD	gw1.V.3086.1	334	4e-92	207	77	gi|58531976|emb|CAE03618.3|	337	1e-92	207	80	OSJNBb0003B01.9 [Oryza sativa (japonica cultivar-group)]	gi|157345039|emb|CAO71767.1|	338	2e-93	207	80	unnamed protein product [Vitis vinifera]	jgi|Phypa1_1|166174	292	1e-79	207	70	estExt_fgenesh1_pg.C_1040057	gb|EAZ32146.1|	337	3e-91	207	80	hypothetical protein OsJ_015629 [Oryza sativa (japonica cultivar-group)]	gi|157615330|gb|EX416412.1|EX416412	1320	0	678	99	GQ03705.B7_A23 GQ037 - Shoot tip - Dormant Picea glauca cDNA clone GQ03705_A23 5', mRNA sequence	gi|157615330|gb|EX416412.1|EX416412	1320	0	678	99	GQ03705.B7_A23 GQ037 - Shoot tip - Dormant Picea glauca cDNA clone GQ03705_A23 5', mRNA sequence	gi|2778642|gb|AA740091.1|AA740091
322	1076	AT1G67910.1	45.1	8e-05	51	43	| Symbols: | similar to unknown protein [Arabidopsis thaliana] (TAIR:AT1G24577.1); similar to hypothetical protein [Plantago major] (GB:CAH59418.1) | chr1:25475197-25475472 REVERSE	eugene3.00180673	52.8	4e-07	32	68	gi|113533961|dbj|BAF06344.1|	51.6	4e-06	48	47	Os01g0778900 [Oryza sativa (japonica cultivar-group)]	gi|157327680|emb|CAO16095.1|	45.8	8e-05	29	65	unnamed protein product [Vitis vinifera]	jgi|Phypa1_1|93133	47.4	1e-05	25	80	fgenesh1_pg.scaffold_237000012	ref|NP_001044430.1|	51.6	8e-05	48	47	Os01g0778900 [Oryza sativa (japonica cultivar-group)] dbj|BAB63564.1| unknown protein [Oryza sativa (japonica cultivar-group)] dbj|BAF06344.1| Os01g0778900 [Oryza sativa (japonica cultivar-group)]	gi|157511780|gb|EX313011.1|EX313011	1562	0	852	98	GQ02805.B7_H03 GQ028 - Cambium / phloem scrappings (Normalized library ) Picea glauca cDNA clone GQ02805_H03 5', mRNA sequence	gi|157511780|gb|EX313011.1|EX313011	1562	0	852	98	GQ02805.B7_H03 GQ028 - Cambium / phloem scrappings (Normalized library ) Picea glauca cDNA clone GQ02805_H03 5', mRNA sequence	gi|34487662|gb|CF470290.1|CF470290
323	1020	AT2G28900.1	144	9e-35	115	56	| Symbols: ATOEP16-L, ATOEP16-1, OEP16 | OEP16 (OUTER ENVELOPE PROTEIN 16); protein translocase | chr2:12421500-12422536 REVERSE	estExt_Genewise1_v1.C_LG_I1289	138	5e-33	146	46	gi|52353640|gb|AAU44206.1|	172	1e-42	147	57	putative amino acid selective channel protein [Oryza sativa (japonica cultivar-group)]	gi|157337309|emb|CAO21655.1|	142	7e-34	130	54	unnamed protein product [Vitis vinifera]	jgi|Phypa1_1|223774	160	1e-39	146	50	estExt_Genewise1.C_2690049	ref|NP_001054446.1|	172	2e-41	147	57	Os05g0111200 [Oryza sativa (japonica cultivar-group)] gb|AAU44206.1| putative amino acid selective channel protein [Oryza sativa (japonica cultivar-group)] dbj|BAF16360.1| Os05g0111200 [Oryza sativa (japonica cultivar-group)]	gi|157566472|gb|EX367700.1|EX367700	1828	0	926	99	GQ03213.B7_A16 GQ032 - Shoot tip (Normalized library) Picea glauca cDNA clone GQ03213_A16 5', mRNA sequence	gi|157566472|gb|EX367700.1|EX367700	1828	0	926	99	GQ03213.B7_A16 GQ032 - Shoot tip (Normalized library) Picea glauca cDNA clone GQ03213_A16 5', mRNA sequence	gi|48932560|gb|CO162019.1|CO162019
324	2011	AT2G38110.1	431	1e-120	372	55	| Symbols: ATGPAT6, GPAT6 | ATGPAT6/GPAT6 (GLYCEROL-3-PHOSPHATE ACYLTRANSFERASE 6); 1-acylglycerol-3-phosphate O-acyltransferase/ acyltransferase | chr2:15959894-15962442 REVERSE	fgenesh4_pg.C_LG_XVI000515	450	1e-126	370	58	gi|113534370|dbj|BAF06753.1|	438	1e-122	368	57	Os01g0855000 [Oryza sativa (japonica cultivar-group)]	gi|157350879|emb|CAO40994.1|	444	1e-124	381	56	unnamed protein product [Vitis vinifera]	jgi|Phypa1_1|180424	429	1e-120	376	58	estExt_gwp_gw1.C_420078	ref|NP_001044839.1|	438	1e-121	368	57	Os01g0855000 [Oryza sativa (japonica cultivar-group)] dbj|BAD82462.1| phospholipid/glycerol acyltransferase-like protein [Oryza sativa (japonica cultivar-group)] dbj|BAF06753.1| Os01g0855000 [Oryza sativa (japonica cultivar-group)]	gi|157556519|gb|EX357750.1|EX357750	1429	0	790	97	GQ03123.B7_J03 GQ031 - Xylem Scrapings (Normalized library) Picea glauca cDNA clone GQ03123_J03 5', mRNA sequence	gi|157556519|gb|EX357750.1|EX357750	1429	0	790	97	GQ03123.B7_J03 GQ031 - Xylem Scrapings (Normalized library) Picea glauca cDNA clone GQ03123_J03 5', mRNA sequence	gi|70972256|gb|DR742065.1|DR742065
325	1137	AT3G15580.1	161	6e-40	113	66	| Symbols: ATG8I, APG8H | APG8H (autophagy 8H); microtubule binding | chr3:5274082-5275007 REVERSE	grail3.0006056801	171	8e-43	118	67	gi|108863897|gb|ABA91071.2|	149	1e-35	113	63	Gamma-aminobutyric acid receptor-associated protein-like 2, putative, expressed [Oryza sativa (japonica cultivar-group)]	gi|157350248|emb|CAO40186.1|	168	1e-41	113	69	unnamed protein product [Vitis vinifera]	jgi|Phypa1_1|193990	139	4e-33	115	52	estExt_gwp_gw1.C_2090080	dbj|BAF73404.1|	166	3e-39	112	67	autophagy-related protein 8 [Fagopyrum esculentum]	gi|157595232|gb|EX396460.1|EX396460	1711	0	875	99	GQ03407.B7_K20 GQ034 - Needles - Mid-season Picea glauca cDNA clone GQ03407_K20 5', mRNA sequence	gi|157595232|gb|EX396460.1|EX396460	1711	0	875	99	GQ03407.B7_K20 GQ034 - Needles - Mid-season Picea glauca cDNA clone GQ03407_K20 5', mRNA sequence	gi|18642043|gb|BM493717.1|BM493717
326	810	AT3G47110.1	28.9	3.8	66	36	| Symbols: | leucine-rich repeat transmembrane protein kinase, putative | chr3:17358088-17361281 REVERSE	eugene3.05370005	29.3	3.1	38	39	No significant hit						gi|147842055|emb|CAN71499.1|	30	3	74	25	hypothetical protein [Vitis vinifera]	jgi|Phypa1_1|151203	28.1	6.2	45	33	e_gw1.332.19.1	ref|XP_001450985.1|	34.7	6.6	78	26	hypothetical protein [Paramecium tetraurelia] emb|CAK83588.1| unnamed protein product [Paramecium tetraurelia]	gi|157578126|gb|EX379354.1|EX379354	498	1e-139	279	97	GQ03238.B7_O23 GQ032 - Shoot tip (Normalized library) Picea glauca cDNA clone GQ03238_O23 5', mRNA sequence	gi|157578126|gb|EX379354.1|EX379354	498	1e-139	279	97	GQ03238.B7_O23 GQ032 - Shoot tip (Normalized library) Picea glauca cDNA clone GQ03238_O23 5', mRNA sequence	gi|67561809|gb|DR102454.1|DR102454
327	889	AT1G56580.1	139	2e-33	140	47	| Symbols: | similar to unknown protein [Arabidopsis thaliana] (TAIR:AT1G09310.1); similar to Os12g0563600 [Oryza sativa (japonica cultivar-group)] (GB:NP_001067038.1); similar to Os11g0683600 [Oryza sativa (japonica cultivar-group)] (GB:NP_001068462.1); similar to hypothetical protein [Oryza sativa (japonica cultivar-group)] (GB:BAC15899.1); contains InterPro domain Protein of unknown function D…	eugene3.00130061	162	4e-40	139	53	gi|125578035|gb|EAZ19257.1|	158	2e-38	147	48	hypothetical protein OsJ_033466 [Oryza sativa (japonica cultivar-group)]	gi|157327160|emb|CAO14438.1|	175	7e-44	145	54	unnamed protein product [Vitis vinifera]	jgi|Phypa1_1|124844	109	2e-24	131	41	e_gw1.51.254.1	ref|NP_001068462.1|	158	4e-37	147	48	Os11g0683600 [Oryza sativa (japonica cultivar-group)] dbj|BAF28825.1| Os11g0683600 [Oryza sativa (japonica cultivar-group)] gb|EAY81794.1| hypothetical protein OsI_035753 [Oryza sativa (indica cultivar-group)] gb|EAZ19257.1| hypothetical protein OsJ_033466 [Oryza sativa (japonica cultivar-group)]	gi|157614867|gb|EX415949.1|EX415949	1249	0	650	99	GQ03703.B7_N04 GQ037 - Shoot tip - Dormant Picea glauca cDNA clone GQ03703_N04 5', mRNA sequence	gi|157614867|gb|EX415949.1|EX415949	1249	0	650	99	GQ03703.B7_N04 GQ037 - Shoot tip - Dormant Picea glauca cDNA clone GQ03703_N04 5', mRNA sequence	gi|6555079|gb|AW225783.1|AW225783
328	772	AT4G11610.1	28.1	6.1	26	34	| Symbols: ATNTRB, NTRB | NTRB (NADPH-dependent thioredoxin reductase B) | chr4:7013950-7017840 REVERSE	fgenesh4_pg.C_scaffold_86000085	30.4	1.3	41	31	gi|125598398|gb|EAZ38178.1|	30.4	5.6	33	36	hypothetical protein OsJ_021661 [Oryza sativa (japonica cultivar-group)]	gi|157330999|emb|CAO62621.1|	29.6	3.6	38	34	unnamed protein product [Vitis vinifera]	jgi|Phypa1_1|56126	29.6	2	33	39	fgenesh1_pm.scaffold_28000043	No significant hit						gi|157507163|gb|EX308394.1|EX308394	1074	0	606	97	GQ01307.T3_O21 GQ013 - Elongating ROOTS tips - sapplings Picea glauca cDNA clone GQ01307_O21 5', mRNA sequence	gi|157507163|gb|EX308394.1|EX308394	1074	0	606	97	GQ01307.T3_O21 GQ013 - Elongating ROOTS tips - sapplings Picea glauca cDNA clone GQ01307_O21 5', mRNA sequence	gi|57884806|gb|CX649977.1|CX649977
329	475	AT2G46330.1	41.6	0.0002	50	50	| Symbols: ATAGP16, AGP16 | AGP16 (ARABINOGALACTAN PROTEIN 16) | chr2:19025803-19026181 REVERSE	grail3.0018039001	38.1	0.003	48	47	gi|48843764|gb|AAT47023.1|	37.4	0.018	44	43	unknown protein [Oryza sativa (japonica cultivar-group)]	gi|157349864|emb|CAO39720.1|	38.1	0.004	39	51	unnamed protein product [Vitis vinifera]	jgi|Phypa1_1|173328	28.9	1.4	60	30	estExt_fgenesh1_pg.C_4420005	gb|AAM12785.1|	42.7	0.007	48	47	unknown [Capsicum annuum]	gi|83402205|gb|DV996182.1|DV996182	482	1e-134	330	93	GQ027127.B3_A06 GQ099: Mixed spruce tissues Picea glauca cDNA clone GenomeQuebec_Id:GQ027127_A06 5', mRNA sequence	gi|83402205|gb|DV996182.1|DV996182	482	1e-135	330	93	GQ027127.B3_A06 GQ099: Mixed spruce tissues Picea glauca cDNA clone GenomeQuebec_Id:GQ027127_A06 5', mRNA sequence	gi|61672682|gb|DN615182.1|DN615182
330	500	AT5G53250.1	58.2	3e-09	35	77	| Symbols: AGP22, ATAGP22 | AGP22/ATAGP22 (ARABINOGALACTAN PROTEINS 22) | chr5:21620941-21621233 FORWARD	grail3.0018039001	57.8	4e-09	59	52	gi|113533289|dbj|BAF05672.1|	53.9	2e-07	35	65	Os01g0657000 [Oryza sativa (japonica cultivar-group)]	gi|157349864|emb|CAO39720.1|	57.8	6e-09	51	52	unnamed protein product [Vitis vinifera]	jgi|Phypa1_1|86281	30	0.73	55	30	fgenesh1_pg.scaffold_144000010	ref|NP_200137.1|	58.2	2e-07	35	77	AGP22/ATAGP22 (ARABINOGALACTAN PROTEINS 22) [Arabidopsis thaliana] sp|Q9FK16|AGP22_ARATH Arabinogalactan peptide 22 precursor (AG-peptide 22) dbj|BAB09787.1| unnamed protein product [Arabidopsis thaliana] gb|AAR24144.1| At5g53250 [Arabidopsis thaliana] gb|AAR92294.1| At5g53250 [Arabidopsis thaliana] dbj|BAF00804.1| predicted GPI-anchored protein [Arabidopsis thaliana]	gi|50178149|gb|CO489041.1|CO489041	400	1e-110	294	92	GQ0256.B3_J06 GQ025: Annual flush SHOOTS diurnal cycle- trees Picea glauca cDNA clone GenomeQuebec_Id:GQ0256J06 5', mRNA sequence	gi|50178149|gb|CO489041.1|CO489041	400	1e-110	294	92	GQ0256.B3_J06 GQ025: Annual flush SHOOTS diurnal cycle- trees Picea glauca cDNA clone GenomeQuebec_Id:GQ0256J06 5', mRNA sequence	gi|13433293|gb|BG485726.1|BG485726
331	1539	AT3G58730.1	384	1e-107	269	73	| Symbols: | (VACUOLAR ATP SYNTHASE SUBUNIT D); hydrogen ion transporting ATP synthase, rotational mechanism / hydrogen ion transporting ATPase, rotational mechanism | chr3:21729472-21730257 REVERSE	grail3.0017003702	399	1e-111	269	78	gi|38347326|emb|CAE05976.2|	389	1e-107	269	74	OSJNBa0063C18.17 [Oryza sativa (japonica cultivar-group)]	gi|157344570|emb|CAO69953.1|	409	1e-114	269	79	unnamed protein product [Vitis vinifera]	jgi|Phypa1_1|170976	345	3e-95	269	65	estExt_fgenesh1_pg.C_2700015	ref|NP_001054048.1|	389	1e-106	269	74	Os04g0643100 [Oryza sativa (japonica cultivar-group)] emb|CAD41902.2| OSJNBa0033G05.3 [Oryza sativa (japonica cultivar-group)] emb|CAE05976.2| OSJNBa0063C18.17 [Oryza sativa (japonica cultivar-group)] emb|CAH68238.1| H0306F03.5 [Oryza sativa (indica cultivar-group)] dbj|BAF15962.1| Os04g0643100 [Oryza sativa (japonica cultivar-group)] gb|EAY95767.1| hypothetical protein OsI_017000 [Oryza sativa (…	gi|74156968|gb|DT626900.1|DT626900	1354	0	966	92	EST1159976 Sequencing ESTs from loblolly pine embryos Pinus taeda cDNA clone PIMAS64 5' end, mRNA sequence	gi|157517037|gb|EX318268.1|EX318268	1330	0	727	98	GQ02812.SP6_N08 GQ028 - Cambium / phloem scrappings (Normalized library ) Picea glauca cDNA clone GQ02812_N08 3', mRNA sequence	gi|74156968|gb|DT626900.1|DT626900
332	476	AT5G66520.1	26.9	5.8	43	32	| Symbols: | pentatricopeptide (PPR) repeat-containing protein | chr5:26569105-26570967 FORWARD	fgenesh4_pm.C_LG_VII000516	28.9	1.6	45	26	gi|70663947|emb|CAE03609.2|	30	2.8	35	37	OSJNBb0004A17.11 [Oryza sativa (japonica cultivar-group)]	gi|157340381|emb|CAO46058.1|	30	1.1	66	28	unnamed protein product [Vitis vinifera]	jgi|Phypa1_1|90118	27.3	4.3	76	28	fgenesh1_pg.scaffold_193000008	ref|XP_001348973.1|	37	0.38	128	25	hypothetical protein MAL7P1.16 [Plasmodium falciparum 3D7] emb|CAD50811.1| hypothetical protein [Plasmodium falciparum 3D7]	gi|83380767|gb|DV974745.1|DV974745	894	0	459	99	GQ00412.TB_O19 GQ004: Non-lignified secondary xylem from mature trees Picea glauca cDNA clone GenomeQuebec_Id:GQ00412_O19 3', mRNA sequence	gi|83380767|gb|DV974745.1|DV974745	894	0	459	99	GQ00412.TB_O19 GQ004: Non-lignified secondary xylem from mature trees Picea glauca cDNA clone GenomeQuebec_Id:GQ00412_O19 3', mRNA sequence	gi|67954743|gb|DR160165.1|DR160165
333	418	AT1G09610.1	96.3	6e-21	63	66	| Symbols: | similar to unknown protein [Arabidopsis thaliana] (TAIR:AT1G33800.1); similar to Os12g0204500 [Oryza sativa (japonica cultivar-group)] (GB:NP_001066378.1); similar to hypothetical protein MA4_111B14.64 [Musa acuminata] (GB:ABF72010.1); contains InterPro domain Protein of unknown function DUF579, plant; (InterPro:IPR006514) | chr1:3111791-3112639 FORWARD	gw1.86.114.1	96.3	6e-21	64	60	gi|77553318|gb|ABA96114.1|	93.6	2e-19	63	63	uncharacterized plant-specific domain TIGR01627 family protein, expressed [Oryza sativa (japonica cultivar-group)]	gi|157354272|emb|CAO46873.1|	95.1	2e-20	64	62	unnamed protein product [Vitis vinifera]	jgi|Phypa1_1|115978	77.8	2e-15	62	58	e_gw1.15.159.1	ref|NP_172432.1|	96.3	5e-19	63	66	unknown protein [Arabidopsis thaliana] gb|AAR20784.1| At1g09610 [Arabidopsis thaliana] gb|AAS47664.1| At1g09610 [Arabidopsis thaliana]	gi|50165628|gb|CO483422.1|CO483422	797	0	418	99	GQ0208.B3_F01 GQ020: Clean ROOTS systems -Diurnal cycle Picea glauca cDNA clone GenomeQuebec_Id:GQ0208F01 5', mRNA sequence	gi|50165628|gb|CO483422.1|CO483422	797	0	418	99	GQ0208.B3_F01 GQ020: Clean ROOTS systems -Diurnal cycle Picea glauca cDNA clone GenomeQuebec_Id:GQ0208F01 5', mRNA sequence	gi|34345516|gb|CF387099.1|CF387099
334	512	AT3G15353.1	59.7	9e-10	66	48	| Symbols: MT3 | MT3 (METALLOTHIONEIN 3) | chr3:5180832-5181332 REVERSE	eugene3.00110909	65.9	1e-11	64	50	gi|2072555|gb|AAB53811.1|	63.9	2e-10	63	49	metallothionein-like protein [Oryza sativa]	gi|7406673|emb|CAB85630.1|	53.9	9e-08	67	47	putative metallothionein-like protein [Vitis vinifera]	jgi|Phypa1_1|145371	29.6	1	45	35	e_gw1.227.119.1	sp|Q40854|MT3_PICGL	122	8e-27	60	86	Metallothionein-like protein EMB30 gb|AAB01564.1| metallothionein-like protein [Picea glauca]	gi|157612760|gb|EX413984.1|EX413984	688	0	401	96	GQ03617.B7_H14 GQ036 - Shoot tip - Active growth Picea glauca cDNA clone GQ03617_H14 5', mRNA sequence	gi|157612760|gb|EX413984.1|EX413984	688	0	401	96	GQ03617.B7_H14 GQ036 - Shoot tip - Active growth Picea glauca cDNA clone GQ03617_H14 5', mRNA sequence	gi|5043977|gb|AI725125.1|AI725125
335	904	AT1G10850.1	132	3e-31	213	41	| Symbols: | ATP binding / protein serine/threonine kinase | chr1:3612229-3614343 FORWARD	fgenesh4_pg.C_LG_X000893	135	3e-32	212	42	gi|125584260|gb|EAZ25191.1|	117	3e-26	221	38	hypothetical protein OsJ_008674 [Oryza sativa (japonica cultivar-group)]	gi|157345903|emb|CAO15418.1|	138	7e-33	213	42	unnamed protein product [Vitis vinifera]	jgi|Phypa1_1|158630	108	6e-24	179	37	estExt_fgenesh1_pg.C_30193	emb|CAN80935.1|	138	5e-31	213	42	hypothetical protein [Vitis vinifera]	gi|18433282|gb|BM427801.1|BM427801	42.1	0.071	21	100	NXRV_003_E01_F NXRV (Nsf Xylem Root wood Vertical) Pinus taeda cDNA clone NXRV_003_E01 5' similar to Arabidopsis thaliana sequence At1g52280 GTP-binding protein RAB7D, putative see http://mips.gsf.de/proj/thal/db/index.html, mRNA sequence	gi|157565809|gb|EX367037.1|EX367037	40.1	0.1	24	95	GQ03212.B7_D08 GQ032 - Shoot tip (Normalized library) Picea glauca cDNA clone GQ03212_D08 5', mRNA sequence	gi|18433282|gb|BM427801.1|BM427801
336	773	AT3G45980.1	173	1e-43	92	95	| Symbols: | histone H2B | chr3:16908477-16908929 REVERSE	estExt_Genewise1_v1.C_LG_X2891	172	2e-43	92	95	gi|50080248|gb|AAT69583.1|	169	6e-42	92	93	putative histone H2B [Oryza sativa (japonica cultivar-group)]	gi|157337365|emb|CAO21711.1|	174	1e-43	92	96	unnamed protein product [Vitis vinifera]	jgi|Phypa1_1|214250	170	7e-43	92	94	estExt_Genewise1.C_980191	emb|CAC84679.1|	177	8e-43	92	98	putative histone H4 [Pinus pinaster]	gi|157513058|gb|EX314289.1|EX314289	1292	0	700	98	GQ02807.B7_C12 GQ028 - Cambium / phloem scrappings (Normalized library ) Picea glauca cDNA clone GQ02807_C12 5', mRNA sequence	gi|157513058|gb|EX314289.1|EX314289	1292	0	700	98	GQ02807.B7_C12 GQ028 - Cambium / phloem scrappings (Normalized library ) Picea glauca cDNA clone GQ02807_C12 5', mRNA sequence	gi|66977549|gb|DR053982.1|DR053982
337	1181	AT2G36000.1	218	7e-57	251	44	| Symbols: | mitochondrial transcription termination factor-related / mTERF-related | chr2:15124260-15125261 FORWARD	gw1.XVI.2283.1	223	2e-58	245	46	gi|113549952|dbj|BAF13395.1|	215	2e-55	240	47	Os03g0785200 [Oryza sativa (japonica cultivar-group)]	gi|157346137|emb|CAO15834.1|	227	2e-59	246	46	unnamed protein product [Vitis vinifera]	jgi|Phypa1_1|130222	176	2e-44	255	37	e_gw1.81.91.1	emb|CAN80627.1|	224	1e-56	257	44	hypothetical protein [Vitis vinifera]	gi|157590885|gb|EX392113.1|EX392113	1612	0	841	99	GQ03321.B7_M07 GQ033 - Terminal leader (Normalized library) Picea glauca cDNA clone GQ03321_M07 5', mRNA sequence	gi|157590885|gb|EX392113.1|EX392113	1612	0	841	99	GQ03321.B7_M07 GQ033 - Terminal leader (Normalized library) Picea glauca cDNA clone GQ03321_M07 5', mRNA sequence	gi|74157152|gb|DT627084.1|DT627084
338	722	AT4G27270.1	249	9e-67	156	77	| Symbols: | quinone reductase family protein | chr4:13661464-13663249 REVERSE	estExt_Genewise1_v1.C_LG_XI2337	246	8e-66	157	75	gi|125602140|gb|EAZ41465.1|	249	7e-66	157	76	hypothetical protein OsJ_024948 [Oryza sativa (japonica cultivar-group)]	gi|37724581|gb|AAO12869.1|	245	3e-65	155	76	putative quinone reductase [Vitis vinifera]	jgi|Phypa1_1|209586	229	9e-61	154	73	estExt_Genewise1.C_550050	ref|NP_194457.2|	249	8e-65	156	77	quinone reductase family protein [Arabidopsis thaliana] gb|AAQ65137.1| At4g27270 [Arabidopsis thaliana] dbj|BAD95300.1| putative protein [Arabidopsis thaliana]	gi|157539427|gb|EX340658.1|EX340658	1348	0	680	100	GQ03010.B7_M05 GQ030 - Xylem planings - daytime and seasonal Picea glauca cDNA clone GQ03010_M05 5', mRNA sequence	gi|157539427|gb|EX340658.1|EX340658	1348	0	680	100	GQ03010.B7_M05 GQ030 - Xylem planings - daytime and seasonal Picea glauca cDNA clone GQ03010_M05 5', mRNA sequence	gi|48935166|gb|CO164625.1|CO164625
339	781	AT3G23920.1	302	1e-82	228	64	| Symbols: BMY7, TR-BAMY | BMY7/TR-BAMY (beta-amylase 7); beta-amylase | chr3:8641729-8644206 FORWARD	gw1.X.4692.1	322	1e-88	226	65	gi|108706110|gb|ABF93905.1|	282	6e-76	230	58	Beta-amylase, putative, expressed [Oryza sativa (japonica cultivar-group)]	gi|157336829|emb|CAO71514.1|	306	1e-83	228	65	unnamed protein product [Vitis vinifera]	jgi|Phypa1_1|222395	308	3e-84	229	63	estExt_Genewise1.C_2330002	gb|AAY89374.1|	308	3e-82	228	64	beta-amylase 1 [Nicotiana langsdorffii x Nicotiana sanderae]	gi|83385928|gb|DV979906.1|DV979906	1435	0	732	99	GQ0178.B7_B06 GQ017: Immature somatic EMBRYOS Picea glauca cDNA clone GenomeQuebec_Id:GQ0178_B06 3', mRNA sequence	gi|83385928|gb|DV979906.1|DV979906	1435	0	732	99	GQ0178.B7_B06 GQ017: Immature somatic EMBRYOS Picea glauca cDNA clone GenomeQuebec_Id:GQ0178_B06 3', mRNA sequence	gi|49451654|gb|CO370337.1|CO370337
340	1182	No significant hit						No significant hit					No significant hit						No significant hit						No significant hit						No significant hit						gi|157533763|gb|EX334994.1|EX334994	1239	0	776	95	GQ02908.B7_H23 GQ029 - Xylem scrapings - AT NITE Picea glauca cDNA clone GQ02908_H23 5', mRNA sequence	gi|157533763|gb|EX334994.1|EX334994	1239	0	776	95	GQ02908.B7_H23 GQ029 - Xylem scrapings - AT NITE Picea glauca cDNA clone GQ02908_H23 5', mRNA sequence	gi|61769255|gb|DN626904.1|DN626904
341	1178	AT5G17420.1	262	3e-70	170	71	| Symbols: CESA7, ATCESA7, MUR10, IRX3 | IRX3 (IRREGULAR XYLEM 3, MURUS 10); cellulose synthase | chr5:5736861-5741409 REVERSE	estExt_Genewise1_v1.C_LG_VI2188	268	7e-72	170	74	gi|125599508|gb|EAZ39084.1|	253	1e-66	171	70	hypothetical protein OsJ_022567 [Oryza sativa (japonica cultivar-group)]	gi|157343156|emb|CAO66645.1|	264	2e-70	170	73	unnamed protein product [Vitis vinifera]	jgi|Phypa1_1|119553	256	1e-68	170	70	e_gw1.29.2.1	gb|AAT57672.1|	288	5e-76	170	82	cellulose synthase catalytic subunit [Pinus radiata]	gi|157541513|gb|EX342744.1|EX342744	1681	0	877	99	GQ03013.SP6_C04 GQ030 - Xylem planings - daytime and seasonal Picea glauca cDNA clone GQ03013_C04 3', mRNA sequence	gi|157541513|gb|EX342744.1|EX342744	1681	0	877	99	GQ03013.SP6_C04 GQ030 - Xylem planings - daytime and seasonal Picea glauca cDNA clone GQ03013_C04 3', mRNA sequence	gi|21828421|gb|BQ703105.1|BQ703105
342	937	AT4G27490.1	220	8e-58	148	70	| Symbols: | 3' exoribonuclease family domain 1-containing protein | chr4:13739967-13741653 FORWARD	estExt_fgenesh4_pm.C_660123	229	3e-60	157	71	gi|41469640|gb|AAS07363.1|	220	5e-57	157	68	putative exoribonuclease [Oryza sativa (japonica cultivar-group)]	gi|157337518|emb|CAO21864.1|	225	6e-59	157	68	unnamed protein product [Vitis vinifera]	jgi|Phypa1_1|110596	68.9	4e-12	157	28	estExt_fgenesh1_kg.C_3670001	emb|CAN61380.1|	225	3e-57	157	68	hypothetical protein [Vitis vinifera]	gi|157564027|gb|EX365255.1|EX365255	1390	0	737	98	GQ03209.SP6_E15 GQ032 - Shoot tip (Normalized library) Picea glauca cDNA clone GQ03209_E15 3', mRNA sequence	gi|157564027|gb|EX365255.1|EX365255	1390	0	737	98	GQ03209.SP6_E15 GQ032 - Shoot tip (Normalized library) Picea glauca cDNA clone GQ03209_E15 3', mRNA sequence	gi|49009022|gb|CO197847.1|CO197847
343	427	AT3G15353.1	55.5	1e-08	66	43	| Symbols: MT3 | MT3 (METALLOTHIONEIN 3) | chr3:5180832-5181332 REVERSE	eugene3.00110909	61.2	2e-10	64	48	gi|2072555|gb|AAB53811.1|	55.1	6e-08	62	43	metallothionein-like protein [Oryza sativa]	gi|7406673|emb|CAB85630.1|	52	2e-07	64	42	putative metallothionein-like protein [Vitis vinifera]	jgi|Phypa1_1|189244	30.8	0.3	46	36	estExt_gwp_gw1.C_1300111	sp|Q40854|MT3_PICGL	126	4e-28	61	88	Metallothionein-like protein EMB30 gb|AAB01564.1| metallothionein-like protein [Picea glauca]	gi|40773144|gb|CK440095.1|CK440095	729	0	384	98	GQ0025a.BR_G12 GQ002: Female cones developmental sequence Picea glauca cDNA clone GenomeQuebec_Id:GQ0025aG12 5', mRNA sequence	gi|40773144|gb|CK440095.1|CK440095	729	0	384	98	GQ0025a.BR_G12 GQ002: Female cones developmental sequence Picea glauca cDNA clone GenomeQuebec_Id:GQ0025aG12 5', mRNA sequence	gi|5903923|gb|AW043394.1|AW043394
344	185	AT1G54460.1	25.4	8	35	40	| Symbols: | similar to WDL1 (WVD2-LIKE 1) [Arabidopsis thaliana] (TAIR:AT3G04630.3); similar to Targeting protein for Xklp2 containing protein, expressed [Oryza sativa (japonica cultivar-group)] (GB:ABF99369.1); similar to Os03g0799100 [Oryza sativa (japonica cultivar-group)] (GB:NP_001051574.1); contains InterPro domain Targeting for Xklp2; (InterPro:IPR009675) | chr1:20344574-20346567 REVERSE	estExt_fgenesh4_pg.C_LG_VI1085	25.8	7.2	21	52	No significant hit						No significant hit						No significant hit						No significant hit						gi|157507446|gb|EX308677.1|EX308677	323	2e-87	163	100	GQ01308.T3_M13 GQ013 - Elongating ROOTS tips - sapplings Picea glauca cDNA clone GQ01308_M13 5', mRNA sequence	gi|157507446|gb|EX308677.1|EX308677	323	9e-88	163	100	GQ01308.T3_M13 GQ013 - Elongating ROOTS tips - sapplings Picea glauca cDNA clone GQ01308_M13 5', mRNA sequence	gi|37562519|gb|CF665276.1|CF665276
345	684	AT3G48660.1	94	7e-20	71	59	| Symbols: | similar to unknown protein [Arabidopsis thaliana] (TAIR:AT5G63500.1); similar to hypothetical protein [Phaseolus vulgaris] (GB:AAQ09000.1) | chr3:18040644-18041118 FORWARD	grail3.0015028301	94.4	6e-20	66	62	gi|77550974|gb|ABA93771.1|	94.7	2e-19	66	62	expressed protein [Oryza sativa (japonica cultivar-group)]	gi|157341126|emb|CAO49033.1|	94.4	1e-19	66	60	unnamed protein product [Vitis vinifera]	jgi|Phypa1_1|180791	68.2	4e-12	65	49	estExt_gwp_gw1.C_450020	ref|NP_001067936.1|	94.7	4e-18	66	62	Os11g0496500 [Oryza sativa (japonica cultivar-group)] dbj|BAF28299.1| Os11g0496500 [Oryza sativa (japonica cultivar-group)] gb|EAY81001.1| hypothetical protein OsI_034960 [Oryza sativa (indica cultivar-group)]	gi|157605797|gb|EX407021.1|EX407021	224	7e-57	213	88	GQ03517.B7_I03 GQ035 - Needles - End of season Picea glauca cDNA clone GQ03517_I03 5', mRNA sequence	gi|157605797|gb|EX407021.1|EX407021	224	2e-57	213	88	GQ03517.B7_I03 GQ035 - Needles - End of season Picea glauca cDNA clone GQ03517_I03 5', mRNA sequence	gi|67554936|gb|DR095581.1|DR095581
346	817	AT5G10780.1	259	1e-69	168	70	| Symbols: | similar to Os03g0360500 [Oryza sativa (japonica cultivar-group)] (GB:NP_001050154.1); similar to expressed protein [Oryza sativa (japonica cultivar-group)] (GB:ABF96076.1); contains InterPro domain Protein of unknown function DUF1077; (InterPro:IPR009445) | chr5:3408423-3409760 FORWARD	estExt_fgenesh4_pg.C_LG_XVIII0508	270	6e-73	167	75	gi|108708280|gb|ABF96075.1|	256	7e-68	168	72	expressed protein [Oryza sativa (japonica cultivar-group)]	gi|157339826|emb|CAO44367.1|	278	4e-75	167	77	unnamed protein product [Vitis vinifera]	jgi|Phypa1_1|62204	236	1e-62	166	68	fgenesh1_kg.scaffold_3000005	emb|CAN83012.1|	278	2e-73	167	77	hypothetical protein [Vitis vinifera]	gi|157530017|gb|EX331248.1|EX331248	1516	0	790	98	GQ02902.SP6_C03 GQ029 - Xylem scrapings - AT NITE Picea glauca cDNA clone GQ02902_C03 3', mRNA sequence	gi|157530017|gb|EX331248.1|EX331248	1516	0	790	98	GQ02902.SP6_C03 GQ029 - Xylem scrapings - AT NITE Picea glauca cDNA clone GQ02902_C03 3', mRNA sequence	gi|70783731|gb|DR693379.1|DR693379
347	1703	AT5G67360.1	388	1e-108	444	47	| Symbols: ARA12 | ARA12; subtilase | chr5:26889418-26891691 REVERSE	estExt_fgenesh4_pg.C_280029	391	1e-109	444	47	gi|20503056|gb|AAM22744.1|AC092388_28	395	1e-109	452	49	putative cucumisin-like serine protease [Oryza sativa (japonica cultivar-group)]	gi|157342524|emb|CAO65236.1|	405	1e-113	445	48	unnamed protein product [Vitis vinifera]	jgi|Phypa1_1|205498	399	1e-111	449	48	estExt_Genewise1.C_280065	gb|EAY78354.1|	397	1e-108	452	49	hypothetical protein OsI_032313 [Oryza sativa (indica cultivar-group)]	gi|157594542|gb|EX395770.1|EX395770	1616	0	883	98	GQ03405.B7_M15 GQ034 - Needles - Mid-season Picea glauca cDNA clone GQ03405_M15 5', mRNA sequence	gi|157594542|gb|EX395770.1|EX395770	1616	0	883	98	GQ03405.B7_M15 GQ034 - Needles - Mid-season Picea glauca cDNA clone GQ03405_M15 5', mRNA sequence	gi|49445759|gb|CO364442.1|CO364442
348	1052	AT3G15640.2	142	3e-34	161	46	| Symbols: | cytochrome c oxidase family protein | chr3:5299280-5301378 FORWARD	estExt_fgenesh4_pm.C_LG_III0085	134	1e-31	162	46	gi|113533086|dbj|BAF05469.1|	155	2e-37	160	50	Os01g0612200 [Oryza sativa (japonica cultivar-group)]	gi|157340366|emb|CAO46043.1|	129	4e-30	87	66	unnamed protein product [Vitis vinifera]	jgi|Phypa1_1|106802	120	2e-27	85	64	estExt_fgenesh1_pm.C_1000010	ref|NP_001043555.1|	155	4e-36	160	50	Os01g0612200 [Oryza sativa (japonica cultivar-group)] dbj|BAA12797.1| cytochrome c oxidase subunit Vb precursor [Oryza sativa (japonica cultivar-group)] dbj|BAB93273.1| putative cytochrome c oxidase-related [Oryza sativa (japonica cultivar-group)] dbj|BAF05469.1| Os01g0612200 [Oryza sativa (japonica cultivar-group)]	gi|157590923|gb|EX392151.1|EX392151	1737	0	903	99	GQ03321.B7_N23 GQ033 - Terminal leader (Normalized library) Picea glauca cDNA clone GQ03321_N23 5', mRNA sequence	gi|157590923|gb|EX392151.1|EX392151	1737	0	903	99	GQ03321.B7_N23 GQ033 - Terminal leader (Normalized library) Picea glauca cDNA clone GQ03321_N23 5', mRNA sequence	gi|66975589|gb|DR052022.1|DR052022
349	1381	AT5G32440.1	213	2e-55	276	45	| Symbols: | similar to unknown protein [Arabidopsis thaliana] (TAIR:AT1G80040.1); similar to Os06g0642900 [Oryza sativa (japonica cultivar-group)] (GB:NP_001058174.1); similar to Ubiquitin system component Cue; UBA-like [Medicago truncatula] (GB:ABE77893.1); contains InterPro domain UBA-like; (InterPro:IPR009060); contains InterPro domain Ubiquitin system component Cue; (InterPro:IPR003892) | ch…	fgenesh4_pm.C_LG_XVIII000409	217	2e-56	291	45	gi|125598009|gb|EAZ37789.1|	207	8e-53	280	46	hypothetical protein OsJ_021272 [Oryza sativa (japonica cultivar-group)]	gi|157343002|emb|CAO65714.1|	219	7e-57	293	46	unnamed protein product [Vitis vinifera]	jgi|Phypa1_1|191879	229	4e-60	289	47	estExt_gwp_gw1.C_1690085	ref|NP_568521.1|	213	2e-53	276	45	unknown protein [Arabidopsis thaliana] gb|AAN13090.1| unknown protein [Arabidopsis thaliana]	gi|157554446|gb|EX355677.1|EX355677	1518	0	778	99	GQ03117.B7_P07 GQ031 - Xylem Scrapings (Normalized library) Picea glauca cDNA clone GQ03117_P07 5', mRNA sequence	gi|157554446|gb|EX355677.1|EX355677	1518	0	778	99	GQ03117.B7_P07 GQ031 - Xylem Scrapings (Normalized library) Picea glauca cDNA clone GQ03117_P07 5', mRNA sequence	gi|48934246|gb|CO163705.1|CO163705
350	616	AT1G28670.1	91.7	3e-19	104	41	| Symbols: ARAB-1 | ARAB-1 (Arabidopsis lipase); carboxylic ester hydrolase | chr1:10074655-10076236 REVERSE	fgenesh4_pm.C_LG_XIV000167	109	1e-24	117	44	gi|113594918|dbj|BAF18792.1|	103	4e-22	117	39	Os06g0160200 [Oryza sativa (japonica cultivar-group)]	gi|157349857|emb|CAO39713.1|	118	5e-27	117	46	unnamed protein product [Vitis vinifera]	jgi|Phypa1_1|119919	101	3e-22	113	42	e_gw1.30.216.1	gb|ABO80138.1|	107	6e-22	102	48	Lipolytic enzyme, G-D-S-L [Medicago truncatula]	gi|157609859|gb|EX411083.1|EX411083	1096	0	605	98	GQ03609.B7_I12 GQ036 - Shoot tip - Active growth Picea glauca cDNA clone GQ03609_I12 5', mRNA sequence	gi|157609859|gb|EX411083.1|EX411083	1096	0	605	98	GQ03609.B7_I12 GQ036 - Shoot tip - Active growth Picea glauca cDNA clone GQ03609_I12 5', mRNA sequence	gi|37560540|gb|CF663297.1|CF663297
351	1174	AT2G37650.1	141	7e-34	107	57	| Symbols: | scarecrow-like transcription factor 9 (SCL9) | chr2:15799701-15801857 FORWARD	estExt_Genewise1_v1.C_LG_VIII0671	151	9e-37	105	61	gi|50838950|gb|AAT81711.1|	163	1e-39	106	67	putative transcription factor [Oryza sativa (japonica cultivar-group)]	gi|157345963|emb|CAO15660.1|	157	2e-38	106	66	unnamed protein product [Vitis vinifera]	jgi|Phypa1_1|176868	128	7e-30	107	50	estExt_gwp_gw1.C_200045	gb|ABG77970.1|	194	7e-48	106	85	SCARECROW-like protein 1 [Pinus radiata]	gi|157641297|gb|EX442379.1|EX442379	1344	0	734	98	GQ04105.B7_H04 GQ041 - Shoot tip - Dormant (Normalized) Picea glauca cDNA clone GQ04105_H04 5', mRNA sequence	gi|157641297|gb|EX442379.1|EX442379	1344	0	734	98	GQ04105.B7_H04 GQ041 - Shoot tip - Dormant (Normalized) Picea glauca cDNA clone GQ04105_H04 5', mRNA sequence	gi|49446532|gb|CO365215.1|CO365215
352	900	AT1G30300.1	123	2e-28	104	58	| Symbols: | similar to phosphonate metabolism protein-related [Arabidopsis thaliana] (TAIR:AT4G03610.1); similar to Os03g0643200 [Oryza sativa (japonica cultivar-group)] (GB:NP_001050752.1); similar to Os12g0615500 [Oryza sativa (japonica cultivar-group)] (GB:NP_001067275.1); similar to hypothetical protein LOC_Os12g42100 [Oryza sativa (japonica cultivar-group)] (GB:ABA99850.1); contains domain …	estExt_fgenesh4_pg.C_LG_XI0465	137	1e-32	94	65	gi|53749417|gb|AAU90275.1|	125	2e-28	92	60	calcium binding EGF domain containing protein [Oryza sativa (japonica cultivar-group)]	gi|157350381|emb|CAO40361.1|	111	1e-24	74	66	unnamed protein product [Vitis vinifera]	jgi|Phypa1_1|137746	125	3e-29	92	61	e_gw1.140.21.1	gb|ABP02765.1|	131	6e-29	105	59	phnP protein , related [Medicago truncatula]	gi|50144369|gb|CO474115.1|CO474115	700	0	353	100	GQ0046.B3_L08 GQ004: Non-lignified secondary xylem from mature trees Picea glauca cDNA clone GenomeQuebec_Id:GQ0046L08 5', mRNA sequence	gi|50144369|gb|CO474115.1|CO474115	700	0	353	100	GQ0046.B3_L08 GQ004: Non-lignified secondary xylem from mature trees Picea glauca cDNA clone GenomeQuebec_Id:GQ0046L08 5', mRNA sequence	gi|70783299|gb|DR692947.1|DR692947
353	548	AT1G56060.1	33.9	0.063	68	33	| Symbols: | similar to unknown protein [Arabidopsis thaliana] (TAIR:AT2G32190.1); similar to conserved hypothetical protein [Medicago truncatula] (GB:ABD32591.1) | chr1:20970402-20970798 REVERSE	grail3.0024013801	35.4	0.023	49	42	gi|125589717|gb|EAZ30067.1|	38.5	0.011	53	37	hypothetical protein OsJ_013550 [Oryza sativa (japonica cultivar-group)]	gi|157359903|emb|CAO68639.1|	37.4	0.01	49	44	unnamed protein product [Vitis vinifera]	jgi|Phypa1_1|76929	31.6	0.3	60	33	fgenesh1_pg.scaffold_61000130	ref|XP_001229919.1|	39.7	0.088	52	44	hypothetical protein CHGG_03403 [Chaetomium globosum CBS 148.51] gb|EAQ91468.1| hypothetical protein CHGG_03403 [Chaetomium globosum CBS 148.51]	gi|157634561|gb|EX435643.1|EX435643	961	0	503	99	GQ03919.B7_G23 GQ039 - Stem - Dormant Picea glauca cDNA clone GQ03919_G23 5', mRNA sequence	gi|157634561|gb|EX435643.1|EX435643	961	0	503	99	GQ03919.B7_G23 GQ039 - Stem - Dormant Picea glauca cDNA clone GQ03919_G23 5', mRNA sequence	gi|5044180|gb|AI725208.1|AI725208
354	632	AT2G36890.1	27.7	5.8	73	28	| Symbols: RAX2, MYB38, ATMYB38 | ATMYB38/MYB38/RAX2 (myb domain protein 38); DNA binding / transcription factor | chr2:15492900-15494324 FORWARD	eugene3.00060718	36.6	0.013	55	38	gi|125598041|gb|EAZ37821.1|	29.3	8.8	26	46	hypothetical protein OsJ_021304 [Oryza sativa (japonica cultivar-group)]	gi|147817659|emb|CAN60160.1|	33.9	0.14	75	34	hypothetical protein [Vitis vinifera]	jgi|Phypa1_1|170084	29.3	1.9	54	29	estExt_fgenesh1_pg.C_2300034	gb|AAX92705.1|	88.6	2e-16	58	75	metallothionein-like protein class II [Picea abies]	gi|157626445|gb|EX427527.1|EX427527	1013	0	564	97	GQ03816.B7_F01 GQ038 - Stem - Active growth Picea glauca cDNA clone GQ03816_F01 5', mRNA sequence	gi|157626445|gb|EX427527.1|EX427527	1013	0	564	97	GQ03816.B7_F01 GQ038 - Stem - Active growth Picea glauca cDNA clone GQ03816_F01 5', mRNA sequence	gi|67957725|gb|DR161571.1|DR161571
355	933	AT5G13930.1	348	4e-96	216	82	| Symbols: TT4, ATCHS, CHS | CHS (CHALCONE SYNTHASE); naringenin-chalcone synthase | chr5:4488764-4490037 FORWARD	grail3.0047019001	360	1e-100	213	84	gi|13447616|dbj|BAA19186.2|	346	6e-95	215	79	chalcone synthase [Oryza sativa (japonica cultivar-group)]	gi|18376653|dbj|BAB84111.1|	360	2e-99	213	84	chalcone synthase [Vitis vinifera]	jgi|Phypa1_1|63283	291	3e-79	215	65	fgenesh1_kg.scaffold_228000002	gb|ABD38598.1|	431	1e-119	216	99	chalcone synthase [Abies alba]	gi|157596226|gb|EX397454.1|EX397454	1614	0	834	99	GQ03410.B7_F24 GQ034 - Needles - Mid-season Picea glauca cDNA clone GQ03410_F24 5', mRNA sequence	gi|157596226|gb|EX397454.1|EX397454	1614	0	834	99	GQ03410.B7_F24 GQ034 - Needles - Mid-season Picea glauca cDNA clone GQ03410_F24 5', mRNA sequence	gi|37566366|gb|CF668973.1|CF668973
356	1189	AT2G18990.1	245	4e-65	182	67	| Symbols: TXND9 | TXND9 (THIOREDOXIN DOMAIN-CONTAINING PROTEIN 9 HOMOLOG) | chr2:8245933-8247014 REVERSE	eugene3.00012408	249	2e-66	202	63	gi|113623344|dbj|BAF23289.1|	231	4e-60	210	57	Os08g0250700 [Oryza sativa (japonica cultivar-group)]	gi|157334853|emb|CAO70866.1|	248	7e-66	202	64	unnamed protein product [Vitis vinifera]	jgi|Phypa1_1|215344	207	1e-53	178	57	estExt_Genewise1.C_1140104	emb|CAN66100.1|	247	1e-63	204	63	hypothetical protein [Vitis vinifera]	gi|157599317|gb|EX400545.1|EX400545	1752	0	920	99	GQ03418.B7_M22 GQ034 - Needles - Mid-season Picea glauca cDNA clone GQ03418_M22 5', mRNA sequence	gi|157599317|gb|EX400545.1|EX400545	1752	0	920	99	GQ03418.B7_M22 GQ034 - Needles - Mid-season Picea glauca cDNA clone GQ03418_M22 5', mRNA sequence	gi|70780705|gb|DR690353.1|DR690353
357	552	AT1G34110.1	110	4e-25	188	39	| Symbols: | leucine-rich repeat transmembrane protein kinase, putative | chr1:12417309-12421167 REVERSE	fgenesh4_pg.C_LG_VIII000057	121	3e-28	191	39	gi|125597718|gb|EAZ37498.1|	115	9e-26	185	40	hypothetical protein OsJ_020981 [Oryza sativa (japonica cultivar-group)]	gi|157352602|emb|CAO44400.1|	120	9e-28	171	40	unnamed protein product [Vitis vinifera]	jgi|Phypa1_1|77195	124	3e-29	201	38	fgenesh1_pg.scaffold_63000078	gb|AAC78596.1|	129	1e-28	192	41	Hcr2-5D [Lycopersicon esculentum]	gi|157623026|gb|EX424108.1|EX424108	250	9e-65	186	91	GQ03807.B7_B02 GQ038 - Stem - Active growth Picea glauca cDNA clone GQ03807_B02 5', mRNA sequence	gi|157623026|gb|EX424108.1|EX424108	250	3e-65	186	91	GQ03807.B7_B02 GQ038 - Stem - Active growth Picea glauca cDNA clone GQ03807_B02 5', mRNA sequence	gi|70772572|gb|DR684096.1|DR684096
358	1644	AT2G16500.1	329	3e-90	388	46	| Symbols: ARGDC1, ARGDC, SPE1, ADC1 | ADC1 (ARGININE DECARBOXYLASE 1) | chr2:7157878-7159986 REVERSE	estExt_Genewise1_v1.C_LG_IV0804	335	4e-92	393	45	gi|125595934|gb|EAZ35714.1|	327	6e-89	387	48	hypothetical protein OsJ_019197 [Oryza sativa (japonica cultivar-group)]	gi|157340450|emb|CAO47255.1|	345	6e-95	382	49	unnamed protein product [Vitis vinifera]	jgi|Phypa1_1|180365	285	7e-77	384	44	estExt_gwp_gw1.C_410226	gb|AAQ14538.1|AF306451_1	443	1e-122	307	74	arginine decarboxylase [Pinus sylvestris]	gi|157611068|gb|EX412292.1|EX412292	1667	0	933	97	GQ03612.B7_N19 GQ036 - Shoot tip - Active growth Picea glauca cDNA clone GQ03612_N19 5', mRNA sequence	gi|157611068|gb|EX412292.1|EX412292	1667	0	933	97	GQ03612.B7_N19 GQ036 - Shoot tip - Active growth Picea glauca cDNA clone GQ03612_N19 5', mRNA sequence	gi|51908178|gb|CV145851.1|CV145851
359	661	AT5G59310.1	106	1e-23	99	51	| Symbols: LTP4 | LTP4 (LIPID TRANSFER PROTEIN 4); lipid binding | chr5:23942522-23942998 REVERSE	grail3.0076005701	92.8	2e-19	104	44	gi|47155247|emb|CAG28937.1|	90.9	3e-18	96	45	lipid transfer protein [Oryza sativa (japonica cultivar-group)]	gi|28194084|gb|AAO33393.1|AF467945_1	92	5e-19	95	44	lipid transfer protein isoform 1 [Vitis vinifera]	jgi|Phypa1_1|163905	48.1	4e-06	93	33	estExt_fgenesh1_pg.C_610165	sp|A0AT33|NLTP4_LENCU	121	4e-26	102	53	Nonspecific lipid-transfer protein 4 precursor (LTP4) [Contains: Nonspecific lipid-transfer protein 8 (LTP8)] gb|AAX35811.1| lipid transfer protein 4 precursor [Lens culinaris subsp. culinaris]	gi|157608100|gb|EX409324.1|EX409324	1168	0	597	99	GQ03604.B7_M03 GQ036 - Shoot tip - Active growth Picea glauca cDNA clone GQ03604_M03 5', mRNA sequence	gi|157608100|gb|EX409324.1|EX409324	1168	0	597	99	GQ03604.B7_M03 GQ036 - Shoot tip - Active growth Picea glauca cDNA clone GQ03604_M03 5', mRNA sequence	gi|5902953|gb|AW042672.1|AW042672
360	924	AT2G34420.1	425	1e-119	219	92	| Symbols: LHCB1.5, LHB1B2 | LHB1B2 (Photosystem II light harvesting complex gene 1.5); chlorophyll binding | chr2:14529795-14530592 REVERSE	estExt_Genewise1_v1.C_LG_II0002	447	1e-126	218	95	gi|113533621|dbj|BAF06004.1|	444	1e-124	237	88	Os01g0720500 [Oryza sativa (japonica cultivar-group)]	gi|157359014|emb|CAO66916.1|	447	1e-126	218	95	unnamed protein product [Vitis vinifera]	jgi|Phypa1_1|219830	419	1e-118	237	85	estExt_Genewise1.C_1820038	emb|CAA57408.1|	461	1e-128	238	93	light harvesting chlorophyll a /b-binding protein Lhcb1*2-1 [Picea abies]	gi|157504650|gb|EX305881.1|EX305881	1626	0	860	98	GQ01301.B7_H18 GQ013 - Elongating ROOTS tips - sapplings Picea glauca cDNA clone GQ01301_H18 3', mRNA sequence	gi|157504650|gb|EX305881.1|EX305881	1626	0	860	98	GQ01301.B7_H18 GQ013 - Elongating ROOTS tips - sapplings Picea glauca cDNA clone GQ01301_H18 3', mRNA sequence	gi|67554256|gb|DR094901.1|DR094901
361	1214	AT3G56440.1	355	2e-98	257	69	| Symbols: AtATG18d | AtATG18d (Arabidopsis thaliana homolog of yeast autophagy 18 (ATG18) d) | chr3:20937853-20939776 FORWARD	gw1.125.193.1	382	1e-106	266	69	gi|113531661|dbj|BAF04044.1|	364	1e-100	259	68	Os01g0168500 [Oryza sativa (japonica cultivar-group)]	gi|157351136|emb|CAO41323.1|	355	7e-98	262	67	unnamed protein product [Vitis vinifera]	jgi|Phypa1_1|118902	283	2e-76	258	57	e_gw1.26.59.1	gb|EAY72693.1|	364	7e-99	259	68	hypothetical protein OsI_000540 [Oryza sativa (indica cultivar-group)]	gi|49010871|gb|CO199696.1|CO199696	1316	0	863	94	GEO2_3_A02.b1_A032 Root gravitropism October 2003 test Pinus taeda cDNA clone GEO2_3_A02_A032 3', mRNA sequence	gi|157599691|gb|EX400919.1|EX400919	1187	0	599	100	GQ03419.B7_N07 GQ034 - Needles - Mid-season Picea glauca cDNA clone GQ03419_N07 5', mRNA sequence	gi|49010871|gb|CO199696.1|CO199696
362	869	AT1G33810.1	119	2e-27	99	59	| Symbols: | similar to hypothetical protein MtrDRAFT_AC124956g13v2 [Medicago truncatula] (GB:ABE86786.1) | chr1:12265064-12266635 FORWARD	grail3.0048003901	142	3e-34	108	64	gi|125601965|gb|EAZ41290.1|	117	5e-26	106	59	hypothetical protein OsJ_024773 [Oryza sativa (japonica cultivar-group)]	gi|157346462|emb|CAO16345.1|	138	9e-33	111	63	unnamed protein product [Vitis vinifera]	jgi|Phypa1_1|158499	114	1e-25	144	45	estExt_fgenesh1_pg.C_10461	gb|ABE86786.1|	127	8e-28	137	46	hypothetical protein MtrDRAFT_AC124956g13v2 [Medicago truncatula]	gi|157590194|gb|EX391422.1|EX391422	1608	0	832	99	GQ03319.B7_O21 GQ033 - Terminal leader (Normalized library) Picea glauca cDNA clone GQ03319_O21 5', mRNA sequence	gi|157590194|gb|EX391422.1|EX391422	1608	0	832	99	GQ03319.B7_O21 GQ033 - Terminal leader (Normalized library) Picea glauca cDNA clone GQ03319_O21 5', mRNA sequence	gi|34358448|gb|CF400031.1|CF400031
363	306	AT5G36230.1	67.4	2e-12	37	86	| Symbols: | eIF4-gamma/eIF5/eIF2-epsilon domain-containing protein | chr5:14290749-14294003 FORWARD	estExt_fgenesh4_kg.C_870004	69.7	4e-13	37	91	gi|125602631|gb|EAZ41956.1|	68.2	6e-12	50	72	hypothetical protein OsJ_025439 [Oryza sativa (japonica cultivar-group)]	gi|157348249|emb|CAO22959.1|	80.9	3e-16	50	82	unnamed protein product [Vitis vinifera]	jgi|Phypa1_1|228333	65.1	9e-12	37	86	estExt_Genewise1.C_5450012	gb|ABE89800.2|	68.6	1e-10	37	89	eIF4-gamma/eIF5/eIF2-epsilon [Medicago truncatula]	gi|157633057|gb|EX434139.1|EX434139	589	1e-167	301	99	GQ03915.B7_E12 GQ039 - Stem - Dormant Picea glauca cDNA clone GQ03915_E12 5', mRNA sequence	gi|157633057|gb|EX434139.1|EX434139	589	1e-167	301	99	GQ03915.B7_E12 GQ039 - Stem - Dormant Picea glauca cDNA clone GQ03915_E12 5', mRNA sequence	gi|66977932|gb|DR054365.1|DR054365
364	356	AT4G04860.1	57.4	2e-09	30	76	| Symbols: DER2.2 | Der1-like family protein / degradation in the ER-like family protein | chr4:2460133-2461376 FORWARD	estExt_Genewise1_v1.C_LG_XI1160	57	3e-09	30	73	gi|27573354|gb|AAO20072.1|	55.8	3e-08	30	73	putative Der1-like protein [Oryza sativa (japonica cultivar-group)]	gi|157328702|emb|CAO22720.1|	57	4e-09	30	76	unnamed protein product [Vitis vinifera]	jgi|Phypa1_1|194907	60.1	3e-10	30	83	estExt_gwp_gw1.C_2260040	ref|NP_192395.1|	57.4	3e-07	30	76	Der1-like family protein / degradation in the ER-like family protein [Arabidopsis thaliana] sp|Q9ZS88|DER22_ARATH Derlin-2.2 (AtDerlin2-2) gb|AAK63857.1|AF389284_1 AT4g04860/T4B21_2 [Arabidopsis thaliana] gb|AAD03446.1| T4B21.2 gene product [Arabidopsis thaliana] emb|CAB80851.1| predicted protein of unknown function [Arabidopsis thaliana] gb|AAM10280.1| AT4g04860/T4B21_2 [Arabidopsis thaliana]	gi|157565951|gb|EX367179.1|EX367179	680	0	355	99	GQ03212.B7_J09 GQ032 - Shoot tip (Normalized library) Picea glauca cDNA clone GQ03212_J09 5', mRNA sequence	gi|157565951|gb|EX367179.1|EX367179	680	0	355	99	GQ03212.B7_J09 GQ032 - Shoot tip (Normalized library) Picea glauca cDNA clone GQ03212_J09 5', mRNA sequence	gi|67489160|gb|DR090811.1|DR090811
365	1165	AT2G34420.1	435	1e-122	265	81	| Symbols: LHCB1.5, LHB1B2 | LHB1B2 (Photosystem II light harvesting complex gene 1.5); chlorophyll binding | chr2:14529795-14530592 REVERSE	estExt_Genewise1_v1.C_LG_II0002	458	1e-129	240	90	gi|113631172|dbj|BAF24853.1|	459	1e-129	240	90	Os09g0346500 [Oryza sativa (japonica cultivar-group)]	gi|147799091|emb|CAN74831.1|	458	1e-129	260	85	hypothetical protein [Vitis vinifera]	jgi|Phypa1_1|219830	435	1e-122	273	78	estExt_Genewise1.C_1820038	emb|CAA57407.1|	566	1e-159	278	98	light harvesting chlorophyll a /b-binding protein Lhcb1*1 [Picea abies]	gi|157604844|gb|EX406068.1|EX406068	1699	0	869	99	GQ03514.B7_P04 GQ035 - Needles - End of season Picea glauca cDNA clone GQ03514_P04 5', mRNA sequence	gi|157604844|gb|EX406068.1|EX406068	1699	0	869	99	GQ03514.B7_P04 GQ035 - Needles - End of season Picea glauca cDNA clone GQ03514_P04 5', mRNA sequence	gi|66741299|gb|DR018929.1|DR018929
366	999	AT2G27830.1	90.9	1e-18	129	38	| Symbols: | similar to pentatricopeptide (PPR) repeat-containing protein [Arabidopsis thaliana] (TAIR:AT4G22760.1); similar to hypothetical protein [Catharanthus roseus] (GB:CAC09928.1) | chr2:11867811-11868383 FORWARD	estExt_fgenesh4_pm.C_660017	99.4	3e-21	117	44	gi|70664003|emb|CAE04884.3|	92.4	2e-18	88	51	OSJNBa0042I15.6 [Oryza sativa (japonica cultivar-group)]	gi|157346626|emb|CAO16695.1|	107	2e-23	134	43	unnamed protein product [Vitis vinifera]	jgi|Phypa1_1|126492	28.1	8.4	48	37	e_gw1.59.295.1	emb|CAN83835.1|	107	1e-21	134	43	hypothetical protein [Vitis vinifera]	gi|157631228|gb|EX432310.1|EX432310	537	1e-151	303	97	GQ03910.B7_E13 GQ039 - Stem - Dormant Picea glauca cDNA clone GQ03910_E13 5', mRNA sequence	gi|157631228|gb|EX432310.1|EX432310	537	1e-151	303	97	GQ03910.B7_E13 GQ039 - Stem - Dormant Picea glauca cDNA clone GQ03910_E13 5', mRNA sequence	gi|67708694|gb|DR120384.1|DR120384
367	661	AT2G30870.1	143	1e-34	130	53	| Symbols: ERD13, ATGSTF4, ATGSTF10 | ATGSTF10 (EARLY DEHYDRATION-INDUCED 13); glutathione transferase | chr2:13148567-13149469 FORWARD	grail3.0044011201	151	3e-37	127	59	gi|113534837|dbj|BAF07220.1|	127	2e-29	132	48	Os01g0933900 [Oryza sativa (japonica cultivar-group)]	gi|157344598|emb|CAO69981.1|	147	1e-35	132	56	unnamed protein product [Vitis vinifera]	jgi|Phypa1_1|183533	147	4e-36	127	55	estExt_gwp_gw1.C_660109	gb|AAG34812.1|AF243377_1	165	2e-39	129	58	glutathione S-transferase GST 22 [Glycine max]	gi|157508595|gb|EX309826.1|EX309826	1211	0	611	100	GQ01312.T3_B14 GQ013 - Elongating ROOTS tips - sapplings Picea glauca cDNA clone GQ01312_B14 5', mRNA sequence	gi|157508595|gb|EX309826.1|EX309826	1211	0	611	100	GQ01312.T3_B14 GQ013 - Elongating ROOTS tips - sapplings Picea glauca cDNA clone GQ01312_B14 5', mRNA sequence	gi|34349167|gb|CF390750.1|CF390750
368	987	AT5G60620.1	362	1e-100	202	82	| Symbols: | phospholipid/glycerol acyltransferase family protein | chr5:24384492-24386873 FORWARD	estExt_fgenesh4_pg.C_LG_IX0244	353	7e-98	202	82	gi|125600524|gb|EAZ40100.1|	353	4e-97	201	81	hypothetical protein OsJ_023583 [Oryza sativa (japonica cultivar-group)]	gi|157340660|emb|CAO47465.1|	374	1e-104	202	86	unnamed protein product [Vitis vinifera]	jgi|Phypa1_1|137573	358	3e-99	199	82	e_gw1.138.58.1	emb|CAN62196.1|	374	1e-102	202	86	hypothetical protein [Vitis vinifera]	gi|157617134|gb|EX418216.1|EX418216	1695	0	863	99	GQ03709.B7_O12 GQ037 - Shoot tip - Dormant Picea glauca cDNA clone GQ03709_O12 5', mRNA sequence	gi|157617134|gb|EX418216.1|EX418216	1695	0	863	99	GQ03709.B7_O12 GQ037 - Shoot tip - Dormant Picea glauca cDNA clone GQ03709_O12 5', mRNA sequence	gi|66974141|gb|DR050574.1|DR050574
369	1073	AT1G52230.1	144	9e-35	107	65	| Symbols: PSAH2, PSAH-2, PSI-H | photosystem I reaction center subunit VI, chloroplast, putative / PSI-H, putative (PSAH2) | chr1:19458571-19459177 FORWARD	estExt_Genewise1_v1.C_LG_III1082	139	2e-33	127	58	gi|3885894|gb|AAC78107.1|	142	2e-33	135	56	photosystem-1 H subunit GOS5 [Oryza sativa]	gi|157340213|emb|CAO45890.1|	134	2e-31	135	53	unnamed protein product [Vitis vinifera]	jgi|Phypa1_1|143643	116	2e-26	132	47	e_gw1.206.44.1	gb|ABI84258.1|	144	7e-33	135	59	photosystem I psaH protein [Arachis hypogaea]	gi|157595125|gb|EX396353.1|EX396353	1497	0	796	98	GQ03407.B7_G02 GQ034 - Needles - Mid-season Picea glauca cDNA clone GQ03407_G02 5', mRNA sequence	gi|157595125|gb|EX396353.1|EX396353	1497	0	796	98	GQ03407.B7_G02 GQ034 - Needles - Mid-season Picea glauca cDNA clone GQ03407_G02 5', mRNA sequence	gi|67707666|gb|DR119356.1|DR119356
370	886	AT4G38620.1	97.8	8e-21	126	44	| Symbols: ATMYB4, MYB4 | MYB4 (myb domain protein 4); transcription factor | chr4:18053860-18054870 FORWARD	estExt_fgenesh4_pg.C_LG_IV1453	108	4e-24	158	42	gi|125606465|gb|EAZ45501.1|	102	2e-21	156	37	hypothetical protein OsJ_028984 [Oryza sativa (japonica cultivar-group)]	gi|157340567|emb|CAO47372.1|	95.1	9e-20	165	37	unnamed protein product [Vitis vinifera]	jgi|Phypa1_1|113218	73.6	1e-13	40	72	e_gw1.6.239.1	gb|ABQ51221.1|	343	6e-93	170	97	R2R3-MYB transcription factor MYB5 [Picea glauca]	gi|83389151|gb|DV983129.1|DV983129	1114	0	620	97	GQ0196.TB_O01 GQ019: Clean ROOTS systems - P treatments Picea glauca cDNA clone GenomeQuebec_Id:GQ0196_O01 3', mRNA sequence	gi|83389151|gb|DV983129.1|DV983129	1114	0	620	97	GQ0196.TB_O01 GQ019: Clean ROOTS systems - P treatments Picea glauca cDNA clone GenomeQuebec_Id:GQ0196_O01 3', mRNA sequence	gi|34345501|gb|CF387084.1|CF387084
371	868	AT3G26710.1	219	2e-57	186	61	| Symbols: | similar to Os11g0526200 [Oryza sativa (japonica cultivar-group)] (GB:NP_001067997.1); similar to unnamed protein product [Ostreococcus tauri] (GB:CAL53542.1) | chr3:9814787-9815843 FORWARD	gw1.I.6006.1	233	1e-61	195	61	gi|77551216|gb|ABA94013.1|	228	2e-59	219	53	expressed protein [Oryza sativa (japonica cultivar-group)]	gi|157341200|emb|CAO49107.1|	245	5e-65	193	63	unnamed protein product [Vitis vinifera]	jgi|Phypa1_1|130718	213	1e-55	214	55	e_gw1.84.89.1	emb|CAN68272.1|	241	4e-62	190	63	hypothetical protein [Vitis vinifera]	gi|157638316|gb|EX439398.1|EX439398	1487	0	770	99	GQ04010.B7_H14 GQ040 - Shoot tip - Active growth (Normalized) Picea glauca cDNA clone GQ04010_H14 5', mRNA sequence	gi|157638316|gb|EX439398.1|EX439398	1487	0	770	99	GQ04010.B7_H14 GQ040 - Shoot tip - Active growth (Normalized) Picea glauca cDNA clone GQ04010_H14 5', mRNA sequence	gi|66742136|gb|DR019766.1|DR019766
372	873	AT5G05340.1	208	3e-54	192	55	| Symbols: | peroxidase, putative | chr5:1579143-1580820 REVERSE	estExt_fgenesh4_pm.C_870009	222	2e-58	192	59	gi|77548357|gb|ABA91154.1|	223	7e-58	190	56	Cationic peroxidase 1 precursor, putative, expressed [Oryza sativa (japonica cultivar-group)]	gi|157351283|emb|CAO41470.1|	228	8e-60	192	59	unnamed protein product [Vitis vinifera]	jgi|Phypa1_1|232626	146	2e-35	201	41	fgenesh2_pm.scaffold_112000006	emb|CAH10839.1|	234	5e-60	190	62	peroxidase [Picea abies]	gi|83376356|gb|DV970334.1|DV970334	910	0	555	95	GQ0035d.TB_G03 GQ003: Vegetative buds developmental sequence Picea glauca cDNA clone GenomeQuebec_Id:GQ0035d_G03 3', mRNA sequence	gi|83376356|gb|DV970334.1|DV970334	910	0	555	95	GQ0035d.TB_G03 GQ003: Vegetative buds developmental sequence Picea glauca cDNA clone GenomeQuebec_Id:GQ0035d_G03 3', mRNA sequence	gi|51494955|gb|CV032135.1|CV032135
373	691	AT5G08740.1	161	4e-40	116	66	| Symbols: NDC1 | NDC1 (NAD(P)H DEHYDROGENASE C1); NADH dehydrogenase | chr5:2848753-2851324 REVERSE	gw1.VII.1646.1	177	5e-45	116	70	gi|113595173|dbj|BAF19047.1|	170	3e-42	118	68	Os06g0214900 [Oryza sativa (japonica cultivar-group)]	gi|157344927|emb|CAO71655.1|	181	6e-46	116	73	unnamed protein product [Vitis vinifera]	jgi|Phypa1_1|133264	154	3e-38	117	63	e_gw1.101.160.1	emb|CAN61189.1|	180	7e-44	116	73	hypothetical protein [Vitis vinifera]	gi|157576839|gb|EX378067.1|EX378067	682	0	364	98	GQ03236.B7_G15 GQ032 - Shoot tip (Normalized library) Picea glauca cDNA clone GQ03236_G15 5', mRNA sequence	gi|157576839|gb|EX378067.1|EX378067	682	0	364	98	GQ03236.B7_G15 GQ032 - Shoot tip (Normalized library) Picea glauca cDNA clone GQ03236_G15 5', mRNA sequence	gi|49448317|gb|CO367000.1|CO367000
374	876	AT3G22180.1	40.4	0.001	76	35	| Symbols: | zinc finger (DHHC type) family protein | chr3:7827197-7830515 FORWARD	eugene3.00060193	54.7	8e-08	89	42	gi|52077070|dbj|BAD46102.1|	40.8	0.005	90	35	DHHC-type zinc finger domain-containing protein -like [Oryza sativa Japonica Group]	gi|157355560|emb|CAO48960.1|	49.7	4e-06	83	40	unnamed protein product [Vitis vinifera]	jgi|Phypa1_1|176699	30	1.9	50	32	estExt_gwp_gw1.C_190020	emb|CAN61220.1|	49.7	0.0002	83	40	hypothetical protein [Vitis vinifera]	gi|157505865|gb|EX307096.1|EX307096	1417	0	731	99	GQ01304.T3_B22 GQ013 - Elongating ROOTS tips - sapplings Picea glauca cDNA clone GQ01304_B22 5', mRNA sequence	gi|157505865|gb|EX307096.1|EX307096	1417	0	731	99	GQ01304.T3_B22 GQ013 - Elongating ROOTS tips - sapplings Picea glauca cDNA clone GQ01304_B22 5', mRNA sequence	gi|51497567|gb|CV034732.1|CV034732
375	908	AT5G19440.1	253	1e-67	181	66	| Symbols: | cinnamyl-alcohol dehydrogenase, putative (CAD) | chr5:6556495-6558125 FORWARD	estExt_fgenesh4_pg.C_LG_I1820	244	6e-65	176	64	gi|113532765|dbj|BAF05148.1|	248	2e-65	185	64	Os01g0528800 [Oryza sativa (japonica cultivar-group)]	gi|157337545|emb|CAO21891.1|	257	1e-68	180	67	unnamed protein product [Vitis vinifera]	jgi|Phypa1_1|184659	192	3e-49	181	52	estExt_gwp_gw1.C_750108	emb|CAJ43901.1|	263	1e-68	180	68	cinnamyl alcohol dehydrogenase [Quercus ilex]	gi|157522335|gb|EX323566.1|EX323566	1620	0	889	97	GQ02820.SP6_C20 GQ028 - Cambium / phloem scrappings (Normalized library ) Picea glauca cDNA clone GQ02820_C20 3', mRNA sequence	gi|157522335|gb|EX323566.1|EX323566	1620	0	889	97	GQ02820.SP6_C20 GQ028 - Cambium / phloem scrappings (Normalized library ) Picea glauca cDNA clone GQ02820_C20 3', mRNA sequence	gi|66976289|gb|DR052722.1|DR052722
376	514	AT5G53250.1	45.4	2e-05	27	74	| Symbols: AGP22, ATAGP22 | AGP22/ATAGP22 (ARABINOGALACTAN PROTEINS 22) | chr5:21620941-21621233 FORWARD	grail3.0018039001	46.6	9e-06	51	49	gi|113533289|dbj|BAF05672.1|	44.7	0.0001	28	67	Os01g0657000 [Oryza sativa (japonica cultivar-group)]	gi|157349864|emb|CAO39720.1|	48.9	3e-06	42	59	unnamed protein product [Vitis vinifera]	jgi|Phypa1_1|166279	29.6	1	34	38	estExt_fgenesh1_pg.C_1070108	emb|CAN61749.1|	48.9	0.0001	42	59	hypothetical protein [Vitis vinifera]	gi|50178149|gb|CO489041.1|CO489041	684	0	369	98	GQ0256.B3_J06 GQ025: Annual flush SHOOTS diurnal cycle- trees Picea glauca cDNA clone GenomeQuebec_Id:GQ0256J06 5', mRNA sequence	gi|50178149|gb|CO489041.1|CO489041	684	0	369	98	GQ0256.B3_J06 GQ025: Annual flush SHOOTS diurnal cycle- trees Picea glauca cDNA clone GenomeQuebec_Id:GQ0256J06 5', mRNA sequence	gi|13433293|gb|BG485726.1|BG485726
377	979	AT5G24620.1	32.7	0.35	99	27	| Symbols: | thaumatin-like protein, putative | chr5:8430921-8432292 FORWARD	fgenesh4_pm.C_LG_VIII000084	30.4	1.8	33	33	gi|125578436|gb|EAZ19582.1|	33.9	0.73	61	32	hypothetical protein OsJ_033791 [Oryza sativa (japonica cultivar-group)]	gi|157358992|emb|CAO66894.1|	32	1	87	27	unnamed protein product [Vitis vinifera]	jgi|Phypa1_1|189930	30.8	1.3	89	28	estExt_gwp_gw1.C_1380136	ref|XP_001350662.1|	37	1.8	54	40	hypothetical protein PFL1280w [Plasmodium falciparum 3D7] gb|AAN36342.1|AE014848_18 hypothetical protein PFL1280w [Plasmodium falciparum 3D7]	gi|157587609|gb|EX388837.1|EX388837	981	0	531	98	GQ03313.B7_O01 GQ033 - Terminal leader (Normalized library) Picea glauca cDNA clone GQ03313_O01 5', mRNA sequence	gi|157587609|gb|EX388837.1|EX388837	981	0	531	98	GQ03313.B7_O01 GQ033 - Terminal leader (Normalized library) Picea glauca cDNA clone GQ03313_O01 5', mRNA sequence	gi|34348389|gb|CF389972.1|CF389972
378	1055	AT5G02130.1	29.6	3.2	40	35	| Symbols: NDP1 | NDP1 (RANDOM POTATO CDNA CLONE); binding | chr5:419744-421955 REVERSE	fgenesh4_pm.C_scaffold_64000033	30	2.6	29	44	gi|50251882|dbj|BAD27810.1|	32.7	1.8	52	32	hypothetical protein [Oryza sativa Japonica Group]	gi|147788598|emb|CAN72059.1|	29.3	7.3	38	36	hypothetical protein [Vitis vinifera]	jgi|Phypa1_1|88355	238	3e-63	223	48	fgenesh1_pg.scaffold_168000058	ref|ZP_00514756.1|	63.9	2e-08	211	27	unknown protein [Crocosphaera watsonii WH 8501] gb|EAM52594.1| unknown protein [Crocosphaera watsonii WH 8501]	gi|157566937|gb|EX368165.1|EX368165	1588	0	813	99	GQ03213.SP6_E20 GQ032 - Shoot tip (Normalized library) Picea glauca cDNA clone GQ03213_E20 3', mRNA sequence	gi|157566937|gb|EX368165.1|EX368165	1588	0	813	99	GQ03213.SP6_E20 GQ032 - Shoot tip (Normalized library) Picea glauca cDNA clone GQ03213_E20 3', mRNA sequence	gi|66984679|gb|DR061112.1|DR061112
379	859	AT3G46740.1	249	1e-66	166	71	| Symbols: TOC75-III | TOC75-III (translocon outer membrane complex 75-III); protein translocase | chr3:17227089-17230281 REVERSE	gw1.I.8094.1	259	2e-69	166	74	gi|108707416|gb|ABF95211.1|	255	5e-70	166	73	chloroplastic outer envelope membrane protein, putative, expressed [Oryza sativa (japonica cultivar-group)]	gi|157337263|emb|CAO21609.1|	255	5e-68	166	72	unnamed protein product [Vitis vinifera]	jgi|Phypa1_1|111465	248	4e-66	166	72	e_gw1.2.77.1	emb|CAN81047.1|	255	7e-69	166	72	hypothetical protein [Vitis vinifera]	gi|157521821|gb|EX323052.1|EX323052	1516	0	806	98	GQ02819.SP6_M02 GQ028 - Cambium / phloem scrappings (Normalized library ) Picea glauca cDNA clone GQ02819_M02 3', mRNA sequence	gi|157521821|gb|EX323052.1|EX323052	1516	0	806	98	GQ02819.SP6_M02 GQ028 - Cambium / phloem scrappings (Normalized library ) Picea glauca cDNA clone GQ02819_M02 3', mRNA sequence	gi|49011851|gb|CO200676.1|CO200676
380	1280	AT3G27200.1	135	4e-32	107	57	| Symbols: | plastocyanin-like domain-containing protein | chr3:10044975-10045577 REVERSE	gw1.I.3002.1	146	2e-35	104	63	gi|70663965|emb|CAD41463.3|	112	2e-24	100	50	OSJNBa0079A21.7 [Oryza sativa (japonica cultivar-group)]	gi|157345283|emb|CAO14581.1|	149	6e-36	109	61	unnamed protein product [Vitis vinifera]	jgi|Phypa1_1|27218	92.8	4e-19	112	41	gw1.31.213.1	gb|AAM62707.1|	137	1e-30	105	60	blue copper protein, putative [Arabidopsis thaliana]	gi|157615693|gb|EX416775.1|EX416775	1695	0	874	99	GQ03706.B7_A16 GQ037 - Shoot tip - Dormant Picea glauca cDNA clone GQ03706_A16 5', mRNA sequence	gi|157615693|gb|EX416775.1|EX416775	1695	0	874	99	GQ03706.B7_A16 GQ037 - Shoot tip - Dormant Picea glauca cDNA clone GQ03706_A16 5', mRNA sequence	gi|20665968|gb|BQ291135.1|BQ291135
381	502	AT3G12980.1	28.9	1.7	44	31	| Symbols: | histone acetyltransferase 5 (HAC5) | chr3:4146926-4154502 FORWARD	fgenesh4_pm.C_LG_XIII000369	28.9	1.8	30	46	gi|47900359|gb|AAT39189.1|	32.3	0.66	45	33	putative GANP protein [Oryza sativa (japonica cultivar-group)]	gi|157360175|emb|CAO69364.1|	30	1.3	29	44	unnamed protein product [Vitis vinifera]	jgi|Phypa1_1|91726	30	0.73	43	37	fgenesh1_pg.scaffold_214000014	ref|YP_001390789.1|	33.9	3.7	46	32	thermolysin metallopeptidase [Clostridium botulinum F str. Langeland] gb|ABS41609.1| thermolysin metallopeptidase [Clostridium botulinum F str. Langeland]	gi|157515637|gb|EX316868.1|EX316868	914	0	481	98	GQ02810.SP6_K24 GQ028 - Cambium / phloem scrappings (Normalized library ) Picea glauca cDNA clone GQ02810_K24 3', mRNA sequence	gi|157515637|gb|EX316868.1|EX316868	914	0	481	98	GQ02810.SP6_K24 GQ028 - Cambium / phloem scrappings (Normalized library ) Picea glauca cDNA clone GQ02810_K24 3', mRNA sequence	gi|66743568|gb|DR021198.1|DR021198
382	940	AT5G06700.1	215	3e-56	199	48	| Symbols: | similar to unknown protein [Arabidopsis thaliana] (TAIR:AT3G12060.1); similar to lustrin A-like [Oryza sativa (japonica cultivar-group)] (GB:BAD35858.1); similar to Os06g0207500 [Oryza sativa (japonica cultivar-group)] (GB:NP_001057100.1); contains InterPro domain Protein of unknown function DUF231, plant; (InterPro:IPR004253) | chr5:2063639-2065811 FORWARD	gw1.VI.1253.1	217	8e-57	197	49	gi|125596432|gb|EAZ36212.1|	221	3e-57	201	47	hypothetical protein OsJ_019695 [Oryza sativa (japonica cultivar-group)]	gi|157352190|emb|CAO43218.1|	224	1e-58	203	50	unnamed protein product [Vitis vinifera]	jgi|Phypa1_1|13939	134	8e-32	202	32	gw1.57.20.1	emb|CAN83582.1|	224	8e-57	203	50	hypothetical protein [Vitis vinifera]	gi|50168747|gb|CO484833.1|CO484833	1560	0	854	97	GQ0208.TB_O07 GQ020: Clean ROOTS systems -Diurnal cycle Picea glauca cDNA clone GenomeQuebec_Id:GQ0208O07 3', mRNA sequence	gi|50168747|gb|CO484833.1|CO484833	1560	0	854	97	GQ0208.TB_O07 GQ020: Clean ROOTS systems -Diurnal cycle Picea glauca cDNA clone GenomeQuebec_Id:GQ0208O07 3', mRNA sequence	gi|67191439|gb|DR079000.1|DR079000
383	459	AT3G18860.2	32	0.16	42	30	| Symbols: | transducin family protein / WD-40 repeat family protein | chr3:6501780-6508358 FORWARD	grail3.0025023802	30.4	0.51	15	73	gi|108863914|gb|ABG22330.1|	36.2	0.036	15	93	Macrophage migration inhibitory factor family protein, expressed [Oryza sativa (japonica cultivar-group)]	gi|157360370|emb|CAO69584.1|	28.1	4	15	73	unnamed protein product [Vitis vinifera]	jgi|Phypa1_1|166244	33.1	0.071	15	80	estExt_fgenesh1_pg.C_1070004	gb|ABG22330.1|	36.2	0.65	15	93	Macrophage migration inhibitory factor family protein, expressed [Oryza sativa (japonica cultivar-group)]	gi|40774667|gb|CK440834.1|CK440834	844	0	426	100	GQ0026c.TB_C01 GQ002: Female cones developmental sequence Picea glauca cDNA clone GenomeQuebec_Id:GQ0026cC01 3', mRNA sequence	gi|40774667|gb|CK440834.1|CK440834	844	0	426	100	GQ0026c.TB_C01 GQ002: Female cones developmental sequence Picea glauca cDNA clone GenomeQuebec_Id:GQ0026cC01 3', mRNA sequence	gi|34350199|gb|CF391782.1|CF391782
384	624	AT5G46230.1	138	3e-33	137	45	| Symbols: | similar to unknown protein [Arabidopsis thaliana] (TAIR:AT1G09310.1); similar to hypothetical protein [Oryza sativa (japonica cultivar-group)] (GB:BAC10818.1); similar to Os07g0119800 [Oryza sativa (japonica cultivar-group)] (GB:NP_001058773.1); similar to Os01g0210600 [Oryza sativa (japonica cultivar-group)] (GB:NP_001042369.1); contains InterPro domain Protein of unknown function D…	eugene3.00130061	160	6e-40	134	55	gi|125578035|gb|EAZ19257.1|	155	1e-37	147	47	hypothetical protein OsJ_033466 [Oryza sativa (japonica cultivar-group)]	gi|157327160|emb|CAO14438.1|	170	1e-42	145	52	unnamed protein product [Vitis vinifera]	jgi|Phypa1_1|49281	108	2e-24	115	44	gw1.150.98.1	ref|NP_001068462.1|	155	2e-36	147	47	Os11g0683600 [Oryza sativa (japonica cultivar-group)] dbj|BAF28825.1| Os11g0683600 [Oryza sativa (japonica cultivar-group)] gb|EAY81794.1| hypothetical protein OsI_035753 [Oryza sativa (indica cultivar-group)] gb|EAZ19257.1| hypothetical protein OsJ_033466 [Oryza sativa (japonica cultivar-group)]	gi|157617770|gb|EX418852.1|EX418852	1164	0	607	99	GQ03711.B7_J22 GQ037 - Shoot tip - Dormant Picea glauca cDNA clone GQ03711_J22 5', mRNA sequence	gi|157617770|gb|EX418852.1|EX418852	1164	0	607	99	GQ03711.B7_J22 GQ037 - Shoot tip - Dormant Picea glauca cDNA clone GQ03711_J22 5', mRNA sequence	gi|6555079|gb|AW225783.1|AW225783
385	789	AT1G33430.1	29.3	2.8	80	25	| Symbols: | galactosyltransferase family protein | chr1:12124418-12126032 REVERSE	estExt_Genewise1_v1.C_LG_XIII2644	30.4	1.3	72	30	gi|113549086|dbj|BAF12529.1|	32.7	1.2	99	31	Os03g0599500 [Oryza sativa (japonica cultivar-group)]	gi|147785304|emb|CAN77392.1|	34.3	0.15	38	50	hypothetical protein [Vitis vinifera]	jgi|Phypa1_1|89839	29.3	2.7	92	27	fgenesh1_pg.scaffold_188000070	emb|CAN77392.1|	34.3	8.2	38	50	hypothetical protein [Vitis vinifera]	gi|157578835|gb|EX380063.1|EX380063	1352	0	765	97	GQ03301.B7_N23 GQ033 - Terminal leader (Normalized library) Picea glauca cDNA clone GQ03301_N23 5', mRNA sequence	gi|157578835|gb|EX380063.1|EX380063	1352	0	765	97	GQ03301.B7_N23 GQ033 - Terminal leader (Normalized library) Picea glauca cDNA clone GQ03301_N23 5', mRNA sequence	gi|21821111|gb|BQ695795.1|BQ695795
386	446	AT4G03740.1	28.9	1.3	57	28	| Symbols: | similar to SLL3 ORF2 protein [Brassica oleracea] (GB:ABD65153.1) | chr4:1661990-1663513 REVERSE	grail3.0093007201	35	0.019	38	50	gi|27476071|gb|AAO17002.1|	33.5	0.22	22	68	Hypothetical protein [Oryza sativa (japonica cultivar-group)]	gi|6434833|gb|AAF08331.1|AF021810_1	28.5	2.8	44	45	putative sucrose transporter [Vitis vinifera]	jgi|Phypa1_1|157309	28.1	2.2	98	21	e_gw1.871.2.1	ref|YP_725969.1|	33.9	3.3	38	44	Squalene/phytoene synthase [Ralstonia eutropha H16] emb|CAJ92601.1| Squalene/phytoene synthase [Ralstonia eutropha H16]	gi|157593251|gb|EX394479.1|EX394479	817	0	428	99	GQ03402.B7_E20 GQ034 - Needles - Mid-season Picea glauca cDNA clone GQ03402_E20 5', mRNA sequence	gi|157593251|gb|EX394479.1|EX394479	817	0	428	99	GQ03402.B7_E20 GQ034 - Needles - Mid-season Picea glauca cDNA clone GQ03402_E20 5', mRNA sequence	gi|5043986|gb|AI725134.1|AI725134
387	881	AT1G13360.1	47	2e-05	74	39	| Symbols: | similar to unknown protein [Arabidopsis thaliana] (TAIR:AT3G25870.1); similar to Os01g0131300 [Oryza sativa (japonica cultivar-group)] (GB:NP_001041925.1) | chr1:4577226-4577810 REVERSE	estExt_fgenesh4_pg.C_LG_VIII1061	50.4	1e-06	159	30	gi|113531456|dbj|BAF03839.1|	34.3	0.48	152	29	Os01g0131300 [Oryza sativa (japonica cultivar-group)]	gi|147863608|emb|CAN79760.1|	39.7	0.004	116	34	hypothetical protein [Vitis vinifera]	jgi|Phypa1_1|129734	33.5	0.17	75	32	e_gw1.78.117.1	ref|NP_683304.1|	47	0.001	74	39	unknown protein [Arabidopsis thaliana] gb|AAG09546.1|AC011810_5 Unknown Protein [Arabidopsis thaliana] gb|AAO22631.1| unknown protein [Arabidopsis thaliana] gb|AAO42362.1| unknown protein [Arabidopsis thaliana]	gi|49450763|gb|CO369446.1|CO369446	801	0	800	87	RTK1_47_E06.b1_A029 Roots minus potassium Pinus taeda cDNA clone RTK1_47_E06_A029 3', mRNA sequence	gi|157588485|gb|EX389713.1|EX389713	361	2e-98	692	81	GQ03315.B7_E10 GQ033 - Terminal leader (Normalized library) Picea glauca cDNA clone GQ03315_E10 5', mRNA sequence	gi|49450763|gb|CO369446.1|CO369446
388	819	AT5G05710.1	215	2e-56	143	72	| Symbols: | pleckstrin homology (PH) domain-containing protein | chr5:1715944-1716378 FORWARD	fgenesh4_pg.C_LG_VIII000566	221	6e-58	144	70	gi|15290005|dbj|BAB63699.1|	218	2e-56	124	81	pleckstrin homology (PH) domain-containing protein-like [Oryza sativa Japonica Group]	gi|157337139|emb|CAO21485.1|	231	9e-61	143	75	unnamed protein product [Vitis vinifera]	jgi|Phypa1_1|185888	219	1e-57	132	76	estExt_gwp_gw1.C_880008	emb|CAN83611.1|	231	5e-59	143	75	hypothetical protein [Vitis vinifera]	gi|157578848|gb|EX380076.1|EX380076	1572	0	801	99	GQ03301.B7_O12 GQ033 - Terminal leader (Normalized library) Picea glauca cDNA clone GQ03301_O12 5', mRNA sequence	gi|157578848|gb|EX380076.1|EX380076	1572	0	801	99	GQ03301.B7_O12 GQ033 - Terminal leader (Normalized library) Picea glauca cDNA clone GQ03301_O12 5', mRNA sequence	gi|51899162|gb|CV136847.1|CV136847
389	707	AT5G57220.1	50.1	1e-06	33	57	| Symbols: CYP81F2 | CYP81F2 (cytochrome P450, family 81, subfamily F, polypeptide 2); oxygen binding | chr5:23205137-23206907 FORWARD	estExt_fgenesh4_pg.C_1580005	55.1	4e-08	38	63	gi|51091419|dbj|BAD36162.1|	49.3	9e-08	44	50	putative elicitor-inducible cytochrome P450 [Oryza sativa Japonica Group]	gi|157339934|emb|CAO45611.1|	50.1	2e-06	38	55	unnamed protein product [Vitis vinifera]	jgi|Phypa1_1|111667	48.1	5e-06	46	47	e_gw1.2.557.1	gb|AAX07433.1|	86.3	1e-18	84	50	cytochrome P450 CYPC [Pinus taeda]	gi|50175087|gb|CO487733.1|CO487733	547	1e-154	332	95	GQ0252.B7_E08 GQ025: Annual flush SHOOTS diurnal cycle- trees Picea glauca cDNA clone GenomeQuebec_Id:GQ0252E08 3', mRNA sequence	gi|50175087|gb|CO487733.1|CO487733	547	1e-154	332	95	GQ0252.B7_E08 GQ025: Annual flush SHOOTS diurnal cycle- trees Picea glauca cDNA clone GenomeQuebec_Id:GQ0252E08 3', mRNA sequence	gi|14668798|gb|BI202826.1|BI202826
390	728	AT5G49900.1	190	8e-49	168	57	| Symbols: | similar to unknown protein [Arabidopsis thaliana] (TAIR:AT1G33700.2); similar to unknown protein [Arabidopsis thaliana] (TAIR:AT4G10060.1); similar to unknown protein [Arabidopsis thaliana] (TAIR:AT3G24180.2); similar to unknown protein [Oryza sativa] (GB:AAL31035.1); similar to Os11g0242100 [Oryza sativa (japonica cultivar-group)] (GB:NP_001067588.1); similar to At5g49900 [Oryza sat…	gw1.XIX.1789.1	189	2e-48	162	55	gi|62733283|gb|AAX95400.1|	177	2e-44	163	53	At5g49900 [Oryza sativa (japonica cultivar-group)]	gi|157354276|emb|CAO46877.1|	204	1e-52	161	60	unnamed protein product [Vitis vinifera]	jgi|Phypa1_1|189506	185	2e-47	146	63	estExt_gwp_gw1.C_1340034	emb|CAN61857.1|	203	7e-51	162	59	hypothetical protein [Vitis vinifera]	gi|157633848|gb|EX434930.1|EX434930	1011	0	514	99	GQ03917.B7_H14 GQ039 - Stem - Dormant Picea glauca cDNA clone GQ03917_H14 5', mRNA sequence	gi|157633848|gb|EX434930.1|EX434930	1011	0	514	99	GQ03917.B7_H14 GQ039 - Stem - Dormant Picea glauca cDNA clone GQ03917_H14 5', mRNA sequence	gi|66690118|gb|DR012612.1|DR012612
391	835	AT4G05050.2	400	1e-112	205	100	| Symbols: UBQ11 | UBQ11 (UBIQUITIN 11); protein binding | chr4:2588269-2588958 REVERSE	estExt_fgenesh4_pm.C_LG_XI0348	400	1e-112	205	100	gi|57863866|gb|AAW56906.1|	398	1e-110	204	100	polyubiquitin [Oryza sativa (japonica cultivar-group)]	gi|147805226|emb|CAN64480.1|	400	1e-112	205	100	hypothetical protein [Vitis vinifera]	jgi|Phypa1_1|222215	395	1e-110	205	98	estExt_Genewise1.C_2270098	gb|ABH08753.1|	400	1e-110	205	100	ubiquitin [Arabidopsis thaliana]	gi|157616126|gb|EX417208.1|EX417208	1435	0	793	97	GQ03707.B7_D07 GQ037 - Shoot tip - Dormant Picea glauca cDNA clone GQ03707_D07 5', mRNA sequence	gi|157616126|gb|EX417208.1|EX417208	1435	0	793	97	GQ03707.B7_D07 GQ037 - Shoot tip - Dormant Picea glauca cDNA clone GQ03707_D07 5', mRNA sequence	gi|49011611|gb|CO200436.1|CO200436
392	743	AT2G36145.1	153	9e-38	158	51	| Symbols: | similar to Os01g0862200 [Oryza sativa (japonica cultivar-group)] (GB:NP_001044880.1) | chr2:15175650-15176452 FORWARD	gw1.VI.698.1	165	2e-41	130	60	gi|113534411|dbj|BAF06794.1|	164	2e-40	128	58	Os01g0862200 [Oryza sativa (japonica cultivar-group)]	gi|157346179|emb|CAO15876.1|	174	8e-44	135	62	unnamed protein product [Vitis vinifera]	jgi|Phypa1_1|48298	159	1e-39	129	58	gw1.36.273.1	emb|CAN74693.1|	174	5e-42	135	62	hypothetical protein [Vitis vinifera]	gi|157638056|gb|EX439138.1|EX439138	1197	0	653	97	GQ04009.B7_M13 GQ040 - Shoot tip - Active growth (Normalized) Picea glauca cDNA clone GQ04009_M13 5', mRNA sequence	gi|157638056|gb|EX439138.1|EX439138	1197	0	653	97	GQ04009.B7_M13 GQ040 - Shoot tip - Active growth (Normalized) Picea glauca cDNA clone GQ04009_M13 5', mRNA sequence	gi|48947020|gb|CO174148.1|CO174148
393	672	AT5G54300.1	39.7	0.002	41	43	| Symbols: | similar to unknown protein [Arabidopsis thaliana] (TAIR:AT1G61260.1); similar to Protein of unknown function DUF761, plant [Medicago truncatula] (GB:ABE84235.1); contains InterPro domain Protein of unknown function DUF761, plant; (InterPro:IPR008480) | chr5:22071496-22072568 REVERSE	eugene3.00060988	42.7	0.0002	40	50	gi|113532484|dbj|BAF04867.1|	37.7	0.028	31	51	Os01g0341300 [Oryza sativa (japonica cultivar-group)]	gi|157339998|emb|CAO45675.1|	47.8	1e-05	46	47	unnamed protein product [Vitis vinifera]	jgi|Phypa1_1|130647	31.2	0.55	30	43	e_gw1.83.192.1	gb|AAC33276.1|	40.4	0.083	36	47	cotton fiber expressed protein 1 [Gossypium hirsutum]	gi|157557699|gb|EX358930.1|EX358930	726	0	377	99	GQ03126.B7_L14 GQ031 - Xylem Scrapings (Normalized library) Picea glauca cDNA clone GQ03126_L14 5', mRNA sequence	gi|157557699|gb|EX358930.1|EX358930	726	0	377	99	GQ03126.B7_L14 GQ031 - Xylem Scrapings (Normalized library) Picea glauca cDNA clone GQ03126_L14 5', mRNA sequence	gi|21826383|gb|BQ701067.1|BQ701067
394	1012	AT3G13300.2	155	5e-38	135	56	| Symbols: VCS | VCS (VARICOSE); nucleotide binding | chr3:4304092-4309956 FORWARD	fgenesh4_pm.C_scaffold_137000013	148	6e-36	140	52	gi|125596956|gb|EAZ36736.1|	155	2e-37	140	56	hypothetical protein OsJ_020219 [Oryza sativa (japonica cultivar-group)]	gi|157353291|emb|CAO45214.1|	167	1e-41	140	58	unnamed protein product [Vitis vinifera]	jgi|Phypa1_1|216156	160	8e-40	140	61	estExt_Genewise1.C_1240082	gb|ABN08858.1|	162	2e-38	139	58	Peptidase S26A, signal peptidase I; WD40-like [Medicago truncatula]	gi|157636474|gb|EX437556.1|EX437556	1306	0	663	99	GQ04005.B7_I20 GQ040 - Shoot tip - Active growth (Normalized) Picea glauca cDNA clone GQ04005_I20 5', mRNA sequence	gi|157636474|gb|EX437556.1|EX437556	1306	0	663	99	GQ04005.B7_I20 GQ040 - Shoot tip - Active growth (Normalized) Picea glauca cDNA clone GQ04005_I20 5', mRNA sequence	gi|67686950|gb|DR112140.1|DR112140
395	867	AT2G33590.1	196	1e-50	199	49	| Symbols: | cinnamoyl-CoA reductase family | chr2:14231698-14233441 FORWARD	gw1.V.2288.1	222	3e-58	203	51	gi|125597900|gb|EAZ37680.1|	208	2e-53	203	50	hypothetical protein OsJ_021163 [Oryza sativa (japonica cultivar-group)]	gi|157358614|emb|CAO66290.1|	218	5e-57	203	50	unnamed protein product [Vitis vinifera]	jgi|Phypa1_1|111821	171	5e-43	203	40	e_gw1.2.225.1	ref|NP_001058104.1|	208	4e-52	203	50	Os06g0623300 [Oryza sativa (japonica cultivar-group)] dbj|BAD35672.1| putative cinnamoyl-CoA reductase [Oryza sativa (japonica cultivar-group)] dbj|BAF20018.1| Os06g0623300 [Oryza sativa (japonica cultivar-group)] gb|EAZ37680.1| hypothetical protein OsJ_021163 [Oryza sativa (japonica cultivar-group)]	gi|157514465|gb|EX315696.1|EX315696	1586	0	812	99	GQ02809.B7_F05 GQ028 - Cambium / phloem scrappings (Normalized library ) Picea glauca cDNA clone GQ02809_F05 5', mRNA sequence	gi|157514465|gb|EX315696.1|EX315696	1586	0	812	99	GQ02809.B7_F05 GQ028 - Cambium / phloem scrappings (Normalized library ) Picea glauca cDNA clone GQ02809_F05 5', mRNA sequence	gi|66740433|gb|DR018063.1|DR018063
396	839	AT3G53130.1	241	5e-64	174	68	| Symbols: CYP97C1, LUT1 | LUT1 (LUTEIN DEFICIENT 1); oxygen binding | chr3:19703790-19706256 FORWARD	eugene3.00280258	245	2e-65	171	70	gi|78708979|gb|ABB47954.1|	229	7e-60	175	64	Cytochrome P450 family protein, expressed [Oryza sativa (japonica cultivar-group)]	gi|157356777|emb|CAO62979.1|	244	6e-65	175	66	unnamed protein product [Vitis vinifera]	jgi|Phypa1_1|197852	252	2e-67	175	68	estExt_gwp_gw1.C_3070055	emb|CAN65775.1|	244	3e-63	175	66	hypothetical protein [Vitis vinifera]	gi|68254486|gb|DR386888.1|DR386888	817	0	680	90	RTHG1_18_C02.b1_A029 Roots plus added mercury Pinus taeda cDNA clone RTHG1_18_C02_A029 3', mRNA sequence	gi|157524060|gb|EX325291.1|EX325291	42.1	0.024	45	86	GQ02823.B7_N01 GQ028 - Cambium / phloem scrappings (Normalized library ) Picea glauca cDNA clone GQ02823_N01 5', mRNA sequence	gi|68254486|gb|DR386888.1|DR386888
397	728	AT1G24020.1	105	3e-23	144	40	| Symbols: MLP423 | Bet v I allergen family protein | chr1:8500642-8501447 REVERSE	estExt_Genewise1_v1.C_LG_X6115	97.4	8e-21	146	35	gi|21741225|emb|CAD40936.1|	121	2e-27	155	41	OSJNBb0048E02.12 [Oryza sativa (japonica cultivar-group)]	gi|157350821|emb|CAO40936.1|	114	1e-25	152	38	unnamed protein product [Vitis vinifera]	jgi|Phypa1_1|72518	74.3	6e-14	151	31	fgenesh1_pg.scaffold_37000106	gb|AAY26389.1|	122	3e-26	151	42	salt tolerant protein [Triticum aestivum]	gi|157612277|gb|EX413501.1|EX413501	1289	0	690	98	GQ03616.B7_C17 GQ036 - Shoot tip - Active growth Picea glauca cDNA clone GQ03616_C17 5', mRNA sequence	gi|157612277|gb|EX413501.1|EX413501	1289	0	690	98	GQ03616.B7_C17 GQ036 - Shoot tip - Active growth Picea glauca cDNA clone GQ03616_C17 5', mRNA sequence	gi|67554974|gb|DR095619.1|DR095619
398	674	AT5G59310.1	104	4e-23	99	50	| Symbols: LTP4 | LTP4 (LIPID TRANSFER PROTEIN 4); lipid binding | chr5:23942522-23942998 REVERSE	grail3.0076005701	95.9	2e-20	105	46	gi|47155247|emb|CAG28937.1|	94	3e-19	104	43	lipid transfer protein [Oryza sativa (japonica cultivar-group)]	gi|75911268|gb|ABA29446.1|	92	5e-19	95	43	non-specific lipid transfer protein [Vitis vinifera]	jgi|Phypa1_1|163905	47.4	7e-06	90	34	estExt_fgenesh1_pg.C_610165	sp|A0AT33|NLTP4_LENCU	124	3e-27	102	54	Nonspecific lipid-transfer protein 4 precursor (LTP4) [Contains: Nonspecific lipid-transfer protein 8 (LTP8)] gb|AAX35811.1| lipid transfer protein 4 precursor [Lens culinaris subsp. culinaris]	gi|157610936|gb|EX412160.1|EX412160	1132	0	663	96	GQ03612.B7_I04 GQ036 - Shoot tip - Active growth Picea glauca cDNA clone GQ03612_I04 5', mRNA sequence	gi|157610936|gb|EX412160.1|EX412160	1132	0	663	96	GQ03612.B7_I04 GQ036 - Shoot tip - Active growth Picea glauca cDNA clone GQ03612_I04 5', mRNA sequence	gi|49630633|gb|CO414385.1|CO414385
399	943	AT5G13930.1	316	1e-86	198	81	| Symbols: TT4, ATCHS, CHS | CHS (CHALCONE SYNTHASE); naringenin-chalcone synthase | chr5:4488764-4490037 FORWARD	grail3.0047019001	329	2e-90	195	84	gi|13447616|dbj|BAA19186.2|	315	9e-86	197	78	chalcone synthase [Oryza sativa (japonica cultivar-group)]	gi|18376653|dbj|BAB84111.1|	329	3e-90	195	84	chalcone synthase [Vitis vinifera]	jgi|Phypa1_1|63283	265	4e-71	197	64	fgenesh1_kg.scaffold_228000002	gb|ABD38598.1|	398	1e-109	198	98	chalcone synthase [Abies alba]	gi|157613518|gb|EX414742.1|EX414742	1645	0	846	99	GQ03619.B7_I11 GQ036 - Shoot tip - Active growth Picea glauca cDNA clone GQ03619_I11 5', mRNA sequence	gi|157613518|gb|EX414742.1|EX414742	1645	0	846	99	GQ03619.B7_I11 GQ036 - Shoot tip - Active growth Picea glauca cDNA clone GQ03619_I11 5', mRNA sequence	gi|49449738|gb|CO368421.1|CO368421
400	529	AT3G57450.1	65.5	2e-11	39	66	| Symbols: | similar to Hypothetical protein [Oryza sativa] (GB:AAM08779.1); similar to Os07g0185900 [Oryza sativa (japonica cultivar-group)] (GB:NP_001059068.1) | chr3:21273005-21273295 FORWARD	eugene3.14250001	69.7	1e-12	53	54	gi|125599372|gb|EAZ38948.1|	65.1	1e-10	49	55	hypothetical protein OsJ_022431 [Oryza sativa (japonica cultivar-group)]	gi|157348697|emb|CAO23589.1|	68.2	5e-12	58	53	unnamed protein product [Vitis vinifera]	jgi|Phypa1_1|92551	37.7	0.004	49	40	fgenesh1_pg.scaffold_227000002	ref|NP_191304.1|	65.5	1e-09	39	66	unknown protein [Arabidopsis thaliana] emb|CAB66102.1| putative protein [Arabidopsis thaliana] gb|AAM61592.1| unknown [Arabidopsis thaliana] gb|ABF58992.1| At3g57450 [Arabidopsis thaliana]	gi|5859246|gb|AW010468.1|AW010468	404	1e-111	424	87	ST07B07 Pine TriplEx shoot tip library Pinus taeda cDNA clone ST07B07, mRNA sequence	gi|50162119|gb|CO481891.1|CO481891	198	1e-49	112	97	GQ0194.TB_D05 GQ019: Clean ROOTS systems - P treatments Picea glauca cDNA clone GenomeQuebec_Id:GQ0194D05 3', mRNA sequence	gi|5859246|gb|AW010468.1|AW010468
401	859	AT1G10460.1	215	3e-56	216	51	| Symbols: GLP7 | GLP7 (GERMIN-LIKE PROTEIN 7); manganese ion binding / metal ion binding / nutrient reservoir | chr1:3439579-3440232 REVERSE	gw1.VIII.2965.1	234	7e-62	210	54	gi|27436750|gb|AAO13469.1|	206	5e-53	216	50	Hypothetical protein [Oryza sativa (japonica cultivar-group)]	gi|157350857|emb|CAO40972.1|	248	6e-66	213	57	unnamed protein product [Vitis vinifera]	jgi|Phypa1_1|164327	187	9e-48	210	48	estExt_fgenesh1_pg.C_680016	gb|AAC99473.1|	236	1e-60	214	54	germin-like protein; PcGER1 [Pinus caribaea]	gi|157614072|gb|EX415154.1|EX415154	1602	0	844	98	GQ03701.B7_K09 GQ037 - Shoot tip - Dormant Picea glauca cDNA clone GQ03701_K09 5', mRNA sequence	gi|157614072|gb|EX415154.1|EX415154	1602	0	844	98	GQ03701.B7_K09 GQ037 - Shoot tip - Dormant Picea glauca cDNA clone GQ03701_K09 5', mRNA sequence	gi|60669895|gb|DN463471.1|DN463471
402	705	AT3G27690.1	130	1e-30	66	89	| Symbols: LHCB2.3, LHCB2:4 | LHCB2:4 (Photosystem II light harvesting complex gene 2.3); chlorophyll binding | chr3:10257239-10258158 FORWARD	estExt_fgenesh4_pm.C_LG_II0962	130	8e-31	66	90	gi|3126854|gb|AAC15992.1|	131	2e-30	66	90	chlorophyll a/b binding protein [Oryza sativa]	gi|157351037|emb|CAO41194.1|	131	6e-31	66	93	unnamed protein product [Vitis vinifera]	jgi|Phypa1_1|219547	128	3e-30	65	92	estExt_Genewise1.C_1770011	emb|CAC84495.1|	137	4e-31	66	98	putative chlorophyll A-B binding protein type I [Pinus pinaster]	gi|50160210|gb|CO481013.1|CO481013	924	0	558	95	GQ0167.B7_A12 GQ016: Primary, secondary SHOOT -N fertil. Treatments Picea glauca cDNA clone GenomeQuebec_Id:GQ0167A12 3', mRNA sequence	gi|50160210|gb|CO481013.1|CO481013	924	0	558	95	GQ0167.B7_A12 GQ016: Primary, secondary SHOOT -N fertil. Treatments Picea glauca cDNA clone GenomeQuebec_Id:GQ0167A12 3', mRNA sequence	gi|34506993|gb|CF478124.1|CF478124
403	809	AT5G01650.1	144	8e-35	92	75	| Symbols: | macrophage migration inhibitory factor family protein / MIF family protein | chr5:242731-244030 REVERSE	estExt_fgenesh4_pg.C_LG_XVI1156	146	2e-35	93	75	gi|108863914|gb|ABG22330.1|	151	2e-36	93	77	Macrophage migration inhibitory factor family protein, expressed [Oryza sativa (japonica cultivar-group)]	gi|157355400|emb|CAO48790.1|	134	1e-31	114	61	unnamed protein product [Vitis vinifera]	jgi|Phypa1_1|166244	144	6e-35	93	69	estExt_fgenesh1_pg.C_1070004	gb|ABG22330.1|	151	5e-35	93	77	Macrophage migration inhibitory factor family protein, expressed [Oryza sativa (japonica cultivar-group)]	gi|157577916|gb|EX379144.1|EX379144	1455	0	766	98	GQ03238.B7_F16 GQ032 - Shoot tip (Normalized library) Picea glauca cDNA clone GQ03238_F16 5', mRNA sequence	gi|157577916|gb|EX379144.1|EX379144	1455	0	766	98	GQ03238.B7_F16 GQ032 - Shoot tip (Normalized library) Picea glauca cDNA clone GQ03238_F16 5', mRNA sequence	gi|57884932|gb|CX650103.1|CX650103
404	644	AT4G21105.1	93.2	1e-19	67	64	| Symbols: | similar to hypothetical protein MtrDRAFT_AC137510g19v1 [Medicago truncatula] (GB:ABE81487.1) | chr4:11266284-11266735 FORWARD	grail3.0051009401	97.1	8e-21	66	66	gi|125601311|gb|EAZ40887.1|	107	2e-23	103	53	hypothetical protein OsJ_024370 [Oryza sativa (japonica cultivar-group)]	gi|157346596|emb|CAO16665.1|	104	7e-23	67	68	unnamed protein product [Vitis vinifera]	jgi|Phypa1_1|156253	48.5	3e-06	51	49	e_gw1.517.10.1	gb|EAZ04925.1|	107	4e-22	103	53	hypothetical protein OsI_026157 [Oryza sativa (indica cultivar-group)] gb|EAZ40887.1| hypothetical protein OsJ_024370 [Oryza sativa (japonica cultivar-group)]	gi|157560889|gb|EX362120.1|EX362120	1120	0	569	99	GQ03205.B7_J01 GQ032 - Shoot tip (Normalized library) Picea glauca cDNA clone GQ03205_J01 5', mRNA sequence	gi|157560889|gb|EX362120.1|EX362120	1120	0	569	99	GQ03205.B7_J01 GQ032 - Shoot tip (Normalized library) Picea glauca cDNA clone GQ03205_J01 5', mRNA sequence	gi|67559367|gb|DR100012.1|DR100012
405	901	AT2G02760.1	314	4e-86	152	97	| Symbols: UBC2, ATUBC2 | ATUBC2 (UBIQUITING-CONJUGATING ENZYME 2); ubiquitin-protein ligase | chr2:774270-775148 FORWARD	estExt_Genewise1_v1.C_LG_XIII2152	320	1e-87	152	100	gi|113578370|dbj|BAF16733.1|	315	8e-86	152	98	Os05g0182500 [Oryza sativa (japonica cultivar-group)]	gi|157350935|emb|CAO41050.1|	320	2e-87	152	100	unnamed protein product [Vitis vinifera]	jgi|Phypa1_1|213630	311	3e-85	152	96	estExt_Genewise1.C_910072	gb|AAV84587.1|	320	9e-86	152	100	ubiquitin carrier protein [Populus tomentosa]	gi|83388916|gb|DV982894.1|DV982894	1556	0	817	99	GQ0194.TB_P11 GQ019: Clean ROOTS systems - P treatments Picea glauca cDNA clone GenomeQuebec_Id:GQ0194_P11 3', mRNA sequence	gi|83388916|gb|DV982894.1|DV982894	1556	0	817	99	GQ0194.TB_P11 GQ019: Clean ROOTS systems - P treatments Picea glauca cDNA clone GenomeQuebec_Id:GQ0194_P11 3', mRNA sequence	gi|57887694|gb|CX652865.1|CX652865
406	548	AT5G59970.1	140	5e-34	71	98	| Symbols: | histone H4 | chr5:24163578-24163889 REVERSE	estExt_fgenesh4_pm.C_LG_XVIII0287	140	5e-34	71	98	gi|12039318|gb|AAG46106.1|AC073166_4	140	2e-33	71	98	histone H4 [Oryza sativa]	gi|157337350|emb|CAO21696.1|	140	8e-34	71	98	unnamed protein product [Vitis vinifera]	jgi|Phypa1_1|135154	140	5e-34	71	98	e_gw1.117.83.1	dbj|BAF36442.1|	141	2e-32	71	100	histone H4 [Nicotiana tabacum]	gi|157608318|gb|EX409542.1|EX409542	1005	0	527	99	GQ03605.B7_F09 GQ036 - Shoot tip - Active growth Picea glauca cDNA clone GQ03605_F09 5', mRNA sequence	gi|157608318|gb|EX409542.1|EX409542	1005	0	527	99	GQ03605.B7_F09 GQ036 - Shoot tip - Active growth Picea glauca cDNA clone GQ03605_F09 5', mRNA sequence	gi|70784834|gb|DR694482.1|DR694482
407	522	AT5G59310.1	89	1e-18	91	48	| Symbols: LTP4 | LTP4 (LIPID TRANSFER PROTEIN 4); lipid binding | chr5:23942522-23942998 REVERSE	fgenesh4_pm.C_LG_IX000642	76.6	8e-15	89	40	gi|47155247|emb|CAG28937.1|	75.9	6e-14	92	42	lipid transfer protein [Oryza sativa (japonica cultivar-group)]	gi|157355473|emb|CAO48863.1|	77	1e-14	89	43	unnamed protein product [Vitis vinifera]	jgi|Phypa1_1|163905	42.4	0.0002	90	31	estExt_fgenesh1_pg.C_610165	sp|A0AT33|NLTP4_LENCU	103	4e-21	91	51	Nonspecific lipid-transfer protein 4 precursor (LTP4) [Contains: Nonspecific lipid-transfer protein 8 (LTP8)] gb|AAX35811.1| lipid transfer protein 4 precursor [Lens culinaris subsp. culinaris]	gi|157608100|gb|EX409324.1|EX409324	751	0	482	94	GQ03604.B7_M03 GQ036 - Shoot tip - Active growth Picea glauca cDNA clone GQ03604_M03 5', mRNA sequence	gi|157608100|gb|EX409324.1|EX409324	751	0	482	94	GQ03604.B7_M03 GQ036 - Shoot tip - Active growth Picea glauca cDNA clone GQ03604_M03 5', mRNA sequence	gi|5902953|gb|AW042672.1|AW042672
408	871	AT3G24880.1	28.9	4.2	63	31	| Symbols: | DNA binding | chr3:9086464-9095544 REVERSE	eugene3.00060718	40	0.002	55	40	gi|1815628|gb|AAC49627.1|	32.3	1.8	49	32	metallothionein-like type 2	gi|157345949|emb|CAO15646.1|	36.2	0.046	56	39	unnamed protein product [Vitis vinifera]	jgi|Phypa1_1|92722	30.4	1.4	86	29	fgenesh1_pg.scaffold_229000051	gb|AAX92705.1|	93.2	2e-17	58	79	metallothionein-like protein class II [Picea abies]	gi|157509084|gb|EX310315.1|EX310315	1489	0	799	98	GQ01313.T3_I09 GQ013 - Elongating ROOTS tips - sapplings Picea glauca cDNA clone GQ01313_I09 5', mRNA sequence	gi|157509084|gb|EX310315.1|EX310315	1489	0	799	98	GQ01313.T3_I09 GQ013 - Elongating ROOTS tips - sapplings Picea glauca cDNA clone GQ01313_I09 5', mRNA sequence	gi|67957725|gb|DR161571.1|DR161571
409	944	AT5G47120.1	189	2e-48	180	53	| Symbols: BI-1, ATBI1, ATBI-1 | ATBI-1 (ARABIDOPSIS BAX INHIBITOR 1) | chr5:19153298-19154812 FORWARD	estExt_fgenesh4_pm.C_1180052	187	8e-48	180	55	gi|125580644|gb|EAZ21575.1|	186	8e-47	182	52	hypothetical protein OsJ_005058 [Oryza sativa (japonica cultivar-group)]	gi|157328614|emb|CAO22312.1|	196	3e-50	179	58	unnamed protein product [Vitis vinifera]	jgi|Phypa1_1|185792	157	9e-39	181	43	estExt_gwp_gw1.C_860104	emb|CAN77748.1|	196	2e-48	179	58	hypothetical protein [Vitis vinifera]	gi|157543719|gb|EX344950.1|EX344950	1635	0	849	99	GQ03102.SP6_D06 GQ031 - Xylem Scrapings (Normalized library) Picea glauca cDNA clone GQ03102_D06 3', mRNA sequence	gi|157543719|gb|EX344950.1|EX344950	1635	0	849	99	GQ03102.SP6_D06 GQ031 - Xylem Scrapings (Normalized library) Picea glauca cDNA clone GQ03102_D06 3', mRNA sequence	gi|37569726|gb|CF672333.1|CF672333
410	874	AT5G01710.1	52.8	3e-07	216	25	| Symbols: | similar to unknown protein [Arabidopsis thaliana] (TAIR:AT4G24805.1); similar to hypothetical protein [Oryza sativa (japonica cultivar-group)] (GB:BAC75560.1); contains InterPro domain Methyltransferase FkbM; (InterPro:IPR006342) | chr5:263706-265247 REVERSE	gw1.XIII.145.1	45.1	6e-05	218	22	gi|29837178|dbj|BAC75560.1|	47.8	4e-05	227	25	hypothetical protein [Oryza sativa Japonica Group]	gi|157355410|emb|CAO48800.1|	46.6	3e-05	214	20	unnamed protein product [Vitis vinifera]	jgi|Phypa1_1|171123	248	4e-66	220	55	estExt_fgenesh1_pg.C_2760041	ref|NP_195791.1|	52.8	3e-05	216	25	unknown protein [Arabidopsis thaliana] emb|CAB82287.1| putative protein [Arabidopsis thaliana] gb|AAL07072.1| unknown protein [Arabidopsis thaliana] gb|AAN13203.1| unknown protein [Arabidopsis thaliana] gb|AAN60352.1| unknown [Arabidopsis thaliana]	gi|157562013|gb|EX363244.1|EX363244	1513	0	816	98	GQ03206.SP6_K20 GQ032 - Shoot tip (Normalized library) Picea glauca cDNA clone GQ03206_K20 3', mRNA sequence	gi|157562013|gb|EX363244.1|EX363244	1513	0	816	98	GQ03206.SP6_K20 GQ032 - Shoot tip (Normalized library) Picea glauca cDNA clone GQ03206_K20 3', mRNA sequence	gi|34349140|gb|CF390723.1|CF390723
411	1129	AT1G27450.1	286	1e-77	189	74	| Symbols: APT, ATAPT1, APRT, APT1 | APT1 (ADENINE PHOSPHORIBOSYLTRANSFERASE 1); adenine phosphoribosyltransferase | chr1:9532029-9533794 FORWARD	estExt_fgenesh4_pg.C_1270057	288	3e-78	181	80	gi|77556961|gb|ABA99757.1|	284	4e-76	174	78	Adenine phosphoribosyltransferase 1, putative, expressed [Oryza sativa (japonica cultivar-group)]	gi|157360745|emb|CAO70344.1|	300	2e-81	180	83	unnamed protein product [Vitis vinifera]	jgi|Phypa1_1|215359	277	7e-75	180	72	estExt_Genewise1.C_1140123	gb|ABB86271.1|	299	2e-79	172	86	adenine phosphoribosyltransferase-like [Solanum tuberosum]	gi|157560198|gb|EX361429.1|EX361429	1881	0	957	99	GQ03204.B7_K16 GQ032 - Shoot tip (Normalized library) Picea glauca cDNA clone GQ03204_K16 5', mRNA sequence	gi|157560198|gb|EX361429.1|EX361429	1881	0	957	99	GQ03204.B7_K16 GQ032 - Shoot tip (Normalized library) Picea glauca cDNA clone GQ03204_K16 5', mRNA sequence	gi|48935831|gb|CO165290.1|CO165290
412	976	AT1G30380.1	142	4e-34	116	61	| Symbols: PSAK | PSAK (PHOTOSYSTEM I SUBUNIT K) | chr1:10722307-10722995 FORWARD	gw1.VI.180.1	137	8e-33	112	65	gi|29367389|gb|AAO72567.1|	142	2e-33	119	63	photosystem I protein-like protein [Oryza sativa (japonica cultivar-group)]	gi|157350409|emb|CAO40389.1|	147	2e-35	116	64	unnamed protein product [Vitis vinifera]	jgi|Phypa1_1|62760	142	2e-34	119	63	fgenesh1_kg.scaffold_74000004	gb|ABB97030.1|	146	2e-33	116	63	unknown [Brassica rapa]	gi|157601085|gb|EX402309.1|EX402309	1451	0	796	97	GQ03504.B7_K09 GQ035 - Needles - End of season Picea glauca cDNA clone GQ03504_K09 5', mRNA sequence	gi|157601085|gb|EX402309.1|EX402309	1451	0	796	97	GQ03504.B7_K09 GQ035 - Needles - End of season Picea glauca cDNA clone GQ03504_K09 5', mRNA sequence	gi|66739629|gb|DR017259.1|DR017259
413	904	AT3G08010.1	141	6e-34	144	45	| Symbols: ATAB2 | ATAB2; RNA binding | chr3:2556052-2557432 FORWARD	gw1.IX.3337.1	151	6e-37	144	50	gi|125582848|gb|EAZ23779.1|	150	4e-36	144	52	hypothetical protein OsJ_007262 [Oryza sativa (japonica cultivar-group)]	gi|157350727|emb|CAO40818.1|	152	5e-37	144	52	unnamed protein product [Vitis vinifera]	jgi|Phypa1_1|133433	158	5e-39	144	53	e_gw1.103.17.1	gb|EAZ23779.1|	150	8e-35	144	52	hypothetical protein OsJ_007262 [Oryza sativa (japonica cultivar-group)]	gi|157562026|gb|EX363257.1|EX363257	1340	0	692	99	GQ03206.SP6_L09 GQ032 - Shoot tip (Normalized library) Picea glauca cDNA clone GQ03206_L09 3', mRNA sequence	gi|157562026|gb|EX363257.1|EX363257	1340	0	692	99	GQ03206.SP6_L09 GQ032 - Shoot tip (Normalized library) Picea glauca cDNA clone GQ03206_L09 3', mRNA sequence	gi|67554825|gb|DR095470.1|DR095470
414	943	AT1G72970.1	236	2e-62	239	53	| Symbols: EDA17, HTH | HTH (HOTHEAD); aldehyde-lyase | chr1:27456533-27459367 FORWARD	estExt_fgenesh4_pg.C_970020	244	4e-65	236	52	gi|113623726|dbj|BAF23671.1|	251	2e-66	235	55	Os08g0401500 [Oryza sativa (japonica cultivar-group)]	gi|157340024|emb|CAO45701.1|	247	1e-65	236	54	unnamed protein product [Vitis vinifera]	jgi|Phypa1_1|130994	172	3e-43	175	50	e_gw1.85.35.1	ref|NP_001061757.1|	251	4e-65	235	55	Os08g0401500 [Oryza sativa (japonica cultivar-group)] dbj|BAC98678.1| putative mandelonitrile lyase [Oryza sativa (japonica cultivar-group)] dbj|BAF23671.1| Os08g0401500 [Oryza sativa (japonica cultivar-group)]	gi|157613135|gb|EX414359.1|EX414359	1211	0	619	99	GQ03618.B7_H19 GQ036 - Shoot tip - Active growth Picea glauca cDNA clone GQ03618_H19 5', mRNA sequence	gi|157613135|gb|EX414359.1|EX414359	1211	0	619	99	GQ03618.B7_H19 GQ036 - Shoot tip - Active growth Picea glauca cDNA clone GQ03618_H19 5', mRNA sequence	gi|8173437|gb|AW981865.1|AW981865
415	686	AT3G59540.1	129	2e-30	69	89	| Symbols: | 60S ribosomal protein L38 (RPL38B) | chr3:22006874-22007719 REVERSE	estExt_Genewise1_v1.C_640429	129	2e-30	69	91	gi|62734292|gb|AAX96401.1|	123	4e-28	69	85	Ribosomal L38e protein family [Oryza sativa (japonica cultivar-group)]	gi|157327990|emb|CAO16956.1|	124	7e-29	67	91	unnamed protein product [Vitis vinifera]	jgi|Phypa1_1|108135	127	5e-30	69	91	estExt_fgenesh1_pm.C_2270017	gb|ABE93319.1|	129	1e-28	69	94	Ribosomal L38e protein [Medicago truncatula]	gi|157626822|gb|EX427904.1|EX427904	781	0	394	100	GQ03817.B7_F02 GQ038 - Stem - Active growth Picea glauca cDNA clone GQ03817_F02 5', mRNA sequence	gi|157626822|gb|EX427904.1|EX427904	781	0	394	100	GQ03817.B7_F02 GQ038 - Stem - Active growth Picea glauca cDNA clone GQ03817_F02 5', mRNA sequence	gi|9689796|gb|BE496398.1|BE496398
416	1073	AT5G65840.1	290	8e-79	186	70	| Symbols: | similar to unknown protein [Arabidopsis thaliana] (TAIR:AT2G37240.1); similar to Os03g0729300 [Oryza sativa (japonica cultivar-group)] (GB:NP_001051154.1); similar to expressed protein [Oryza sativa (japonica cultivar-group)] (GB:ABF98680.1); similar to Os03g0729200 [Oryza sativa (japonica cultivar-group)] (GB:NP_001051153.1); contains InterPro domain Thioredoxin-like fold; (InterPro…	eugene3.00140044	315	4e-86	186	76	gi|28273378|gb|AAO38464.1|	306	9e-83	187	75	hypothetical protein [Oryza sativa (japonica cultivar-group)]	gi|157329049|emb|CAO23914.1|	320	2e-87	186	79	unnamed protein product [Vitis vinifera]	jgi|Phypa1_1|154541	234	7e-62	176	57	e_gw1.429.23.1	emb|CAN81556.1|	320	1e-85	186	79	hypothetical protein [Vitis vinifera]	gi|157596251|gb|EX397479.1|EX397479	1693	0	883	98	GQ03410.B7_H02 GQ034 - Needles - Mid-season Picea glauca cDNA clone GQ03410_H02 5', mRNA sequence	gi|157596251|gb|EX397479.1|EX397479	1693	0	883	98	GQ03410.B7_H02 GQ034 - Needles - Mid-season Picea glauca cDNA clone GQ03410_H02 5', mRNA sequence	gi|68026694|gb|DR166949.1|DR166949
417	496	AT4G24140.1	59.7	9e-10	37	72	| Symbols: | hydrolase, alpha/beta fold family protein | chr4:12530042-12533674 REVERSE	fgenesh4_pg.C_LG_III001240	62.4	1e-10	44	61	gi|22002134|gb|AAM88618.1|	51.2	1e-06	39	53	hypothetical protein [Oryza sativa (japonica cultivar-group)]	gi|157356715|emb|CAO62910.1|	59.7	1e-09	37	67	unnamed protein product [Vitis vinifera]	jgi|Phypa1_1|86922	30.8	0.41	47	34	fgenesh1_pg.scaffold_152000022	ref|NP_194145.1|	59.7	6e-08	37	72	hydrolase, alpha/beta fold family protein [Arabidopsis thaliana] gb|AAB63611.1| unknown protein [Arabidopsis thaliana] emb|CAB51657.1| putative protein [Arabidopsis thaliana] emb|CAB81332.1| putative protein [Arabidopsis thaliana] gb|AAL91257.1| AT4g24140/T19F6_130 [Arabidopsis thaliana] gb|AAN72274.1| At4g24140/T19F6_130 [Arabidopsis thaliana]	gi|83398506|gb|DV992483.1|DV992483	462	1e-128	288	93	GQ0255.B3_I02 GQ025: Annual flush SHOOTS diurnal cycle- trees Picea glauca cDNA clone GenomeQuebec_Id:GQ0255_I02 5', mRNA sequence	gi|83398506|gb|DV992483.1|DV992483	462	1e-129	288	93	GQ0255.B3_I02 GQ025: Annual flush SHOOTS diurnal cycle- trees Picea glauca cDNA clone GenomeQuebec_Id:GQ0255_I02 5', mRNA sequence	gi|34489675|gb|CF472303.1|CF472303
418	821	AT4G22130.1	45.4	4e-05	30	70	| Symbols: | kinase | chr4:11723745-11727343 FORWARD	grail3.0096005001	50.4	1e-06	38	63	gi|125581111|gb|EAZ22042.1|	49.3	1e-05	31	70	hypothetical protein OsJ_005525 [Oryza sativa (japonica cultivar-group)]	gi|157328706|emb|CAO22724.1|	48.5	8e-06	30	76	unnamed protein product [Vitis vinifera]	jgi|Phypa1_1|152913	54.3	8e-08	46	60	e_gw1.379.2.1	gb|ABQ53156.1|	49.3	0.0003	31	70	leucine-rich repeat protein [Triticum aestivum]	gi|157548345|gb|EX349576.1|EX349576	1253	0	677	98	GQ03107.SP6_C12 GQ031 - Xylem Scrapings (Normalized library) Picea glauca cDNA clone GQ03107_C12 3', mRNA sequence	gi|157548345|gb|EX349576.1|EX349576	1253	0	677	98	GQ03107.SP6_C12 GQ031 - Xylem Scrapings (Normalized library) Picea glauca cDNA clone GQ03107_C12 3', mRNA sequence	gi|49444891|gb|CO363574.1|CO363574
419	772	AT5G03820.1	169	2e-42	187	43	| Symbols: | GDSL-motif lipase/hydrolase family protein | chr5:1015802-1017250 REVERSE	fgenesh4_pg.C_scaffold_28000260	167	5e-42	184	46	gi|113535672|dbj|BAF08055.1|	159	6e-39	187	41	Os02g0189300 [Oryza sativa (japonica cultivar-group)]	gi|157337021|emb|CAO21367.1|	169	3e-42	177	44	unnamed protein product [Vitis vinifera]	jgi|Phypa1_1|149884	170	7e-43	185	45	e_gw1.306.13.1	ref|NP_196002.1|	169	2e-40	187	43	GDSL-motif lipase/hydrolase family protein [Arabidopsis thaliana] emb|CAB85502.1| putative protein [Arabidopsis thaliana] dbj|BAB08608.1| proline-rich protein APG-like [Arabidopsis thaliana]	gi|157565666|gb|EX366894.1|EX366894	343	1e-92	520	83	GQ03211.SP6_N04 GQ032 - Shoot tip (Normalized library) Picea glauca cDNA clone GQ03211_N04 3', mRNA sequence	gi|157565666|gb|EX366894.1|EX366894	343	4e-93	520	83	GQ03211.SP6_N04 GQ032 - Shoot tip (Normalized library) Picea glauca cDNA clone GQ03211_N04 3', mRNA sequence	gi|57885937|gb|CX651108.1|CX651108
[truncated: 46,326 more rows]
[truncated: 5 more columns]
